# Supplementary material for: Functional genomics of lipid metabolism in the oleaginous yeast Rhodosporidium toruloides
Source: eLife. 2018 Mar 9;7:e32110. doi: 10.7554/eLife.32110 (PMC5922974; doi:10.7554/eLife.32110)
Supplement: Supplementary file 1. — Overview of the revised genome assembly of R. toruloides IFO 0880 with summary information on gene models, predicted functions, orthologous genes, manually curated annotations for genes with lipid utilization and accumulation phenotypes observed in this study, and likely essential genes identified by recalcitrance to T-DNA insertion. [file elife-32110-supp1.xlsx]

## Sheet: Key
Supplementary file 1 - R. toruloides IFO 0880 genome summary, version 4.0
Tab	Column	Description
Assembly		Information on scaffolds and telomeric repeats in the de novo assembly
	Scaffold ID	Scaffold ID
	Size	Length of scaffold
	Left end telomere?	Does the scaffold start with a match of telomeric repeats?
	Telomeric repeats (left end)	Sequence of probable telomeric repeat
	Right end telomere?	Does the scaffold end with a match of telomeric repeats?
	Telomeric repeats (right end)	Sequence of probable telomeric repeat
	full/partial chromosome	Does the scaffold represent a full chromosome, large partial chromosome, or smaller fragment/repeated element
Genes		Gene model coordinates and functional predictions
	Protein ID	JGI Protein ID
	Scaffold	Scaffold ID
	Start	Gene start (limit of coding exons)
	End	Gene end (limit of coding exons)
	S288C Orthologs	S. cerevisiae ortholog (by Orthomcl)
	Human Orthologs	H. sapiens ortholog (by Orthomcl)
	Best Informative Blast	Top hit from NCBI blast with hypothetical/predicted/unknown hits removed)
	GO Terms	GO Terms for predicted functions inferred from protein domains (calculated by JGI automated pipeline)
	Trans-membrane Domains	Predicted transmembrane domains (calculated by JGI automated pipeline)
	Signal P Prediction	Predicted secretion or membrane-anchored location by the Signal-P algorithm (calculated by JGI automated pipeline)
	Predicted Reactions (EC number)	Predicted catalyzed reactions by enzyme commission (EC) number (calculated by JGI automated pipeline)
	KOG IDs	Eukaryotic Orthologous Groups matched to protein sequence with a position-specific scoring matrix (calculated by JGI automated pipeline)
	Interpro Domains	Predicted functional domains by Interpro Scan (calculated by JGI automated pipeline)
Manual Annotations		Manually curated phenotypes and functional predictions for genes identified in this study
	Protein ID	JGI Protein ID
	Auxotrophy	Observed auxotrophy
	Fatty Acid Utilization	K-means cluster of fitness scores on fatty acids as sole carbon source
	Lipid Accumulation	Hierarchical cluster of lipid accumulation (enrichment scores) on low nitrogen media
	S288C Orthologs	S. cerevisiae ortholog
	Human Orthologs	H. sapiens ortholog
	Best Short Name	Gene name for best characterized ortholog or homolog
	Category	General categories of gene function
	Description	Automated short description from functional predictions
	Characterized Proteins	Is the gene from which predicted function is transferred an ortholog or a paralog?
	Notes	Gene summaries collected from major databases (SGD,ASPGD,Uniprot, etc)
	The following fields are general classes of molecular function, cellular location, or biological processes for which these genes may participate or contribute to
	Chromatin or Histone Modification	Molecular Functions
	Transcription Factors
	mRNA Processing or Binding
	Translation
	tRNA Modifying
	Glycosyltransferase
	Ubiquitinaiton of Proteins
	Protease/Proteosome
	Gprotein or Gprotein interacting
	Kinase/Phosphatase or Interacting
	Adapter Protein or Anchor Modifying
	Phospholipid Binding
	Phospholipid Modifying
	Electron Transport Chain
	Cellular transporter/receptor
	Organelle transporters
	Metabolic Enzyme
	Other
	Unclear
	Lipid Body	Cellular Components
	Nucleus
	Cytoplasm
	ER
	Golgi
	Vacuole
	Mitochondria
	Peroxisome
	PM/Cell wall/Cortex
	Other/Unclear
	Other/Unclear	Biological Processes
	Chromatin Remodeling
	Gene Expression
	Fatty Acid Metabolism
	TAG Metabolism
	Phospholipids/choline metabolism
	Lipid Metabolism
	Gluconeogenesis
	Glycogen or Trehalose
	Starvation/Energy/Glucose Status
	Other carbon
	Amino Acid/Nucleotide/Cofactor Metabolism
	Nitrogen Assimilation or Response
	Sulfur Assimilation
	Autophagy
	Proteosome/Protein Degradation
	Trafficking/Organelle Localization
	Protein Modification
	Cell Wall Synthesis/Integrity
	Organelle Transport
	Light response and pigment
	Respiration
	Polarity/Growth/Differentiation
	Cell Cycle
	RAS-cAMP Pathway
	SNF/Swi complex interacting
	Calcium Signaling
	Ceramide/Sphingolipid Signaling
	Osmotic Shock
Orthologs		Orthologous groups identified with Orthomcl software. Genes listed by systematic identifiers from each source preceded by species identifier (e.g. Scer_ YGL125W for Saccharomyces cerevisiae MET14)
	Orthogroup	Unique identifier for each orthologous group
	Anid	Aspergillus nidulans, downloaded from ASPGD, http://www.aspgd.org/
	Atha	Arabidopsis thaliana , downloaded from TAIR, http://www.arabidopsis.org/
	Calb	Candida albicans WO-1, downloaded from Broad, http://www.broadinstitute.org/annotation/genome/candida_group/MultiHome.html
	Cele	Caenorhabditis elegans , downloaded from Wormbase, ftp://ftp.wormbase.org/pub/wormbase/releases/current-production-release/species/c_elegans/PRJNA275000/
	Cneo	Cryptococcus neoformans H99, downloaded from JGI, http://genome.jgi.doe.gov/Cryne_H99_1/Cryne_H99_1.home.html
	Crei	Chlamydamonas reinhardtii CC-503 MT +, downloaded from JGI, http://phytozome.jgi.doe.gov/pz/portal.html#!info?alias=Org_Creinhardtii
	Dmel	Drosophila melanogaster , downloaded from Flybase, ftp://ftp.flybase.net/genomes/Drosophila_melanogaster/current/fasta/
	Fgra	Fusarium graminearum (Gibberella zeae) PH-1 (FG3), downloaded from Broad, http://www.broadinstitute.org/annotation/genome/fusarium_group/MultiHome.html
	Hsap	Homo sapiens , downloaded from HGNC, http://www.genenames.org/
	Klac	Kluyveromyces lactis CLIB210, downloaded from Génolevures, http://www.genolevures.org/download.html#
	Lsta	Lipomyces starkeyi NRRL Y-11557, downloaded from JGI, http://genome.jgi.doe.gov/Lipst1_1/Lipst1_1.home.html
	Mgri	Magnaporthe grisea 70-15 (MG6), downloaded from Broad, https://www.broadinstitute.org/annotation/genome/magnaporthe_grisea/MultiHome.html
	Mmus	Mus musculus , downloaded from NCBI, https://www.ncbi.nlm.nih.gov/protein?LinkName=genome_protein&from_uid=52
	Ncra	Neurospora crassa OR74A, downloaded from Broad, http://www.broadinstitute.org/annotation/genome/neurospora/MultiHome.html
	NP11	Rhodotorula toruloides NP11, downloaded from NCBI, https://www.ncbi.nlm.nih.gov/genome/13280?genome_assembly_id=41016
	Phch	Phanerochaete chrysosporium RP78, downloaded from JGI, http://genome.jgi.doe.gov/Phchr2/Phchr2.home.html
	Post	Pleurotus ostreatus PC15, downloaded from JGI, http://genome.jgi.doe.gov/PleosPC15_2/PleosPC15_2.home.html
	Psti	Pichia stipitis (Scheffersomyces stipitis) Pignal 1967 (CBS 6054), downloaded from JGI, http://genome.jgi.doe.gov/Picst3/Picst3.home.html
	Rory	Rhizopus oryzae 99-880, downloaded from JGI, http://genome.jgi.doe.gov/Rhior3/Rhior3.home.html
	RTO4	Rhodosporidium toruloides IFO 0880, downloaded from JGI, http://genome.jgi.doe.gov/Rhoto_IFO0880_4/Rhoto_IFO0880_4.home.html
	Scer	Saccharomyces cerevisiae S288C, downloaded from SGD, http://www.yeastgenome.org/download-data/sequence
	Scom	Schizophyllum commune H4-8, downloaded from JGI, http://genome.jgi.doe.gov/Schco3/Schco3.home.html
	Spom	Schizosaccharomyces pombe 972h, downloaded from EnsemblFungi, http://fungi.ensembl.org/Schizosaccharomyces_pombe/Info/Index
	Uma2	Ustilago maydis 521, downloaded from FungiDB, http://fungidb.org/common/downloads/Current_Release/Umaydis521/fasta/data/
	Xden1	Xanthophyllomyces dendrorhous ATCC96594, downloaded from Senckenberg Data & Metadata Repository, http://dataportal-senckenberg.de/database/metacat/rsharma.33.13/bikf
	Ylip	Yarrowia lipolytica CLIB99, downloaded from Génolevures, http://www.genolevures.org/download.html#
Essential Genes		Genes with inferred essential function from rate of mapped T-DNA insertions
	Protein ID	JGI Protein ID
	Essential	Genes with fewer than 2 insertions/kb are likely essential
	Basidiomycete Specific	Orthologs conserved only in basidiomycetes in orthomcl analysis
	Unique Inserts/Kb	Uniquely mapping insertions per 1000 base pairs of coding region (start codon to stop codon, including introns)
	Unique Inserts	Total uniquely mapping insertions in coding region (start codon to stop codon, including introns)
	Ambiguously Mapping Inserts	Total insertions mapping ambiguously in coding region and at least one additional locus
	Total Inserts	Uniquely plus Ambiguously mapping insertion
	Total Inserts/Kb	Total inserts per 1000 bp of coding region (start codon to stop codon, including introns)
	Ambiguously Mapping Inserts Confound Essentiality	Too many ambiguously mapping inserts to evaluate essentiality
	Paralog with Ambiguously Mapping Inserts	Has a paralog with too many ambiguously mapping inserts to evaluate essentiality, suggesting inserts may actually be in this gene but attributed to its paralog
	The following columns give the presence of orthologs reported as essential in the following species
	Saccharomyces cerevisiae	Essential genes from the Saccharomyces genome database (www.yeastgenome.org)
	Aspergillus nidulans	Essential genes from the Aspergillus genome database (www.aspgd.org)
	Cryptococcus neoformans	Essential genes reported in Ianiri G, Idnurm A (2015) Essential gene discovery in the basidiomycete Cryptococcus neoformans for antifungal drug target prioritization. MBio 6(2):e02334–14.
	Schizosaccharomyces pombe	Essential genes from Pombase (www.pombase.org)
	Neurosopora crassa	Heterokaryons from the Neurospora deletion collection (http://www.fgsc.net/ncrassa.html)
New Essentials GO Enrich		GO term enrichments for inferred essential genes not reported as essential in the 5 model systems above
	GO term	Go terms
	Description	Short description of each go term
	Namespace	Biological process, molecular function or cellular component
	Genome Length	Total number of genes in the genome
	List Length	Total number of genes in the list of new essentials
	Members in Genome	Number of genes in the genome associated with this GO term
	Members in List	Number of genes in the list of new essential genes associated with this GO term
	pVal	Pvalue as calculated with a hypergeometric function
	Adjusted pVal	Pvalue adjusted for the number of tests (Benjamini-Hochberg correction)
	Gene IDs	JGI protein IDs for genes associated with this GO term

## Sheet: Assembly
Scaffold ID	Size	Left end Telomere?	Telomeric repeats (left end)	Right end Telomere?	Telomeric repeats (right end)	full/partial chromosome
1	2216085	yes	A CCCTAA CCCT	no		partial chromosome
2	1973005	yes	C CCCTAA	yes	TAGGG TTAGGG TTAGGG TTAGGG TTTGTTGTATAGAGG TTAGGG TTAGGG TTAGGG TTAGGG TTAGGG TTAGGG TTAGGG TTAGGG TTAGGG TTAGGG TTAGGG TTAGGG TTA	full chromosome
3	1857541	no		no		partial chromosome
4	641547	no		yes	TTAGGG TTAGGG TTAGGG TTAGGG TTAGGG TTAGGG TTAGGG TTAGGG TTAGGG TTAGGG TTAGGG TTAGGG TTAGGG TTAGGG TTAGGG TTAGGG TTAGGG TTAGGG TTAGGG TTA
5	1666720	yes	AA CCCTAA	yes	TTAGGG TTAGGG TTAGGG TTAGGG TTAGG	full chromosome
6	1546801	yes	CCCTAA CCCTAA CCCTAA CCCTAA CCCTAA CCCTAA CCCTAA CCCTAA CCCTAA CCCTA	yes	TTAGGG TTAGG TTAGGG TTAGG TTAGGG TTAGGG TTAGGG TTAGGG TTAGGG TTAGGG TTAGGG TTAGGG TTAGGG TTAGGG TTA	full chromosome
7	1390799	yes	TAA CCCTAA CCCTAA CCC	no		partial chromosome
8	1362475	yes	CCTAA CCCTAA	yes	AGGG TTAGGG T	full chromosome
9	1352042	yes	CTAA CCTAA CCCTAA CC	no		partial chromosome
10	938190	yes	TAA CCCTAA CCCTAA CCCTA	no		partial chromosome
11	938748	yes	AA CCCTAA CCCTAA CCCTAA CCT	yes	TTAGGG TTAGGG TTAGGG TTAGGG TTAGGG TTAGGG TTAGGG TTAGGG TTAGGG TTAGGG TTAGGG TTAGG TTA	full chromosome
12	870210	yes	TAA CCCTAA CCCTAA CCCTAA CCCTAA CCCTAA CCCTAA CCCTAA CCCTAA	no	TTAGG	partial chromosome
13	784890	no		no		partial chromosome
14	779220	yes	CCTAA CCCTAA CCCTAA CCCTAA	yes	TTAGGG TTAGGG TTAGGG TTAGGG TTAGGG TTAGGG TTAGGG TTAGGG TTAGGG TTAGG	full chromosome
15	702308	yes	CCTAA CCCTAA CCCTAA CC	no		partial chromosome
16	478525	no		no		partial chromosome
17	587612	yes	AA CCCTAA CCCTAA CCCTAA CCCTAA CC	yes	TTAGGG T	full chromosome
18	352531	no		no		partial chromosome
19	18910	no		no		fragment/repeated element
20	28147	no		no		fragment/repeated element
21	17271	no		no		fragment/repeated element
22	20396	no		no		fragment/repeated element
23	14857	no		no		fragment/repeated element
24	22249	no		no		fragment/repeated element
25	13957	no		no		fragment/repeated element
26	30062	no		no		fragment/repeated element
27	20541	no		no		fragment/repeated element
28	17317	no		no		fragment/repeated element
29	15828	no		no		fragment/repeated element
30	25061	no		no		fragment/repeated element

## Sheet: Genes
Protein ID	Scaffold	Start	End	S288C Orthologs	Human Orthologs	Best Informative Blast	GO Terms	Trans-membrane Domains	Signal P Prediction	Predicted Reactions (EC number)	KOG IDs	Interpro Domains
8369	scaffold_1	1571	2453	VPS60	CHMP5	protein involved in vacuolar protein sorting [Kal...	GO:7034 vacuolar transport	0			KOG1655:Protein involved in vacuolar protein sorting	HMMPfam:Snf7:PF03357
8370	scaffold_1	3233	7809			galactosyltransferase domain protein [Rhizoctonia sol...		0				PRINTS:Proline rich extensin signature:PR01217
8371	scaffold_1	8155	10023	SSN8	CCNC	cyclin-like protein [Laetiporus sulphureus 93-53]		0			KOG0794:CDK8 kinase-activating protein cyclin C	HMMPfam:Cyclin, N-terminal domain:PF00134,SMART:domain present in cyclins, TFIIB and Retinoblastoma:SM00385,SUPERFAMILY::SSF47954
8372	scaffold_1	10225	11839	MEU1	MTAP	5'-methylthioadenosine phosphorylase [Microbotryum ly...	GO:3824 catalytic activity GO:9116 nucleoside metabolic process GO:16763 transferase activity, transferring pentosyl groups GO:4645 phosphorylase activity	0		2.4.2.28	KOG3985:Methylthioadenosine phosphorylase MTAP	HMMPfam:Phosphorylase superfamily:PF01048,ProSitePatterns:Purine and other phosphorylases family 2 signature.:PS01240,SUPERFAMILY::SSF53167,TIGRFAM:MTAP: methylthioadenosine phosphorylase:TIGR01694
8373	scaffold_1	12047	13694			ALTERED INHERITANCE OF MITOCHONDRIA PROTEIN 6 [Cerace...	GO:6629 lipid metabolic process GO:8081 phosphoric diester hydrolase activity	0	Secreted			SUPERFAMILY::SSF51695
8374	scaffold_1	13861	19221				GO:3677 DNA binding GO:5634 nucleus GO:6351 transcription, DNA-templated	1				SUPERFAMILY::SSF47676
8375	scaffold_1	20174	22955			ferric reductase-like proteins [Moesziomyces antarcti...		0				HMMPfam:LIM-domain binding protein:PF01803,PRINTS:Proline rich extensin signature:PR01217
8376	scaffold_1	23178	26734	ATH1	PGGHG	carbohydrate-binding module family 32 protein [Rh...	GO:3824 catalytic activity GO:5975 carbohydrate metabolic process GO:30246 carbohydrate binding	0	Secreted	3.2.1.28	KOG4125:Acid trehalase	HMMPfam:Glycosyl hydrolase family 65 central catalytic domain:PF03632,HMMPfam:Glycosyl hydrolase family 65, C-terminal domain:PF03633,HMMPfam:Glycosyl hydrolase family 65, N-terminal domain:PF03636,SUPERFAMILY::SSF48208,SUPERFAMILY::SSF49785,SUPERFAMILY::SSF74650
8377	scaffold_1	28711	29599					0
8378	scaffold_1	29867	30741					0	Secreted
8379	scaffold_1	31186	32050					0
8380	scaffold_1	32509	33351		MYL12B,MYL9,MYL12A	calcium-binding EF-hand domain-containing protein [Ca...	GO:5509 calcium ion binding	0		2.7.11.1	KOG0031:Myosin regulatory light chain, EF-Hand protein superfamily	HMMPfam:EF-hand domain:PF13405,ProSitePatterns:EF-hand calcium-binding domain.:PS00018,ProSiteProfiles:EF-hand calcium-binding domain profile.:PS50222,SMART:EF-hand, calcium binding motif:SM00054,SUPERFAMILY::SSF47473
8381	scaffold_1	33714	35045			putative transmembrane protein [Rhizoctonia solani 123E]		1	Secreted
8382	scaffold_1	36682	38243			carbohydrate-binding module family 48 protein [Mi...	GO:5515 protein binding	0			KOG1616:Protein involved in Snf1 protein kinase complex assembly	HMMPfam:5'-AMP-activated protein kinase beta subunit, interation domain:PF04739,SMART:5'-AMP-activated protein kinase beta subunit, interation domain:SM01010,SUPERFAMILY::SSF160219,SUPERFAMILY::SSF81296
8383	scaffold_1	39313	41292	POL12	POLA2	DNA polymerase alpha subunit B [Kwoniella mangrov...	GO:3677 DNA binding GO:3887 DNA-directed DNA polymerase activity GO:6260 DNA replication	0			KOG1625:DNA polymerase alpha-primase complex, polymerase-associated subunit B	HMMPfam:DNA polymerase alpha/epsilon subunit B:PF04042,HMMPfam:DNA polymerase alpha subunit B N-terminal:PF08418,PIRSF::PIRSF018300
8384	scaffold_1	41535	45882			Two-component-like hybrid sensor histidine kinase 2 [...	GO:160 phosphorelay signal transduction system GO:5515 protein binding GO:16310 phosphorylation GO:16772 transferase activity, transferring phosphorus-containing groups	0			KOG0519:Sensory transduction histidine kinase	HMMPfam:Response regulator receiver domain:PF00072,HMMPfam:Histidine kinase-, DNA gyrase B-, and HSP90-like ATPase:PF02518,HMMPfam:PAS fold:PF08447,PRINTS:Bacterial sensor protein C-terminal signature:PR00344,ProSiteProfiles:Histidine kinase domain profile.:PS50109,ProSiteProfiles:Response regulatory domain profile.:PS50110,ProSiteProfiles:PAS repeat profile.:PS50112,SMART:PAS domain:SM00091,SMAR…
8385	scaffold_1	48620	50142	ADO1	ADK	adenosine kinase [Microbotryum lychnidis-dioicae p1A1...	GO:4001 adenosine kinase activity GO:6166 purine ribonucleoside salvage GO:16773 phosphotransferase activity, alcohol group as acceptor	0	Secreted	2.7.1.20	KOG2854:Possible pfkB family carbohydrate kinase	HMMPfam:pfkB family carbohydrate kinase:PF00294,PRINTS:Adenosine kinase signature:PR00989,ProSitePatterns:pfkB family of carbohydrate kinases signature 2.:PS00584,SUPERFAMILY::SSF53613
8386	scaffold_1	50473	51921			alpha/beta-hydrolase [Calocera cornea HHB12733]	GO:8152 metabolic process GO:16787 hydrolase activity	0		3.1.1.3	KOG1515:Arylacetamide deacetylase	HMMPfam:alpha/beta hydrolase fold:PF07859,SUPERFAMILY::SSF53474
8387	scaffold_1	52301	54654			FAD/NAD(P)-binding domain-containing protein [Lepidop...		0		1.14.13.22	KOG1399:Flavin-containing monooxygenase	HMMPfam:Pyridine nucleotide-disulphide oxidoreductase:PF13738,SUPERFAMILY::SSF51905
8388	scaffold_1	55031	59299			Two-component-like hybrid sensor histidine kinase 2 [...	GO:160 phosphorelay signal transduction system GO:155 phosphorelay sensor kinase activity GO:7165 signal transduction GO:16020 membrane	0		2.7.13.3	KOG0519:Sensory transduction histidine kinase	HMMPfam:Response regulator receiver domain:PF00072,HMMPfam:His Kinase A (phospho-acceptor) domain:PF00512,HMMPfam:Histidine kinase-, DNA gyrase B-, and HSP90-like ATPase:PF02518,HMMPfam:PAS fold:PF08447,PRINTS:Bacterial sensor protein C-terminal signature:PR00344,ProSiteProfiles:Histidine kinase domain profile.:PS50109,ProSiteProfiles:Response regulatory domain profile.:PS50110,ProSiteProfiles:PA…
8389	scaffold_1	59520	60624			WW domain [Xanthophyllomyces dendrorhous]	GO:5515 protein binding	0				SUPERFAMILY::SSF51045
8390	scaffold_1	61179	62127			WW domain [Xanthophyllomyces dendrorhous]	GO:5515 protein binding	0				SUPERFAMILY::SSF51045
8391	scaffold_1	62374	63560	RPL2A,RPL2B	RPL8	60S ribosomal protein L8 [Microbotryum lychnidis-dioi...	GO:3735 structural constituent of ribosome GO:5622 intracellular GO:5840 ribosome GO:6412 translation	0			KOG2309:60s ribosomal protein L2/L8	HMMPfam:Ribosomal Proteins L2, RNA binding domain:PF00181,HMMPfam:Ribosomal Proteins L2, C-terminal domain:PF03947,PIRSF::PIRSF002158,ProSitePatterns:Ribosomal protein L2 signature.:PS00467,SUPERFAMILY::SSF50104,SUPERFAMILY::SSF50249
8392	scaffold_1	64525	65394					0
8393	scaffold_1	66506	67548					0
8394	scaffold_1	68110	69853	RVB1	RUVBL1	RuvB-like helicase 1 [Microbotryum lychnidis-dioicae ...	GO:3678 DNA helicase activity GO:5524 ATP binding	0		3.6.4.12	KOG1942:DNA helicase, TBP-interacting protein	HMMPfam:TIP49 C-terminus:PF06068,SMART:ATPases associated with a variety of cellular activities:SM00382,SUPERFAMILY::SSF52540
8395	scaffold_1	70303	72461	YAR073W,IMD2,IMD3,IMD4	IMPDH1,IMPDH2	inosine-5'-monophosphate dehydrogenase IMD4 [Microbot...	GO:3824 catalytic activity GO:55114 oxidation-reduction process GO:3938 IMP dehydrogenase activity GO:6164 purine nucleotide biosynthetic process	0		1.1.1.205	KOG2550:IMP dehydrogenase/GMP reductase	HMMPfam:IMP dehydrogenase / GMP reductase domain:PF00478,HMMPfam:CBS domain:PF00571,PIRSF::PIRSF000130,ProSitePatterns:IMP dehydrogenase / GMP reductase signature.:PS00487,ProSiteProfiles:CBS domain profile.:PS51371,SMART:Domain in cystathionine beta-synthase and other proteins.:SM00116,SUPERFAMILY::SSF51412,SUPERFAMILY::SSF54631,TIGRFAM:IMP_dehydrog: inosine-5'-monophosphate dehydrogenase:TIGR01…
8396	scaffold_1	72914	73928					1	Secreted
8397	scaffold_1	74095	74821			DNA repair protein SWI5 [Hypsizygus marmoreus]		0				HMMPfam:Swi5:PF07061
8398	scaffold_1	75069	76780	YMR209C		N2227-domain-containing protein [Obba rivulosa]		1	Anchored to Membrane		KOG2798:Putative trehalase	HMMPfam:N2227-like protein:PF07942,SUPERFAMILY::SSF53335
8399	scaffold_1	76865	77832	DUT1	DUT	dUTP pyrophosphatase [Metarhizium anisopliae]	GO:16787 hydrolase activity GO:46080 dUTP metabolic process GO:4170 dUTP diphosphatase activity	0		3.6.1.23	KOG3370:dUTPase	HMMPfam:dUTPase:PF00692,SUPERFAMILY::SSF51283,TIGRFAM:dut: dUTP diphosphatase:TIGR00576
8400	scaffold_1	78127	78849			pre-rRNA-processing protein TSR2 [Kwoniella heveanens...		0				HMMPfam:Pre-rRNA-processing protein TSR2:PF10273
8401	scaffold_1	79205	81384	SHE4	UNC45A,UNC45B	ARM repeat-containing protein [Peniophora sp. CONT]	GO:5488 binding	0				HMMPfam:Myosin-binding striated muscle assembly central:PF11701,SUPERFAMILY::SSF48371
8402	scaffold_1	81530	84325			proteophosphoglycan 5 [Moniliophthora roreri MCA ...		0	Anchored to Membrane
8403	scaffold_1	84983	86013	YKL071W		protein of glucose/ribitol dehydrogenase family [...	GO:8152 metabolic process GO:16491 oxidoreductase activity	0	Secreted	1.1.1.349	KOG1611:Predicted short chain-type dehydrogenase	HMMPfam:short chain dehydrogenase:PF00106,PRINTS:Glucose/ribitol dehydrogenase family signature:PR00081,SUPERFAMILY::SSF51735
8404	scaffold_1	86184	90147			family 2 glycosyltransferase [Melampsora larici-p...		7				HMMPfam:Glycosyltransferase like family 2:PF13641,SUPERFAMILY::SSF53448
8405	scaffold_1	90908	93083			YALI0F25443p [Yarrowia lipolytica]	GO:5515 protein binding	0				HMMPfam:Variant SH3 domain:PF14604,ProSiteProfiles:Src homology 3 (SH3) domain profile.:PS50002,SMART:Src homology 3 domains:SM00326,SUPERFAMILY::SSF50044
8406	scaffold_1	93493	94436				GO:5515 protein binding	0				HMMPfam:BTB/POZ domain:PF00651,ProSiteProfiles:BTB domain profile.:PS50097
8407	scaffold_1	94865	95759				GO:5515 protein binding	0				HMMPfam:BTB/POZ domain:PF00651,ProSiteProfiles:BTB domain profile.:PS50097,SUPERFAMILY::SSF54695
8408	scaffold_1	96128	97227					0	Secreted
8409	scaffold_1	97555	101757	TAF1	TAF1,TAF1L	transcription initiation factor TFIID subunit 1 [...		0			KOG0008:Transcription initiation factor TFIID, subunit TAF1	HMMPfam:Protein of unknown function (DUF3591):PF12157
8410	scaffold_1	101957	104570	CCT2	CCT2	T-complex protein 1 subunit beta [Microbotryum lychni...	GO:5524 ATP binding GO:6457 protein folding GO:51082 unfolded protein binding	0			KOG0363:Chaperonin complex component, TCP-1 beta subunit (CCT2)	HMMPfam:TCP-1/cpn60 chaperonin family:PF00118,PRINTS:Tailless complex polypeptide 1 (chaperone) signature:PR00304,ProSitePatterns:Chaperonins TCP-1 signature 1.:PS00750,ProSitePatterns:Chaperonins TCP-1 signature 2.:PS00751,ProSitePatterns:Chaperonins TCP-1 signature 3.:PS00995,SUPERFAMILY::SSF48592,SUPERFAMILY::SSF52029,SUPERFAMILY::SSF54849,TIGRFAM:chap_CCT_beta: T-complex protein 1, beta subun…
8411	scaffold_1	104762	105972	YUH1	UCHL3	Yuh1p [Rhizophagus irregularis DAOM 197198w]	GO:4843 thiol-dependent ubiquitin-specific protease activity GO:5622 intracellular GO:6511 ubiquitin-dependent protein catabolic process	0		3.4.19.12	KOG1415:Ubiquitin C-terminal hydrolase UCHL1	HMMPfam:Ubiquitin carboxyl-terminal hydrolase, family 1:PF01088,PRINTS:Ubiquitin C-terminal hydrolase (C12) family signature:PR00707,SUPERFAMILY::SSF54001
8412	scaffold_1	106197	108340					0
8413	scaffold_1	108511	110701			glycoside hydrolase family 5 protein [Mixia osmun...		2		3.2.1.78		SUPERFAMILY::SSF51445
8414	scaffold_1	111074	114249			conserved expressed protein [Cryptococcus neoformans ...		0				HMMPfam:Protein of unknown function (DUF3292):PF11696
8415	scaffold_1	114589	115599			Phospholipase/carboxyhydrolase [Xanthophyllomyces den...		0				HMMPfam:Serine hydrolase (FSH1):PF03959,SUPERFAMILY::SSF53474
8416	scaffold_1	116348	117395			Phospholipase/carboxyhydrolase [Xanthophyllomyces den...		0				HMMPfam:Serine hydrolase (FSH1):PF03959,SUPERFAMILY::SSF53474
8417	scaffold_1	117701	118562	TAF9	TAF9B,TAF9	transcription initiation factor TFIID subunit 9 [...	GO:6352 DNA-templated transcription, initiation GO:46982 protein heterodimerization activity	0	Secreted			HMMPfam:Transcription initiation factor IID, 31kD subunit:PF02291,SUPERFAMILY::SSF47113
8418	scaffold_1	118975	119840	YKL071W		protein of glucose/ribitol dehydrogenase family [...	GO:8152 metabolic process GO:16491 oxidoreductase activity	0	Secreted	1.1.1.349	KOG1611:Predicted short chain-type dehydrogenase	HMMPfam:short chain dehydrogenase:PF00106,PRINTS:Glucose/ribitol dehydrogenase family signature:PR00081,ProSitePatterns:Short-chain dehydrogenases/reductases family signature.:PS00061,SUPERFAMILY::SSF51735
8419	scaffold_1	120072	126065		KIF1A,KIF1B,KIF1C	kinesin-domain-containing protein [Obba rivulosa]	GO:3777 microtubule motor activity GO:5524 ATP binding GO:7018 microtubule-based movement GO:8017 microtubule binding	0			KOG0245:Kinesin-like protein	HMMPfam:PH domain:PF00169,HMMPfam:Kinesin motor domain:PF00225,HMMPfam:Kinesin protein 1B:PF12423,HMMPfam:Kinesin protein:PF12473,PRINTS:Kinesin heavy chain signature:PR00380,ProSitePatterns:Kinesin motor domain signature.:PS00411,ProSiteProfiles:PH domain profile.:PS50003,ProSiteProfiles:Kinesin motor domain profile.:PS50067,SMART:Kinesin motor, catalytic domain. ATPase.:SM00129,SMART:Pleckstrin…
8420	scaffold_1	126119	126700					0
8421	scaffold_1	126911	127593	RPO26	POLR2F	dna-directed rna polymerases and iii polypeptide [Cer...	GO:3677 DNA binding GO:3899 DNA-directed RNA polymerase activity GO:6351 transcription, DNA-templated	0		2.7.7.6	KOG3405:RNA polymerase subunit K	HMMPfam:RNA polymerase Rpb6:PF01192,ProSitePatterns:RNA polymerases K / 14 to 18 Kd subunits signature.:PS01111,SUPERFAMILY::SSF63562
8422	scaffold_1	128047	129356	CST26,YDR018C	LCLAT1	acyltransferase-domain-containing protein [Laetiporus...	GO:8152 metabolic process GO:16746 transferase activity, transferring acyl groups	3	Anchored to Membrane		KOG1505:Lysophosphatidic acid acyltransferase LPAAT and related acyltransferases	HMMPfam:Acyltransferase:PF01553,SMART:Phosphate acyltransferases:SM00563,SUPERFAMILY::SSF69593
8423	scaffold_1	129465	130938			DNase I-like protein [Fibulorhizoctonia sp. CBS 109695]		1	Anchored to Membrane			HMMPfam:Endonuclease/Exonuclease/phosphatase family:PF03372,SUPERFAMILY::SSF56219
8424	scaffold_1	131074	133280	CCT7	CCT7	T-complex protein 1 subunit eta [Microbotryum lychnid...	GO:5524 ATP binding GO:6457 protein folding GO:51082 unfolded protein binding	0			KOG0361:Chaperonin complex component, TCP-1 eta subunit (CCT7)	HMMPfam:TCP-1/cpn60 chaperonin family:PF00118,PRINTS:Tailless complex polypeptide 1 (chaperone) signature:PR00304,ProSitePatterns:Chaperonins TCP-1 signature 2.:PS00751,ProSitePatterns:Chaperonins TCP-1 signature 3.:PS00995,SUPERFAMILY::SSF48592,SUPERFAMILY::SSF52029,SUPERFAMILY::SSF54849,TIGRFAM:chap_CCT_eta: T-complex protein 1, eta subunit:TIGR02345
8425	scaffold_1	133642	138012	CTR9	CTR9	RNA polymerase II-associated protein [Trametes ve...	GO:5515 protein binding	0			KOG2002:TPR-containing nuclear phosphoprotein that regulates K(+) uptake	HMMPfam:Tetratricopeptide repeat:PF00515,HMMPfam:TPR repeat:PF13414,ProSiteProfiles:TPR repeat profile.:PS50005,ProSiteProfiles:TPR repeat region circular profile.:PS50293,SMART:Tetratricopeptide repeats:SM00028,SUPERFAMILY::SSF48452
8426	scaffold_1	138676	140962					0				HMMPfam:Arrestin (or S-antigen), N-terminal domain:PF00339,SUPERFAMILY::SSF81296
8427	scaffold_1	141223	142116					0
8428	scaffold_1	142423	142761					0
8429	scaffold_1	143371	144965					0				SUPERFAMILY::SSF52047
8430	scaffold_1	145631	146829			HPP-domain-containing protein [Peniophora sp. CONT]		4				HMMPfam:HPP family:PF04982
8431	scaffold_1	147081	148199			glutathione S-transferase C-terminal-like protein [Ne...	GO:5515 protein binding GO:4364 glutathione transferase activity GO:5737 cytoplasm GO:8152 metabolic process	0		2.5.1.18	KOG0406:Glutathione S-transferase	HMMPfam:Glutathione S-transferase, C-terminal domain:PF13410,HMMPfam:Glutathione S-transferase, N-terminal domain:PF13417,PRINTS:Omega-class glutathione S-transferase signature:PR01625,ProSiteProfiles:Soluble glutathione S-transferase N-terminal domain profile.:PS50404,ProSiteProfiles:Soluble glutathione S-transferase C-terminal domain profile.:PS50405,SUPERFAMILY::SSF47616,SUPERFAMILY::SSF52833
8432	scaffold_1	148573	150625			Transcription initiation factor TFIID subunit 4 [...	GO:5669 transcription factor TFIID complex GO:6352 DNA-templated transcription, initiation	0				HMMPfam:Transcription initiation factor TFIID component TAF4 family:PF05236
8433	scaffold_1	150773	154577	STO1	NCBP1	nuclear cap-binding complex, subunit NCBP1/CBP80 [Moe...	GO:16070 RNA metabolic process GO:5488 binding	0				HMMPfam:MIF4G like:PF09088,HMMPfam:MIF4G like:PF09090,SUPERFAMILY::SSF48371
8434	scaffold_1	154666	156000	YDL119C	SLC25A38	solute carrier family 25, member 38 [Cryptococcus gat...		0		3.6.1.1	KOG0766:Predicted mitochondrial carrier protein	HMMPfam:Mitochondrial carrier protein:PF00153,ProSiteProfiles:Solute carrier (Solcar) repeat profile.:PS50920,SUPERFAMILY::SSF103506
8435	scaffold_1	156273	158120	CPR6	PPID	peptidyl-prolyl isomerase D (cyclophilin D) [Rhod...	GO:413 protein peptidyl-prolyl isomerization GO:3755 peptidyl-prolyl cis-trans isomerase activity GO:6457 protein folding GO:5515 protein binding	0		5.2.1.8	KOG0546:HSP90 co-chaperone CPR7/Cyclophilin	HMMPfam:Cyclophilin type peptidyl-prolyl cis-trans isomerase/CLD:PF00160,HMMPfam:Tetratricopeptide repeat:PF00515,PRINTS:Cyclophilin peptidyl-prolyl cis-trans isomerase signature:PR00153,ProSitePatterns:Cyclophilin-type peptidyl-prolyl cis-trans isomerase signature.:PS00170,ProSiteProfiles:Cyclophilin-type peptidyl-prolyl cis-trans isomerase domain profile.:PS50072,SMART:Tetratricopeptide repeats…
8436	scaffold_1	158685	163751	MTR4,SKI2	SKIV2L,SKIV2L2	antiviral helicase [Punctularia strigosozonata HH...	GO:3676 nucleic acid binding GO:5524 ATP binding GO:16818 hydrolase activity, acting on acid anhydrides, in phosphorus-containing anhydrides GO:16817 hydrolase activity, acting on acid anhydrides	0		3.6.4.-	KOG0947:Cytoplasmic exosomal RNA helicase SKI2, DEAD-box superfamily	HMMPfam:DEAD/DEAH box helicase:PF00270,HMMPfam:Helicase conserved C-terminal domain:PF00271,HMMPfam:DSHCT (NUC185) domain:PF08148,HMMPfam:rRNA-processing arch domain:PF13234,PIRSF::PIRSF005198,ProSiteProfiles:Superfamilies 1 and 2 helicase ATP-binding type-1 domain profile.:PS51192,ProSiteProfiles:Superfamilies 1 and 2 helicase C-terminal domain profile.:PS51194,SMART:DEAD-like helicases superfam…
8437	scaffold_1	163948	165826	RPN10	PSMD4	probable 26S proteasome regulatory subunit Rpn10 [Spo...		0			KOG2884:26S proteasome regulatory complex, subunit RPN10/PSMD4	HMMPfam:Ubiquitin interaction motif:PF02809,HMMPfam:von Willebrand factor type A domain:PF13519,ProSiteProfiles:VWFA domain profile.:PS50234,ProSiteProfiles:Ubiquitin-interacting motif (UIM) repeat profile.:PS50330,SMART:von Willebrand factor (vWF) type A domain:SM00327,SMART:Ubiquitin-interacting motif.:SM00726,SUPERFAMILY::SSF53300
8438	scaffold_1	166029	167085			Marvel domain [Xanthophyllomyces dendrorhous]	GO:16020 membrane	4	Anchored to Membrane			HMMPfam:Membrane-associating domain:PF01284
8439	scaffold_1	167576	168117			YABBY protein [Rhizoctonia solani AG-3 Rhs1AP]		0				HMMPfam:YABBY protein:PF04690,SUPERFAMILY::SSF47095
8440	scaffold_1	168332	168818			apses-domain-containing protein [Moesziomyces ant...		0	Secreted
8441	scaffold_1	169827	173814	CHS2,CHS1		chitin synthase [Lentinula edodes]	GO:4100 chitin synthase activity GO:6031 chitin biosynthetic process	7		2.4.1.16	KOG2571:Chitin synthase/hyaluronan synthase (glycosyltransferases)	HMMPfam:Chitin synthase:PF01644,HMMPfam:Chitin synthase:PF03142,HMMPfam:Chitin synthase N-terminal:PF08407,SUPERFAMILY::SSF103473,SUPERFAMILY::SSF53448
8442	scaffold_1	174089	180350			Mediator complex, subunit Med13 [Xanthophyllomyces de...	GO:1104 RNA polymerase II transcription cofactor activity GO:6357 regulation of transcription from RNA polymerase II promoter GO:16592 mediator complex	0			KOG3600:Thyroid hormone receptor-associated protein complex, subunit TRAP240	HMMPfam:Mediator complex subunit 13 C-terminal:PF06333
8443	scaffold_1	180761	182108	ECM31		Catalytic activity: A.nidulans panB converts 5 [Rhodo...	GO:3864 3-methyl-2-oxobutanoate hydroxymethyltransferase activity GO:15940 pantothenate biosynthetic process GO:3824 catalytic activity	0		2.1.2.11	KOG2949:Ketopantoate hydroxymethyltransferase	HMMPfam:Ketopantoate hydroxymethyltransferase:PF02548,SUPERFAMILY::SSF51621,TIGRFAM:panB: 3-methyl-2-oxobutanoate hydroxymethyltransferase:TIGR00222
8444	scaffold_1	182247	184330		NDUFAF7	DUF185-domain-containing protein [Obba rivulosa]		0			KOG2901:Uncharacterized conserved protein	HMMPfam:Putative S-adenosyl-L-methionine-dependent methyltransferase:PF02636,SUPERFAMILY::SSF53335
8445	scaffold_1	184388	185510		FRA10AC1	protein fra10ac1 [Moniliophthora roreri MCA 2997]		0			KOG1297:Uncharacterized conserved protein	HMMPfam:Folate-sensitive fragile site protein Fra10Ac1:PF09725
8446	scaffold_1	185623	186207			nadh-ubiquinone oxidoreductase subunit [Melanopsichiu...	GO:5739 mitochondrion GO:8137 NADH dehydrogenase (ubiquinone) activity	1				HMMPfam:NADH-ubiquinone oxidoreductase B15 subunit (NDUFB4):PF07225
8447	scaffold_1	186706	188932			Phototropin-1A [Wallemia ichthyophaga EXF-994]	GO:4871 signal transducer activity GO:7165 signal transduction	0			KOG0498:K+-channel ERG and related proteins, contain PAS/PAC sensor domain,KOG0498:K+-channel ERG and related proteins, contain PAS/PAC sensor domain	HMMPfam:PAS domain:PF13426,ProSiteProfiles:PAS repeat profile.:PS50112,SUPERFAMILY::SSF55785,TIGRFAM:sensory_box: PAS domain S-box protein:TIGR00229
8448	scaffold_1	189215	191649			Phototropin-1A [Wallemia ichthyophaga EXF-994]	GO:4871 signal transducer activity GO:7165 signal transduction	0			KOG0498:K+-channel ERG and related proteins, contain PAS/PAC sensor domain,KOG0498:K+-channel ERG and related proteins, contain PAS/PAC sensor domain	HMMPfam:PAS domain:PF13426,ProSiteProfiles:PAS repeat profile.:PS50112,SUPERFAMILY::SSF55785,TIGRFAM:sensory_box: PAS domain S-box protein:TIGR00229
8449	scaffold_1	191913	194364		COPS2	proteasome regulatory particle lid subunit RPN6 [Rhiz...	GO:5515 protein binding	0			KOG1464:COP9 signalosome, subunit CSN2,KOG1464:COP9 signalosome, subunit CSN2	HMMPfam:PCI domain:PF01399,SMART:motif in proteasome subunits, Int-6, Nip-1 and TRIP-15:SM00088,SMART:PCI/PINT associated module:SM00753,SUPERFAMILY::SSF46785
8450	scaffold_1	194842	197479			Two-component-like hybrid sensor histidine kinase 2 [...	GO:4871 signal transducer activity GO:7165 signal transduction	0			KOG0519:Sensory transduction histidine kinase	HMMPfam:Histidine kinase-, DNA gyrase B-, and HSP90-like ATPase:PF02518,HMMPfam:PAS fold:PF08448,HMMPfam:PAS domain:PF13188,ProSiteProfiles:Histidine kinase domain profile.:PS50109,SMART:Motif C-terminal to PAS motifs (likely to contribute to PAS structural domain):SM00086,SMART:PAS domain:SM00091,SUPERFAMILY::SSF47384,SUPERFAMILY::SSF55785,SUPERFAMILY::SSF55874,TIGRFAM:sensory_box: PAS domain S-…
8451	scaffold_1	197528	201315					0
8452	scaffold_1	201823	202716	HNT2	FHIT	YALIA101S02e02564g1_1 [Yarrowia lipolytica]	GO:3824 catalytic activity	0		3.6.1.29	KOG3379:Diadenosine polyphosphate hydrolase and related proteins of the histidine triad (HIT) family,KOG3379:Diadenosine polyphosphate hydrolase and related proteins of the histidine triad (HIT) family	HMMPfam:HIT domain:PF01230,ProSitePatterns:HIT domain signature.:PS00892,ProSiteProfiles:HIT domain profile.:PS51084,SUPERFAMILY::SSF54197
8453	scaffold_1	203010	204516			glutamine synthetase [Sanghuangporus baumii]		0
8454	scaffold_1	204818	206685	CDA1			GO:5975 carbohydrate metabolic process GO:16810 hydrolase activity, acting on carbon-nitrogen (but not peptide) bonds GO:3824 catalytic activity	0	Secreted	3.5.1.41		HMMPfam:Polysaccharide deacetylase:PF01522,ProSiteProfiles:NodB homology domain profile.:PS51677,SUPERFAMILY::SSF88713
8455	scaffold_1	207025	210193			HAP1, N-terminal [Xanthophyllomyces dendrorhous]		1
8456	scaffold_1	210659	212272		ACOT9	Thioesterase/thiol ester dehydrase-isomerase [Tra...		0		3.1.2.-	KOG2763:Acyl-CoA thioesterase	SUPERFAMILY::SSF54637
8457	scaffold_1	213359	214966				GO:5975 carbohydrate metabolic process GO:16810 hydrolase activity, acting on carbon-nitrogen (but not peptide) bonds GO:3824 catalytic activity	0	Secreted	3.5.1.41		HMMPfam:Polysaccharide deacetylase:PF01522,ProSiteProfiles:NodB homology domain profile.:PS51677,SUPERFAMILY::SSF88713
8458	scaffold_1	215330	215955					2	Anchored to Membrane
8459	scaffold_1	216175	216894					0				HMMPfam:Domain of unknown function (DUF4604):PF15377
8460	scaffold_1	217373	218871			phosphatase [Kwoniella bestiolae CBS 10118]	GO:8152 metabolic process GO:16787 hydrolase activity	0		3.1.3.21	KOG2914:Predicted haloacid-halidohydrolase and related hydrolases	HMMPfam:Haloacid dehalogenase-like hydrolase:PF13419,SUPERFAMILY::SSF56784,TIGRFAM:HAD-SF-IA-v3: HAD hydrolase, family IA, variant 3:TIGR01509
8461	scaffold_1	219909	221427				GO:5515 protein binding	0				ProSiteProfiles:BTB domain profile.:PS50097
8462	scaffold_1	221579	223787			MFS general substrate transporter [Mycena chlorophos]	GO:16021 integral component of membrane GO:55085 transmembrane transport	12			KOG0255:Synaptic vesicle transporter SVOP and related transporters (major facilitator superfamily)	HMMPfam:Major Facilitator Superfamily:PF07690,SUPERFAMILY::SSF103473
8463	scaffold_1	224693	228325	RNA14	CSTF3		GO:5622 intracellular GO:6396 RNA processing GO:5634 nucleus GO:6397 mRNA processing	0			KOG1914:mRNA cleavage and polyadenylation factor I complex, subunit RNA14	HMMPfam:HAT (Half-A-TPR) repeat:PF02184,HMMPfam:Suppressor of forked protein (Suf):PF05843,SMART:HAT (Half-A-TPR) repeats:SM00386,SUPERFAMILY::SSF48452
8464	scaffold_1	228445	229589	CLC1		Clathrin light chain [Grifola frondosa]	GO:5198 structural molecule activity GO:6886 intracellular protein transport GO:16192 vesicle-mediated transport GO:30130 clathrin coat of trans-Golgi network vesicle	0			KOG4031:Vesicle coat protein clathrin, light chain	HMMPfam:Clathrin light chain:PF01086
8465	scaffold_1	229785	233167			udp-galactose transporter [Moniliophthora roreri ...	GO:139 Golgi membrane GO:5351 sugar:proton symporter activity GO:8643 carbohydrate transport GO:16021 integral component of membrane	8	Secreted		KOG2234:Predicted UDP-galactose transporter	HMMPfam:Exostosin family:PF03016,HMMPfam:Nucleotide-sugar transporter:PF04142,SUPERFAMILY::SSF103481,TIGRFAM:nst: UDP-galactose transporter:TIGR00803
8466	scaffold_1	233874	234659					1	Secreted
8467	scaffold_1	235594	240654			GlcNAc-PI de-N-acetylase [Aspergillus parasiticus SU-1]	GO:4553 hydrolase activity, hydrolyzing O-glycosyl compounds GO:5576 extracellular region GO:5975 carbohydrate metabolic process GO:30248 cellulose binding	0	Secreted			HMMPfam:Fungal cellulose binding domain:PF00734,HMMPfam:GlcNAc-PI de-N-acetylase:PF02585,ProSitePatterns:CBM1 (carbohydrate binding type-1) domain signature.:PS00562,ProSiteProfiles:Coagulation factors 5/8 type C domain (FA58C) profile.:PS50022,ProSiteProfiles:CBM1 (carbohydrate binding type-1) domain profile.:PS51164,SMART:Fungal-type cellulose-binding domain:SM00236,SUPERFAMILY::SSF102588,SUPER…
8468	scaffold_1	241337	243142	MDJ1	DNAJA3	DnaJ protein [Coprinopsis cinerea okayama7#130]	GO:31072 heat shock protein binding GO:51082 unfolded protein binding GO:6457 protein folding	0			KOG0715:Molecular chaperone (DnaJ superfamily)	HMMPfam:DnaJ domain:PF00226,HMMPfam:DnaJ central domain:PF00684,HMMPfam:DnaJ C terminal domain:PF01556,PRINTS:DnaJ domain signature:PR00625,ProSitePatterns:Nt-dnaJ domain signature.:PS00636,ProSiteProfiles:dnaJ domain profile.:PS50076,ProSiteProfiles:Zinc finger CR-type profile.:PS51188,SMART:DnaJ molecular chaperone homology domain:SM00271,SUPERFAMILY::SSF46565,SUPERFAMILY::SSF49493,SUPERFAMILY:…
8469	scaffold_1	243748	246867			Nucleoporin nup82 [Leucoagaricus sp. SymC.cos]		0				HMMPfam:Nuclear pore component:PF10168
8470	scaffold_1	247531	248783			PQ-loop-domain-containing protein [Obba rivulosa]		6	Anchored to Membrane			HMMPfam:PQ loop repeat:PF04193,SMART:Repeated motif present between transmembrane helices in cystinosin, yeast ERS1p, mannose-P-dolichol utilization defect 1, and other hypothetical proteins.:SM00679
8471	scaffold_1	248905	249863					0
8472	scaffold_1	250227	251681					0	Anchored to Membrane
8473	scaffold_1	251697	252245	BET1		SNARE domain-containing protein [Rhizoctonia solani A...	GO:5515 protein binding	1			KOG3385:V-SNARE	HMMPfam:SNARE domain:PF05739,ProSiteProfiles:t-SNARE coiled-coil homology domain profile.:PS50192,SMART:Helical region found in SNAREs:SM00397,SUPERFAMILY::SSF58038
8474	scaffold_1	252623	256756	TFC4	GTF3C3	TPR-like protein [Neolentinus lepideus HHB14362 ss-1]	GO:5515 protein binding	0			KOG2076:RNA polymerase III transcription factor TFIIIC	HMMPfam:Tetratricopeptide repeat:PF00515,HMMPfam:Tetratricopeptide repeat:PF13371,HMMPfam:TPR repeat:PF13414,HMMPfam:Tetratricopeptide repeat:PF13432,ProSiteProfiles:TPR repeat profile.:PS50005,ProSiteProfiles:TPR repeat region circular profile.:PS50293,SMART:Tetratricopeptide repeats:SM00028,SUPERFAMILY::SSF48452
8475	scaffold_1	257033	257891	ULP1	SENP1	cysteine proteinase [Sistotremastrum suecicum HHB1020...	GO:6508 proteolysis GO:8234 cysteine-type peptidase activity	0		3.4.22.68	KOG0778:Protease, Ulp1 family	HMMPfam:Ulp1 protease family, C-terminal catalytic domain:PF02902,ProSiteProfiles:Ubiquitin-like protease family profile.:PS50600,SUPERFAMILY::SSF54001
8476	scaffold_1	258330	258956					0
8477	scaffold_1	259065	259869					0
8478	scaffold_1	260137	260817	MOH1	YPEL1,YPEL2,YPEL3,YPEL4	peptidylprolyl isomerase [Puccinia graminis f. sp...		0			KOG3399:Predicted Yippee-type zinc-binding protein	HMMPfam:Yippee zinc-binding/DNA-binding /Mis18, centromere assembly:PF03226
8479	scaffold_1	260930	263760			MFS transporter [Rhizoctonia solani AG-3 Rhs1AP]	GO:16021 integral component of membrane GO:55085 transmembrane transport	11			KOG0254:Predicted transporter (major facilitator superfamily)	HMMPfam:Major Facilitator Superfamily:PF07690,PRINTS:Tetracycline resistance protein TetB signature:PR01036,ProSiteProfiles:Major facilitator superfamily (MFS) profile.:PS50850,SUPERFAMILY::SSF103473
8480	scaffold_1	264157	266973		RECQL	ATP-dependent DNA helicase [Calocera cornea HHB12733]	GO:3676 nucleic acid binding GO:5524 ATP binding GO:8026 ATP-dependent helicase activity GO:6310 DNA recombination	0		3.6.4.12	KOG0353:ATP-dependent DNA helicase	HMMPfam:DEAD/DEAH box helicase:PF00270,HMMPfam:Helicase conserved C-terminal domain:PF00271,ProSitePatterns:DEAH-box subfamily ATP-dependent helicases signature.:PS00690,ProSiteProfiles:Superfamilies 1 and 2 helicase ATP-binding type-1 domain profile.:PS51192,ProSiteProfiles:Superfamilies 1 and 2 helicase C-terminal domain profile.:PS51194,SMART:DEAD-like helicases superfamily:SM00487,SMART:helic…
8481	scaffold_1	267088	267405			Endoplasmic reticulum Ca-transporting P-type ATPase [...		2			KOG0209:P-type ATPase	SUPERFAMILY::SSF81665
8482	scaffold_1	267754	270066			Endoplasmic reticulum Ca-transporting P-type ATPase [...	GO:5634 nucleus GO:6281 DNA repair GO:8081 phosphoric diester hydrolase activity	0				HMMPfam:Tyrosyl-DNA phosphodiesterase:PF06087,ProSiteProfiles:Ubiquitin-interacting motif (UIM) repeat profile.:PS50330,SUPERFAMILY::SSF56024
8483	scaffold_1	270395	274744	SPF1	ATP13A1	Endoplasmic reticulum Ca-transporting P-type ATPase [...	GO:166 nucleotide binding GO:46872 metal ion binding GO:16021 integral component of membrane GO:6812 cation transport	10				HMMPfam:E1-E2 ATPase:PF00122,HMMPfam:haloacid dehalogenase-like hydrolase:PF12710,PRINTS:P-type cation-transporting ATPase superfamily signature:PR00119,ProSitePatterns:E1-E2 ATPases phosphorylation site.:PS00154,SUPERFAMILY::SSF56784,SUPERFAMILY::SSF81653,SUPERFAMILY::SSF81660,SUPERFAMILY::SSF81665,TIGRFAM:ATPase_P-type: HAD ATPase, P-type, family IC:TIGR01494,TIGRFAM:P-ATPase-V: P-type ATPase o…
8484	scaffold_1	275050	276428	LIA1	DOHH	deoxyhypusine hydroxylase [Microbotryum lychnidis-dio...	GO:5488 binding	0		1.14.99.29	KOG0567:HEAT repeat-containing protein	HMMPfam:HEAT repeats:PF13646,ProSiteProfiles:HEAT repeat profile.:PS50077,SMART:E-Z type HEAT repeats:SM00567,SUPERFAMILY::SSF48371
8485	scaffold_1	276984	278095	MRT4	MRTO4	mRNA turnover protein 4-like protein [Calocera viscos...	GO:5622 intracellular GO:42254 ribosome biogenesis	0			KOG0816:Protein involved in mRNA turnover	HMMPfam:Ribosomal protein L10:PF00466,SUPERFAMILY::SSF160369
8486	scaffold_1	278432	278981	SDH8		Trs23p [Rhizophagus irregularis DAOM 197198w]		0	Secreted			HMMPfam:Protein of unknown function (DUF1674):PF07896
8487	scaffold_1	280209	281206			cytoplasmic dynein 1 heavy chain 1 [Microbotryum lych...	GO:3777 microtubule motor activity GO:7018 microtubule-based movement GO:30286 dynein complex	0			KOG3595:Dyneins, heavy chain	HMMPfam:Dynein heavy chain and region D6 of dynein motor:PF03028
8488	scaffold_1	281260	295239	DYN1	DNAH1,DNAH10,DNAH11,DNAH12,DNAH14,DNAH17,DNAH2,DNAH3,DNAH5,DNAH6,DNAH7,DNAH8,DNAH9,DYNC1H1,DYNC2H1	cytoplasmic dynein 1 heavy chain 1 [Microbotryum lych...	GO:3777 microtubule motor activity GO:7018 microtubule-based movement GO:30286 dynein complex GO:5524 ATP binding	0			KOG3595:Dyneins, heavy chain	HMMPfam:Dynein heavy chain and region D6 of dynein motor:PF03028,HMMPfam:AAA domain (dynein-related subfamily):PF07728,HMMPfam:Dynein heavy chain, N-terminal region 1:PF08385,HMMPfam:Dynein heavy chain, N-terminal region 2:PF08393,HMMPfam:Hydrolytic ATP binding site of dynein motor region D1:PF12774,HMMPfam:P-loop containing dynein motor region D3:PF12775,HMMPfam:Microtubule-binding stalk of dyne…
8489	scaffold_1	295395	296134			Pc20g03530 [Penicillium rubens Wisconsin 54-1255]		0
8490	scaffold_1	296451	297684					0	Secreted			HMMPfam:Rare lipoprotein A (RlpA)-like double-psi beta-barrel:PF03330,SUPERFAMILY::SSF50685
8491	scaffold_1	297739	298245					0
8492	scaffold_1	298374	299465			class I glutamine amidotransferase-like protein [Rhod...		0				HMMPfam:Trehalose utilisation:PF06283,SUPERFAMILY::SSF52317
8493	scaffold_1	299830	300571			alpha/beta hydrolase, N-terminal domain protein [...		0				HMMPfam:Alpha/beta hydrolase family:PF12695,SUPERFAMILY::SSF53474
8494	scaffold_1	300775	301342					0
8495	scaffold_1	304252	307207	BCK1		mitogen-activated protein kinase kinase kinase [R...	GO:4672 protein kinase activity GO:5524 ATP binding GO:6468 protein phosphorylation GO:16772 transferase activity, transferring phosphorus-containing groups	0		2.7.11.1	KOG0198:MEKK and related serine/threonine protein kinases	HMMPfam:Protein kinase domain:PF00069,ProSitePatterns:Protein kinases ATP-binding region signature.:PS00107,ProSitePatterns:Serine/Threonine protein kinases active-site signature.:PS00108,ProSiteProfiles:Protein kinase domain profile.:PS50011,SMART:Serine/Threonine protein kinases, catalytic domain:SM00220,SUPERFAMILY::SSF56112
8496	scaffold_1	307596	312359		DICER1	RNase III dicer-like protein [Puccinia striiformis f....	GO:3676 nucleic acid binding GO:5524 ATP binding GO:3723 RNA binding GO:4525 ribonuclease III activity	0		3.1.26.-	KOG0701:dsRNA-specific nuclease Dicer and related ribonucleases	HMMPfam:DEAD/DEAH box helicase:PF00270,HMMPfam:Helicase conserved C-terminal domain:PF00271,HMMPfam:Ribonuclease III domain:PF00636,HMMPfam:Dicer dimerisation domain:PF03368,ProSiteProfiles:Ribonuclease III family domain profile.:PS50142,ProSiteProfiles:Superfamilies 1 and 2 helicase ATP-binding type-1 domain profile.:PS51192,ProSiteProfiles:Superfamilies 1 and 2 helicase C-terminal domain profil…
8497	scaffold_1	312995	315210			protein kinase-like domain containing protein [Rh...	GO:16772 transferase activity, transferring phosphorus-containing groups	0	Secreted			SUPERFAMILY::SSF56112
8498	scaffold_1	315301	316369			60S ribosomal protein L18-B [Termitomyces sp. J132]		0
8499	scaffold_1	316556	317725	LEA1	SNRPA1	L domain-like protein [Calocera viscosa TUFC12733]	GO:5515 protein binding	0			KOG1644:U2-associated snRNP A' protein	HMMPfam:Leucine-rich repeat:PF14580,ProSiteProfiles:Leucine-rich repeat profile.:PS51450,SUPERFAMILY::SSF52058
8500	scaffold_1	318013	320034	CDC3	2017-09-07	cell division control protein 3 [Microbotryum lychnid...	GO:5525 GTP binding	0			KOG2655:Septin family protein (P-loop GTPase),KOG2655:Septin family protein (P-loop GTPase),KOG2655:Septin family protein (P-loop GTPase)	HMMPfam:Septin:PF00735,PIRSF::PIRSF006698,ProSiteProfiles:Septin-type guanine nucleotide-binding (G) domain profile.:PS51719,SUPERFAMILY::SSF52540
8501	scaffold_1	320453	321837					0
8502	scaffold_1	322161	322511					1	Anchored to Membrane
8503	scaffold_1	323114	325275			protein kinase-like domain containing protein [Rh...	GO:4672 protein kinase activity GO:5524 ATP binding GO:6468 protein phosphorylation GO:16772 transferase activity, transferring phosphorus-containing groups	0	Secreted			HMMPfam:Protein kinase domain:PF00069,ProSiteProfiles:Protein kinase domain profile.:PS50011,SUPERFAMILY::SSF56112
8504	scaffold_1	326050	327675			galactose mutarotase-like protein [Trametes versi...	GO:5975 carbohydrate metabolic process GO:16853 isomerase activity GO:3824 catalytic activity GO:30246 carbohydrate binding	0				HMMPfam:Aldose 1-epimerase:PF01263,SUPERFAMILY::SSF74650
8505	scaffold_1	328204	331764			alpha/beta-hydrolase [Dacryopinax primogenitus]		0				SUPERFAMILY::SSF53474
8506	scaffold_1	332077	333617	CCC1		membrane fraction protein [Peniophora sp. CONT]		3			KOG4473:Uncharacterized membrane protein	HMMPfam:VIT family:PF01988
8507	scaffold_1	333941	336511	NUG1	GNL3L	nuclear GTP-binding protein [Kwoniella mangroviensis ...	GO:5525 GTP binding	0			KOG2484:GTPase	HMMPfam:50S ribosome-binding GTPase:PF01926,HMMPfam:GNL3L/Grn1 putative GTPase:PF08701,PRINTS:GTP1/OBG GTP-binding protein family signature:PR00326,ProSiteProfiles:Circularly permuted (CP)-type guanine nucleotide-binding (G) domain profile.:PS51721,SUPERFAMILY::SSF52540
8508	scaffold_1	336645	339470	RIX7	NVL	AAA ATPase [Heterobasidion irregulare TC 32-1]	GO:5524 ATP binding	0		3.4.24.-	KOG0733:Nuclear AAA ATPase (VCP subfamily)	HMMPfam:ATPase family associated with various cellular activities (AAA):PF00004,ProSitePatterns:AAA-protein family signature.:PS00674,SMART:ATPases associated with a variety of cellular activities:SM00382,SUPERFAMILY::SSF52540
8509	scaffold_1	339978	342089					0	Anchored to Membrane
8510	scaffold_1	343005	355699			Protein of unknown function DUF3712 [Ceraceosorus bom...		1				HMMPfam:Protein of unknown function (DUF3712):PF12505
8511	scaffold_1	356168	357922	SVP26	TEX261,AC007040.11	protein of transmembrane adaptor Erv26 family [Rh...		4	Secreted		KOG4136:Predicted mitochondrial cholesterol transporter,KOG4136:Predicted mitochondrial cholesterol transporter	HMMPfam:Transmembrane adaptor Erv26:PF04148
8512	scaffold_1	358360	365387			glycosyltransferase family 2 protein [Mixia osmun...	GO:3774 motor activity GO:5524 ATP binding GO:16459 myosin complex GO:20037 heme binding	6		2.4.1.16	KOG2571:Chitin synthase/hyaluronan synthase (glycosyltransferases)	HMMPfam:Myosin head (motor domain):PF00063,HMMPfam:Cytochrome b5-like Heme/Steroid binding domain:PF00173,HMMPfam:Chitin synthase:PF03142,HMMPfam:DEK C terminal domain:PF08766,PRINTS:Myosin heavy chain signature:PR00193,ProSiteProfiles:Myosin motor domain profile.:PS51456,SMART:Myosin. Large ATPases.:SM00242,SUPERFAMILY::SSF109715,SUPERFAMILY::SSF52540,SUPERFAMILY::SSF53448,SUPERFAMILY::SSF55856
8513	scaffold_1	365672	367146	YIH1	IMPACT	UPF0029-domain-containing protein [Daedalea quercina ...	GO:5515 protein binding	0			KOG3299:Uncharacterized conserved protein	HMMPfam:Uncharacterized protein family UPF0029:PF01205,HMMPfam:RWD domain:PF05773,ProSiteProfiles:RWD domain profile.:PS50908,SUPERFAMILY::SSF54211,SUPERFAMILY::SSF54495
8514	scaffold_1	367275	368042			putative protein 10 [Rhizopogon vesiculosus]	GO:5515 protein binding	0				HMMPfam:PB1 domain:PF00564,SUPERFAMILY::SSF54277
8515	scaffold_1	368683	371935	RVS161	AMPH,BIN3	protein hob3 [Microbotryum lychnidis-dioicae p1A1 Lam...	GO:5515 protein binding GO:5737 cytoplasm	0			KOG3771:Amphiphysin	HMMPfam:BAR domain:PF03114,ProSiteProfiles:BAR domain profile.:PS51021,SMART::SM00721,SUPERFAMILY::SSF103657
8516	scaffold_1	372141	374463			MFS transporter, siderophore-iron transporter [Rh...	GO:16021 integral component of membrane GO:55085 transmembrane transport	12			KOG0254:Predicted transporter (major facilitator superfamily)	HMMPfam:Major Facilitator Superfamily:PF07690,ProSiteProfiles:Major facilitator superfamily (MFS) profile.:PS50850,SUPERFAMILY::SSF103473
8517	scaffold_1	374872	375333					0
8518	scaffold_1	375753	378108	SKN1,KRE6				1	Anchored to Membrane			HMMPfam:Beta-glucan synthesis-associated protein (SKN1):PF03935,SUPERFAMILY::SSF49899
8519	scaffold_1	379065	379994			alpha/beta hydrolase fold-1 domain protein [Rhodo...		0				HMMPfam:Alpha/beta hydrolase family:PF12697,SUPERFAMILY::SSF53474
8520	scaffold_1	380241	381290			Midasin [Pteropus alecto]		0
8521	scaffold_1	383470	384442			emopamil-binding family protein [Rhizoctonia solani A...	GO:16021 integral component of membrane GO:16125 sterol metabolic process GO:47750 cholestenol delta-isomerase activity	4	Secreted		KOG4826:C-8,7 sterol isomerase	HMMPfam:Emopamil binding protein:PF05241
8522	scaffold_1	384974	388118					0
8523	scaffold_1	388626	389791		NECAP2,NECAP1	adaptin ear-binding coat-associated protein 2 [Rh...	GO:6897 endocytosis GO:16020 membrane	0				HMMPfam:Protein of unknown function (DUF1681):PF07933,SUPERFAMILY::SSF50729
8524	scaffold_1	390124	390698					0
8525	scaffold_1	391378	392552		TSNAX	Translin-associated protein X [Grifola frondosa]	GO:43565 sequence-specific DNA binding	0			KOG3066:Translin-associated protein X	HMMPfam:Translin family:PF01997,SUPERFAMILY::SSF74784
8526	scaffold_1	392732	393571			expressed protein [Cryptococcus neoformans var. neofo...		0	Secreted
8527	scaffold_1	394494	395592					7
8528	scaffold_1	396327	398883				GO:4553 hydrolase activity, hydrolyzing O-glycosyl compounds GO:5975 carbohydrate metabolic process	0		3.2.1.21		HMMPfam:Glycosyl hydrolase family 3 N terminal domain:PF00933,HMMPfam:Glycosyl hydrolase family 3 C-terminal domain:PF01915,HMMPfam:Fibronectin type III-like domain:PF14310,PRINTS:Glycosyl hydrolase family 3 signature:PR00133,SUPERFAMILY::SSF51445,SUPERFAMILY::SSF52279
8529	scaffold_1	399773	400854	TMA19	TPT1	translationally-controlled tumor protein [Microbotryu...		0			KOG1727:Microtubule-binding protein (translationally controlled tumor protein),KOG1727:Microtubule-binding protein (translationally controlled tumor protein)	HMMPfam:Translationally controlled tumour protein:PF00838,PRINTS:Translationally controlled tumour protein signature:PR01653,ProSitePatterns:Translationally controlled tumor protein signature 1.:PS01002,ProSitePatterns:Translationally controlled tumor protein signature 2.:PS01003,SUPERFAMILY::SSF51316
8530	scaffold_1	401367	403016			NADH dehydrogenase [ubiquinone] 1 alpha subcomplex su...		0
8531	scaffold_1	403276	404295					0	Secreted
8532	scaffold_1	404595	407143					0	Secreted
8533	scaffold_1	407555	409013		WDR61	WD repeat-containing protein 61 [Laetiporus sulphureu...	GO:5515 protein binding	0			KOG4155:FOG: WD40 repeat	HMMPfam:WD domain, G-beta repeat:PF00400,ProSiteProfiles:Trp-Asp (WD) repeats profile.:PS50082,ProSiteProfiles:Trp-Asp (WD) repeats circular profile.:PS50294,SMART:WD40 repeats:SM00320,SUPERFAMILY::SSF50978
8534	scaffold_1	409327	410564	GSP1,GSP2	RAN	ras-domain-containing protein [Punctularia strigo...	GO:5525 GTP binding GO:7264 small GTPase mediated signal transduction GO:3924 GTPase activity GO:6184 obsolete GTP catabolic process	0			KOG0096:GTPase Ran/TC4/GSP1 (nuclear protein transport pathway), small G protein superfamily	HMMPfam:Ras family:PF00071,PRINTS:GTP-binding nuclear protein Ran/Tc4 family signature:PR00627,ProSiteProfiles:small GTPase Ran family profile.:PS51418,SMART:Ras subfamily of RAS small GTPases:SM00173,SMART:Rho (Ras homology) subfamily of Ras-like small GTPases:SM00174,SMART:Rab subfamily of small GTPases:SM00175,SMART:Ran (Ras-related nuclear proteins) /TC4 subfamily of small GTPases:SM00176,SUP…
8535	scaffold_1	411108	413532			phosphatidylinositol transfer protein csr1 [Moesz...		0			KOG1471:Phosphatidylinositol transfer protein SEC14 and related proteins	HMMPfam:CRAL/TRIO domain:PF00650,ProSiteProfiles:CRAL-TRIO lipid binding domain profile.:PS50191,SMART:Domain in homologues of a S. cerevisiae phosphatidylinositol transfer protein (Sec14p):SM00516,SUPERFAMILY::SSF46938,SUPERFAMILY::SSF52087
8536	scaffold_1	413984	414971	CAB3,SIS2	PPCDC	flavo protein [Punctularia strigosozonata HHB-111...	GO:3824 catalytic activity	0		4.1.1.36	KOG0672:Halotolerance protein HAL3 (contains flavoprotein domain),KOG0672:Halotolerance protein HAL3 (contains flavoprotein domain)	HMMPfam:Flavoprotein:PF02441,SUPERFAMILY::SSF52507
8537	scaffold_1	415068	417360		NUP62CL	Nucleoporin NSP1 [Wallemia ichthyophaga EXF-994]		0	Secreted		KOG2196:Nuclear porin	HMMPfam:Nsp1-like C-terminal region:PF05064
8538	scaffold_1	417604	419070		COPS6	proteasome regulatory particle lid subunit RPN8 [Rhiz...	GO:5515 protein binding	0			KOG3050:COP9 signalosome, subunit CSN6,KOG3050:COP9 signalosome, subunit CSN6	HMMPfam:JAB1/Mov34/MPN/PAD-1 ubiquitin protease:PF01398,HMMPfam:Maintenance of mitochondrial structure and function:PF13012,SMART:JAB/MPN domain:SM00232
8539	scaffold_1	419232	420600	SUI2	EIF2S1	eukaryotic translation initiation factor 2 subunit1 [...	GO:3676 nucleic acid binding GO:3723 RNA binding GO:3743 translation initiation factor activity GO:5850 eukaryotic translation initiation factor 2 complex	0			KOG2916:Translation initiation factor 2, alpha subunit (eIF-2alpha)	HMMPfam:S1 RNA binding domain:PF00575,HMMPfam:Eukaryotic translation initiation factor 2 alpha subunit:PF07541,ProSiteProfiles:S1 domain profile.:PS50126,SMART:Ribosomal protein S1-like RNA-binding domain:SM00316,SUPERFAMILY::SSF110993,SUPERFAMILY::SSF116742,SUPERFAMILY::SSF50249
8540	scaffold_1	421100	422861	BNA3	KYAT3,KYAT1	aminotransferase [Microbotryum lychnidis-dioicae p1A1...	GO:9058 biosynthetic process GO:30170 pyridoxal phosphate binding	0		2.6.1.7	KOG0257:Kynurenine aminotransferase, glutamine transaminase K	HMMPfam:Aminotransferase class I and II:PF00155,SUPERFAMILY::SSF53383
8541	scaffold_1	423243	425969			cyclin-like F-box domain containing protein [Rhod...	GO:5515 protein binding	0				ProSiteProfiles:F-box domain profile.:PS50181
8542	scaffold_1	426426	428792			copper radical oxidase [Rhizoctonia solani AG-3 Rhs1AP]		0	Secreted	1.1.3.9		HMMPfam:Glyoxal oxidase N-terminus:PF07250,HMMPfam:Domain of unknown function (DUF1929):PF09118,SUPERFAMILY::SSF50965,SUPERFAMILY::SSF81296
8543	scaffold_1	429470	431854			mfs general substrate transporter [Xanthophyllomyces ...	GO:16021 integral component of membrane GO:55085 transmembrane transport	11			KOG2533:Permease of the major facilitator superfamily	HMMPfam:Major Facilitator Superfamily:PF07690,ProSiteProfiles:Major facilitator superfamily (MFS) profile.:PS50850,SUPERFAMILY::SSF103473
8544	scaffold_1	432530	433945			3-hydroxyacyl CoA dehydrogenase [Xanthophyllomyces de...		0				HMMPfam:Alpha/beta hydrolase family:PF12697,SUPERFAMILY::SSF53474
8545	scaffold_1	434117	434779	MGR2	ROMO1	Protein MGR2 [Hypsizygus marmoreus]		2	Anchored to Membrane		KOG4096:Uncharacterized conserved protein	HMMPfam:Reactive mitochondrial oxygen species modulator 1:PF10247
8546	scaffold_1	435163	437748	CCA1		tRNA nucleotidyltransferase (CCA-adding enzyme) [...	GO:3723 RNA binding GO:6396 RNA processing GO:16779 nucleotidyltransferase activity	0			KOG2159:tRNA nucleotidyltransferase/poly(A) polymerase	HMMPfam:Poly A polymerase head domain:PF01743,HMMPfam:Probable RNA and SrmB- binding site of polymerase A:PF12627,SUPERFAMILY::SSF81301,SUPERFAMILY::SSF81891
8547	scaffold_1	437893	438740	YPR098C	TMEM205	transmembrane-like protein [Rhizoctonia solani AG-3 R...		4	Secreted		KOG2886:Uncharacterized conserved protein	HMMPfam:Domain of unknown function (DUF4149):PF13664
8548	scaffold_1	438943	441127		HDDC3	citrate synthase [Microbotryum lychnidis-dioicae p1A1...	GO:44262 cellular carbohydrate metabolic process GO:46912 transferase activity, transferring acyl groups, acyl groups converted into alkyl on transfer	0		2.3.3.1	KOG2617:Citrate synthase	HMMPfam:Citrate synthase:PF00285,PIRSF::PIRSF001369,PRINTS:Citrate synthase signature:PR00143,SUPERFAMILY::SSF48256
8549	scaffold_1	441723	442875	ISY1	ISY1,ISY1-RAB43	pre-mRNA-splicing factor ISY1 [Coprinopsis cinere...		0			KOG3068:mRNA splicing factor	HMMPfam:Isy1-like splicing family:PF06246,SUPERFAMILY::SSF140102
8550	scaffold_1	442975	444845	MTG1	MTG1,RP11-108K14.8	mitochondrial GTPase 1 [Kwoniella dejecticola CBS...	GO:5525 GTP binding	0			KOG2485:Conserved ATP/GTP binding protein	HMMPfam:50S ribosome-binding GTPase:PF01926,SUPERFAMILY::SSF52540
8551	scaffold_1	445053	446538	DSC2		S54 family peptidase [Rhizoctonia solani AG-3 Rhs1AP]		5	Secreted		KOG4463:Uncharacterized conserved protein	SUPERFAMILY::SSF144091
8552	scaffold_1	446665	448836			AAT family amino acid transporter [Microbotryum lychn...	GO:6810 transport GO:16020 membrane GO:55085 transmembrane transport GO:3333 amino acid transmembrane transport	12			KOG1286:Amino acid transporters	HMMPfam:Amino acid permease:PF00324,PIRSF::PIRSF006060,ProSitePatterns:Amino acid permeases signature.:PS00218
8553	scaffold_1	449151	451288			cysteine proteinase [Exidia glandulosa HHB12029]	GO:6511 ubiquitin-dependent protein catabolic process GO:36459 thiol-dependent ubiquitinyl hydrolase activity	1	Secreted	3.4.19.12	KOG1867:Ubiquitin-specific protease	HMMPfam:Ubiquitin carboxyl-terminal hydrolase:PF00443,ProSitePatterns:Ubiquitin specific protease (USP) domain signature 2.:PS00973,ProSiteProfiles:Ubiquitin specific protease (USP) domain profile.:PS50235,SUPERFAMILY::SSF54001
8554	scaffold_1	451676	453998					0	Secreted
8555	scaffold_1	454535	455556					1	Secreted
8556	scaffold_1	455692	459820	RIA1	EFL1	ribosome assembly protein 1 [Kwoniella heveanensis CB...	GO:3924 GTPase activity GO:5525 GTP binding	0		3.6.5.-	KOG0467:Translation elongation factor 2/ribosome biogenesis protein RIA1 and related proteins	HMMPfam:Elongation factor Tu GTP binding domain:PF00009,HMMPfam:Elongation factor G C-terminus:PF00679,HMMPfam:Elongation factor Tu domain 2:PF03144,HMMPfam:Elongation Factor G, domain II:PF14492,PRINTS:GTP-binding elongation factor signature:PR00315,SMART:Elongation factor G C-terminus:SM00838,SUPERFAMILY::SSF50447,SUPERFAMILY::SSF52540,SUPERFAMILY::SSF54211,SUPERFAMILY::SSF54980,TIGRFAM:small_G…
8557	scaffold_1	460465	463611					0
8558	scaffold_1	463737	466686			UBA domain-containing protein 7 [Schizosaccharomyces ...	GO:5515 protein binding	0			KOG0431:Auxilin-like protein and related proteins containing DnaJ domain	HMMPfam:TPR repeat:PF13414,ProSiteProfiles:Ubiquitin-associated domain (UBA) profile.:PS50030,SMART:Tetratricopeptide repeats:SM00028,SUPERFAMILY::SSF46565,SUPERFAMILY::SSF46934,SUPERFAMILY::SSF48452
8559	scaffold_1	466792	467615	COQ10	COQ10B,COQ10A	Oligoketide cyclase/lipid transport protein [Xanthoph...		0			KOG3177:Oligoketide cyclase/lipid transport protein	HMMPfam:Polyketide cyclase / dehydrase and lipid transport:PF03364,SUPERFAMILY::SSF55961
8560	scaffold_1	467837	468649			pali-domain-containing protein [Stereum hirsutum ...		4	Secreted			HMMPfam:SUR7/PalI family:PF06687
8561	scaffold_1	469004	472832	NOP4	RBM28	putative RNA-binding protein C4F6.14 [Grifola frondosa]	GO:3676 nucleic acid binding	0			KOG0127:Nucleolar protein fibrillarin NOP77 (RRM superfamily)	HMMPfam:RNA recognition motif. (a.k.a. RRM, RBD, or RNP domain):PF00076,ProSiteProfiles:Eukaryotic RNA Recognition Motif (RRM) profile.:PS50102,SMART:RNA recognition motif:SM00360,SUPERFAMILY::SSF54928
8562	scaffold_1	473851	475704			alpha/beta hydrolase fold-1 domain protein [Rhodo...		0				HMMPfam:Alpha/beta hydrolase family:PF12697,SUPERFAMILY::SSF53474
8563	scaffold_1	475882	478455	RNH70		ribonuclease H [Calocera viscosa TUFC12733]	GO:4527 exonuclease activity GO:3676 nucleic acid binding	0		3.1.-.-	KOG2248:3'-5' exonuclease	HMMPfam:Exonuclease:PF00929,SMART::SM00479,SUPERFAMILY::SSF53098
8564	scaffold_1	478616	483273	SSK22,SSK2		mitogen-activated protein kinase kinase kinase [R...	GO:4672 protein kinase activity GO:5524 ATP binding GO:6468 protein phosphorylation GO:16772 transferase activity, transferring phosphorus-containing groups	0		2.7.11.25	KOG4645:MAPKKK (MAP kinase kinase kinase) SSK2 and related serine/threonine protein kinases	HMMPfam:Protein kinase domain:PF00069,ProSitePatterns:Protein kinases ATP-binding region signature.:PS00107,ProSitePatterns:Serine/Threonine protein kinases active-site signature.:PS00108,ProSiteProfiles:Protein kinase domain profile.:PS50011,SMART:Serine/Threonine protein kinases, catalytic domain:SM00220,SUPERFAMILY::SSF56112
8565	scaffold_1	483524	484817			Neuroguidin [Grifola frondosa]		0			KOG3117:Protein involved in rRNA processing	HMMPfam:Sas10/Utp3/C1D family:PF04000
8566	scaffold_1	485103	485929	SWS2		mitochondrial 30S ribosomal protein S13 [Auricula...	GO:3723 RNA binding GO:3735 structural constituent of ribosome GO:5622 intracellular GO:5840 ribosome	0			KOG3311:Ribosomal protein S18	HMMPfam:Ribosomal protein S13/S18:PF00416,ProSiteProfiles:Ribosomal protein S13 family profile.:PS50159,SUPERFAMILY::SSF46946
8567	scaffold_1	486367	488620					0	Secreted
8568	scaffold_1	489424	492149	MPE1	RBBP6	DWNN-domain-containing protein [Calocera cornea HHB12...	GO:3676 nucleic acid binding GO:8270 zinc ion binding GO:5634 nucleus GO:5515 protein binding	0		6.3.2.19	KOG0314:Predicted E3 ubiquitin ligase	HMMPfam:Zinc knuckle:PF00098,HMMPfam:DWNN domain:PF08783,ProSiteProfiles:Zinc finger RING-type profile.:PS50089,ProSiteProfiles:Zinc finger CCHC-type profile.:PS50158,ProSiteProfiles:DWNN domain profile.:PS51282,SMART:zinc finger:SM00343,SUPERFAMILY::SSF57756,SUPERFAMILY::SSF57850
8569	scaffold_1	492772	495021	PUT2	ALDH4A1	delta-1-pyrroline-5-carboxylate dehydrogenase [Rh...	GO:8152 metabolic process GO:16491 oxidoreductase activity GO:55114 oxidation-reduction process GO:3842 1-pyrroline-5-carboxylate dehydrogenase activity	0		1.2.1.88	KOG2455:Delta-1-pyrroline-5-carboxylate dehydrogenase	HMMPfam:Aldehyde dehydrogenase family:PF00171,ProSitePatterns:Aldehyde dehydrogenases cysteine active site.:PS00070,ProSitePatterns:Aldehyde dehydrogenases glutamic acid active site.:PS00687,SUPERFAMILY::SSF53720,TIGRFAM:D1pyr5carbox1: 1-pyrroline-5-carboxylate dehydrogenase:TIGR01236
8570	scaffold_1	495941	499437			frequency clock protein [Pochonia chlamydosporia ...	GO:5634 nucleus GO:5737 cytoplasm GO:6355 regulation of transcription, DNA-templated GO:7623 circadian rhythm	0				HMMPfam:Frequency clock protein:PF09421
8571	scaffold_1	499764	500298			Clavaminate synthase-like protein [Schizopora paradoxa]		0				SUPERFAMILY::SSF51197
8572	scaffold_1	500316	500871					0	Secreted
8573	scaffold_1	501072	501667		TMEM14A	TMEM14-domain-containing protein [Cutaneotrichosp...	GO:16020 membrane	3	Secreted		KOG4267:Predicted membrane protein	HMMPfam:Transmembrane proteins 14C:PF03647
8574	scaffold_1	503090	504560			AGC protein kinase [Microbotryum lychnidis-dioicae p1...	GO:4672 protein kinase activity GO:5524 ATP binding GO:6468 protein phosphorylation GO:4674 protein serine/threonine kinase activity	0		2.7.11.1	KOG0603:Ribosomal protein S6 kinase	HMMPfam:Protein kinase domain:PF00069,ProSitePatterns:Serine/Threonine protein kinases active-site signature.:PS00108,ProSiteProfiles:Protein kinase domain profile.:PS50011,ProSiteProfiles:AGC-kinase C-terminal domain profile.:PS51285,SMART:Extension to Ser/Thr-type protein kinases:SM00133,SMART:Serine/Threonine protein kinases, catalytic domain:SM00220,SUPERFAMILY::SSF56112
8575	scaffold_1	506523	508733	HTS1	HARS,HARS2	histidyl-tRNA synthetase [Microbotryum lychnidis-dioi...	GO:4812 aminoacyl-tRNA ligase activity GO:5524 ATP binding GO:6418 tRNA aminoacylation for protein translation	0		6.1.1.21	KOG1936:Histidyl-tRNA synthetase	HMMPfam:WHEP-TRS domain:PF00458,HMMPfam:Anticodon binding domain:PF03129,HMMPfam:Histidyl-tRNA synthetase:PF13393,ProSiteProfiles:Aminoacyl-transfer RNA synthetases class-II family profile.:PS50862,ProSiteProfiles:WHEP-TRS domain profile.:PS51185,SMART::SM00991,SUPERFAMILY::SSF47060,SUPERFAMILY::SSF52954,SUPERFAMILY::SSF55681
8576	scaffold_1	509139	510075			HAD-superfamily hydrolase, subfamily IA, variant 3 [R...		0		3.1.3.21	KOG2914:Predicted haloacid-halidohydrolase and related hydrolases	HMMPfam:Haloacid dehalogenase-like hydrolase:PF13419,SUPERFAMILY::SSF56784
8577	scaffold_1	510155	514679	PAN2	PAN2		GO:4527 exonuclease activity GO:5515 protein binding GO:3676 nucleic acid binding	0		3.1.13.4	KOG1275:PAB-dependent poly(A) ribonuclease, subunit PAN2	HMMPfam:Exonuclease:PF00929,HMMPfam:Ubiquitin carboxyl-terminal hydrolase:PF13423,ProSiteProfiles:Ubiquitin specific protease (USP) domain profile.:PS50235,SMART::SM00479,SUPERFAMILY::SSF50978,SUPERFAMILY::SSF53098,SUPERFAMILY::SSF54001
8578	scaffold_1	515116	519191	PIM1	LONP1	ATP-dependent protease La [Sistotremastrum niveocreme...	GO:5524 ATP binding GO:4176 ATP-dependent peptidase activity GO:6508 proteolysis GO:4252 serine-type endopeptidase activity	0	Secreted	3.4.21.-	KOG2004:Mitochondrial ATP-dependent protease PIM1/LON	HMMPfam:ATPase family associated with various cellular activities (AAA):PF00004,HMMPfam:ATP-dependent protease La (LON) domain:PF02190,HMMPfam:Lon protease (S16) C-terminal proteolytic domain:PF05362,PRINTS:Endopeptidase La (Lon) serine protease (S16) signature:PR00830,SMART:ATPases associated with a variety of cellular activities:SM00382,SMART:Found in ATP-dependent protease La (LON):SM00464,SUP…
8579	scaffold_1	519549	520466	GPX2,HYR1	GPX7,GPX4,GPX8	probable GPX2-glutathione peroxidase [Sporisorium rei...	GO:4602 glutathione peroxidase activity GO:6979 response to oxidative stress GO:55114 oxidation-reduction process	0		1.11.1.9	KOG1651:Glutathione peroxidase	HMMPfam:Glutathione peroxidase:PF00255,PIRSF::PIRSF000303,PRINTS:Glutathione peroxidase family signature:PR01011,ProSitePatterns:Glutathione peroxidases active site.:PS00460,ProSiteProfiles:Glutathione peroxidase profile.:PS51355,SUPERFAMILY::SSF52833
8580	scaffold_1	521112	523919	NTH2,NTH1		alpha,alpha-trehalase [Microbotryum lychnidis-dioicae...	GO:4555 alpha,alpha-trehalase activity GO:5991 trehalose metabolic process GO:3824 catalytic activity	0		3.2.1.28	KOG0602:Neutral trehalase	HMMPfam:Trehalase:PF01204,PRINTS:Glycosyl hydrolase family 37 signature:PR00744,ProSitePatterns:Trehalase signature 2.:PS00928,SUPERFAMILY::SSF48208
8581	scaffold_1	524056	525912	PNS1		protein of choline transporter-like family [Rhodo...		10	Anchored to Membrane		KOG1362:Choline transporter-like protein	HMMPfam:Plasma-membrane choline transporter:PF04515
8582	scaffold_1	527992	533023					0
8583	scaffold_1	533781	534618					0
8584	scaffold_1	534909	538209			protein of choline transporter-like family [Rhodo...		0
8585	scaffold_1	538550	540960				GO:16117 carotenoid biosynthetic process GO:55114 oxidation-reduction process	1	Secreted	1.3.99.30	KOG4254:Phytoene desaturase	HMMPfam:NAD(P)-binding Rossmann-like domain:PF13450,ProSitePatterns:Bacterial-type phytoene dehydrogenase signature.:PS00982,SUPERFAMILY::SSF51905,TIGRFAM:crtI_fam: phytoene desaturase:TIGR02734
8586	scaffold_1	540999	541232					0	Secreted
8587	scaffold_1	541631	542423					0	Secreted
8588	scaffold_1	542754	544832			putative carotenoid oxygenase protein [Botrytis ciner...		1		1.13.11.51	KOG1285:Beta, beta-carotene 15,15'-dioxygenase and related enzymes	HMMPfam:Retinal pigment epithelial membrane protein:PF03055
8589	scaffold_1	545315	547571			Terpenoid synthase [Glarea lozoyensis ATCC 20868]	GO:9058 biosynthetic process GO:16740 transferase activity GO:16765 transferase activity, transferring alkyl or aryl (other than methyl) groups GO:16872 intramolecular lyase activity	5	Anchored to Membrane			HMMPfam:Squalene/phytoene synthase:PF00494,ProSitePatterns:Squalene and phytoene synthases signature 2.:PS01045,SUPERFAMILY::SSF48576,TIGRFAM:CarR_dom_SF: lycopene cyclase domain:TIGR03462
8590	scaffold_1	547787	548767	SGT1	SUGT1	suppressor of G2 allele of SKP1-like protein [Glacioz...		0			KOG1309:Suppressor of G2 allele of skp1	HMMPfam:CS domain:PF04969,HMMPfam:SGS domain:PF05002,ProSiteProfiles:SGS domain profile.:PS51048,ProSiteProfiles:CS domain profile.:PS51203,SUPERFAMILY::SSF49764
8591	scaffold_1	548978	553115	PRM10		DUF1212-domain-containing protein [Cutaneotrichos...		7				HMMPfam:Protein of unknown function (DUF1212):PF06738,HMMPfam:Protein of unknown function (DUF3815):PF12821
8592	scaffold_1	554235	556538	VCX1		vacuolar calcium ion transporter h(+) exchanger [...	GO:16021 integral component of membrane GO:55085 transmembrane transport	11			KOG1397:Ca2+/H+ antiporter VCX1 and related proteins	HMMPfam:Sodium/calcium exchanger protein:PF01699
8593	scaffold_1	556962	559070			leucine rich repeat domain containing protein [Rh...	GO:5515 protein binding	0			KOG0619:FOG: Leucine rich repeat	HMMPfam:Leucine rich repeat:PF13504,HMMPfam:Leucine rich repeat:PF13855,ProSiteProfiles:Leucine-rich repeat profile.:PS51450,SMART:Leucine-rich repeats, bacterial type:SM00364,SUPERFAMILY::SSF52058
8594	scaffold_1	559154	560792	MRX10	RMND1	DUF155-domain-containing protein [Sanghuangporus baumii]		0	Secreted		KOG2861:Uncharacterized conserved protein	HMMPfam:Uncharacterised ACR, YagE family COG1723:PF02582
8595	scaffold_1	561039	562506		EIF4E2	eukaryotic translation initiation factor 4E type 2 [R...	GO:3723 RNA binding GO:3743 translation initiation factor activity GO:5737 cytoplasm GO:6413 translational initiation	0			KOG1669:Predicted mRNA cap-binding protein related to eIF-4E	HMMPfam:Eukaryotic initiation factor 4E:PF01652,ProSitePatterns:Eukaryotic initiation factor 4E signature.:PS00813,SUPERFAMILY::SSF55418
8596	scaffold_1	563158	565625	QDR1,QDR2,AQR1		MFS general substrate transporter [Phialocephala ...	GO:16021 integral component of membrane GO:55085 transmembrane transport	11			KOG0255:Synaptic vesicle transporter SVOP and related transporters (major facilitator superfamily)	HMMPfam:Major Facilitator Superfamily:PF07690,ProSiteProfiles:Major facilitator superfamily (MFS) profile.:PS50850,SUPERFAMILY::SSF103473
8597	scaffold_1	565794	566303					0	Secreted
8598	scaffold_1	566655	568496	HHF1,HHF2	HIST1H4A,HIST1H4B,HIST1H4C,HIST1H4D,HIST1H4E,HIST1H4F,HIST1H4H,HIST1H4I,HIST1H4J,HIST1H4K,HIST1H4L,HIST2H4A,HIST2H4B,HIST4H4	histone-fold-containing protein [Fibulorhizoctonia sp...	GO:3677 DNA binding GO:786 nucleosome GO:5634 nucleus GO:6334 nucleosome assembly	0			KOG3467:Histone H4	HMMPfam:Core histone H2A/H2B/H3/H4:PF00125,PRINTS:Histone H4 signature:PR00623,ProSitePatterns:Histone H4 signature.:PS00047,SMART:Histone H4:SM00417,SUPERFAMILY::SSF47113
8599	scaffold_1	569811	575068			nucleolar 27S pre-rRNA processing, Urb2/Npa2 [Rho...	GO:5488 binding	0				HMMPfam:Urb2/Npa2 family:PF10441,SUPERFAMILY::SSF48371
8600	scaffold_1	575328	575800			stress response RCI peptide-like protein [Mitospo...	GO:16021 integral component of membrane	1	Anchored to Membrane		KOG1773:Stress responsive protein	HMMPfam:Proteolipid membrane potential modulator:PF01679
8601	scaffold_1	575956	577138	YOR111W	ASMTL	Maf/Ham1 [Dacryopinax primogenitus]	GO:5737 cytoplasm	0			KOG1509:Predicted nucleic acid-binding protein ASMTL	HMMPfam:Maf-like protein:PF02545,PIRSF::PIRSF006305,SUPERFAMILY::SSF52972,TIGRFAM:maf: septum formation protein Maf:TIGR00172
8602	scaffold_1	577218	578179	BNA1	HAAO	3-hydroxyanthranilate 3,4-dioxygenase 2 [Microbotryum...	GO:334 3-hydroxyanthranilate 3,4-dioxygenase activity GO:5506 iron ion binding GO:55114 oxidation-reduction process	0		1.13.11.6	KOG3995:3-hydroxyanthranilate oxygenase HAAO	HMMPfam:3-hydroxyanthranilic acid dioxygenase:PF06052,SUPERFAMILY::SSF51182
8603	scaffold_1	578724	580674			monooxygenase [Gloeophyllum trabeum ATCC 11539]	GO:8152 metabolic process GO:16491 oxidoreductase activity	0	Anchored to Membrane	1.14.13.1	KOG2614:Kynurenine 3-monooxygenase and related flavoprotein monooxygenases,KOG2614:Kynurenine 3-monooxygenase and related flavoprotein monooxygenases	HMMPfam:FAD binding domain:PF01494,PRINTS:Aromatic-ring hydroxylase (flavoprotein monooxygenase) signature:PR00420,SUPERFAMILY::SSF51905,SUPERFAMILY::SSF54373
8604	scaffold_1	580930	582126				GO:5515 protein binding	0				HMMPfam:F-box domain:PF00646,ProSiteProfiles:F-box domain profile.:PS50181,SUPERFAMILY::SSF52047
8605	scaffold_1	582180	584217	SMP3	PIGZ	glycosyltransferase family 22 protein [Jaapia argilla...	GO:16757 transferase activity, transferring glycosyl groups	7	Secreted	2.4.1.-	KOG4123:Putative alpha 1,2 mannosyltransferase	HMMPfam:Alg9-like mannosyltransferase family:PF03901
8606	scaffold_1	585239	585472					0
8607	scaffold_1	585824	587660	PMI40	MPI	mannose-6-phosphate isomerase [Microbotryum lychnidis...	GO:4476 mannose-6-phosphate isomerase activity GO:5975 carbohydrate metabolic process GO:8270 zinc ion binding GO:9298 GDP-mannose biosynthetic process	0		5.3.1.8	KOG2757:Mannose-6-phosphate isomerase	HMMPfam:Phosphomannose isomerase type I:PF01238,PIRSF::PIRSF001480,PRINTS:Phosphomannose isomerase type I signature:PR00714,ProSitePatterns:Phosphomannose isomerase type I signature 1.:PS00965,ProSitePatterns:Phosphomannose isomerase type I signature 2.:PS00966,SUPERFAMILY::SSF51182,TIGRFAM:manA: mannose-6-phosphate isomerase, class I:TIGR00218
8608	scaffold_1	588518	590085	ITR1,ITR2	SLC2A13	related to myo-inositol transporter [Melanopsichium p...	GO:16021 integral component of membrane GO:22857 transmembrane transporter activity GO:55085 transmembrane transport GO:16020 membrane	8	Secreted		KOG0254:Predicted transporter (major facilitator superfamily)	HMMPfam:Sugar (and other) transporter:PF00083,PRINTS:Sugar transporter signature:PR00171,ProSitePatterns:Sugar transport proteins signature 1.:PS00216,ProSiteProfiles:Major facilitator superfamily (MFS) profile.:PS50850,SUPERFAMILY::SSF103473
8609	scaffold_1	590351	590973			60s ribosomal protein l25 [Moniliophthora roreri ...		0
8610	scaffold_1	591583	594875			cation transporter [Cryptococcus gattii EJB2]	GO:16020 membrane GO:30001 metal ion transport GO:46873 metal ion transmembrane transporter activity GO:55085 transmembrane transport	3				HMMPfam:CorA-like Mg2+ transporter protein:PF01544,SUPERFAMILY::SSF143865
8611	scaffold_1	595107	595773			Replication factor A protein 3 [Choanephora cucurbita...	GO:3677 DNA binding GO:5634 nucleus GO:6260 DNA replication GO:6281 DNA repair	0				HMMPfam:Replication factor A protein 3:PF08661,SUPERFAMILY::SSF50249
8612	scaffold_1	596277	596788	TIM10	TIMM10	import inner membrane translocase subunit Tim10 [Rhiz...		0			KOG3480:Mitochondrial import inner membrane translocase, subunits TIM10/TIM12	HMMPfam:Tim10/DDP family zinc finger:PF02953,SUPERFAMILY::SSF144122
8613	scaffold_1	597112	598781		ACCS,ACCSL	1-aminocyclopropane-1-carboxylate synthase [Rhodo...	GO:9058 biosynthetic process GO:30170 pyridoxal phosphate binding	0		4.4.1.14	KOG0256:1-aminocyclopropane-1-carboxylate synthase, and related proteins	HMMPfam:Aminotransferase class I and II:PF00155,PRINTS:1-aminocyclopropane-1-carboxylate synthase signature:PR00753,SUPERFAMILY::SSF53383
8614	scaffold_1	598851	601414					0	Secreted
8615	scaffold_1	602212	602729			histone-fold-containing protein [Auricularia subg...	GO:3677 DNA binding GO:786 nucleosome GO:5634 nucleus GO:6334 nucleosome assembly	1			KOG3467:Histone H4	HMMPfam:Core histone H2A/H2B/H3/H4:PF00125,PRINTS:Histone H4 signature:PR00623,ProSitePatterns:Histone H4 signature.:PS00047,SMART:Histone H4:SM00417,SUPERFAMILY::SSF47113
8616	scaffold_1	603396	605038		AMACR	probable alpha-methylacyl-coa racemase [Sporisorium s...	GO:3824 catalytic activity	0	Secreted	5.1.99.4	KOG3957:Predicted L-carnitine dehydratase/alpha-methylacyl-CoA racemase	HMMPfam:CoA-transferase family III:PF02515,SUPERFAMILY::SSF89796
8617	scaffold_1	605214	606480	POP4	POP4	Alpha-ketoglutarate-dependent sulfonate dioxygenase [...	GO:172 ribonuclease MRP complex GO:3723 RNA binding GO:4540 ribonuclease activity GO:6364 rRNA processing	0				HMMPfam:Domain of unknown function UPF0086:PF01868,SMART:A domain found in a protein subunit of human RNase MRP and RNase P ribonucleoprotein complexes and archaeal proteins.:SM00538,SUPERFAMILY::SSF101744
8618	scaffold_1	607313	608781	JLP1		Alpha-ketoglutarate-dependent sulfonate dioxygenase [...	GO:16491 oxidoreductase activity GO:55114 oxidation-reduction process	0				HMMPfam:Taurine catabolism dioxygenase TauD, TfdA family:PF02668,SUPERFAMILY::SSF51197
8619	scaffold_1	608918	609439			RNase Gf29 [Sanghuangporus baumii]		0	Secreted			HMMPfam:ACT domain:PF13840,PIRSF::PIRSF008459,SUPERFAMILY::SSF55021
8620	scaffold_1	609608	610870					4	Secreted
8621	scaffold_1	611030	612229			Phox-like protein [Gloeophyllum trabeum ATCC 11539]	GO:35091 phosphatidylinositol binding	0			KOG2273:Membrane coat complex Retromer, subunit VPS5/SNX1, Sorting nexins, and related PX domain-containing proteins	HMMPfam:PX domain:PF00787,ProSiteProfiles:PX domain profile.:PS50195,SMART:PhoX homologous domain, present in p47phox and p40phox.:SM00312,SUPERFAMILY::SSF64268
8622	scaffold_1	612522	613328			DNA polymerase alpha catalytic subunit, partial [...		0			KOG0970:DNA polymerase alpha, catalytic subunit	HMMPfam:DNA polymerase alpha subunit p180 N terminal:PF12254
8623	scaffold_1	613626	618274	POL1	POLA1	DNA polymerase alpha catalytic subunit [Hypsizygus ma...	GO:166 nucleotide binding GO:3677 DNA binding GO:8408 3'-5' exonuclease activity GO:1882 nucleoside binding	0	Secreted	2.7.7.7	KOG0970:DNA polymerase alpha, catalytic subunit	HMMPfam:DNA polymerase family B:PF00136,HMMPfam:DNA polymerase family B, exonuclease domain:PF03104,HMMPfam:DNA Polymerase alpha zinc finger:PF08996,PRINTS:DNA-directed DNA-polymerase family B signature:PR00106,ProSitePatterns:DNA polymerase family B signature.:PS00116,SMART:DNA polymerase type-B family:SM00486,SUPERFAMILY::SSF53098,SUPERFAMILY::SSF56672,TIGRFAM:pol2: DNA polymerase (pol2):TIGR00…
8624	scaffold_1	618548	619064			histone-fold-containing protein [Fibulorhizoctonia sp...	GO:3677 DNA binding GO:786 nucleosome GO:5634 nucleus GO:6334 nucleosome assembly	0			KOG3467:Histone H4	HMMPfam:Core histone H2A/H2B/H3/H4:PF00125,PRINTS:Histone H4 signature:PR00623,ProSitePatterns:Histone H4 signature.:PS00047,SMART:Histone H4:SM00417,SUPERFAMILY::SSF47113
8625	scaffold_1	619763	620480			histone H3 [Moesziomyces aphidis DSM 70725]	GO:3677 DNA binding GO:786 nucleosome GO:46982 protein heterodimerization activity	0			KOG1745:Histones H3 and H4	HMMPfam:Core histone H2A/H2B/H3/H4:PF00125,PRINTS:Histone H3 signature:PR00622,ProSitePatterns:Histone H3 signature 1.:PS00322,SMART:Histone H3:SM00428,SUPERFAMILY::SSF47113
8626	scaffold_1	621201	621954			DUF1764-domain-containing protein [Schizopora paradoxa]		0				HMMPfam:Eukaryotic protein of unknown function (DUF1764):PF08576
8627	scaffold_1	622490	625658			zinc finger ccch type domain containing protein [...	GO:46872 metal ion binding	0				HMMPfam:Domain of unknown function (DUF1771):PF08590,ProSiteProfiles:Zinc finger C3H1-type profile.:PS50103,ProSiteProfiles:Smr domain profile.:PS50828,SMART:zinc finger:SM00356
8628	scaffold_1	625910	627593				GO:3677 DNA binding GO:5634 nucleus GO:34061 DNA polymerase activity GO:6281 DNA repair	0		2.7.7.7	KOG2534:DNA polymerase IV (family X)	HMMPfam:Fingers domain of DNA polymerase lambda:PF10391,HMMPfam:Helix-hairpin-helix domain:PF14716,HMMPfam:DNA polymerase beta thumb:PF14791,HMMPfam:DNA polymerase beta palm:PF14792,PRINTS:DNA-polymerase family X signature:PR00869,PRINTS:DNA-polymerase family X pol beta-like signature:PR00870,ProSitePatterns:DNA polymerase family X signature.:PS00522,SMART:DNA polymerase X family:SM00483,SUPERFAM…
8629	scaffold_1	627613	628433			histone [Microbotryum lychnidis-dioicae p1A1 Lamole]	GO:3677 DNA binding GO:786 nucleosome GO:46982 protein heterodimerization activity	0			KOG1745:Histones H3 and H4	HMMPfam:Core histone H2A/H2B/H3/H4:PF00125,PRINTS:Histone H3 signature:PR00622,ProSitePatterns:Histone H3 signature 1.:PS00322,ProSitePatterns:Histone H3 signature 2.:PS00959,SMART:Histone H3:SM00428,SUPERFAMILY::SSF47113
8630	scaffold_1	628698	628997				GO:10181 FMN binding GO:16491 oxidoreductase activity GO:42602 riboflavin reductase (NADPH) activity GO:55114 oxidation-reduction process	0				HMMPfam:Flavin reductase like domain:PF01613
8631	scaffold_1	629830	634837	PMC1	ATP2B1,ATP2B2,ATP2B3,ATP2B4	Ca2+-transporting ATPase [Microbotryum lychnidis-dioi...	GO:166 nucleotide binding GO:46872 metal ion binding GO:16021 integral component of membrane	10		3.6.3.8	KOG0204:Calcium transporting ATPase	HMMPfam:E1-E2 ATPase:PF00122,HMMPfam:Cation transporting ATPase, C-terminus:PF00689,HMMPfam:Cation transporter/ATPase, N-terminus:PF00690,HMMPfam:haloacid dehalogenase-like hydrolase:PF00702,PRINTS:P-type cation-transporting ATPase superfamily signature:PR00119,PRINTS:H+-transporting ATPase (proton pump) signature:PR00120,ProSitePatterns:E1-E2 ATPases phosphorylation site.:PS00154,SUPERFAMILY::SS…
8632	scaffold_1	636296	637192			phosphoglycerate mutase-like protein [Sanghuangporus ...		0
8633	scaffold_1	637479	639717	URK1	UCKL1	uridine kinase [Calocera cornea HHB12733]	GO:5524 ATP binding GO:8152 metabolic process GO:16301 kinase activity	0		2.7.1.48	KOG4203:Armadillo/beta-Catenin/plakoglobin,KOG4203:Armadillo/beta-Catenin/plakoglobin	HMMPfam:Phosphoribulokinase / Uridine kinase family:PF00485,HMMPfam:Uracil phosphoribosyltransferase:PF14681,PRINTS:Uridine kinase signature:PR00988,SUPERFAMILY::SSF52540,SUPERFAMILY::SSF53271,TIGRFAM:udk: uridine kinase:TIGR00235
8634	scaffold_1	639859	640522			Peptidyl-prolyl cis-trans isomerase E [Termitomyces s...	GO:3676 nucleic acid binding	0		5.2.1.8	KOG0111:Cyclophilin-type peptidyl-prolyl cis-trans isomerase	HMMPfam:RNA recognition motif. (a.k.a. RRM, RBD, or RNP domain):PF00076,ProSiteProfiles:Eukaryotic RNA Recognition Motif (RRM) profile.:PS50102,SMART:RNA recognition motif:SM00360,SUPERFAMILY::SSF54928
8635	scaffold_1	640868	642235			aromatic compound dioxygenase [Cutaneotrichosporo...	GO:3824 catalytic activity GO:6725 cellular aromatic compound metabolic process GO:8199 ferric iron binding GO:55114 oxidation-reduction process	0		1.13.11.1		HMMPfam:Dioxygenase:PF00775,HMMPfam:Catechol dioxygenase N terminus:PF04444,ProSitePatterns:Intradiol ring-cleavage dioxygenases signature.:PS00083,SUPERFAMILY::SSF49482
8636	scaffold_1	642489	643919			nitrogen assimilation transcription factor [Rhodo...	GO:981 RNA polymerase II transcription factor activity, sequence-specific DNA binding GO:5634 nucleus GO:6355 regulation of transcription, DNA-templated GO:8270 zinc ion binding	0				HMMPfam:Fungal Zn(2)-Cys(6) binuclear cluster domain:PF00172,HMMPfam:Fungal specific transcription factor domain:PF04082,ProSitePatterns:Zn(2)-C6 fungal-type DNA-binding domain signature.:PS00463,ProSiteProfiles:Zn(2)-C6 fungal-type DNA-binding domain profile.:PS50048,SMART:GAL4-like Zn(II)2Cys6 (or C6 zinc) binuclear cluster DNA-binding domain:SM00066,SMART:Fungal specific transcription factor d…
8637	scaffold_1	644049	645349			nitrogen assimilation transcription factor [Rhodo...		0
8638	scaffold_1	645622	646120			protein of unknown function [Taphrina deformans PYCC ...		0
8639	scaffold_1	646438	653784	HFA1,ACC1	ACACA,ACACB	acetyl-CoA carboxylase [Microbotryum lychnidis-dioica...	GO:3824 catalytic activity GO:8152 metabolic process GO:16874 ligase activity GO:5524 ATP binding	0			KOG0368:Acetyl-CoA carboxylase	HMMPfam:Carbamoyl-phosphate synthase L chain, N-terminal domain:PF00289,HMMPfam:Biotin-requiring enzyme:PF00364,HMMPfam:Carboxyl transferase domain:PF01039,HMMPfam:Biotin carboxylase C-terminal domain:PF02785,HMMPfam:Carbamoyl-phosphate synthase L chain, ATP binding domain:PF02786,HMMPfam:Acetyl-CoA carboxylase, central region:PF08326,ProSitePatterns:Biotin-requiring enzymes attachment site.:PS00…
8640	scaffold_1	654316	655397					0			KOG4178:Soluble epoxide hydrolase	HMMPfam:Alpha/beta hydrolase family:PF12697,PRINTS:Alpha/beta hydrolase fold signature:PR00111,SUPERFAMILY::SSF53474
8641	scaffold_1	655778	657591	PAF1		Metallo-hydrolase/oxidoreductase [Sanghuangporus baumii]		0			KOG2478:Putative RNA polymerase II regulator	HMMPfam:Paf1:PF03985
8642	scaffold_1	657663	658330			Putative Pc16g06240 protein [Torrubiella hemipterigena]		0	Secreted
8643	scaffold_1	659442	660346			nitrogen assimilation transcription factor [Rhodo...		0	Anchored to Membrane
8644	scaffold_1	660577	661885	RRP4	EXOSC2	exosome complex exonuclease rrp4 [Neolentinus lepideu...	GO:3723 RNA binding	0				HMMPfam:Exosome complex exonuclease RRP4 N-terminal region:PF14382,SUPERFAMILY::SSF110324,SUPERFAMILY::SSF50249,SUPERFAMILY::SSF54791
8645	scaffold_1	662977	664495			DNA-directed RNA polymerase III subunit RPC4 [Wal...	GO:3677 DNA binding GO:3899 DNA-directed RNA polymerase activity GO:5666 DNA-directed RNA polymerase III complex GO:6383 transcription from RNA polymerase III promoter	0	Secreted		KOG3122:DNA-directed RNA polymerase III subunit	HMMPfam:RNA polymerase III RPC4:PF05132
8646	scaffold_1	664753	665683	TAF10	TAF10	related to TAF10-TFIID and SAGA subunit [Sporisorium ...	GO:5634 nucleus GO:6352 DNA-templated transcription, initiation	0			KOG3423:Transcription initiation factor TFIID, subunit TAF10 (also component of histone acetyltransferase SAGA)	HMMPfam:Transcription initiation factor TFIID 23-30kDa subunit:PF03540,PIRSF::PIRSF017246,PRINTS:Transcription initiation factor TFIID 23-30kDa subunit signature:PR01443
8647	scaffold_1	665902	666990	RPL30	RPL30	60S ribosomal protein [Puccinia striiformis f. sp. tr...		0			KOG2988:60S ribosomal protein L30	HMMPfam:Ribosomal protein L7Ae/L30e/S12e/Gadd45 family:PF01248,ProSitePatterns:Ribosomal protein L30e signature 1.:PS00709,SUPERFAMILY::SSF55315
8648	scaffold_1	667425	668296					0
8649	scaffold_1	669704	671491			Cyclin B and related kinase-activating proteins [Xant...	GO:5634 nucleus	0			KOG0653:Cyclin B and related kinase-activating proteins	HMMPfam:Cyclin, N-terminal domain:PF00134,HMMPfam:Cyclin, C-terminal domain:PF02984,ProSitePatterns:Cyclins signature.:PS00292,SMART:domain present in cyclins, TFIIB and Retinoblastoma:SM00385,SUPERFAMILY::SSF47954
8650	scaffold_1	672440	673215					0
8651	scaffold_1	673914	675244	THR1		homoserine kinase [Microbotryum lychnidis-dioicae p1A...	GO:5524 ATP binding GO:4413 homoserine kinase activity GO:6566 threonine metabolic process	0		2.7.1.39	KOG1537:Homoserine kinase	HMMPfam:GHMP kinases N terminal domain:PF00288,PRINTS:Homoserine kinase signature:PR00958,ProSitePatterns:GHMP kinases putative ATP-binding domain.:PS00627,SUPERFAMILY::SSF54211,SUPERFAMILY::SSF55060,TIGRFAM:thrB: homoserine kinase:TIGR00191
8652	scaffold_1	676013	677803		ACCS,ACCSL	1-aminocyclopropane-1-carboxylate synthase [Rhodo...	GO:9058 biosynthetic process GO:30170 pyridoxal phosphate binding	0		4.4.1.14	KOG0256:1-aminocyclopropane-1-carboxylate synthase, and related proteins	HMMPfam:Aminotransferase class I and II:PF00155,PRINTS:1-aminocyclopropane-1-carboxylate synthase signature:PR00753,SUPERFAMILY::SSF53383
8653	scaffold_1	678143	678782					0
8654	scaffold_1	679511	681745					0				SUPERFAMILY::SSF52047
8655	scaffold_1	681999	683854	THP3	LENG8	Leucine permease transcriptional regulator [Xanthophy...		0			KOG1861:Leucine permease transcriptional regulator	HMMPfam:SAC3/GANP/Nin1/mts3/eIF-3 p25 family:PF03399
8656	scaffold_1	684049	686611			Ferric reductase transmembrane component 5 [Rhizocton...	GO:16491 oxidoreductase activity GO:55114 oxidation-reduction process	6	Anchored to Membrane	1.16.1.7	KOG0039:Ferric reductase, NADH/NADPH oxidase and related proteins,KOG0039:Ferric reductase, NADH/NADPH oxidase and related proteins	HMMPfam:Ferric reductase like transmembrane component:PF01794,HMMPfam:FAD-binding domain:PF08022,HMMPfam:Ferric reductase NAD binding domain:PF08030,ProSiteProfiles:Ferredoxin reductase-type FAD binding domain profile.:PS51384,SUPERFAMILY::SSF52343
8657	scaffold_1	686748	688788	YJR124C			GO:16021 integral component of membrane GO:55085 transmembrane transport	10				HMMPfam:Major Facilitator Superfamily:PF07690,ProSiteProfiles:Major facilitator superfamily (MFS) profile.:PS50850,SUPERFAMILY::SSF103473
8658	scaffold_1	689147	690940			major facilitator superfamily transporter [Colletotri...	GO:16021 integral component of membrane GO:55085 transmembrane transport GO:5215 transporter activity	9	Secreted			HMMPfam:Major Facilitator Superfamily:PF07690,ProSitePatterns:Sugar transport proteins signature 1.:PS00216,ProSiteProfiles:Major facilitator superfamily (MFS) profile.:PS50850,SUPERFAMILY::SSF103473
8659	scaffold_1	691511	692003	RPB4	POLR2D	DNA-directed RNA polymerase II subunit RPB4 [Rhod...	GO:3899 DNA-directed RNA polymerase activity GO:6351 transcription, DNA-templated GO:166 nucleotide binding GO:3824 catalytic activity	0			KOG2351:RNA polymerase II, fourth largest subunit	HMMPfam:RNA polymerase Rpb4:PF03874,SMART:DNA-directed RNA-polymerase II subunit:SM00657,SUPERFAMILY::SSF47819
8660	scaffold_1	692166	693130			ATPase, vacuolar ER assembly factor, Vma12 [Rhodo...		2				HMMPfam:Endoplasmic reticulum-based factor for assembly of V-ATPase:PF11712
8661	scaffold_1	693672	694229					0
8662	scaffold_1	694833	695851					0
8663	scaffold_1	696083	698097			peroxisomal NUDIX hydrolase [Moesziomyces antarcticus...	GO:16787 hydrolase activity	1			KOG3069:Peroxisomal NUDIX hydrolase	HMMPfam:NUDIX domain:PF00293,ProSiteProfiles:Nudix hydrolase domain profile.:PS51462,SUPERFAMILY::SSF55811
8664	scaffold_1	698223	702275			O-methylsterigmatocystin oxidoreductase [Rhizoctonia ...		0	Secreted		KOG2063:Vacuolar assembly/sorting proteins VPS39/VAM6/VPS3	HMMPfam:CNH domain:PF00780,HMMPfam:Vacuolar sorting protein 39 domain 1:PF10366,HMMPfam:Vacuolar sorting protein 39 domain 2:PF10367,ProSiteProfiles:Citron homology (CNH) domain profile.:PS50219
8665	scaffold_1	702591	702936					0
8666	scaffold_1	705560	707244		HSD17B14	NAD-P-binding protein [Peniophora sp. CONT]	GO:8152 metabolic process GO:16491 oxidoreductase activity	0		1.1.1.100	KOG0725:Reductases with broad range of substrate specificities	HMMPfam:short chain dehydrogenase:PF00106,PRINTS:Short-chain dehydrogenase/reductase (SDR) superfamily signature:PR00080,PRINTS:Glucose/ribitol dehydrogenase family signature:PR00081,ProSitePatterns:Short-chain dehydrogenases/reductases family signature.:PS00061,SUPERFAMILY::SSF51735
8667	scaffold_1	707483	708587			galactose-proton symport [Mortierella elongata AG-77]	GO:5515 protein binding	0				ProSiteProfiles:SET domain profile.:PS50280,SUPERFAMILY::SSF82199
8668	scaffold_1	709223	712870			transcription factor hoxa13 [Aspergillus bombycis]		1
8669	scaffold_1	715492	716127					0
8670	scaffold_1	717137	721125	FAS2,FAS1		fatty acid synthase subunit beta, fungi type [Rho...	GO:4318 enoyl-[acyl-carrier-protein] reductase (NADH) activity GO:55114 oxidation-reduction process GO:4312 fatty acid synthase activity GO:5835 fatty acid synthase complex	0		2.3.1.86		HMMPfam:Domain of unknown function (DUF1729):PF08354,PRINTS:Fatty acid synthase signature:PR01483,SUPERFAMILY::SSF51412,SUPERFAMILY::SSF52151
8671	scaffold_1	721843	723815	ERG24	LBR,TM7SF2	ERG4/ERG24 ergosterol biosynthesis protein [Gloeo...	GO:16020 membrane GO:16628 oxidoreductase activity, acting on the CH-CH group of donors, NAD or NADP as acceptor GO:55114 oxidation-reduction process	7	Anchored to Membrane	1.3.1.70	KOG1435:Sterol reductase/lamin B receptor,KOG1435:Sterol reductase/lamin B receptor	HMMPfam:Ergosterol biosynthesis ERG4/ERG24 family:PF01222,ProSitePatterns:Sterol reductase family signature 2.:PS01018
8672	scaffold_1	724122	725231			UPF0696 like protein [Termitomyces sp. J132]		0				HMMPfam:Domain of unknown function (DUF1917):PF08939,SUPERFAMILY::SSF55418
8673	scaffold_1	726265	727388			peroxisomal biogenesis factor 11 [Rhizoctonia solani ...	GO:5779 integral component of peroxisomal membrane GO:16559 peroxisome fission	0				HMMPfam:Peroxisomal biogenesis factor 11 (PEX11):PF05648
8674	scaffold_1	727879	728992		SMNDC1	Survival of motor neuron-related-splicing factor 30 [...		0				HMMPfam:Relaxase/Mobilisation nuclease domain:PF03432,ProSiteProfiles:Tudor domain profile.:PS50304,SMART:Tudor domain:SM00333,SUPERFAMILY::SSF63748
8675	scaffold_1	729336	730471	VPS20	CHMP6	snf7 family charged multivesicular body protein 6 [Xa...	GO:7034 vacuolar transport	0				HMMPfam:Snf7:PF03357
8676	scaffold_1	730823	731905	ARL3	ARFRP1	Arl3p [Rhizophagus irregularis DAOM 197198w]	GO:5525 GTP binding GO:5622 intracellular GO:7264 small GTPase mediated signal transduction GO:6886 intracellular protein transport	0		6.3.2.19	KOG0076:GTP-binding ADP-ribosylation factor-like protein yARL3	HMMPfam:ADP-ribosylation factor family:PF00025,PRINTS:GTP-binding SAR1 protein signature:PR00328,ProSiteProfiles:small GTPase Arf family profile.:PS51417,SMART:ARF-like small GTPases; ARF, ADP-ribosylation factor:SM00177,SMART:Sar1p-like members of the Ras-family of small GTPases:SM00178,SUPERFAMILY::SSF52540,TIGRFAM:small_GTP: small GTP-binding protein domain:TIGR00231
8677	scaffold_1	732179	734206	HEM1	ALAS1,ALAS2,GCAT	putative 5-aminolevulinate synthase [Sistotremastrum ...	GO:9058 biosynthetic process GO:30170 pyridoxal phosphate binding GO:8152 metabolic process GO:16740 transferase activity	0		2.3.1.37	KOG1360:5-aminolevulinate synthase	HMMPfam:Aminotransferase class I and II:PF00155,ProSitePatterns:Aminotransferases class-II pyridoxal-phosphate attachment site.:PS00599,SUPERFAMILY::SSF53383,TIGRFAM:5aminolev_synth: 5-aminolevulinic acid synthase:TIGR01821
8678	scaffold_1	734427	736325	ERG10	ACAT1	acetyl-CoA acetyltransferase [Microbotryum lychnidis-...	GO:8152 metabolic process GO:16747 transferase activity, transferring acyl groups other than amino-acyl groups GO:3824 catalytic activity	0		2.3.1.9	KOG1390:Acetyl-CoA acetyltransferase	HMMPfam:Thiolase, N-terminal domain:PF00108,HMMPfam:Thiolase, C-terminal domain:PF02803,PIRSF::PIRSF000429,ProSitePatterns:Thiolases acyl-enzyme intermediate signature.:PS00098,ProSitePatterns:Thiolases active site.:PS00099,SUPERFAMILY::SSF53901,TIGRFAM:AcCoA-C-Actrans: acetyl-CoA C-acetyltransferase:TIGR01930
8679	scaffold_1	737521	741046		TTF2	ATP-dependent DNA helicase [Mucor ambiguus]	GO:3677 DNA binding GO:5524 ATP binding	0		3.6.4.-	KOG1001:Helicase-like transcription factor HLTF/DNA helicase RAD5, DEAD-box superfamily,KOG1001:Helicase-like transcription factor HLTF/DNA helicase RAD5, DEAD-box superfamily	HMMPfam:SNF2 family N-terminal domain:PF00176,HMMPfam:Helicase conserved C-terminal domain:PF00271,ProSiteProfiles:Superfamilies 1 and 2 helicase ATP-binding type-1 domain profile.:PS51192,ProSiteProfiles:Superfamilies 1 and 2 helicase C-terminal domain profile.:PS51194,SMART:DEAD-like helicases superfamily:SM00487,SMART:helicase superfamily c-terminal domain:SM00490,SUPERFAMILY::SSF52540
8680	scaffold_1	741330	747566		DDX60,DDX60L	DEAD/DEAH box helicase [Coprinopsis cinerea okaya...	GO:3676 nucleic acid binding GO:5524 ATP binding	0			KOG0949:Predicted helicase, DEAD-box superfamily	HMMPfam:DEAD/DEAH box helicase:PF00270,HMMPfam:Helicase conserved C-terminal domain:PF00271,ProSiteProfiles:Superfamilies 1 and 2 helicase ATP-binding type-1 domain profile.:PS51192,ProSiteProfiles:Superfamilies 1 and 2 helicase C-terminal domain profile.:PS51194,SMART:DEAD-like helicases superfamily:SM00487,SMART:helicase superfamily c-terminal domain:SM00490,SUPERFAMILY::SSF52540
8681	scaffold_1	747815	749312					1
8682	scaffold_1	749609	751814		RBM39,RBM23	splicing factor CC1-like protein [Fomitopsis pinicola...	GO:3676 nucleic acid binding GO:3723 RNA binding GO:5634 nucleus GO:6397 mRNA processing	0			KOG0147:Transcriptional coactivator CAPER (RRM superfamily)	HMMPfam:RNA recognition motif. (a.k.a. RRM, RBD, or RNP domain):PF00076,HMMPfam:RNA recognition motif. (a.k.a. RRM, RBD, or RNP domain):PF13893,HMMPfam:linker between RRM2 and RRM3 domains in RBM39 protein:PF15519,ProSiteProfiles:Eukaryotic RNA Recognition Motif (RRM) profile.:PS50102,SMART:RNA recognition motif:SM00360,SMART:RNA recognition motif:SM00361,SUPERFAMILY::SSF54928,TIGRFAM:SF-CC1: spl…
8683	scaffold_1	752039	753953					0
8684	scaffold_1	754275	756026	DUG3		N-terminal nucleophile aminohydrolase [Exidia glandul...		0				HMMPfam:Glutamine amidotransferases class-II:PF13230,ProSiteProfiles:Glutamine amidotransferase type 2 domain profile.:PS51278,SUPERFAMILY::SSF56235
8685	scaffold_1	756228	757512			molecular chaperone [Moesziomyces antarcticus T-34]	GO:5515 protein binding	0	Secreted			HMMPfam:DnaJ domain:PF00226,PRINTS:DnaJ domain signature:PR00625,ProSitePatterns:Nt-dnaJ domain signature.:PS00636,ProSiteProfiles:dnaJ domain profile.:PS50076,ProSiteProfiles:IQ motif profile.:PS50096,SMART:DnaJ molecular chaperone homology domain:SM00271,SUPERFAMILY::SSF46565
8686	scaffold_1	757594	759249			DUF1750 domain protein [Metarhizium robertsii]		0
8687	scaffold_1	759335	760537			AAA domain protein [Rhizoctonia solani AG-3 Rhs1AP]		0			KOG2134:Polynucleotide kinase 3' phosphatase	HMMPfam:AAA domain:PF13671,SUPERFAMILY::SSF52540
8688	scaffold_1	760656	762781					0	Secreted
8689	scaffold_1	762839	764616			Zinc finger HIT domain-containing protein 2 [Termitom...		0			KOG4317:Predicted Zn-finger protein	HMMPfam:HIT zinc finger:PF04438,ProSiteProfiles:Zinc finger HIT-type profile.:PS51083,SUPERFAMILY::SSF144232
8690	scaffold_1	764792	765740					0
8691	scaffold_1	766259	767210					0
8692	scaffold_1	767858	770027	UGA2	ALDH5A1	succinate-semialdehyde dehydrogenase (NADP+) [Rho...	GO:8152 metabolic process GO:16491 oxidoreductase activity GO:55114 oxidation-reduction process GO:9013 succinate-semialdehyde dehydrogenase [NAD(P)+] activity	0			KOG2451:Aldehyde dehydrogenase	HMMPfam:Aldehyde dehydrogenase family:PF00171,ProSitePatterns:Aldehyde dehydrogenases cysteine active site.:PS00070,ProSitePatterns:Aldehyde dehydrogenases glutamic acid active site.:PS00687,SUPERFAMILY::SSF53720,TIGRFAM:SSADH: succinate-semialdehyde dehydrogenase:TIGR01780
8693	scaffold_1	770334	776057	YCF1,VMR1,BPT1,YBT1,NFT1,YOR1	ABCC1,ABCC10,ABCC11,ABCC12,ABCC2,ABCC3,ABCC4,ABCC5,ABCC6,ABCC8,ABCC9	ABC transporter protein YOR1 [Rhizoctonia solani AG-3...	GO:5524 ATP binding GO:16887 ATPase activity GO:6810 transport GO:16021 integral component of membrane	6		3.6.1.3	KOG0054:Multidrug resistance-associated protein/mitoxantrone resistance protein, ABC superfamily	HMMPfam:ABC transporter:PF00005,HMMPfam:ABC transporter transmembrane region:PF00664,ProSitePatterns:ABC transporters family signature.:PS00211,ProSiteProfiles:ATP-binding cassette, ABC transporter-type domain profile.:PS50893,ProSiteProfiles:ABC transporter integral membrane type-1 fused domain profile.:PS50929,SMART:ATPases associated with a variety of cellular activities:SM00382,SUPERFAMILY::S…
8694	scaffold_1	776267	777781	SHE9		mitochondrial distribution and morphology family 33 [...		2				HMMPfam:She9 / Mdm33 family:PF05546
8695	scaffold_1	778008	779249			40S ribosomal protein S4-A [Kwoniella dejecticola...		0			KOG0378:40S ribosomal protein S4
8696	scaffold_1	779514	780910	RPS4B,RPS4A	RPS4X,RPS4Y1,RPS4Y2	40S ribosomal protein S4-A [Kwoniella pini CBS 10...	GO:3723 RNA binding GO:3735 structural constituent of ribosome GO:5622 intracellular GO:5840 ribosome	0			KOG0378:40S ribosomal protein S4	HMMPfam:KOW motif:PF00467,HMMPfam:Ribosomal family S4e:PF00900,HMMPfam:S4 domain:PF01479,HMMPfam:RS4NT (NUC023) domain:PF08071,PIRSF::PIRSF002116,ProSiteProfiles:S4 RNA-binding domain profile.:PS50889,SMART:S4 RNA-binding domain:SM00363
8697	scaffold_1	781118	782181					0
8698	scaffold_1	782807	784581	TCD2,TCD1		tRNA threonylcarbamoyladenosine dehydratase [Grifola ...	GO:8641 small protein activating enzyme activity	1			KOG2018:Predicted dinucleotide-utilizing enzyme involved in molybdopterin and thiamine biosynthesis	HMMPfam:ThiF family:PF00899,SUPERFAMILY::SSF69572
8699	scaffold_1	786269	787745		NDUFS7	NADH dehydrogenase (ubiquinone) Fe-S protein 7 [R...	GO:51536 iron-sulfur cluster binding GO:55114 oxidation-reduction process GO:8137 NADH dehydrogenase (ubiquinone) activity GO:48038 quinone binding	0	Secreted		KOG1687:NADH-ubiquinone oxidoreductase, NUFS7/PSST/20 kDa subunit	HMMPfam:NADH ubiquinone oxidoreductase, 20 Kd subunit:PF01058,ProSitePatterns:Respiratory-chain NADH dehydrogenase 20 Kd subunit signature.:PS01150,SUPERFAMILY::SSF56770,TIGRFAM:nuoB_fam: NADH-quinone oxidoreductase, B subunit:TIGR01957
8700	scaffold_1	788095	788775					0	Secreted			HMMPfam:DSS1/SEM1 family:PF05160
8701	scaffold_1	789358	791102					7	Anchored to Membrane
8702	scaffold_1	792166	794119	ERG8		putative phosphomevalonate kinase [Hypsizygus marmoreus]	GO:5524 ATP binding	0		2.7.4.2	KOG4519:Phosphomevalonate kinase	HMMPfam:GHMP kinases N terminal domain:PF00288,HMMPfam:GHMP kinases C terminal:PF08544,PIRSF::PIRSF017288,SUPERFAMILY::SSF54211
8703	scaffold_1	794212	794991			LOC100145131 protein [Xenopus tropicalis]		0
8704	scaffold_1	795455	795670			AGAP003941-PA [Anopheles gambiae str. PEST]		0
8705	scaffold_1	795968	797601			glucan 1,3-beta-glucosidase [Kwoniella mangroviensis ...	GO:4553 hydrolase activity, hydrolyzing O-glycosyl compounds GO:5975 carbohydrate metabolic process	0		3.2.1.58		HMMPfam:Glycosyl hydrolases family 17:PF00332,SUPERFAMILY::SSF51445
8706	scaffold_1	798129	798620					0
8707	scaffold_1	798617	799510	HIS3		imidazoleglycerol-phosphate dehydratase [Microbotryum...	GO:105 histidine biosynthetic process GO:4424 imidazoleglycerol-phosphate dehydratase activity	0		4.2.1.19	KOG3143:Imidazoleglycerol-phosphate dehydratase	HMMPfam:Imidazoleglycerol-phosphate dehydratase:PF00475,ProSitePatterns:Imidazoleglycerol-phosphate dehydratase signature 1.:PS00954,ProSitePatterns:Imidazoleglycerol-phosphate dehydratase signature 2.:PS00955,SUPERFAMILY::SSF54211
8708	scaffold_1	799973	801137	EFM4	METTL10,RP11-12J10.3	S-adenosyl-L-methionine-dependent methyltransferase [...		0			KOG1271:Methyltransferases	HMMPfam:Methyltransferase domain:PF12847,SUPERFAMILY::SSF53335
8709	scaffold_1	801326	802147	MET14	PAPSS1,PAPSS2	adenylyl-sulfate kinase [Microbotryum lychnidis-dioic...	GO:103 sulfate assimilation GO:4020 adenylylsulfate kinase activity GO:5524 ATP binding	0		2.7.1.25	KOG0635:Adenosine 5'-phosphosulfate kinase	HMMPfam:Adenylylsulphate kinase:PF01583,SUPERFAMILY::SSF52540,TIGRFAM:apsK: adenylylsulfate kinase:TIGR00455
8710	scaffold_1	802416	802761					0				SUPERFAMILY::SSF54285
8711	scaffold_1	802821	804087		CCDC174	Coiled-coil domain-containing protein 174 [Mus muscul...		0				HMMPfam:Domain of unknown function (DUF4078):PF13300
8712	scaffold_1	804255	807496	VPS34	PIK3C3	phosphatidylinositol 3-kinase [Microbotryum lychnidis...	GO:16773 phosphotransferase activity, alcohol group as acceptor GO:5488 binding GO:5515 protein binding GO:16772 transferase activity, transferring phosphorus-containing groups	0		2.7.1.137	KOG0906:Phosphatidylinositol 3-kinase VPS34, involved in signal transduction,KOG0906:Phosphatidylinositol 3-kinase VPS34, involved in signal transduction	HMMPfam:Phosphatidylinositol 3- and 4-kinase:PF00454,HMMPfam:Phosphoinositide 3-kinase family, accessory domain (PIK domain):PF00613,HMMPfam:Phosphoinositide 3-kinase C2:PF00792,ProSitePatterns:Phosphatidylinositol 3- and 4-kinases signature 1.:PS00915,ProSitePatterns:Phosphatidylinositol 3- and 4-kinases signature 2.:PS00916,ProSiteProfiles:Phosphatidylinositol 3- and 4-kinases family profile.:P…
8713	scaffold_1	807833	810278			Kinetochore protein mis13 [Taphrina deformans PYCC 5710]	GO:444 MIS12/MIND type complex GO:7059 chromosome segregation GO:51301 cell division	0				HMMPfam:Mis12-Mtw1 protein family:PF08202
8714	scaffold_1	810935	812073		RTFDC1	DUF602-domain-containing protein [Punctularia str...		0			KOG3113:Uncharacterized conserved protein	HMMPfam:Rtf2 RING-finger:PF04641
8715	scaffold_1	812263	813594		CLPP	ATP-dependent Clp protease, protease subunit [Rho...	GO:4252 serine-type endopeptidase activity GO:6508 proteolysis	0	Secreted	3.4.21.92	KOG0840:ATP-dependent Clp protease, proteolytic subunit	HMMPfam:Clp protease:PF00574,PRINTS:Clp protease catalytic subunit P signature:PR00127,ProSitePatterns:Endopeptidase Clp serine active site.:PS00381,ProSitePatterns:Endopeptidase Clp histidine active site.:PS00382,SUPERFAMILY::SSF52096
8716	scaffold_1	813811	815656			guanine nucleotide-binding protein subunit [Pseud...	GO:3924 GTPase activity GO:4871 signal transducer activity GO:7186 G-protein coupled receptor signaling pathway GO:19001 guanyl nucleotide binding	0			KOG0085:G protein subunit Galphaq/Galphay, small G protein superfamily	HMMPfam:G-protein alpha subunit:PF00503,PRINTS:Alpha G protein (transducin) signature:PR00318,PRINTS:Fungal G protein alpha subunit signature:PR01241,SMART:G protein alpha subunit:SM00275,SUPERFAMILY::SSF47895,SUPERFAMILY::SSF52540
8717	scaffold_1	816569	819001	PRP21	SF3A1	Splicing factor 3A subunit 1 [Hypsizygus marmoreus]	GO:5515 protein binding GO:3723 RNA binding GO:6396 RNA processing	0			KOG0007:Splicing factor 3a, subunit 1	HMMPfam:Ubiquitin family:PF00240,HMMPfam:Surp module:PF01805,HMMPfam:Pre-mRNA splicing factor PRP21 like protein:PF12230,ProSiteProfiles:Ubiquitin domain profile.:PS50053,ProSiteProfiles:SURP motif repeat profile.:PS50128,SMART:Ubiquitin homologues:SM00213,SMART:Suppressor-of-White-APricot splicing regulator:SM00648,SUPERFAMILY::SSF109905,SUPERFAMILY::SSF54236
8718	scaffold_1	819201	820840	MRPL35		mitochondrial large ribosomal subunit YmL35 [Rhod...		0			KOG3346:Phosphatidylethanolamine binding protein	HMMPfam:Phosphatidylethanolamine-binding protein:PF01161,SUPERFAMILY::SSF49777
8719	scaffold_1	821227	823466			carbohydrate-binding module family 13 protein [Rhizoc...		0	Secreted
8720	scaffold_1	823972	825872	GLE2	RAE1	Poly(A)+ RNA export protein [Microbotryum lychnidis-d...	GO:5515 protein binding	0	Secreted		KOG0647:mRNA export protein (contains WD40 repeats)	HMMPfam:WD domain, G-beta repeat:PF00400,PRINTS:G protein beta WD-40 repeat signature:PR00320,ProSiteProfiles:Trp-Asp (WD) repeats profile.:PS50082,ProSiteProfiles:Trp-Asp (WD) repeats circular profile.:PS50294,SMART:WD40 repeats:SM00320,SUPERFAMILY::SSF50978
8721	scaffold_1	826026	827001	COX11	COX11	cytochrome c oxidase assembly protein COX11 [Rhod...	GO:5507 copper ion binding	1	Anchored to Membrane		KOG2540:Cytochrome oxidase assembly factor COX11	HMMPfam:Cytochrome c oxidase assembly protein CtaG/Cox11:PF04442,SUPERFAMILY::SSF110111
8722	scaffold_1	827130	830488	SGD1	NOM1	Suppressor of glycerol defect protein 1 [Hypsizygus m...	GO:3723 RNA binding GO:5515 protein binding GO:5488 binding	0			KOG2141:Protein involved in high osmolarity signaling pathway	HMMPfam:MA3 domain:PF02847,HMMPfam:MIF4G domain:PF02854,ProSiteProfiles:MI domain profile.:PS51366,SMART:Middle domain of eukaryotic initiation factor 4G (eIF4G):SM00543,SMART:Domain in DAP-5, eIF4G, MA-3 and other proteins.:SM00544,SUPERFAMILY::SSF48371
8723	scaffold_1	830801	831631					0
8724	scaffold_1	832333	833691	PRE10	PSMA3	proteasome subunit alpha type-3 [Microbotryum lychnid...	GO:4298 threonine-type endopeptidase activity GO:5839 proteasome core complex GO:51603 proteolysis involved in cellular protein catabolic process GO:4175 endopeptidase activity	0		3.4.25.1	KOG0184:20S proteasome, regulatory subunit alpha type PSMA3/PRE10	HMMPfam:Proteasome subunit:PF00227,HMMPfam:Proteasome subunit A N-terminal signature:PF10584,ProSitePatterns:Proteasome alpha-type subunits signature.:PS00388,ProSiteProfiles:Proteasome alpha-type subunit profile.:PS51475,SMART:Proteasome subunit A N-terminal signature Add an annotation:SM00948,SUPERFAMILY::SSF56235
8725	scaffold_1	833952	835830	BNA5	KYNU	kynureninase [Microbotryum lychnidis-dioicae p1A1 Lam...	GO:8152 metabolic process GO:5737 cytoplasm GO:6569 tryptophan catabolic process GO:9435 NAD biosynthetic process	0	Secreted	3.7.1.3	KOG3846:L-kynurenine hydrolase	HMMPfam:Aminotransferase class-V:PF00266,PIRSF::PIRSF038800,SUPERFAMILY::SSF53383,TIGRFAM:kynureninase: kynureninase:TIGR01814
8726	scaffold_1	836164	837965				GO:8152 metabolic process GO:16787 hydrolase activity	0		3.1.1.-	KOG1515:Arylacetamide deacetylase	HMMPfam:alpha/beta hydrolase fold:PF07859,SUPERFAMILY::SSF53474
8727	scaffold_1	838218	839816			minor histocompatibility antigen H13 [Kwoniella d...		7
8728	scaffold_1	840166	840441			CBN-SNA-1 protein [Caenorhabditis brenneri]		0
8729	scaffold_1	840466	840977					0
8730	scaffold_1	842601	843076			centromere protein X-like protein [Conidiobolus coron...	GO:6281 DNA repair GO:51382 kinetochore assembly GO:46982 protein heterodimerization activity	0				HMMPfam:CENP-S associating Centromere protein X:PF09415,SUPERFAMILY::SSF47113
8731	scaffold_1	843227	846125	HCA4	DDX10	DEAD-domain-containing protein [Neolentinus lepideus ...	GO:3676 nucleic acid binding GO:5524 ATP binding	0		3.6.4.13	KOG0343:RNA Helicase	HMMPfam:DEAD/DEAH box helicase:PF00270,HMMPfam:Helicase conserved C-terminal domain:PF00271,HMMPfam:Domain of unknown function (DUF4217):PF13959,ProSitePatterns:DEAD-box subfamily ATP-dependent helicases signature.:PS00039,ProSiteProfiles:Superfamilies 1 and 2 helicase ATP-binding type-1 domain profile.:PS51192,ProSiteProfiles:Superfamilies 1 and 2 helicase C-terminal domain profile.:PS51194,ProS…
8732	scaffold_1	846227	847901			Protein Red [Hypsizygus marmoreus]	GO:5634 nucleus	0			KOG2498:IK cytokine down-regulator of HLA class II	HMMPfam:RED-like protein N-terminal region:PF07808
8733	scaffold_1	848017	848980	TPM2,TPM1		kinesin family member C1 [Puccinia graminis f. sp...		0			KOG1003:Actin filament-coating protein tropomyosin	HMMPfam:Tropomyosin like:PF12718,SUPERFAMILY::SSF57997
8734	scaffold_1	849261	850411			Thioredoxin-like fold [Ceraceosorus bombacis]		0				HMMPfam:Thioredoxin-like:PF13905,SUPERFAMILY::SSF52833
8735	scaffold_1	850981	853734			anaphase-promoting complex subunit 3 [Cryptococcus ga...	GO:5515 protein binding	0				ProSiteProfiles:TPR repeat region circular profile.:PS50293,SMART:Tetratricopeptide repeats:SM00028,SUPERFAMILY::SSF48452
8736	scaffold_1	853834	856786			peptidase [Kwoniella pini CBS 10737]	GO:6508 proteolysis GO:8236 serine-type peptidase activity	0			KOG2100:Dipeptidyl aminopeptidase	HMMPfam:Prolyl oligopeptidase family:PF00326,SUPERFAMILY::SSF53474,SUPERFAMILY::SSF82171
8737	scaffold_1	857232	859087		TRAPPC12	tetratricopeptide repeat protein 15-like [Monilio...		0			KOG2796:Uncharacterized conserved protein	HMMPfam:Tetratricopeptide repeat:PF14559,SUPERFAMILY::SSF48452
8738	scaffold_1	859391	862171			proteophosphoglycan ppg4 [Moniliophthora roreri M...		0				HMMPfam:RTC4-like domain:PF14474
8739	scaffold_1	862374	864566	YPL260W		Uncharacterised protein family UPF0662 [Xanthophyllom...		0				HMMPfam:Protein of unknown function (DUF2408):PF10303
8740	scaffold_1	864831	866823			arsenical pump membrane protein [Exophiala dermat...		10	Secreted
8741	scaffold_1	866989	869456	YPL222W	SELO	UPF0061-domain-containing protein [Exidia glandulosa ...		0			KOG2542:Uncharacterized conserved protein (YdiU family)	HMMPfam:Uncharacterized ACR, YdiU/UPF0061 family:PF02696
8742	scaffold_1	869694	870348					0
8743	scaffold_1	870783	871769				GO:8270 zinc ion binding GO:16787 hydrolase activity GO:3824 catalytic activity	0				HMMPfam:Cytidine and deoxycytidylate deaminase zinc-binding region:PF00383,ProSitePatterns:Cytidine and deoxycytidylate deaminases zinc-binding region signature.:PS00903,SUPERFAMILY::SSF53927
8744	scaffold_1	872244	876604	MET5		sulfite reductase subunit beta [Sistotremastrum niveo...	GO:10181 FMN binding GO:16491 oxidoreductase activity GO:20037 heme binding GO:51536 iron-sulfur cluster binding	0	Secreted	1.8.1.2	KOG0560:Sulfite reductase (ferredoxin)	HMMPfam:Flavodoxin:PF00258,HMMPfam:Nitrite and sulphite reductase 4Fe-4S domain:PF01077,HMMPfam:Nitrite/Sulfite reductase ferredoxin-like half domain:PF03460,PRINTS:Flavodoxin signature:PR00369,PRINTS:Sirohaem Fe-binding site signature:PR00397,ProSitePatterns:Nitrite and sulfite reductases iron-sulfur/siroheme-binding site.:PS00365,ProSiteProfiles:Flavodoxin-like domain profile.:PS50902,SUPERFAMI…
8745	scaffold_1	876931	878832			Protein kinase [Kalmanozyma brasiliensis GHG001]	GO:8152 metabolic process GO:16787 hydrolase activity	0	Secreted	3.1.1.-	KOG1515:Arylacetamide deacetylase	HMMPfam:alpha/beta hydrolase fold:PF07859,SUPERFAMILY::SSF53474
8746	scaffold_1	879759	883039	GEF1	CLCN3,CLCN4,CLCN5,CLCN7	Gef1p [Rhizophagus irregularis DAOM 197198w]	GO:5247 voltage-gated chloride channel activity GO:6821 chloride transport GO:16020 membrane GO:55085 transmembrane transport	10			KOG0475:Cl- channel CLC-3 and related proteins (CLC superfamily)	HMMPfam:CBS domain:PF00571,HMMPfam:Voltage gated chloride channel:PF00654,PRINTS:Chloride channel signature:PR00762,ProSiteProfiles:CBS domain profile.:PS51371,SUPERFAMILY::SSF54631,SUPERFAMILY::SSF81340
8747	scaffold_1	883203	884818			protein of unknown function DUF1753, Golgi [Rhodo...		4				HMMPfam:Inositolphosphorylceramide synthase subunit Kei1:PF08552
8748	scaffold_1	884980	886576	SEN2		tRNA splicing endonuclease SEN2 [Xanthophyllomyces de...	GO:213 tRNA-intron endonuclease activity GO:6388 tRNA splicing, via endonucleolytic cleavage and ligation GO:214 tRNA-intron endonuclease complex	0		3.1.27.9	KOG4685:tRNA splicing endonuclease SEN2	HMMPfam:tRNA intron endonuclease, catalytic C-terminal domain:PF01974,PIRSF::PIRSF011789,SUPERFAMILY::SSF53032
8749	scaffold_1	886747	889332		DYNC1I1,DYNC1I2	WD40 repeat-like protein [Dichomitus squalens LYA...	GO:5515 protein binding	0			KOG1587:Cytoplasmic dynein intermediate chain	HMMPfam:WD domain, G-beta repeat:PF00400,ProSiteProfiles:Trp-Asp (WD) repeats profile.:PS50082,ProSiteProfiles:Trp-Asp (WD) repeats circular profile.:PS50294,SMART:WD40 repeats:SM00320,SUPERFAMILY::SSF50978
8750	scaffold_1	889583	890268					0	Secreted
8751	scaffold_1	890896	891869	RPL37B,RPL37A	RPL37	60S ribosomal protein L37-A [Microbotryum lychnidis-d...	GO:3735 structural constituent of ribosome GO:5622 intracellular GO:5840 ribosome GO:6412 translation	0			KOG3475:60S ribosomal protein L37	HMMPfam:Ribosomal protein L37e:PF01907,ProSitePatterns:Ribosomal protein L37e signature.:PS01077,SUPERFAMILY::SSF57829
8752	scaffold_1	892471	892767	RPS31	RPS27A	ubiquitin [Valsa mali var. mali]	GO:3735 structural constituent of ribosome GO:5622 intracellular GO:5840 ribosome GO:6412 translation	0			KOG0004:Ubiquitin/40S ribosomal protein S27a fusion	HMMPfam:Ribosomal protein S27a:PF01599,SUPERFAMILY::SSF57829
8753	scaffold_1	892828	898381					0
8754	scaffold_1	898444	900294					0
8755	scaffold_1	900666	901434					0
8756	scaffold_1	903533	904021					0
8757	scaffold_1	906859	910715			VPS9 domain protein [Rhizoctonia solani AG-3 Rhs1AP]		0				HMMPfam:Vacuolar sorting protein 9 (VPS9) domain:PF02204,ProSiteProfiles:VPS9 domain profile.:PS51205,SUPERFAMILY::SSF109993
8758	scaffold_1	910981	912334	ERG12	MVK	cystathionine beta-lyase [Kwoniella mangroviensis CBS...	GO:5524 ATP binding GO:5737 cytoplasm GO:8152 metabolic process GO:16301 kinase activity	0				HMMPfam:GHMP kinases N terminal domain:PF00288,HMMPfam:GHMP kinases C terminal:PF08544,PRINTS:Mevalonate kinase family signature:PR00959,ProSitePatterns:GHMP kinases putative ATP-binding domain.:PS00627,SUPERFAMILY::SSF54211,SUPERFAMILY::SSF55060,TIGRFAM:mevalon_kin: mevalonate kinase:TIGR00549
8759	scaffold_1	912636	914194	STR3		cystathionine beta-lyase [Fomitiporia mediterrane...	GO:30170 pyridoxal phosphate binding GO:4121 cystathionine beta-lyase activity GO:71266 'de novo' L-methionine biosynthetic process	0				HMMPfam:Cys/Met metabolism PLP-dependent enzyme:PF01053,PIRSF::PIRSF001434,ProSitePatterns:Cys/Met metabolism enzymes pyridoxal-phosphate attachment site.:PS00868,SUPERFAMILY::SSF53383,TIGRFAM:cysta_beta_ly_E: cystathionine beta-lyase:TIGR01329
8760	scaffold_1	914908	915580	RDS3	PHF5A	PHF5-like protein [Sistotremastrum niveocremeum HHB9708]		0			KOG1705:Uncharacterized conserved protein, contains CXXC motifs	HMMPfam:PHF5-like protein:PF03660,PIRSF::PIRSF016468
8761	scaffold_1	915771	916536					0	Secreted
8762	scaffold_1	916716	918157			DnaJ domain-containing protein [Rozella allomycis CSF55]		0			KOG0714:Molecular chaperone (DnaJ superfamily)	HMMPfam:DnaJ domain:PF00226,PRINTS:DnaJ domain signature:PR00625,ProSiteProfiles:dnaJ domain profile.:PS50076,SMART:DnaJ molecular chaperone homology domain:SM00271,SUPERFAMILY::SSF46565
8763	scaffold_1	918678	921418	YGL114W		oligopeptide transporter 8 [Kwoniella dejecticola...	GO:55085 transmembrane transport	14	Anchored to Membrane		KOG2262:Sexual differentiation process protein ISP4	HMMPfam:OPT oligopeptide transporter protein:PF03169,TIGRFAM:OPT_sfam: oligopeptide transporter, OPT superfamily:TIGR00728
8764	scaffold_1	921691	924142	MGS1	WRNIP1	related to MGS1-Maintenance of Genome Stability 1 [Se...	GO:5524 ATP binding GO:3677 DNA binding GO:6260 DNA replication	0			KOG2028:ATPase related to the helicase subunit of the Holliday junction resolvase	HMMPfam:ATPase family associated with various cellular activities (AAA):PF00004,HMMPfam:MgsA AAA+ ATPase C terminal:PF12002,SMART:ATPases associated with a variety of cellular activities:SM00382,SUPERFAMILY::SSF48019,SUPERFAMILY::SSF52540
8765	scaffold_1	924312	925720					0				SUPERFAMILY::SSF52047
8766	scaffold_1	925990	928121	AVT6,AVT5		vacuolar amino acid transporter 5 [Coniophora put...		11			KOG1305:Amino acid transporter protein	HMMPfam:Transmembrane amino acid transporter protein:PF01490
8767	scaffold_1	928294	930157	ZPR1	ZPR1	zf-ZPR1-domain-containing protein [Calocera viscosa T...	GO:8270 zinc ion binding	0			KOG2703:C4-type Zn-finger protein	HMMPfam:ZPR1 zinc-finger domain:PF03367,SMART:Duplicated domain in the epidermal growth factor- and elongation factor-1alpha-binding protein Zpr1. Also present in archaeal proteins.:SM00709,TIGRFAM:ZPR1_znf: ZPR1 zinc finger domain:TIGR00310
8768	scaffold_1	930496	933710	PMT5,PMT1		glycosyltransferase family 39 protein [Mixia osmu...	GO:30 mannosyltransferase activity GO:6493 protein O-linked glycosylation GO:16020 membrane	8		2.4.1.109	KOG3359:Dolichyl-phosphate-mannose:protein O-mannosyl transferase	HMMPfam:Dolichyl-phosphate-mannose-protein mannosyltransferase:PF02366,HMMPfam:MIR domain:PF02815,ProSiteProfiles:MIR domain profile.:PS50919,SMART:Domain in ryanodine and inositol trisphosphate receptors and protein O-mannosyltransferases:SM00472,SUPERFAMILY::SSF82109
8769	scaffold_1	934317	936010			putative protein [Melanopsichium pennsylvanicum 4]		0
8770	scaffold_1	936053	937253			N-terminal acetyltransferase catalytic subunit Nat1 [...		0
8771	scaffold_1	937327	938664					0	Secreted
8772	scaffold_1	939095	942093			ZZ-type zinc finger-containing protein P35G2.11c [Gri...	GO:5515 protein binding GO:8270 zinc ion binding	0				HMMPfam:PB1 domain:PF00564,HMMPfam:Zinc finger, ZZ type:PF00569,ProSitePatterns:Zinc finger ZZ-type signature.:PS01357,ProSiteProfiles:Zinc finger ZZ-type profile.:PS50135,SMART:Zinc-binding domain, present in Dystrophin, CREB-binding protein.:SM00291,SUPERFAMILY::SSF54277,SUPERFAMILY::SSF57850
8773	scaffold_1	942527	943923			HAT1-interacting factor 1 [Cryptococcus neoforman...		0			KOG4563:Cell cycle-regulated histone H1-binding protein,KOG4563:Cell cycle-regulated histone H1-binding protein	HMMPfam:SHNi-TPR:PF10516
8774	scaffold_1	944223	945484			cleavage and polyadenylation specificity factor [Rhod...		0	Secreted			HMMPfam:NmrA-like family:PF05368,SUPERFAMILY::SSF51735
8775	scaffold_1	945583	946571					0
8776	scaffold_1	947786	948268					0
8777	scaffold_1	950698	960325	FAS2,FAS1		fatty acid synthase subunit alpha, fungi type [Rh...	GO:287 magnesium ion binding GO:8897 holo-[acyl-carrier-protein] synthase activity GO:4312 fatty acid synthase activity GO:5835 fatty acid synthase complex	0	Secreted	2.3.1.86		HMMPfam:Beta-ketoacyl synthase, N-terminal domain:PF00109,HMMPfam:Acyl transferase domain:PF00698,HMMPfam:MaoC like domain:PF01575,HMMPfam:4'-phosphopantetheinyl transferase superfamily:PF01648,HMMPfam:Beta-ketoacyl synthase, C-terminal domain:PF02801,HMMPfam:N-terminal half of MaoC dehydratase:PF13452,HMMPfam:Enoyl-(Acyl carrier protein) reductase:PF13561,PRINTS:Fatty acid synthase signature:PR0…
8778	scaffold_1	960937	962253			WD40 repeat-like protein [Punctularia strigosozon...	GO:5515 protein binding	0				HMMPfam:WD domain, G-beta repeat:PF00400
8779	scaffold_1	962864	964890	PRP46	PLRG1	Pre-mRNA-splicing factor prp46 [Rhizoctonia solani AG...	GO:5515 protein binding	0		6.3.2.19	KOG0285:Pleiotropic regulator 1	HMMPfam:WD domain, G-beta repeat:PF00400,PRINTS:G protein beta WD-40 repeat signature:PR00320,ProSitePatterns:Trp-Asp (WD) repeats signature.:PS00678,ProSiteProfiles:Trp-Asp (WD) repeats profile.:PS50082,ProSiteProfiles:Trp-Asp (WD) repeats circular profile.:PS50294,SMART:WD40 repeats:SM00320,SUPERFAMILY::SSF50978
8780	scaffold_1	965579	965773					0
8781	scaffold_1	965870	967292	ERG3	SC5D	C-5 sterol desaturase [Cryptococcus gattii WM276]	GO:5506 iron ion binding GO:6633 fatty acid biosynthetic process GO:16491 oxidoreductase activity GO:55114 oxidation-reduction process	4		1.14.21.6	KOG0872:Sterol C5 desaturase	HMMPfam:Fatty acid hydroxylase superfamily:PF04116
8782	scaffold_1	967662	968667		SCP2D1	SCP2 sterol-binding domain containing protein [Rh...		0			KOG4170:2-enoyl-CoA hydratase/3-hydroxyacyl-CoA dehydrogenase/Peroxisomal 3-ketoacyl-CoA-thiolase, sterol-binding domain and related enzymes	HMMPfam:SCP-2 sterol transfer family:PF02036,SUPERFAMILY::SSF55718
8783	scaffold_1	969041	971775		POLK	DNA polymerase kappa subunit [Kwoniella heveanensis C...	GO:3684 damaged DNA binding GO:3887 DNA-directed DNA polymerase activity GO:6281 DNA repair	0		2.7.7.7	KOG2094:Predicted DNA damage inducible protein	HMMPfam:impB/mucB/samB family:PF00817,HMMPfam:impB/mucB/samB family C-terminal domain:PF11799,ProSiteProfiles:UmuC domain profile.:PS50173,SUPERFAMILY::SSF100879,SUPERFAMILY::SSF56672
8784	scaffold_1	972046	973465					7	Anchored to Membrane
8785	scaffold_1	973590	974560			integral membrane protein SYS1-like protein [Rhod...		3	Anchored to Membrane		KOG4697:Integral membrane protein involved in transport between the late Golgi and endosome	HMMPfam:Integral membrane protein S linking to the trans Golgi network:PF09801
8786	scaffold_1	976232	979073			phospholipase [Kwoniella mangroviensis CBS 8886]	GO:46872 metal ion binding	0			KOG2308:Phosphatidic acid-preferring phospholipase A1, contains DDHD domain,KOG2308:Phosphatidic acid-preferring phospholipase A1, contains DDHD domain	HMMPfam:DDHD domain:PF02862,ProSiteProfiles:DDHD domain profile.:PS51043
8787	scaffold_1	979163	981247			related to tetracycline resistance proteins [Serendip...	GO:16021 integral component of membrane GO:55085 transmembrane transport	10				HMMPfam:Major Facilitator Superfamily:PF07690,ProSiteProfiles:Major facilitator superfamily (MFS) profile.:PS50850,SUPERFAMILY::SSF103473
8788	scaffold_1	981514	982786			glutathione S-transferase [Stagonospora sp. SRC1lsM3a]	GO:5515 protein binding	0		2.5.1.18	KOG0867:Glutathione S-transferase	HMMPfam:Glutathione S-transferase, C-terminal domain:PF00043,HMMPfam:Glutathione S-transferase, N-terminal domain:PF13417,ProSiteProfiles:Soluble glutathione S-transferase N-terminal domain profile.:PS50404,ProSiteProfiles:Soluble glutathione S-transferase C-terminal domain profile.:PS50405,SUPERFAMILY::SSF47616,SUPERFAMILY::SSF52833
8789	scaffold_1	983035	984157				GO:5515 protein binding	0		2.5.1.18	KOG0867:Glutathione S-transferase	HMMPfam:Glutathione S-transferase, C-terminal domain:PF00043,HMMPfam:Glutathione S-transferase, N-terminal domain:PF13417,ProSiteProfiles:Soluble glutathione S-transferase N-terminal domain profile.:PS50404,ProSiteProfiles:Soluble glutathione S-transferase C-terminal domain profile.:PS50405,SUPERFAMILY::SSF47616,SUPERFAMILY::SSF52833
8790	scaffold_1	984573	985710	GRX3,GRX4	GLRX3	glutaredoxin [Stereum hirsutum FP-91666 SS1]	GO:45454 cell redox homeostasis GO:9055 electron carrier activity GO:15035 protein disulfide oxidoreductase activity	0			KOG0911:Glutaredoxin-related protein	HMMPfam:Thioredoxin:PF00085,HMMPfam:Glutaredoxin:PF00462,ProSiteProfiles:Glutaredoxin domain profile.:PS51354,SUPERFAMILY::SSF52833,TIGRFAM:TIGR00365: monothiol glutaredoxin, Grx4 family:TIGR00365
8791	scaffold_1	985910	986810			Vacuolar transporter chaperone 2 [Termitomyces sp. J132]		2			KOG4580:Component of vacuolar transporter chaperone (Vtc) involved in vacuole fusion,KOG4580:Component of vacuolar transporter chaperone (Vtc) involved in vacuole fusion	HMMPfam:Domain of unknown function (DUF202):PF02656
8792	scaffold_1	987368	990699			diaphanous GTPase-binding domain protein [Rhizoctonia...	GO:3779 actin binding GO:17048 Rho GTPase binding GO:30036 actin cytoskeleton organization GO:5488 binding	0				HMMPfam:Diaphanous GTPase-binding Domain:PF06371,SUPERFAMILY::SSF48371
8793	scaffold_1	991145	992451			cleavage and polyadenylation specificity factor [Rhod...		0				HMMPfam:NmrA-like family:PF05368,SUPERFAMILY::SSF51735
8794	scaffold_1	992746	993344					0	Secreted
8795	scaffold_1	994561	995537					0
8796	scaffold_1	995646	996920			cleavage and polyadenylation specificity factor [Rhod...		0	Secreted			HMMPfam:NmrA-like family:PF05368,SUPERFAMILY::SSF51735
8797	scaffold_1	997246	998562			cleavage and polyadenylation specificity factor [Rhod...		0				HMMPfam:NmrA-like family:PF05368,SUPERFAMILY::SSF51735
8798	scaffold_1	998852	1000348		ABHD12	alpha/beta hydrolase family protein [Rhizoctonia sola...		1	Secreted	3.1.1.23	KOG1552:Predicted alpha/beta hydrolase	HMMPfam:Alpha/beta hydrolase family:PF12695,SUPERFAMILY::SSF53474
8799	scaffold_1	1000743	1002192			SH3 domain-binding glutamic acid-rich-like protein [R...	GO:9055 electron carrier activity GO:15035 protein disulfide oxidoreductase activity GO:45454 cell redox homeostasis	0				HMMPfam:SH3-binding, glutamic acid-rich protein:PF04908,ProSiteProfiles:Glutaredoxin domain profile.:PS51354,SUPERFAMILY::SSF52833
8800	scaffold_1	1002441	1004033			peroxisomal membrane protein pex16 [Aureobasidium...		0			KOG4546:Peroxisomal biogenesis protein (peroxin 16)	HMMPfam:Peroxisomal membrane protein (Pex16):PF08610
8801	scaffold_1	1004332	1006168		EIF3H	translation initiation factor 3, subunit h [Moesziomy...		0			KOG1560:Translation initiation factor 3, subunit h (eIF-3h)
8802	scaffold_1	1006677	1007742	CYC7,CYC1	CYCS	cytochrome c [Talaromyces stipitatus ATCC 10500]	GO:9055 electron carrier activity GO:20037 heme binding GO:5506 iron ion binding	0			KOG3453:Cytochrome c	HMMPfam:Cytochrome c:PF00034,PRINTS:Class IA and IB cytochrome C signature:PR00604,ProSiteProfiles:Cytochrome c family profile.:PS51007,SUPERFAMILY::SSF46626
8803	scaffold_1	1008072	1010135	RAI1	DXO	RAI1-domain-containing protein [Gloeophyllum trab...		0			KOG1982:Nuclear 5'-3' exoribonuclease-interacting protein, Rai1p	HMMPfam:RAI1 like PD-(D/E)XK nuclease:PF08652
8804	scaffold_1	1010568	1012798			Protein stu1 [Hypsizygus marmoreus]		0				HMMPfam:CLASP N terminal:PF12348
8805	scaffold_1	1013650	1014960					0
8806	scaffold_1	1015167	1016657					0
8807	scaffold_1	1016964	1019320			family 31 glycosyltransferase [Melampsora larici-...		0	Anchored to Membrane		KOG2246:Galactosyltransferases	HMMPfam:Protein of unknown function, DUF604:PF04646
8808	scaffold_1	1020213	1022062			integral membrane protein [Diplodia corticola]		7	Anchored to Membrane			HMMPfam:G protein-coupled glucose receptor regulating Gpa2:PF11710,SUPERFAMILY::SSF81321
8809	scaffold_1	1022824	1024299	DER1	DERL2	Der1-like protein [Calocera cornea HHB12733]		5			KOG0858:Predicted membrane protein	HMMPfam:Der1-like family:PF04511,SUPERFAMILY::SSF144091
8810	scaffold_1	1024579	1029147	UBP12	USP11,USP15,USP4,USP19	ubiquitin carboxyl-terminal hydrolase 4/11/15 [Rh...	GO:6511 ubiquitin-dependent protein catabolic process GO:36459 thiol-dependent ubiquitinyl hydrolase activity GO:4843 thiol-dependent ubiquitin-specific protease activity	0		3.4.19.12	KOG1870:Ubiquitin C-terminal hydrolase	HMMPfam:Ubiquitin carboxyl-terminal hydrolase:PF00443,HMMPfam:DUSP domain:PF06337,ProSitePatterns:Ubiquitin specific protease (USP) domain signature 1.:PS00972,ProSitePatterns:Ubiquitin specific protease (USP) domain signature 2.:PS00973,ProSiteProfiles:Ubiquitin specific protease (USP) domain profile.:PS50235,ProSiteProfiles:DUSP domain profile.:PS51283,SMART:Domain in ubiquitin-specific proteas…
8811	scaffold_1	1029373	1030485			putative NAD binding Rossmann fold oxidoreductase [Ca...	GO:16491 oxidoreductase activity GO:8152 metabolic process GO:55114 oxidation-reduction process	1	Secreted		KOG2742:Predicted oxidoreductase	HMMPfam:Oxidoreductase family, NAD-binding Rossmann fold:PF01408,HMMPfam:Oxidoreductase family, C-terminal alpha/beta domain:PF02894,SUPERFAMILY::SSF51735
8812	scaffold_1	1030821	1034414			general transcription factor 3C polypeptide 4 [Crypto...	GO:5515 protein binding	0		2.3.1.48		HMMPfam:Transcription factor IIIC subunit delta N-term:PF12657,HMMPfam:Putative zinc-finger of transcription factor IIIC complex:PF12660,SUPERFAMILY::SSF50978
8813	scaffold_1	1034694	1036039	CPR5,CPR2	PPIB	peptidyl-prolyl cis-trans isomerase B [Cryptococcus g...	GO:413 protein peptidyl-prolyl isomerization GO:3755 peptidyl-prolyl cis-trans isomerase activity GO:6457 protein folding	0	Secreted	5.2.1.8	KOG0880:Peptidyl-prolyl cis-trans isomerase	HMMPfam:Cyclophilin type peptidyl-prolyl cis-trans isomerase/CLD:PF00160,PIRSF::PIRSF001467,PRINTS:Cyclophilin peptidyl-prolyl cis-trans isomerase signature:PR00153,ProSitePatterns:Cyclophilin-type peptidyl-prolyl cis-trans isomerase signature.:PS00170,ProSiteProfiles:Cyclophilin-type peptidyl-prolyl cis-trans isomerase domain profile.:PS50072,SUPERFAMILY::SSF50891
8814	scaffold_1	1036896	1038649		DHODH	dihydroorotate oxidase [Mortierella verticillata NRRL...	GO:4152 dihydroorotate dehydrogenase activity GO:6222 UMP biosynthetic process GO:55114 oxidation-reduction process GO:6207 'de novo' pyrimidine nucleobase biosynthetic process	0		1.3.5.2	KOG1436:Dihydroorotate dehydrogenase	HMMPfam:Dihydroorotate dehydrogenase:PF01180,ProSitePatterns:Dihydroorotate dehydrogenase signature 1.:PS00911,ProSitePatterns:Dihydroorotate dehydrogenase signature 2.:PS00912,SUPERFAMILY::SSF51395,TIGRFAM:pyrD_sub2: dihydroorotate dehydrogenase (fumarate):TIGR01036
8815	scaffold_1	1039972	1042565			protein of unknown function [Taphrina deformans PYCC ...		0
8816	scaffold_1	1043184	1046908	KAP123	IPO4	putative importin subunit beta-4 [Wallemia ichthy...	GO:5515 protein binding GO:6886 intracellular protein transport GO:8536 Ran GTPase binding GO:5488 binding	0			KOG2171:Karyopherin (importin) beta 3,KOG2171:Karyopherin (importin) beta 3	HMMPfam:HEAT repeat:PF02985,HMMPfam:Importin-beta N-terminal domain:PF03810,HMMPfam:HEAT-like repeat:PF13513,ProSiteProfiles:HEAT repeat profile.:PS50077,SMART:Importin-beta N-terminal domain:SM00913,SUPERFAMILY::SSF48371
8817	scaffold_1	1047187	1047536			nadh dehydrogenase 1 beta subcomplex [Moniliophth...		1				HMMPfam:ESSS subunit of NADH:ubiquinone oxidoreductase (complex I):PF10183
8818	scaffold_1	1048153	1050379	DJP1		DnaJ-domain-containing protein [Dichomitus squale...		0			KOG0691:Molecular chaperone (DnaJ superfamily)	HMMPfam:DnaJ domain:PF00226,HMMPfam:X-domain of DnaJ-containing:PF14308,PRINTS:DnaJ domain signature:PR00625,ProSiteProfiles:dnaJ domain profile.:PS50076,SMART:DnaJ molecular chaperone homology domain:SM00271,SUPERFAMILY::SSF46565
8819	scaffold_1	1050947	1052587	AGX1	AGXT	alanine-glyoxylate transaminase [Microbotryum lychnid...	GO:8152 metabolic process	0			KOG2862:Alanine-glyoxylate aminotransferase AGT1	HMMPfam:Aminotransferase class-V:PF00266,PIRSF::PIRSF000524,SUPERFAMILY::SSF53383
8820	scaffold_1	1053191	1054789					0				SUPERFAMILY::SSF52047
8821	scaffold_1	1055222	1056818					0				SUPERFAMILY::SSF52047
8822	scaffold_1	1057192	1059678					0
8823	scaffold_1	1060190	1060901			histone H3 [Nadsonia fulvescens var. elongata DSM 6958]	GO:3677 DNA binding GO:786 nucleosome GO:46982 protein heterodimerization activity	0			KOG1745:Histones H3 and H4	HMMPfam:Core histone H2A/H2B/H3/H4:PF00125,PRINTS:Histone H3 signature:PR00622,SMART:Histone H3:SM00428,SUPERFAMILY::SSF47113
8824	scaffold_1	1062231	1064186					0
8825	scaffold_1	1064648	1065964	SWD3	WDR5,WDR5B	Tup1p [Rhizophagus irregularis DAOM 197198w]	GO:5515 protein binding	0				HMMPfam:WD domain, G-beta repeat:PF00400,PRINTS:G protein beta WD-40 repeat signature:PR00320,ProSitePatterns:Trp-Asp (WD) repeats signature.:PS00678,ProSiteProfiles:Trp-Asp (WD) repeats profile.:PS50082,ProSiteProfiles:Trp-Asp (WD) repeats circular profile.:PS50294,SMART:WD40 repeats:SM00320,SUPERFAMILY::SSF50978
8826	scaffold_1	1066274	1068450			Armadillo-type fold domain containing protein [Rh...	GO:5488 binding	0	Anchored to Membrane		KOG2676:Uncharacterized conserved protein	HMMPfam:Spinocerebellar ataxia type 10 protein domain:PF09759,SUPERFAMILY::SSF48371
8827	scaffold_1	1068531	1071036		PPIL2	peptidyl-prolyl cis-trans isomerase-like 2 [Rhodo...	GO:413 protein peptidyl-prolyl isomerization GO:3755 peptidyl-prolyl cis-trans isomerase activity GO:6457 protein folding GO:4842 ubiquitin-protein transferase activity	0		5.2.1.8	KOG0883:Cyclophilin type, U box-containing peptidyl-prolyl cis-trans isomerase	HMMPfam:Cyclophilin type peptidyl-prolyl cis-trans isomerase/CLD:PF00160,HMMPfam:Rtf2 RING-finger:PF04641,PRINTS:Cyclophilin peptidyl-prolyl cis-trans isomerase signature:PR00153,ProSitePatterns:Cyclophilin-type peptidyl-prolyl cis-trans isomerase signature.:PS00170,ProSiteProfiles:Cyclophilin-type peptidyl-prolyl cis-trans isomerase domain profile.:PS50072,ProSiteProfiles:U-box domain profile.:P…
8828	scaffold_1	1071299	1073173	LEO1	LEO1	Leo1-domain-containing protein [Dichomitus squale...		0			KOG2428:Uncharacterized conserved protein	HMMPfam:Leo1-like protein:PF04004
8829	scaffold_1	1073341	1074099					0
8830	scaffold_1	1074605	1075532					0	Secreted
8831	scaffold_1	1076086	1077358					0	Anchored to Membrane
8832	scaffold_1	1077670	1079089					0
8833	scaffold_1	1079162	1083033	PMS1	PMS2	DNA mismatch repair protein MutL [Coniophora pute...	GO:5524 ATP binding GO:6298 mismatch repair GO:30983 mismatched DNA binding	0			KOG1978:DNA mismatch repair protein - MLH2/PMS1/Pms2 family	HMMPfam:DNA mismatch repair protein, C-terminal domain:PF01119,HMMPfam:Histidine kinase-, DNA gyrase B-, and HSP90-like ATPase:PF02518,HMMPfam:MutL C terminal dimerisation domain:PF08676,ProSitePatterns:DNA mismatch repair proteins mutL / hexB / PMS1 signature.:PS00058,SMART:MutL C terminal dimerisation domain:SM00853,SUPERFAMILY::SSF118116,SUPERFAMILY::SSF54211,SUPERFAMILY::SSF55874,TIGRFAM:mutl…
8834	scaffold_1	1083366	1084523					0	Secreted
8835	scaffold_1	1084850	1086342	ERG26	NSDHL	C-3 dehydrogenase [Xanthophyllomyces dendrorhous]	GO:3854 3-beta-hydroxy-delta5-steroid dehydrogenase activity GO:6694 steroid biosynthetic process GO:16616 oxidoreductase activity, acting on the CH-OH group of donors, NAD or NADP as acceptor GO:55114 oxidation-reduction process	0		1.1.1.170	KOG1430:C-3 sterol dehydrogenase/3-beta-hydroxysteroid dehydrogenase and related dehydrogenases,KOG1430:C-3 sterol dehydrogenase/3-beta-hydroxysteroid dehydrogenase and related dehydrogenases	HMMPfam:3-beta hydroxysteroid dehydrogenase/isomerase family:PF01073,SUPERFAMILY::SSF51735
8836	scaffold_1	1086424	1087519					0
8837	scaffold_1	1088366	1093699	TCB2,TCB1,TCB3	ESYT1,ESYT2,ESYT3	tricalbin [Dichomitus squalens LYAD-421 SS1]	GO:5515 protein binding	1			KOG1012:Ca2+-dependent lipid-binding protein CLB1/vesicle protein vp115/Granuphilin A, contains C2 domain	HMMPfam:C2 domain:PF00168,PIRSF::PIRSF037232,ProSiteProfiles:C2 domain profile.:PS50004,SMART:Protein kinase C conserved region 2 (CalB):SM00239,SUPERFAMILY::SSF49562
8838	scaffold_1	1094157	1095851			Molecular chaperone (DnaJ superfamily) [Ceraceosorus ...		0	Secreted		KOG0714:Molecular chaperone (DnaJ superfamily)	HMMPfam:DnaJ domain:PF00226,PRINTS:DnaJ domain signature:PR00625,ProSiteProfiles:dnaJ domain profile.:PS50076,SMART:DnaJ molecular chaperone homology domain:SM00271,SUPERFAMILY::SSF46565
8839	scaffold_1	1096183	1097842					0
8840	scaffold_1	1097891	1099308	PIF1,RRM3	PIF1	ATP-dependent DNA helicase PIF1 [Kwoniella deject...	GO:723 telomere maintenance GO:3678 DNA helicase activity GO:6281 DNA repair	0		3.6.4.12	KOG0987:DNA helicase PIF1/RRM3	HMMPfam:PIF1-like helicase:PF05970
8841	scaffold_1	1099546	1101190	PIF1,RRM3	PIF1	ATP-dependent DNA helicase PIF1 [Kwoniella heveanensi...	GO:723 telomere maintenance GO:3678 DNA helicase activity GO:6281 DNA repair	0			KOG0987:DNA helicase PIF1/RRM3	HMMPfam:PIF1-like helicase:PF05970,SMART:ATPases associated with a variety of cellular activities:SM00382,SUPERFAMILY::SSF52540
8842	scaffold_1	1101905	1103305					0
8843	scaffold_1	1103672	1105927	SOH1	MED31		GO:1104 RNA polymerase II transcription cofactor activity GO:6355 regulation of transcription, DNA-templated GO:16592 mediator complex	0			KOG4086:Transcriptional regulator SOH1,KOG4086:Transcriptional regulator SOH1	HMMPfam:SOH1:PF05669,HMMPfam:Subunit 21 of Mediator complex:PF11221,SUPERFAMILY::SSF140718
8844	scaffold_1	1106447	1107237	RPS12	RPS12	40S ribosomal protein S12 [Microbotryum lychnidis-dio...	GO:3735 structural constituent of ribosome GO:5622 intracellular GO:5840 ribosome GO:6412 translation	0			KOG3406:40S ribosomal protein S12	HMMPfam:Ribosomal protein L7Ae/L30e/S12e/Gadd45 family:PF01248,PRINTS:Ribosomal protein S12E family signature:PR00972,ProSitePatterns:Ribosomal protein S12e signature.:PS01189,SUPERFAMILY::SSF55315
8845	scaffold_1	1108768	1110470				GO:6629 lipid metabolic process	3				HMMPfam:Fatty acid desaturase:PF00487
8846	scaffold_1	1111046	1113487			tetratricopeptide repeat containing protein [Rhod...	GO:5515 protein binding	0				HMMPfam:Tetratricopeptide repeat:PF07719,HMMPfam:TPR repeat:PF13414,ProSiteProfiles:TPR repeat region circular profile.:PS50293,SMART:Tetratricopeptide repeats:SM00028,SUPERFAMILY::SSF48452
8847	scaffold_1	1114132	1117214	SEC27	COPB2	coatomer beta' subunit [Dacryopinax primogenitus]	GO:5515 protein binding GO:5198 structural molecule activity GO:6886 intracellular protein transport GO:16192 vesicle-mediated transport	0			KOG0276:Vesicle coat complex COPI, beta' subunit	HMMPfam:WD domain, G-beta repeat:PF00400,HMMPfam:Coatomer WD associated region:PF04053,PIRSF::PIRSF005567,PRINTS:G protein beta WD-40 repeat signature:PR00320,ProSiteProfiles:Trp-Asp (WD) repeats profile.:PS50082,ProSiteProfiles:Trp-Asp (WD) repeats circular profile.:PS50294,SMART:WD40 repeats:SM00320,SUPERFAMILY::SSF50978,SUPERFAMILY::SSF63829
8848	scaffold_1	1117742	1121401			homeodomain-like containing protein [Xanthophyllomyce...	GO:3677 DNA binding	0				ProSiteProfiles:Myb-type HTH DNA-binding domain profile.:PS51294,SUPERFAMILY::SSF46689
8849	scaffold_1	1121651	1124733			RSC complex protein [Kalmanozyma brasiliensis GHG...	GO:5515 protein binding GO:3682 chromatin binding	0			KOG1827:Chromatin remodeling complex RSC, subunit RSC1/Polybromo and related proteins,KOG1827:Chromatin remodeling complex RSC, subunit RSC1/Polybromo and related proteins	HMMPfam:Bromodomain:PF00439,HMMPfam:BAH domain:PF01426,PRINTS:Bromodomain signature:PR00503,ProSiteProfiles:Bromodomain profile.:PS50014,ProSiteProfiles:BAH domain profile.:PS51038,SMART:bromo domain:SM00297,SMART:Bromo adjacent homology domain:SM00439,SUPERFAMILY::SSF47370
8850	scaffold_1	1146719	1146997					0
8851	scaffold_1	1150104	1151338				GO:4190 aspartic-type endopeptidase activity GO:6508 proteolysis	0	Secreted	3.4.23.5	KOG1339:Aspartyl protease	HMMPfam:Eukaryotic aspartyl protease:PF00026,SUPERFAMILY::SSF50630
8852	scaffold_1	1151977	1154074					0	Secreted
8853	scaffold_1	1154487	1156857		ASPG	L-asparaginase [Rhizopogon vinicolor AM-OR11-026]	GO:6520 cellular amino acid metabolic process GO:5515 protein binding GO:4067 asparaginase activity	0			KOG0503:Asparaginase	HMMPfam:Asparaginase:PF00710,HMMPfam:Ankyrin repeats (3 copies):PF12796,PRINTS:Asparaginase/glutaminase family signature:PR00139,ProSitePatterns:Asparaginase / glutaminase active site signature 2.:PS00917,ProSiteProfiles:Ankyrin repeat profile.:PS50088,ProSiteProfiles:Ankyrin repeat region circular profile.:PS50297,SMART:ankyrin repeats:SM00248,SMART::SM00870,SUPERFAMILY::SSF48403,SUPERFAMILY::SS…
8854	scaffold_1	1157048	1157778			Pc21g21720 [Penicillium rubens Wisconsin 54-1255]		3				HMMPfam:Domain of unknown function (DUF202):PF02656
8855	scaffold_1	1158062	1159223		TXNL1	Thioredoxin-like protein [Xanthophyllomyces dendrorhous]	GO:45454 cell redox homeostasis	0				HMMPfam:Thioredoxin:PF00085,HMMPfam:PITH domain:PF06201,PRINTS:Thioredoxin family signature:PR00421,ProSitePatterns:Thioredoxin family active site.:PS00194,ProSiteProfiles:Thioredoxin domain profile.:PS51352,ProSiteProfiles:PITH domain profile.:PS51532,SUPERFAMILY::SSF49785,SUPERFAMILY::SSF52833
8856	scaffold_1	1159440	1160357					0
8857	scaffold_1	1162122	1163780	RIO2	RIOK2	RIO2 atypical protein kinase [Microbotryum lychnidis-...	GO:3824 catalytic activity GO:5524 ATP binding GO:4674 protein serine/threonine kinase activity GO:6468 protein phosphorylation	0		2.7.11.1	KOG2268:Serine/threonine protein kinase,KOG2268:Serine/threonine protein kinase	HMMPfam:RIO1 family:PF01163,HMMPfam:Rio2, N-terminal:PF09202,ProSitePatterns:RIO1/ZK632.3/MJ0444 family signature.:PS01245,SMART:RIO-like kinase:SM00090,SUPERFAMILY::SSF46785,SUPERFAMILY::SSF56112
8858	scaffold_1	1164035	1165589					0				SUPERFAMILY::SSF52058
8859	scaffold_1	1165998	1167980	PFK1,PFK2	PFKL,PFKM,PFKP	6-phosphofructokinase [Microbotryum lychnidis-dioicae...	GO:3872 6-phosphofructokinase activity GO:6096 glycolytic process GO:6002 fructose 6-phosphate metabolic process	0				HMMPfam:Phosphofructokinase:PF00365,PRINTS:ATP-dependent phosphofructokinase family signature:PR00476,ProSitePatterns:Phosphofructokinase signature.:PS00433,SUPERFAMILY::SSF53784
8860	scaffold_1	1168013	1168885		TXNL1	Thioredoxin-like protein [Xanthophyllomyces dendrorhous]	GO:45454 cell redox homeostasis	0			KOG0908:Thioredoxin-like protein	HMMPfam:Thioredoxin:PF00085,HMMPfam:PITH domain:PF06201,ProSiteProfiles:PITH domain profile.:PS51532,SUPERFAMILY::SSF49785,SUPERFAMILY::SSF52833
8861	scaffold_1	1169102	1170018					0
8862	scaffold_1	1171783	1173440	RIO2	RIOK2	RIO2 atypical protein kinase [Microbotryum lychnidis-...	GO:3824 catalytic activity GO:5524 ATP binding GO:4674 protein serine/threonine kinase activity GO:6468 protein phosphorylation	0		2.7.11.1	KOG2268:Serine/threonine protein kinase,KOG2268:Serine/threonine protein kinase	HMMPfam:RIO1 family:PF01163,HMMPfam:Rio2, N-terminal:PF09202,ProSitePatterns:RIO1/ZK632.3/MJ0444 family signature.:PS01245,SMART:RIO-like kinase:SM00090,SUPERFAMILY::SSF46785,SUPERFAMILY::SSF56112
8863	scaffold_1	1175657	1177426	PFK1,PFK2	PFKL,PFKM,PFKP	6-phosphofructokinase [Microbotryum lychnidis-dioicae...	GO:3872 6-phosphofructokinase activity GO:6096 glycolytic process GO:6002 fructose 6-phosphate metabolic process	0				HMMPfam:Phosphofructokinase:PF00365,PRINTS:ATP-dependent phosphofructokinase family signature:PR00476,ProSitePatterns:Phosphofructokinase signature.:PS00433,SUPERFAMILY::SSF53784
8864	scaffold_1	1177671	1178542		TXNL1	thioredoxin [Allomyces macrogynus ATCC 38327]	GO:45454 cell redox homeostasis	0			KOG0908:Thioredoxin-like protein	HMMPfam:Thioredoxin:PF00085,HMMPfam:PITH domain:PF06201,ProSiteProfiles:PITH domain profile.:PS51532,SUPERFAMILY::SSF49785,SUPERFAMILY::SSF52833
8865	scaffold_1	1178759	1179674					0
8866	scaffold_1	1181439	1183095	RIO2	RIOK2	RIO2 atypical protein kinase [Microbotryum lychnidis-...	GO:3824 catalytic activity GO:5524 ATP binding GO:4674 protein serine/threonine kinase activity GO:6468 protein phosphorylation	0		2.7.11.1	KOG2268:Serine/threonine protein kinase,KOG2268:Serine/threonine protein kinase	HMMPfam:RIO1 family:PF01163,HMMPfam:Rio2, N-terminal:PF09202,ProSitePatterns:RIO1/ZK632.3/MJ0444 family signature.:PS01245,SMART:RIO-like kinase:SM00090,SUPERFAMILY::SSF46785,SUPERFAMILY::SSF56112
8867	scaffold_1	1185314	1188631	PFK1,PFK2	PFKL,PFKM,PFKP	6-phosphofructokinase [Microbotryum lychnidis-dioicae...	GO:3872 6-phosphofructokinase activity GO:6096 glycolytic process GO:6002 fructose 6-phosphate metabolic process GO:5524 ATP binding	0		2.7.1.11	KOG2440:Pyrophosphate-dependent phosphofructo-1-kinase	HMMPfam:Phosphofructokinase:PF00365,PRINTS:ATP-dependent phosphofructokinase family signature:PR00476,ProSitePatterns:Phosphofructokinase signature.:PS00433,SUPERFAMILY::SSF53784,TIGRFAM:6PF1K_euk: 6-phosphofructokinase:TIGR02478
8868	scaffold_1	1188933	1191266			Origin recognition complex subunit 5 [Choanephora cuc...	GO:808 origin recognition complex GO:5634 nucleus GO:6260 DNA replication	0	Secreted		KOG2543:Origin recognition complex, subunit 5	HMMPfam:Origin recognition complex (ORC) subunit 5 C-terminus:PF14630
8869	scaffold_1	1191425	1193408	RVB2	RUVBL2	RuvB-like helicase 2 [Microbotryum lychnidis-dioicae ...	GO:3678 DNA helicase activity GO:5524 ATP binding	0		3.6.4.12	KOG2680:DNA helicase TIP49, TBP-interacting protein	HMMPfam:TIP49 C-terminus:PF06068,SMART:ATPases associated with a variety of cellular activities:SM00382,SUPERFAMILY::SSF52540
8870	scaffold_1	1193819	1194942			carbohydrate-binding module family 50 protein [Rhizoc...	GO:5515 protein binding GO:8270 zinc ion binding	0				ProSitePatterns:Zinc finger RING-type signature.:PS00518,ProSiteProfiles:Zinc finger RING-type profile.:PS50089
8871	scaffold_1	1195207	1198729					0
8872	scaffold_1	1199527	1200402					0
8873	scaffold_1	1200752	1201768			s-adenosyl-l-methionine-dependent methyltransferase [...	GO:8168 methyltransferase activity	0		2.1.1.201		HMMPfam:ubiE/COQ5 methyltransferase family:PF01209,SUPERFAMILY::SSF53335
8874	scaffold_1	1203196	1205360		STK32A,STK32B,STK32C	AGC/YANK protein kinase [Microbotryum lychnidis-dioic...	GO:4672 protein kinase activity GO:5524 ATP binding GO:6468 protein phosphorylation GO:4674 protein serine/threonine kinase activity	0		2.7.11.1	KOG0603:Ribosomal protein S6 kinase	HMMPfam:Protein kinase domain:PF00069,ProSitePatterns:Protein kinases ATP-binding region signature.:PS00107,ProSitePatterns:Serine/Threonine protein kinases active-site signature.:PS00108,ProSiteProfiles:Protein kinase domain profile.:PS50011,ProSiteProfiles:AGC-kinase C-terminal domain profile.:PS51285,SMART:Serine/Threonine protein kinases, catalytic domain:SM00220,SUPERFAMILY::SSF56112
8875	scaffold_1	1206155	1210007			Spindle pole body protein, contains UNC-84 domain [Xa...		0			KOG2687:Spindle pole body protein, contains UNC-84 domain	HMMPfam:Sad1 / UNC-like C-terminal:PF07738,ProSiteProfiles:SUN domain profile.:PS51469
8876	scaffold_1	1210355	1211163	CDC31	CETN3,CETN1,CETN2	ca2-binding ef-hand protein [Ceraceosorus bombacis]	GO:5509 calcium ion binding	0		2.7.11.1	KOG0028:Ca2+-binding protein (centrin/caltractin), EF-Hand superfamily protein,KOG0028:Ca2+-binding protein (centrin/caltractin), EF-Hand superfamily protein	HMMPfam:EF hand:PF00036,HMMPfam:EF-hand domain pair:PF13499,ProSitePatterns:EF-hand calcium-binding domain.:PS00018,ProSiteProfiles:EF-hand calcium-binding domain profile.:PS50222,SMART:EF-hand, calcium binding motif:SM00054,SUPERFAMILY::SSF47473
8877	scaffold_1	1211360	1213561			DASH complex, subunit Ask1 [Metarhizium album ARSEF 1...	GO:8608 attachment of spindle microtubules to kinetochore GO:42729 DASH complex GO:72686 mitotic spindle	0				HMMPfam:DASH complex subunit Ask1:PF08655
8878	scaffold_1	1214489	1216016	CAB2	PPCS	phosphopantothenate-cysteine ligase [Schizopora parad...		0		6.3.2.5	KOG2728:Uncharacterized conserved protein with similarity to phosphopantothenoylcysteine synthetase/decarboxylase	HMMPfam:DNA / pantothenate metabolism flavoprotein:PF04127,SUPERFAMILY::SSF102645
8879	scaffold_1	1216193	1218102		RCC1L	RCC1/BLIP-II protein [Mortierella elongata AG-77]		0	Secreted	6.3.2.19	KOG1426:FOG: RCC1 domain	HMMPfam:Regulator of chromosome condensation (RCC1) repeat:PF13540,PRINTS:Chromosome condensation regulator RCC1 signature:PR00633,ProSiteProfiles:Regulator of chromosome condensation (RCC1) repeat profile.:PS50012,SUPERFAMILY::SSF50985
8880	scaffold_1	1218210	1219403			thioredoxin fold domain containing protein [Rhodo...	GO:5515 protein binding	0				HMMPfam:Glutathione S-transferase, C-terminal domain:PF13410,HMMPfam:Glutathione S-transferase, N-terminal domain:PF13417,ProSiteProfiles:Soluble glutathione S-transferase N-terminal domain profile.:PS50404,ProSiteProfiles:Soluble glutathione S-transferase C-terminal domain profile.:PS50405,SUPERFAMILY::SSF47616,SUPERFAMILY::SSF52833
8881	scaffold_1	1221466	1223534			fog: zn-finger [Ceraceosorus bombacis]	GO:46872 metal ion binding	0			KOG1721:FOG: Zn-finger	HMMPfam:Zinc-finger double domain:PF13465,ProSitePatterns:Zinc finger C2H2 type domain signature.:PS00028,ProSiteProfiles:Zinc finger C2H2 type domain profile.:PS50157,SMART:zinc finger:SM00355,SUPERFAMILY::SSF57667
8882	scaffold_1	1224473	1225235			probable Ubiquitin conjugating enzyme E2-16 kDa [Sere...		0		6.3.2.19	KOG0417:Ubiquitin-protein ligase	HMMPfam:Ubiquitin-conjugating enzyme:PF00179,ProSiteProfiles:Ubiquitin-conjugating enzymes family profile.:PS50127,SMART:Ubiquitin-conjugating enzyme E2, catalytic domain homologues:SM00212,SUPERFAMILY::SSF54495
8883	scaffold_1	1225515	1227526					0
8884	scaffold_1	1227743	1229231	RAD51	RAD51	DNA repair protein RAD51 [Microbotryum lychnidis-dioi...	GO:3677 DNA binding GO:5524 ATP binding GO:6281 DNA repair GO:8094 DNA-dependent ATPase activity	0			KOG1433:DNA repair protein RAD51/RHP55	HMMPfam:Rad51:PF08423,HMMPfam:Helix-hairpin-helix domain:PF14520,PIRSF::PIRSF005856,ProSiteProfiles:RecA family profile 1.:PS50162,ProSiteProfiles:RecA family profile 2.:PS50163,SMART:ATPases associated with a variety of cellular activities:SM00382,SUPERFAMILY::SSF47794,SUPERFAMILY::SSF52540,TIGRFAM:recomb_RAD51: DNA repair protein RAD51:TIGR02239
8885	scaffold_1	1229501	1231364		ACAA2	3-ketoacyl-CoA thiolase [Microbotryum lychnidis-dioic...	GO:8152 metabolic process GO:16747 transferase activity, transferring acyl groups other than amino-acyl groups GO:3824 catalytic activity	0		2.3.1.16	KOG1391:Acetyl-CoA acetyltransferase	HMMPfam:Thiolase, N-terminal domain:PF00108,HMMPfam:Thiolase, C-terminal domain:PF02803,PIRSF::PIRSF000429,ProSitePatterns:Thiolases acyl-enzyme intermediate signature.:PS00098,ProSitePatterns:Thiolases active site.:PS00099,ProSitePatterns:Thiolases signature 2.:PS00737,SUPERFAMILY::SSF53901,TIGRFAM:AcCoA-C-Actrans: acetyl-CoA C-acetyltransferase:TIGR01930
8886	scaffold_1	1231693	1233306	MCH1		MFS general substrate transporter [Calocera viscosa T...	GO:16021 integral component of membrane GO:55085 transmembrane transport	10	Secreted			HMMPfam:Major Facilitator Superfamily:PF07690,SUPERFAMILY::SSF103473
8887	scaffold_1	1234410	1235210			mitochondrial phosphate carrier protein 2 [Aschersoni...		1			KOG0767:Mitochondrial phosphate carrier protein	HMMPfam:Mitochondrial carrier protein:PF00153,ProSiteProfiles:Solute carrier (Solcar) repeat profile.:PS50920,SUPERFAMILY::SSF103506
8888	scaffold_1	1235308	1236592					0
8889	scaffold_1	1236755	1238717	MIR1,PIC2	SLC25A3	mitochondrial carrier [Sphaerulina musiva SO2202]		0	Secreted		KOG0767:Mitochondrial phosphate carrier protein	HMMPfam:Mitochondrial carrier protein:PF00153,ProSiteProfiles:Solute carrier (Solcar) repeat profile.:PS50920,SUPERFAMILY::SSF103506
8890	scaffold_1	1238854	1244185	YLR419W	DHX29,DHX36,DHX57	ATP-dependent RNA helicase A [Kwoniella pini CBS ...	GO:3676 nucleic acid binding GO:5524 ATP binding GO:4386 helicase activity GO:8026 ATP-dependent helicase activity	0		3.6.4.13	KOG0920:ATP-dependent RNA helicase A	HMMPfam:DEAD/DEAH box helicase:PF00270,HMMPfam:Helicase conserved C-terminal domain:PF00271,HMMPfam:Helicase associated domain (HA2):PF04408,HMMPfam:Oligonucleotide/oligosaccharide-binding (OB)-fold:PF07717,ProSitePatterns:DEAH-box subfamily ATP-dependent helicases signature.:PS00690,ProSiteProfiles:Superfamilies 1 and 2 helicase ATP-binding type-1 domain profile.:PS51192,ProSiteProfiles:Superfam…
8891	scaffold_1	1244383	1249643	SIN3	SIN3A,SIN3B	gluconate kinase [Kalmanozyma brasiliensis GHG001]	GO:5634 nucleus GO:6355 regulation of transcription, DNA-templated	0			KOG4204:Histone deacetylase complex, SIN3 component	HMMPfam:Paired amphipathic helix repeat:PF02671,HMMPfam:Sin3 family co-repressor:PF08295,ProSiteProfiles:PAH domain profile.:PS51477,SMART:Histone deacetylase (HDAC) interacting:SM00761,SUPERFAMILY::SSF47762
8892	scaffold_1	1249927	1253514			sensor histidine kinase/response regulator [Rhodo...	GO:160 phosphorelay signal transduction system GO:155 phosphorelay sensor kinase activity GO:7165 signal transduction GO:16020 membrane	0			KOG0519:Sensory transduction histidine kinase	HMMPfam:Response regulator receiver domain:PF00072,HMMPfam:His Kinase A (phospho-acceptor) domain:PF00512,HMMPfam:Histidine kinase-, DNA gyrase B-, and HSP90-like ATPase:PF02518,PRINTS:Bacterial sensor protein C-terminal signature:PR00344,ProSiteProfiles:Histidine kinase domain profile.:PS50109,ProSiteProfiles:Response regulatory domain profile.:PS50110,SMART:Histidine kinase-like ATPases:SM00387…
8893	scaffold_1	1253926	1255834	MAP2	METAP2	methionine aminopeptidase 2 [Microbotryum lychnidis-d...	GO:4177 aminopeptidase activity GO:6508 proteolysis GO:8235 metalloexopeptidase activity	0		3.4.11.18	KOG2775:Metallopeptidase	HMMPfam:Metallopeptidase family M24:PF00557,PRINTS:Methionine aminopeptidase-1 signature:PR00599,ProSitePatterns:Methionine aminopeptidase subfamily 2 signature.:PS01202,SUPERFAMILY::SSF46785,SUPERFAMILY::SSF55920,TIGRFAM:met_pdase_II: methionine aminopeptidase, type II:TIGR00501
8894	scaffold_1	1256147	1256994	RPL34A,RPL34B	RPL34	60S ribosomal protein L34-B [Microbotryum lychnidis-d...	GO:3735 structural constituent of ribosome GO:5622 intracellular GO:5840 ribosome GO:6412 translation	0			KOG1790:60s ribosomal protein L34	HMMPfam:Ribosomal protein L34e:PF01199,PRINTS:Ribosomal protein L34 signature:PR01250
8895	scaffold_1	1258039	1258831					2	Secreted
8896	scaffold_1	1259342	1261066			hydroxymethylglutaryl-mitochondrial isoform 1 [Lichth...		0
8897	scaffold_1	1262643	1263431					0
8898	scaffold_1	1264038	1264727					0
8899	scaffold_1	1264861	1266270			IBR domain protein [Metarhizium robertsii]	GO:8270 zinc ion binding	0		6.3.2.19	KOG1812:Predicted E3 ubiquitin ligase	HMMPfam:IBR domain:PF01485,ProSitePatterns:Zinc finger RING-type signature.:PS00518,SMART:In Between Ring fingers:SM00647,SUPERFAMILY::SSF57850
8900	scaffold_1	1266641	1268317	COQ1	PDSS1	terpenoid synthase [Tilletiaria anomala UBC 951]	GO:8299 isoprenoid biosynthetic process	0	Secreted		KOG0776:Geranylgeranyl pyrophosphate synthase/Polyprenyl synthetase	HMMPfam:Polyprenyl synthetase:PF00348,ProSitePatterns:Polyprenyl synthases signature 2.:PS00444,SUPERFAMILY::SSF48576
8901	scaffold_1	1268591	1269786	YNL200C	NAXE	YjeF [Microbotryum lychnidis-dioicae p1A1 Lamole]		0		5.1.99.6	KOG2585:Uncharacterized conserved protein	HMMPfam:YjeF-related protein N-terminus:PF03853,ProSiteProfiles:YjeF N-terminal domain profile.:PS51385,SUPERFAMILY::SSF64153,TIGRFAM:yjeF_nterm: YjeF family N-terminal domain:TIGR00197
8902	scaffold_1	1270222	1272470	CNE1	CANX,CLGN	calnexin [Puccinia sorghi]	GO:5509 calcium ion binding GO:5783 endoplasmic reticulum GO:6457 protein folding GO:51082 unfolded protein binding	1	Secreted		KOG0675:Calnexin	HMMPfam:Calreticulin family:PF00262,PRINTS:Calreticulin signature:PR00626,ProSitePatterns:Calreticulin family signature 1.:PS00803,ProSitePatterns:Calreticulin family signature 2.:PS00804,SUPERFAMILY::SSF49899,SUPERFAMILY::SSF63887
8903	scaffold_1	1272701	1273396			protein of unknown function [Taphrina deformans PYCC ...	GO:3735 structural constituent of ribosome GO:5840 ribosome GO:6412 translation	0				HMMPfam:Ribosomal protein S21:PF01165,TIGRFAM:S21p: ribosomal protein S21:TIGR00030
8904	scaffold_1	1273602	1274230			prefoldin subunit 1 [Kwoniella dejecticola CBS 10...	GO:6457 protein folding GO:16272 prefoldin complex GO:51082 unfolded protein binding	0			KOG3501:Molecular chaperone Prefoldin, subunit 1	HMMPfam:Prefoldin subunit:PF01920,SUPERFAMILY::SSF46579
8905	scaffold_1	1274632	1275903			rhamnolipids biosynthesis 3-oxoacyl-[acyl-carrier-pro...	GO:8152 metabolic process GO:16491 oxidoreductase activity	0	Secreted	1.3.1.34	KOG0725:Reductases with broad range of substrate specificities	HMMPfam:short chain dehydrogenase:PF00106,PRINTS:Short-chain dehydrogenase/reductase (SDR) superfamily signature:PR00080,PRINTS:Glucose/ribitol dehydrogenase family signature:PR00081,ProSitePatterns:Short-chain dehydrogenases/reductases family signature.:PS00061,SUPERFAMILY::SSF51735
8906	scaffold_1	1276720	1277120					0	Anchored to Membrane
8907	scaffold_1	1277629	1279340				GO:46872 metal ion binding	0				HMMPfam:Zinc finger, C2H2 type:PF00096,ProSiteProfiles:Zinc finger C2H2 type domain profile.:PS50157
8908	scaffold_1	1279854	1286363			putative chitin synthase class V [Puccinia sorghi]	GO:3774 motor activity GO:5524 ATP binding GO:16459 myosin complex GO:20037 heme binding	6		2.4.1.16	KOG2571:Chitin synthase/hyaluronan synthase (glycosyltransferases)	HMMPfam:Myosin head (motor domain):PF00063,HMMPfam:Cytochrome b5-like Heme/Steroid binding domain:PF00173,HMMPfam:Chitin synthase:PF03142,HMMPfam:DEK C terminal domain:PF08766,PRINTS:Myosin heavy chain signature:PR00193,ProSiteProfiles:Cytochrome b5 family, heme-binding domain profile.:PS50255,ProSiteProfiles:Myosin motor domain profile.:PS51456,SMART:Myosin. Large ATPases.:SM00242,SUPERFAMILY::S…
8909	scaffold_1	1286793	1287579			NADH dehydrogenase (ubiquinone) 1 beta subcomplex 8 [...	GO:3954 NADH dehydrogenase activity GO:5739 mitochondrion GO:8137 NADH dehydrogenase (ubiquinone) activity	0				HMMPfam:NADH-ubiquinone oxidoreductase ASHI subunit (CI-ASHI or NDUFB8):PF05821
8910	scaffold_1	1287803	1289304	CWC2		Pre-mRNA-splicing factor CWC2 [Grifola frondosa]	GO:3676 nucleic acid binding GO:46872 metal ion binding	0			KOG0118:FOG: RRM domain	HMMPfam:RNA recognition motif. (a.k.a. RRM, RBD, or RNP domain):PF00076,ProSiteProfiles:Eukaryotic RNA Recognition Motif (RRM) profile.:PS50102,ProSiteProfiles:Zinc finger C3H1-type profile.:PS50103,SMART:RNA recognition motif:SM00360,SUPERFAMILY::SSF54928,SUPERFAMILY::SSF90229
8911	scaffold_1	1289580	1290883	NOP15	NIFK	RNA-binding domain-containing protein [Trametes v...	GO:3676 nucleic acid binding	0			KOG4208:Nucleolar RNA-binding protein NIFK	HMMPfam:RNA recognition motif. (a.k.a. RRM, RBD, or RNP domain):PF00076,ProSiteProfiles:Eukaryotic RNA Recognition Motif (RRM) profile.:PS50102,SMART:RNA recognition motif:SM00360,SUPERFAMILY::SSF54928
8912	scaffold_1	1291246	1294493			dolichol kinase [Ceraceosorus bombacis]	GO:16020 membrane GO:16772 transferase activity, transferring phosphorus-containing groups	14		2.7.1.108	KOG2468:Dolichol kinase	HMMPfam:Cytidylyltransferase family:PF01148
8913	scaffold_1	1295068	1298428	ASG1,YJL206C		putative transcriptional regulatory protein [Hypsizyg...	GO:981 RNA polymerase II transcription factor activity, sequence-specific DNA binding GO:5634 nucleus GO:6355 regulation of transcription, DNA-templated GO:8270 zinc ion binding	2				HMMPfam:Fungal Zn(2)-Cys(6) binuclear cluster domain:PF00172,HMMPfam:Fungal specific transcription factor domain:PF04082,ProSiteProfiles:Zn(2)-C6 fungal-type DNA-binding domain profile.:PS50048,SMART:GAL4-like Zn(II)2Cys6 (or C6 zinc) binuclear cluster DNA-binding domain:SM00066,SMART:Fungal specific transcription factor domain:SM00906,SUPERFAMILY::SSF57701
8914	scaffold_1	1298658	1299726	GTT1		glutathione S-transferase domain protein [Saitoel...	GO:5515 protein binding	0		2.5.1.18	KOG0867:Glutathione S-transferase	HMMPfam:Glutathione S-transferase, C-terminal domain:PF00043,HMMPfam:Glutathione S-transferase, N-terminal domain:PF02798,ProSiteProfiles:Soluble glutathione S-transferase N-terminal domain profile.:PS50404,ProSiteProfiles:Soluble glutathione S-transferase C-terminal domain profile.:PS50405,SUPERFAMILY::SSF47616,SUPERFAMILY::SSF52833
8915	scaffold_1	1299978	1303835	YFL034W	TMCO4	integral membrane protein; Yfl034wp [Cryptococcus...		2			KOG2385:Uncharacterized conserved protein	HMMPfam:Protein of unknown function (DUF726):PF05277,SUPERFAMILY::SSF53474
8916	scaffold_1	1304411	1305873	LEU5	SLC25A16,SLC25A42	mitochondrial carrier [Neolentinus lepideus HHB14362 ...	GO:55085 transmembrane transport	3			KOG0752:Mitochondrial solute carrier protein	HMMPfam:Mitochondrial carrier protein:PF00153,PRINTS:Mitochondrial carrier protein signature:PR00926,ProSiteProfiles:Solute carrier (Solcar) repeat profile.:PS50920,SUPERFAMILY::SSF103506
8917	scaffold_1	1306606	1311810	XRN1	XRN1	putative 5'-3' exoribonuclease [Ustilago maydis 521]	GO:3676 nucleic acid binding GO:4527 exonuclease activity GO:956 nuclear-transcribed mRNA catabolic process GO:8409 5'-3' exonuclease activity	0		3.1.13.-	KOG2045:5'-3' exonuclease XRN1/KEM1/SEP1 involved in DNA strand exchange and mRNA turnover,KOG2045:5'-3' exonuclease XRN1/KEM1/SEP1 involved in DNA strand exchange and mRNA turnover	HMMPfam:XRN 5'-3' exonuclease N-terminus:PF03159,PIRSF::PIRSF006743
8918	scaffold_1	1312000	1313154			Alpha/beta hydrolase family protein [Aspergillus para...		0			KOG4391:Predicted alpha/beta hydrolase BEM46	HMMPfam:Alpha/beta hydrolase family:PF12697,SUPERFAMILY::SSF53474
8919	scaffold_1	1313966	1316695			lipase/ esterase [Punctularia strigosozonata HHB-...	GO:8152 metabolic process GO:16787 hydrolase activity	0			KOG1515:Arylacetamide deacetylase	HMMPfam:alpha/beta hydrolase fold:PF07859,ProSitePatterns:Lipolytic enzymes "G-D-X-G" family, putative serine active site.:PS01174,SUPERFAMILY::SSF53474
8920	scaffold_1	1316933	1317920	SRP14		signal recognition particle, SRP14 subunit [Rhodo...	GO:5786 signal recognition particle, endoplasmic reticulum targeting GO:6614 SRP-dependent cotranslational protein targeting to membrane GO:8312 7S RNA binding GO:30942 endoplasmic reticulum signal peptide binding	0			KOG1761:Signal recognition particle, subunit Srp14	HMMPfam:Signal recognition particle 14kD protein:PF02290,SUPERFAMILY::SSF54762
8921	scaffold_1	1318121	1318450			thioredoxin [Malassezia sympodialis]	GO:45454 cell redox homeostasis	0			KOG0907:Thioredoxin	HMMPfam:Thioredoxin:PF00085,SUPERFAMILY::SSF52833
8922	scaffold_1	1319460	1321018	PEX19	PEX19	Pex19 protein [Punctularia strigosozonata HHB-111...	GO:5777 peroxisome	0			KOG3133:40 kDa farnesylated protein associated with peroxisomes	HMMPfam:Pex19 protein family:PF04614
8923	scaffold_1	1321464	1322533	CKB2	CSNK2B,DADB-127H9.10,DAMA-236L13.20,XXbac-BPG32J3.22,LY6G5B	casein kinase 2, beta polypeptide [Microbotryum lychn...	GO:5956 protein kinase CK2 complex GO:19887 protein kinase regulator activity	0			KOG3092:Casein kinase II, beta subunit,KOG3092:Casein kinase II, beta subunit,KOG3092:Casein kinase II, beta subunit	HMMPfam:Casein kinase II regulatory subunit:PF01214,PRINTS:Casein kinase II regulatory subunit family signature:PR00472,ProSitePatterns:Casein kinase II regulatory subunit signature.:PS01101,SMART:Casein kinase II regulatory subunit:SM01085,SUPERFAMILY::SSF57798
8924	scaffold_1	1322822	1323921			acyl-CoA N-acyltransferase [Sistotremastrum niveocrem...	GO:8080 N-acetyltransferase activity	0				HMMPfam:Acetyltransferase (GNAT) domain:PF13302,SUPERFAMILY::SSF55729
8925	scaffold_1	1324650	1329010			heat shock protein [Mycena chlorophos]	GO:7165 signal transduction	0				HMMPfam:Ras association (RalGDS/AF-6) domain:PF00788,ProSiteProfiles:Ras-associating (RA) domain profile.:PS50200,SMART:Ras association (RalGDS/AF-6) domain:SM00314,SUPERFAMILY::SSF54236
8926	scaffold_1	1329845	1332752			Ras association (RalGDS/AF-6) domain protein [Rhizoct...	GO:5515 protein binding	0				HMMPfam:SH3 domain:PF00018,ProSiteProfiles:Src homology 3 (SH3) domain profile.:PS50002,SMART:Src homology 3 domains:SM00326,SUPERFAMILY::SSF50044
8927	scaffold_1	1333398	1335053			Protein saf1 [Grifola frondosa]	GO:6396 RNA processing	0		3.6.1.19	KOG4672:Uncharacterized conserved low complexity protein	HMMPfam:WW domain binding protein 11:PF09429,HMMPfam:mRNA biogenesis factor:PF12622
8928	scaffold_1	1336484	1340949					0
8929	scaffold_1	1341305	1346099					0
8930	scaffold_1	1346639	1349486			ubinuclein central domain protein [Rhizoctonia solani...		0				HMMPfam:HPC2 and ubinuclein domain:PF08729
8931	scaffold_1	1349685	1350957	GPI11	PIGF	probable Splicing factor 3B subunit 5 [Serendipita in...	GO:5789 endoplasmic reticulum membrane GO:6506 GPI anchor biosynthetic process GO:16021 integral component of membrane	4	Secreted	2.7.-.-	KOG3144:Ethanolamine-P-transferase GPI11/PIG-F, involved in glycosylphosphatidylinositol anchor biosynthesis,KOG3144:Ethanolamine-P-transferase GPI11/PIG-F, involved in glycosylphosphatidylinositol anchor biosynthesis	HMMPfam:GPI biosynthesis protein family Pig-F:PF06699
8932	scaffold_1	1351046	1353534	MNS1	MAN1B1	glycoside hydrolase family 47 protein [Heterobasi...	GO:4571 mannosyl-oligosaccharide 1,2-alpha-mannosidase activity GO:5509 calcium ion binding GO:16020 membrane	1	Secreted	3.2.1.113	KOG2431:1, 2-alpha-mannosidase	HMMPfam:Glycosyl hydrolase family 47:PF01532,PRINTS:Glycosyl hydrolase family 47 signature:PR00747,SUPERFAMILY::SSF48225
8933	scaffold_1	1353645	1355726	GCD10	TRMT6	Gcd10p-domain-containing protein [Fomitiporia med...	GO:30488 tRNA methylation GO:31515 tRNA (m1A) methyltransferase complex	0			KOG1416:tRNA(1-methyladenosine) methyltransferase, subunit GCD10	HMMPfam:Gcd10p family:PF04189
8934	scaffold_1	1355844	1356185			Oligosaccaryltransferase [Macrophomina phaseolina MS6]		1	Anchored to Membrane			HMMPfam:Oligosaccaryltransferase:PF10215,SUPERFAMILY::SSF103464
8935	scaffold_1	1356456	1359397					0	Secreted			ProSiteProfiles:Prokaryotic membrane lipoprotein lipid attachment site profile.:PS51257
8936	scaffold_1	1359627	1361515	AAT2	GOT1	aspartate aminotransferase [Microbotryum lychnidis-di...	GO:9058 biosynthetic process GO:30170 pyridoxal phosphate binding GO:6520 cellular amino acid metabolic process GO:8483 transaminase activity	0		2.6.1.1	KOG1412:Aspartate aminotransferase/Glutamic oxaloacetic transaminase AAT2/GOT1	HMMPfam:Aminotransferase class I and II:PF00155,PRINTS:Aspartate aminotransferase signature:PR00799,ProSitePatterns:Aminotransferases class-I pyridoxal-phosphate attachment site.:PS00105,SUPERFAMILY::SSF53383
8937	scaffold_1	1362223	1362868	TMC1		polyubiquitin 5 [Saitoella complicata NRRL Y-17804]	GO:5515 protein binding GO:8270 zinc ion binding	0			KOG0001:Ubiquitin and ubiquitin-like proteins,KOG0001:Ubiquitin and ubiquitin-like proteins	HMMPfam:Ubiquitin family:PF00240,HMMPfam:AN1-like Zinc finger:PF01428,PRINTS:Ubiquitin signature:PR00348,ProSiteProfiles:Ubiquitin domain profile.:PS50053,ProSiteProfiles:Zinc finger AN1-type profile.:PS51039,SMART:AN1-like Zinc finger:SM00154,SMART:Ubiquitin homologues:SM00213,SUPERFAMILY::SSF118310,SUPERFAMILY::SSF54236
8938	scaffold_1	1363774	1366185					0	Secreted
8939	scaffold_1	1366768	1367604					0
8940	scaffold_1	1367917	1369757					0	Secreted
8941	scaffold_1	1369955	1372100			proteophosphoglycan 5 [Moniliophthora roreri MCA ...		1	Anchored to Membrane
8942	scaffold_1	1372563	1378346	RPA190	POLR1A	DNA-directed RNA polymerase I subunit RPA1 [Rhodo...	GO:3677 DNA binding GO:3899 DNA-directed RNA polymerase activity GO:6351 transcription, DNA-templated	0		2.7.7.6	KOG0262:RNA polymerase I, large subunit	HMMPfam:RNA polymerase Rpb1, domain 2:PF00623,HMMPfam:RNA polymerase Rpb1, domain 3:PF04983,HMMPfam:RNA polymerase Rpb1, domain 1:PF04997,HMMPfam:RNA polymerase Rpb1, domain 5:PF04998,HMMPfam:RNA polymerase Rpb1, domain 4:PF05000,SMART:RNA polymerase I subunit A N-terminus:SM00663,SUPERFAMILY::SSF64484
8943	scaffold_1	1378684	1379466		NME5,NME6	nucleoside diphosphate kinase 6-like [Moesziomyce...	GO:4550 nucleoside diphosphate kinase activity GO:5524 ATP binding GO:6165 nucleoside diphosphate phosphorylation GO:6183 GTP biosynthetic process	0	Secreted	2.7.4.6	KOG0888:Nucleoside diphosphate kinase	HMMPfam:Nucleoside diphosphate kinase:PF00334,PRINTS:Nucleoside diphosphate kinase signature:PR01243,ProSitePatterns:Nucleoside diphosphate kinases active site.:PS00469,SMART::SM00562,SUPERFAMILY::SSF54919
8944	scaffold_1	1379753	1382507	VPS33	RP11-512M8.5,VPS33A	Sec1-like protein [Calocera viscosa TUFC12733]	GO:6904 vesicle docking involved in exocytosis GO:16192 vesicle-mediated transport	0			KOG1302:Vacuolar sorting protein VPS33/slp1 (Sec1 family)	HMMPfam:Sec1 family:PF00995,SUPERFAMILY::SSF56815
8945	scaffold_1	1382684	1384433					0
8946	scaffold_1	1384762	1386533		PARK7	DJ-1 [Punctularia strigosozonata HHB-11173 SS5]		0			KOG2764:Putative transcriptional regulator DJ-1,KOG2764:Putative transcriptional regulator DJ-1	HMMPfam:DJ-1/PfpI family:PF01965,SUPERFAMILY::SSF52317,TIGRFAM:not_thiJ: DJ-1 family protein:TIGR01383
8947	scaffold_1	1386772	1388532	UBA3	UBA3	ubiquitin-activating enzyme E1 C [Microbotryum lychni...	GO:8641 small protein activating enzyme activity GO:5524 ATP binding GO:6464 cellular protein modification process GO:16881 acid-amino acid ligase activity	1		6.3.2.19	KOG2015:NEDD8-activating complex, catalytic component UBA3	HMMPfam:ThiF family:PF00899,HMMPfam:Repeat in ubiquitin-activating (UBA) protein:PF02134,HMMPfam:E2 binding domain:PF08825,HMMPfam:Ubiquitin-activating enzyme active site:PF10585,ProSitePatterns:Ubiquitin-activating enzyme active site.:PS00865,SUPERFAMILY::SSF69572
8948	scaffold_1	1388734	1389540					0
8949	scaffold_1	1389971	1392481			crossover junction endonuclease EME1 [Cryptococcus ga...		0		3.1.22.-
8950	scaffold_1	1392598	1393775	MRPL10	MRPL15	likely mitochondrial ribosomal protein [Pseudozym...	GO:3735 structural constituent of ribosome GO:6412 translation GO:15934 large ribosomal subunit	0	Secreted		KOG0846:Mitochondrial/chloroplast ribosomal protein L15/L10	HMMPfam:Ribosomal protein L18e/L15:PF00828,SUPERFAMILY::SSF52080,TIGRFAM:rplO_bact: ribosomal protein L15:TIGR01071
8951	scaffold_1	1393876	1394660			MICOS complex subunit mic19 [Hypsizygus marmoreus]		0				HMMPfam:Protein of Unknown function (DUF1690):PF07956
8952	scaffold_1	1394806	1396431			proline iminopeptidase [Microbotryum lychnidis-dioica...	GO:4177 aminopeptidase activity GO:5737 cytoplasm GO:6508 proteolysis GO:8233 peptidase activity	0		3.4.11.5		HMMPfam:alpha/beta hydrolase fold:PF00561,PIRSF::PIRSF006431,PRINTS:Alpha/beta hydrolase fold signature:PR00111,PRINTS:Prolyl aminopeptidase (S33) family signature:PR00793,SUPERFAMILY::SSF53474,TIGRFAM:pro_imino_pep_1: prolyl aminopeptidase:TIGR01249
8953	scaffold_1	1396746	1398490			bifunctional polynucleotide phosphatase/kinase [R...		0				HMMPfam:Polynucleotide kinase 3 phosphatase:PF08645,HMMPfam:AAA domain:PF13671,SUPERFAMILY::SSF52540,SUPERFAMILY::SSF56784
8954	scaffold_1	1398655	1401525	COG4	COG4	COG4-domain-containing protein [Calocera cornea HHB12...		0				HMMPfam:COG4 transport protein:PF08318,SMART:COG4 transport protein:SM00762
8955	scaffold_1	1401874	1405590	RAD2	ERCC5	DNA excision repair protein ERCC-5 [Cryptococcus gatt...	GO:4518 nuclease activity GO:6281 DNA repair GO:3697 single-stranded DNA binding GO:4519 endonuclease activity	0		3.1.-.-	KOG2520:5'-3' exonuclease	HMMPfam:XPG N-terminal domain:PF00752,HMMPfam:XPG I-region:PF00867,PRINTS:Xeroderma pigmentosum group G protein signature:PR00066,PRINTS:Xeroderma pigmentosum group G/yeast RAD superfamily signature:PR00853,ProSitePatterns:XPG protein signature 1.:PS00841,ProSitePatterns:XPG protein signature 2.:PS00842,SMART:Helix-hairpin-helix class 2 (Pol1 family) motifs:SM00279,SMART:Xeroderma pigmentosum G I…
8956	scaffold_1	1406393	1408614			CCR4-NOT transcriptional complex subunit CAF120 [...		2	Secreted			ProSiteProfiles:PH domain profile.:PS50003,SMART:Pleckstrin homology domain.:SM00233,SUPERFAMILY::SSF50729
8957	scaffold_1	1412720	1414364	TMA46	ZC3H15	Translation machinery-associated protein 46 [Grifola ...	GO:46872 metal ion binding	0			KOG1763:Uncharacterized conserved protein, contains CCCH-type Zn-finger	HMMPfam:Zinc finger C-x8-C-x5-C-x3-H type (and similar):PF00642,ProSiteProfiles:Zinc finger C3H1-type profile.:PS50103,SMART:zinc finger:SM00356,SUPERFAMILY::SSF90229
8958	scaffold_1	1414639	1416336	SMM1	DUS2	tRNA-dihydrouridine synthase 2 [Puccinia graminis...	GO:8033 tRNA processing GO:17150 tRNA dihydrouridine synthase activity GO:50660 flavin adenine dinucleotide binding GO:55114 oxidation-reduction process	0		1.3.1.91	KOG2334:tRNA-dihydrouridine synthase	HMMPfam:Dihydrouridine synthase (Dus):PF01207,ProSitePatterns:Uncharacterized protein family UPF0034 signature.:PS01136,SUPERFAMILY::SSF51395
8959	scaffold_1	1416451	1418413		LGSN	glutamine synthetase [Microbotryum lychnidis-dioicae ...	GO:4356 glutamate-ammonia ligase activity GO:6807 nitrogen compound metabolic process	0		6.3.1.2	KOG0683:Glutamine synthetase	HMMPfam:Glutamine synthetase, catalytic domain:PF00120,SUPERFAMILY::SSF55931
8960	scaffold_1	1418540	1422145			ATP-dependent DNA ligase [Calocera cornea HHB12733]	GO:3910 DNA ligase (ATP) activity GO:5524 ATP binding GO:6281 DNA repair GO:6310 DNA recombination	0			KOG0967:ATP-dependent DNA ligase I	HMMPfam:ATP dependent DNA ligase domain:PF01068,HMMPfam:DNA ligase N terminus:PF04675,HMMPfam:ATP dependent DNA ligase C terminal region:PF04679,ProSitePatterns:ATP-dependent DNA ligase AMP-binding site.:PS00697,ProSiteProfiles:ATP-dependent DNA ligase family profile.:PS50160,SUPERFAMILY::SSF117018,SUPERFAMILY::SSF50249,SUPERFAMILY::SSF56091
8961	scaffold_1	1422480	1425082		TBC1D5	Ypt/Rab-specific GTPase-activating protein GYP6 [Xant...		0			KOG1091:Ypt/Rab-specific GTPase-activating protein GYP6	HMMPfam:Rab-GTPase-TBC domain:PF00566,ProSiteProfiles:TBC/rab GAP domain profile.:PS50086,SMART:Domain in Tre-2, BUB2p, and Cdc16p. Probable Rab-GAPs.:SM00164,SUPERFAMILY::SSF47923
8962	scaffold_1	1425721	1428613	DIP5		AAT family amino acid transporter [Microbotryum lychn...	GO:6810 transport GO:16020 membrane GO:55085 transmembrane transport GO:3333 amino acid transmembrane transport	12			KOG1286:Amino acid transporters	HMMPfam:Amino acid permease:PF00324,PIRSF::PIRSF006060,TIGRFAM:2A0310: amino acid permease (yeast):TIGR00913
8963	scaffold_1	1429134	1431703			acyl-CoA dehydrogenase [Microbotryum lychnidis-dioica...	GO:20037 heme binding GO:16627 oxidoreductase activity, acting on the CH-CH group of donors GO:55114 oxidation-reduction process GO:3995 acyl-CoA dehydrogenase activity	0		1.3.99.-	KOG0137:Very-long-chain acyl-CoA dehydrogenase	HMMPfam:Cytochrome b5-like Heme/Steroid binding domain:PF00173,HMMPfam:Acyl-CoA dehydrogenase, C-terminal domain:PF00441,HMMPfam:Acyl-CoA dehydrogenase, middle domain:PF02770,HMMPfam:Acyl-CoA dehydrogenase, N-terminal domain:PF02771,ProSitePatterns:Acyl-CoA dehydrogenases signature 1.:PS00072,ProSitePatterns:Cytochrome b5 family, heme-binding domain signature.:PS00191,ProSiteProfiles:Cytochrome b…
8964	scaffold_1	1432148	1433908					0
8965	scaffold_1	1435317	1436977			apses transcription [Moniliophthora roreri MCA 2997]	GO:3677 DNA binding	0				ProSiteProfiles:APSES-type HTH DNA-binding domain profile.:PS51299,SUPERFAMILY::SSF54616
8966	scaffold_1	1437888	1441324			putative protein [Melanopsichium pennsylvanicum 4]	GO:5515 protein binding	0				ProSiteProfiles:F-box domain profile.:PS50181
8967	scaffold_1	1441458	1442153			rna ligase cyclic nucleotide phosphodiesterase [Stemp...		0				HMMPfam:2'-5' RNA ligase superfamily:PF13563,SUPERFAMILY::SSF55144
8968	scaffold_1	1443273	1445582	MIC60		mitochondrial inner membrane protein Mitofilin [R...		1	Anchored to Membrane		KOG1854:Mitochondrial inner membrane protein (mitofilin)	HMMPfam:Mitochondrial inner membrane protein:PF09731
8969	scaffold_1	1446011	1447734	GAL10	GALE	UDP-glucose 4-epimerase [Microbotryum lychnidis-dioic...	GO:3824 catalytic activity GO:50662 coenzyme binding GO:5975 carbohydrate metabolic process GO:16857 racemase and epimerase activity, acting on carbohydrates and derivatives	0		5.1.3.2	KOG1371:UDP-glucose 4-epimerase/UDP-sulfoquinovose synthase	HMMPfam:NAD dependent epimerase/dehydratase family:PF01370,HMMPfam:UDP-glucose 4-epimerase C-term subunit:PF13950,PRINTS:Nucleotide sugar epimerase signature:PR01713,ProSiteProfiles:Prokaryotic membrane lipoprotein lipid attachment site profile.:PS51257,SUPERFAMILY::SSF51735,TIGRFAM:galE: UDP-glucose 4-epimerase GalE:TIGR01179
8970	scaffold_1	1448012	1450852	YND1	AL365273.1,ENTPD1,ENTPD4,ENTPD7	nucleoside phosphatase GDA1/CD39 [Stereum hirsutu...	GO:16787 hydrolase activity	1		3.6.1.5	KOG1386:Nucleoside phosphatase	HMMPfam:GDA1/CD39 (nucleoside phosphatase) family:PF01150,ProSitePatterns:GDA1/CD39 family of nucleoside phosphatases signature.:PS01238
8971	scaffold_1	1451407	1452135					0
8972	scaffold_1	1452523	1454931	NDE2,NDE1		NADH dehydrogenase [Microbotryum lychnidis-dioicae p1...	GO:16491 oxidoreductase activity GO:50660 flavin adenine dinucleotide binding GO:55114 oxidation-reduction process	0	Secreted	1.6.5.9	KOG2495:NADH-dehydrogenase (ubiquinone)	HMMPfam:Pyridine nucleotide-disulphide oxidoreductase:PF00070,HMMPfam:Pyridine nucleotide-disulphide oxidoreductase:PF07992,SUPERFAMILY::SSF51905
8973	scaffold_1	1455280	1456250					0				SUPERFAMILY::SSF52047
8974	scaffold_1	1457249	1458122	YCR051W		ankyrin repeat-containing protein [Cryptococcus gatti...	GO:5515 protein binding	0		2.4.2.30	KOG4177:Ankyrin	HMMPfam:Ankyrin repeats (3 copies):PF12796,ProSiteProfiles:Ankyrin repeat profile.:PS50088,ProSiteProfiles:Ankyrin repeat region circular profile.:PS50297,SMART:ankyrin repeats:SM00248,SUPERFAMILY::SSF48403
8975	scaffold_1	1458392	1460964		ALDH6A1	methylmalonate-semialdehyde dehydrogenase [acylating]...	GO:8152 metabolic process GO:16491 oxidoreductase activity GO:55114 oxidation-reduction process GO:4491 methylmalonate-semialdehyde dehydrogenase (acylating) activity	0			KOG2449:Methylmalonate semialdehyde dehydrogenase,KOG2449:Methylmalonate semialdehyde dehydrogenase	HMMPfam:Aldehyde dehydrogenase family:PF00171,ProSitePatterns:Aldehyde dehydrogenases cysteine active site.:PS00070,SUPERFAMILY::SSF53720,TIGRFAM:MMSDH: methylmalonate-semialdehyde dehydrogenase (acylating):TIGR01722
8976	scaffold_1	1462266	1464196	SSA1,SSA3,SSB1,ECM10,SSA4,KAR2,SSC1,SSA2,SSB2,SSQ1	HSPA1A,HSPA1B,HSPA1L,HSPA2,HSPA5,HSPA6,HSPA8,HSPA9	protein of heat shock protein Hsp70 family [Rhodo...		0			KOG0100:Molecular chaperones GRP78/BiP/KAR2, HSP70 superfamily	HMMPfam:Hsp70 protein:PF00012,PRINTS:70kDa heat shock protein signature:PR00301,ProSitePatterns:Heat shock hsp70 proteins family signature 2.:PS00329,ProSitePatterns:Heat shock hsp70 proteins family signature 3.:PS01036,SUPERFAMILY::SSF100920,SUPERFAMILY::SSF53067
8977	scaffold_1	1464752	1468761			putative global transcription activator SNF2L1 [Hypsi...	GO:3677 DNA binding GO:5524 ATP binding GO:5515 protein binding GO:8270 zinc ion binding	0		3.6.4.-	KOG0385:Chromatin remodeling complex WSTF-ISWI, small subunit	HMMPfam:SNF2 family N-terminal domain:PF00176,HMMPfam:Helicase conserved C-terminal domain:PF00271,ProSiteProfiles:Superfamilies 1 and 2 helicase ATP-binding type-1 domain profile.:PS51192,ProSiteProfiles:Superfamilies 1 and 2 helicase C-terminal domain profile.:PS51194,SMART:PHD zinc finger:SM00249,SMART:DEAD-like helicases superfamily:SM00487,SMART:helicase superfamily c-terminal domain:SM00490…
8978	scaffold_1	1469039	1470636	KRR1	KRR1	rRNA processing protein [Kalmanozyma brasiliensis...	GO:3723 RNA binding	0			KOG2874:rRNA processing protein,KOG2874:rRNA processing protein	PIRSF::PIRSF006515,SUPERFAMILY::SSF54791
8979	scaffold_1	1470707	1472980				GO:5506 iron ion binding GO:16705 oxidoreductase activity, acting on paired donors, with incorporation or reduction of molecular oxygen GO:20037 heme binding GO:55114 oxidation-reduction process	0	Secreted	1.14.14.1	KOG0157:Cytochrome P450 CYP4/CYP19/CYP26 subfamilies,KOG0157:Cytochrome P450 CYP4/CYP19/CYP26 subfamilies	HMMPfam:Cytochrome P450:PF00067,PRINTS:P450 superfamily signature:PR00385,PRINTS:E-class P450 group I signature:PR00463,SUPERFAMILY::SSF48264
8980	scaffold_1	1473090	1474198			AN1-type zinc finger protein [Ogataea parapolymor...	GO:8270 zinc ion binding	0			KOG3183:Predicted Zn-finger protein	HMMPfam:AN1-like Zinc finger:PF01428,SMART:AN1-like Zinc finger:SM00154,SUPERFAMILY::SSF118310
8981	scaffold_1	1474346	1477518			Serine/arginine repetitive matrix protein 1 [Gallus g...	GO:5515 protein binding GO:8270 zinc ion binding	0			KOG4430:Topoisomerase I-binding arginine-serine-rich protein	HMMPfam:Zinc finger, C3HC4 type (RING finger):PF13920,ProSiteProfiles:Zinc finger RING-type profile.:PS50089,SMART:Ring finger:SM00184,SUPERFAMILY::SSF57850
8982	scaffold_1	1477879	1478544	SDD2	PDCD5	possible DNA binding apoptosis-related protein [P...	GO:3677 DNA binding	0				HMMPfam:Double-stranded DNA-binding domain:PF01984,SUPERFAMILY::SSF46950
8983	scaffold_1	1478785	1480102			haloacid dehalogenase [Obba rivulosa]		0				HMMPfam:Haloacid dehalogenase-like hydrolase:PF13419,SUPERFAMILY::SSF56784
8984	scaffold_1	1480593	1481006			protein of heat shock protein Hsp72 family [Rhodo...		0				HMMPfam:Hsp70 protein:PF00012,SUPERFAMILY::SSF100934
8985	scaffold_1	1482185	1482679					0
8986	scaffold_1	1482898	1485797			bud emergence protein 1 [Capronia epimyces CBS 60...	GO:35091 phosphatidylinositol binding	0				HMMPfam:PX domain:PF00787,ProSiteProfiles:PX domain profile.:PS50195,SUPERFAMILY::SSF64268
8987	scaffold_1	1486682	1488921			syntaxin-like protein, partial [Moesziomyces anta...	GO:16020 membrane GO:5515 protein binding GO:16192 vesicle-mediated transport	1			KOG0810:SNARE protein Syntaxin 1 and related proteins	HMMPfam:Syntaxin:PF00804,HMMPfam:SNARE domain:PF05739,ProSiteProfiles:t-SNARE coiled-coil homology domain profile.:PS50192,SMART:Helical region found in SNAREs:SM00397,SUPERFAMILY::SSF47661
8988	scaffold_1	1489486	1490787			NAD(P)-binding protein [Aspergillus ruber CBS 135680]	GO:8152 metabolic process GO:16491 oxidoreductase activity	0		1.1.1.289	KOG0725:Reductases with broad range of substrate specificities	HMMPfam:short chain dehydrogenase:PF00106,PRINTS:Short-chain dehydrogenase/reductase (SDR) superfamily signature:PR00080,PRINTS:Glucose/ribitol dehydrogenase family signature:PR00081,ProSitePatterns:Short-chain dehydrogenases/reductases family signature.:PS00061,SMART::SM00822,SUPERFAMILY::SSF51735
8989	scaffold_1	1492211	1493623			Pre-mRNA 3'-end-processing factor FIP1 [Eurypyga helias]		0			KOG1049:Polyadenylation factor I complex, subunit FIP1	HMMPfam:Fip1 motif:PF05182
8990	scaffold_1	1493760	1494779	ATP23	ATP23	mitochondrial inner membrane protease atp23 [Rhod...	GO:4222 metalloendopeptidase activity	0		3.4.24.-	KOG3314:Ku70-binding protein	HMMPfam:Peptidase M76 family:PF09768
8991	scaffold_1	1495078	1496047	SBA1		putative HSP20-like chaperone [Moniliophthora roreri]		0		5.3.99.3	KOG3158:HSP90 co-chaperone p23	ProSiteProfiles:CS domain profile.:PS51203,SUPERFAMILY::SSF49764
8992	scaffold_1	1496252	1498125	CRN1	CORO1A,CORO1B,CORO1C,CORO6	deoxyuridine 5'-triphosphate nucleotidohydrolase [Kwo...	GO:5515 protein binding	0			KOG1445:Tumor-specific antigen (contains WD repeats)	HMMPfam:WD domain, G-beta repeat:PF00400,HMMPfam:Domain of unknown function (DUF1899):PF08953,HMMPfam:Domain of unknown function (DUF1900):PF08954,ProSiteProfiles:Trp-Asp (WD) repeats profile.:PS50082,ProSiteProfiles:Trp-Asp (WD) repeats circular profile.:PS50294,SMART:WD40 repeats:SM00320,SUPERFAMILY::SSF50978
8993	scaffold_1	1498815	1500137	PBP2	PCBP1,PCBP2,PCBP3	poly(rC)-binding protein 2/3/4 [Cryptococcus gattii C...	GO:3723 RNA binding GO:3676 nucleic acid binding	0			KOG2190:PolyC-binding proteins alphaCP-1 and related KH domain proteins,KOG2190:PolyC-binding proteins alphaCP-1 and related KH domain proteins	HMMPfam:KH domain:PF00013,ProSiteProfiles:Type-1 KH domain profile.:PS50084,SMART:K homology RNA-binding domain:SM00322,SUPERFAMILY::SSF54791
8994	scaffold_1	1500844	1503706			UDP-Glycosyltransferase/glycogen phosphorylase [Rhodo...	GO:9058 biosynthetic process	1	Anchored to Membrane		KOG1111:N-acetylglucosaminyltransferase complex, subunit PIG-A/SPT14, required for phosphatidylinositol biosynthesis/Sulfolipid synthase,KOG1111:N-acetylglucosaminyltransferase complex, subunit PIG-A/SPT14, required for phosphatidylinositol biosynthesis/Sulfolipid synthase,KOG1111:N-acetylglucosaminyltransferase complex, subunit PIG-A/SPT14, required for phosphatidylinositol biosynthesis/Sulfolip…	HMMPfam:Glycosyl transferases group 1:PF00534,HMMPfam:Glycosyl transferase family 2:PF00535,SUPERFAMILY::SSF53448,SUPERFAMILY::SSF53756
8995	scaffold_1	1504190	1505264				GO:5515 protein binding	0				HMMPfam:F-box-like:PF12937,SMART:A Receptor for Ubiquitination Targets:SM00256,SUPERFAMILY::SSF81383
8997	scaffold_1	1505525	1506625	VAM7		related to syntaxin [Serendipita indica DSM 11827]	GO:35091 phosphatidylinositol binding GO:5515 protein binding	0			KOG3202:SNARE protein TLG1/Syntaxin 6	HMMPfam:PX domain:PF00787,ProSiteProfiles:t-SNARE coiled-coil homology domain profile.:PS50192,ProSiteProfiles:PX domain profile.:PS50195,SMART:PhoX homologous domain, present in p47phox and p40phox.:SM00312,SMART:Helical region found in SNAREs:SM00397,SUPERFAMILY::SSF58038,SUPERFAMILY::SSF64268
8996	scaffold_1	1506988	1510110			Putative Transcription factor ScGATA-6 [Rhizopus micr...	GO:3700 transcription factor activity, sequence-specific DNA binding GO:6355 regulation of transcription, DNA-templated GO:8270 zinc ion binding GO:43565 sequence-specific DNA binding	0				HMMPfam:GATA zinc finger:PF00320,PRINTS:Transcription factor GATA zinc finger signature:PR00619,ProSitePatterns:GATA-type zinc finger domain.:PS00344,ProSiteProfiles:GATA-type zinc finger domain profile.:PS50114,SMART:zinc finger binding to DNA consensus sequence [AT]GATA[AG]:SM00401,SUPERFAMILY::SSF57716
8998	scaffold_1	1511055	1513202			Protein OS-9 [Hypsizygus marmoreus]		0				HMMPfam:Glucosidase II beta subunit-like protein:PF07915,SUPERFAMILY::SSF50911
8999	scaffold_1	1514076	1515222					0
9000	scaffold_1	1516268	1517647	ATG15		lipase [Melampsora larici-populina 98AG31]	GO:6629 lipid metabolic process	0		3.1.1.3	KOG4540:Putative lipase essential for disintegration of autophagic bodies inside the vacuole,KOG4540:Putative lipase essential for disintegration of autophagic bodies inside the vacuole	HMMPfam:Lipase (class 3):PF01764,SUPERFAMILY::SSF53474
9001	scaffold_1	1517920	1520918	AFG2	SPATA5	AAA family ATPase [Fibulorhizoctonia sp. CBS 109695]	GO:5524 ATP binding	0	Secreted	3.4.24.-	KOG0730:AAA+-type ATPase	HMMPfam:ATPase family associated with various cellular activities (AAA):PF00004,PRINTS:Endopeptidase La (Lon) serine protease (S16) signature:PR00830,ProSitePatterns:AAA-protein family signature.:PS00674,SMART:ATPases associated with a variety of cellular activities:SM00382,SUPERFAMILY::SSF52540
9002	scaffold_1	1521013	1522610		ZDHHC16	DHHC-type Zn-finger proteins [Moesziomyces antarcticu...	GO:8270 zinc ion binding	4	Anchored to Membrane	2.3.1.225	KOG1313:DHHC-type Zn-finger proteins	HMMPfam:DHHC palmitoyltransferase:PF01529,ProSiteProfiles:Zinc finger DHHC-type profile.:PS50216
9003	scaffold_1	1526583	1528432	PDR16,PDR17		putative cral trio domain-containing protein [Roselli...		0			KOG1470:Phosphatidylinositol transfer protein PDR16 and related proteins	HMMPfam:CRAL/TRIO domain:PF00650,ProSiteProfiles:CRAL-TRIO lipid binding domain profile.:PS50191,SMART:Domain in homologues of a S. cerevisiae phosphatidylinositol transfer protein (Sec14p):SM00516,SUPERFAMILY::SSF46938,SUPERFAMILY::SSF52087
9004	scaffold_1	1528555	1529690					0
9005	scaffold_1	1529799	1532897	HSL7	PRMT5	Protein kinase inhibitor [Xanthophyllomyces dendrorhous]	GO:6479 protein methylation GO:8168 methyltransferase activity	0		2.1.1.125	KOG0822:Protein kinase inhibitor	HMMPfam:PRMT5 arginine-N-methyltransferase:PF05185,ProSiteProfiles:SAM-dependent methyltransferase PRMT-type domain profile.:PS51678,SUPERFAMILY::SSF53335
9006	scaffold_1	1533368	1534142	RPS10B,RPS10A	RPS10,RPS10-NUDT3	40S ribosomal protein S10-B [Termitomyces sp. J132]		0			KOG3344:40s ribosomal protein s10	HMMPfam:Plectin/S10 domain:PF03501
9007	scaffold_1	1534937	1536294		PTPN3,PTPN4	phosphotyrosine protein phosphatases II [Gloeophy...	GO:4725 protein tyrosine phosphatase activity GO:6470 protein dephosphorylation GO:16311 dephosphorylation GO:16791 phosphatase activity	0		3.1.3.48	KOG4228:Protein tyrosine phosphatase	HMMPfam:Protein-tyrosine phosphatase:PF00102,PRINTS:Protein tyrosine phosphatase signature:PR00700,ProSitePatterns:Tyrosine specific protein phosphatases active site.:PS00383,ProSiteProfiles:PTP type protein phosphatase family profile.:PS50055,ProSiteProfiles:Tyrosine specific protein phosphatases family profile.:PS50056,SMART:Protein tyrosine phosphatase, catalytic domain:SM00194,SMART:Protein t…
9008	scaffold_1	1536476	1538269				GO:10508 positive regulation of autophagy	0				HMMPfam:UV radiation resistance protein and autophagy-related subunit 14:PF10186
9009	scaffold_1	1538392	1544328	VPS15	PIK3R4	VPS15 protein kinase [Microbotryum lychnidis-dioicae ...	GO:4672 protein kinase activity GO:5524 ATP binding GO:6468 protein phosphorylation GO:5515 protein binding	0	Secreted	2.7.11.1	KOG1240:Protein kinase containing WD40 repeats	HMMPfam:Protein kinase domain:PF00069,HMMPfam:WD domain, G-beta repeat:PF00400,ProSitePatterns:Serine/Threonine protein kinases active-site signature.:PS00108,ProSitePatterns:Trp-Asp (WD) repeats signature.:PS00678,ProSiteProfiles:Protein kinase domain profile.:PS50011,ProSiteProfiles:Trp-Asp (WD) repeats profile.:PS50082,ProSiteProfiles:Trp-Asp (WD) repeats circular profile.:PS50294,SMART:Serine…
9010	scaffold_1	1544667	1546033			regulatory protein cys-3, transcription factor [R...	GO:3700 transcription factor activity, sequence-specific DNA binding GO:6355 regulation of transcription, DNA-templated GO:43565 sequence-specific DNA binding	0				HMMPfam:Basic region leucine zipper:PF07716,ProSitePatterns:Basic-leucine zipper (bZIP) domain signature.:PS00036,ProSiteProfiles:Basic-leucine zipper (bZIP) domain profile.:PS50217,SMART:basic region leucin zipper:SM00338,SUPERFAMILY::SSF57959
9011	scaffold_1	1546203	1548129	OAC1	SLC25A35	oxaloacetate carrier [Moniliophthora roreri MCA 2...		0	Secreted		KOG0755:Mitochondrial oxaloacetate carrier protein	HMMPfam:Mitochondrial carrier protein:PF00153,ProSiteProfiles:Solute carrier (Solcar) repeat profile.:PS50920,SUPERFAMILY::SSF103506
9012	scaffold_1	1548576	1549928	YMR262W		TatD DNase family Scn1 [Fibulorhizoctonia sp. CBS 109...	GO:16888 endodeoxyribonuclease activity, producing 5'-phosphomonoesters	0		3.1.21.-	KOG3020:TatD-related DNase	HMMPfam:TatD related DNase:PF01026,SUPERFAMILY::SSF51556
9013	scaffold_1	1550382	1551455	MAF1	MAF1	putative protein C31G5,12c [Rhizoctonia solani AG-1 IB]	GO:16480 negative regulation of transcription from RNA polymerase III promoter	0			KOG3104:Mod5 protein sorting/negative effector of RNA Pol III synthesis	HMMPfam:Maf1 regulator:PF09174
9014	scaffold_1	1552967	1555102	AQY1	AQP4,AQP1,AQP8	aquaporin-like protein [Fibulorhizoctonia sp. CBS 109...	GO:5215 transporter activity GO:6810 transport GO:16020 membrane	7			KOG0223:Aquaporin (major intrinsic protein family)	HMMPfam:Major intrinsic protein:PF00230,PRINTS:Major intrinsic protein family signature:PR00783,SUPERFAMILY::SSF81338
9015	scaffold_1	1555645	1557271	AQY1	AQP4,AQP1,AQP8	aquaporin-like protein [Fibulorhizoctonia sp. CBS 109...	GO:5215 transporter activity GO:6810 transport GO:16020 membrane	7	Anchored to Membrane		KOG0223:Aquaporin (major intrinsic protein family)	HMMPfam:Major intrinsic protein:PF00230,PRINTS:Major intrinsic protein family signature:PR00783,SUPERFAMILY::SSF81338
9016	scaffold_1	1557558	1558767		RP11-438J1.1,TATDN2	Metallo-dependent hydrolase [Sistotremastrum suecicum...	GO:16888 endodeoxyribonuclease activity, producing 5'-phosphomonoesters	0	Secreted	3.1.21.-	KOG3020:TatD-related DNase	HMMPfam:TatD related DNase:PF01026,SUPERFAMILY::SSF51556
9017	scaffold_1	1558936	1565576	MOT1	BTAF1	related to MOT1-transcriptional accessory protein [Sp...	GO:3677 DNA binding GO:5524 ATP binding GO:5488 binding	0		3.6.4.-	KOG0392:SNF2 family DNA-dependent ATPase domain-containing protein	HMMPfam:SNF2 family N-terminal domain:PF00176,HMMPfam:Helicase conserved C-terminal domain:PF00271,HMMPfam:Domain of unknown function (DUF3535):PF12054,ProSiteProfiles:Superfamilies 1 and 2 helicase ATP-binding type-1 domain profile.:PS51192,ProSiteProfiles:Superfamilies 1 and 2 helicase C-terminal domain profile.:PS51194,SMART:DEAD-like helicases superfamily:SM00487,SMART:helicase superfamily c-…
9018	scaffold_1	1565768	1568049			AGC/DMPK protein kinase [Microbotryum lychnidis-dioic...	GO:4672 protein kinase activity GO:5524 ATP binding GO:6468 protein phosphorylation GO:16772 transferase activity, transferring phosphorus-containing groups	0		2.7.11.1	KOG0603:Ribosomal protein S6 kinase	HMMPfam:Protein kinase domain:PF00069,ProSiteProfiles:Protein kinase domain profile.:PS50011,SMART:Serine/Threonine protein kinases, catalytic domain:SM00220,SUPERFAMILY::SSF56112
9019	scaffold_1	1568205	1569102					0
9020	scaffold_1	1570188	1571223			GNAT family acetyltransferase [Rhizoctonia solani AG-...	GO:8080 N-acetyltransferase activity	0				HMMPfam:Acetyltransferase (GNAT) family:PF00583,ProSiteProfiles:Gcn5-related N-acetyltransferase (GNAT) domain profile.:PS51186,SUPERFAMILY::SSF55729
9021	scaffold_1	1571518	1572791	PUG1,RTA1		RTA1-domain-containing protein [Fibulorhizoctonia sp....	GO:6950 response to stress GO:16021 integral component of membrane	8	Secreted			HMMPfam:RTA1 like protein:PF04479
9022	scaffold_1	1573300	1575930	SPB4	DDX55	DEAD-domain-containing protein [Calocera viscosa TUFC...	GO:3676 nucleic acid binding GO:5524 ATP binding	0		3.6.4.13	KOG0345:ATP-dependent RNA helicase	HMMPfam:DEAD/DEAH box helicase:PF00270,HMMPfam:Helicase conserved C-terminal domain:PF00271,HMMPfam:Domain of unknown function (DUF4217):PF13959,ProSitePatterns:DEAD-box subfamily ATP-dependent helicases signature.:PS00039,ProSiteProfiles:Superfamilies 1 and 2 helicase ATP-binding type-1 domain profile.:PS51192,ProSiteProfiles:Superfamilies 1 and 2 helicase C-terminal domain profile.:PS51194,ProS…
9023	scaffold_1	1576214	1578020	SHO1		High osmolarity signaling protein SHO1A [Rhizoctonia ...	GO:5515 protein binding	4	Secreted		KOG3557:Epidermal growth factor receptor kinase substrate	HMMPfam:SH3 domain:PF00018,PRINTS:SH3 domain signature:PR00452,ProSiteProfiles:Src homology 3 (SH3) domain profile.:PS50002,SMART:Src homology 3 domains:SM00326,SUPERFAMILY::SSF50044
9024	scaffold_1	1579161	1580144					0	Secreted
9025	scaffold_1	1581260	1582108					0
9026	scaffold_1	1582367	1585803	UBP13,UBP9	USP12,USP46	ubiquitin carboxyl-terminal hydrolase 12/46 [Rhod...	GO:6511 ubiquitin-dependent protein catabolic process GO:36459 thiol-dependent ubiquitinyl hydrolase activity	0		3.4.19.12	KOG1864:Ubiquitin-specific protease	HMMPfam:Ubiquitin carboxyl-terminal hydrolase:PF00443,ProSitePatterns:Ubiquitin specific protease (USP) domain signature 1.:PS00972,ProSitePatterns:Ubiquitin specific protease (USP) domain signature 2.:PS00973,ProSiteProfiles:Ubiquitin specific protease (USP) domain profile.:PS50235,SUPERFAMILY::SSF54001
9027	scaffold_1	1586491	1589993					1
9028	scaffold_1	1590128	1592290			carboxypeptidase C [Mortierella verticillata NRRL 6337]	GO:4185 serine-type carboxypeptidase activity GO:6508 proteolysis	0	Secreted	3.4.16.5	KOG1282:Serine carboxypeptidases (lysosomal cathepsin A),KOG1282:Serine carboxypeptidases (lysosomal cathepsin A)	HMMPfam:Serine carboxypeptidase:PF00450,PRINTS:Carboxypeptidase C serine protease (S10) family signature:PR00724,SUPERFAMILY::SSF53474
9029	scaffold_1	1593045	1593501					0
9030	scaffold_1	1593854	1595354	SSP120		putative calcium-binding protein [Hypsizygus marmoreus]	GO:5509 calcium ion binding	0	Secreted			HMMPfam:EF-hand domain pair:PF13499,ProSitePatterns:EF-hand calcium-binding domain.:PS00018,ProSiteProfiles:EF-hand calcium-binding domain profile.:PS50222,SUPERFAMILY::SSF47473
9031	scaffold_1	1595693	1596287			roadblock domain containing 3 [Capsaspora owczarz...		0	Secreted			SUPERFAMILY::SSF103196
9032	scaffold_1	1596651	1602461			Melanoma inhibitory activity protein 3 [Rhizoctonia s...		0				HMMPfam:2OG-Fe(II) oxygenase superfamily:PF13532,SUPERFAMILY::SSF51197
9033	scaffold_1	1602722	1607021	ARK1,PRK1	AAK1	NAK protein kinase [Microbotryum lychnidis-dioicae p1...	GO:4672 protein kinase activity GO:5524 ATP binding GO:6468 protein phosphorylation GO:16772 transferase activity, transferring phosphorus-containing groups	0			KOG1989:ARK protein kinase family	HMMPfam:Protein kinase domain:PF00069,ProSitePatterns:Serine/Threonine protein kinases active-site signature.:PS00108,ProSiteProfiles:Protein kinase domain profile.:PS50011,SMART:Serine/Threonine protein kinases, catalytic domain:SM00220,SUPERFAMILY::SSF56112
9034	scaffold_1	1607082	1608088				GO:981 RNA polymerase II transcription factor activity, sequence-specific DNA binding GO:5634 nucleus GO:6355 regulation of transcription, DNA-templated GO:8270 zinc ion binding	0				ProSiteProfiles:Zn(2)-C6 fungal-type DNA-binding domain profile.:PS50048,SUPERFAMILY::SSF57701
9035	scaffold_1	1608200	1608918					1	Anchored to Membrane
9036	scaffold_1	1609196	1610811				GO:5515 protein binding	0				HMMPfam:F-box-like:PF12937,SUPERFAMILY::SSF52047
9037	scaffold_1	1611479	1614227	ENO1,ENO2,ERR3,YOR393W,YPL281C	ENO1,ENO2,ENO3	enolase [Microbotryum lychnidis-dioicae p1A1 Lamole]	GO:15 phosphopyruvate hydratase complex GO:287 magnesium ion binding GO:4634 phosphopyruvate hydratase activity GO:6096 glycolytic process	0		4.2.1.11	KOG2670:Enolase	HMMPfam:Enolase, C-terminal TIM barrel domain:PF00113,HMMPfam:Enolase, N-terminal domain:PF03952,PIRSF::PIRSF001400,PRINTS:Enolase signature:PR00148,ProSitePatterns:Enolase signature.:PS00164,SUPERFAMILY::SSF51604,SUPERFAMILY::SSF54826,TIGRFAM:eno: phosphopyruvate hydratase:TIGR01060
9038	scaffold_1	1615101	1618146					0
9039	scaffold_1	1618473	1620853	ALG9	ALG9,RP11-108O10.8		GO:16757 transferase activity, transferring glycosyl groups	9			KOG2515:Mannosyltransferase,KOG2515:Mannosyltransferase	HMMPfam:Alg9-like mannosyltransferase family:PF03901
9040	scaffold_1	1620917	1621557					0
9041	scaffold_1	1622391	1622567			chordin [Novocrania anomala]		0
9042	scaffold_1	1623142	1624836	PPH21,PPH22	PPP2CA,PPP2CB		GO:16787 hydrolase activity	0		3.1.3.16	KOG0371:Serine/threonine protein phosphatase 2A, catalytic subunit	HMMPfam:Calcineurin-like phosphoesterase:PF00149,PRINTS:Serine/threonine phosphatase family signature:PR00114,ProSitePatterns:Serine/threonine specific protein phosphatases signature.:PS00125,SMART:Protein phosphatase 2A homologues, catalytic domain.:SM00156,SUPERFAMILY::SSF56300
9043	scaffold_1	1625341	1626264			expressed protein [Cryptococcus neoformans var. neofo...		0
9044	scaffold_1	1626289	1626986					0
9045	scaffold_1	1627078	1627551					0
9046	scaffold_1	1627745	1628960					0
9047	scaffold_1	1629434	1632180					0
9048	scaffold_1	1632365	1633590	SKP1	SKP1	E3 ubiquitin ligase complex SCF subunit sconC [Microb...	GO:6511 ubiquitin-dependent protein catabolic process	0			KOG1724:SCF ubiquitin ligase, Skp1 component	HMMPfam:Skp1 family, dimerisation domain:PF01466,HMMPfam:Skp1 family, tetramerisation domain:PF03931,PIRSF::PIRSF028729,SMART:Found in Skp1 protein family:SM00512,SUPERFAMILY::SSF54695,SUPERFAMILY::SSF81382
9049	scaffold_1	1633843	1636121	CEG1	RNGTT	mRNA guanylyltransferase [Puccinia graminis f. sp...	GO:4484 mRNA guanylyltransferase activity GO:6370 7-methylguanosine mRNA capping GO:6397 mRNA processing GO:3910 DNA ligase (ATP) activity	0		2.7.7.50	KOG2386:mRNA capping enzyme, guanylyltransferase (alpha) subunit	HMMPfam:mRNA capping enzyme, catalytic domain:PF01331,HMMPfam:mRNA capping enzyme, C-terminal domain:PF03919,ProSiteProfiles:ATP-dependent DNA ligase family profile.:PS50160,SUPERFAMILY::SSF50249,SUPERFAMILY::SSF56091
9050	scaffold_1	1636253	1638256	GUD1	GDA	Metallo-dependent hydrolase [Fibulorhizoctonia sp. CB...	GO:16787 hydrolase activity GO:16810 hydrolase activity, acting on carbon-nitrogen (but not peptide) bonds	0		3.5.4.3	KOG3968:Atrazine chlorohydrolase/guanine deaminase,KOG3968:Atrazine chlorohydrolase/guanine deaminase	HMMPfam:Amidohydrolase family:PF01979,SUPERFAMILY::SSF51338,SUPERFAMILY::SSF51556
9051	scaffold_1	1638810	1640262			phosphatidylserine decarboxylase [Byssochlamys specta...	GO:4609 phosphatidylserine decarboxylase activity GO:8654 phospholipid biosynthetic process	0	Secreted	4.1.1.65	KOG2419:Phosphatidylserine decarboxylase	HMMPfam:Phosphatidylserine decarboxylase:PF02666
9052	scaffold_1	1640420	1643110					0				HMMPfam:Nucleotide-diphospho-sugar transferase:PF03407
9053	scaffold_1	1643444	1644500	UBC9	UBE2I	ubiquitin-conjugating enzyme 9 [Dichomitus squale...		0		6.3.2.19	KOG0424:Ubiquitin-protein ligase	HMMPfam:Ubiquitin-conjugating enzyme:PF00179,ProSitePatterns:Ubiquitin-conjugating enzymes active site.:PS00183,ProSiteProfiles:Ubiquitin-conjugating enzymes family profile.:PS50127,SMART:Ubiquitin-conjugating enzyme E2, catalytic domain homologues:SM00212,SUPERFAMILY::SSF54495
9054	scaffold_1	1645014	1645916	YGL242C		ankyrin [Calocera viscosa TUFC12733]	GO:5515 protein binding	0			KOG0817:Acyl-CoA-binding protein	HMMPfam:Ankyrin repeats (3 copies):PF12796,PRINTS:Ankyrin repeat signature:PR01415,ProSiteProfiles:Ankyrin repeat profile.:PS50088,ProSiteProfiles:Ankyrin repeat region circular profile.:PS50297,SMART:ankyrin repeats:SM00248,SUPERFAMILY::SSF48403
9055	scaffold_1	1646516	1647919				GO:981 RNA polymerase II transcription factor activity, sequence-specific DNA binding GO:5634 nucleus GO:6355 regulation of transcription, DNA-templated GO:8270 zinc ion binding	0				HMMPfam:Fungal Zn(2)-Cys(6) binuclear cluster domain:PF00172,ProSitePatterns:Zn(2)-C6 fungal-type DNA-binding domain signature.:PS00463,ProSiteProfiles:Zn(2)-C6 fungal-type DNA-binding domain profile.:PS50048,SMART:GAL4-like Zn(II)2Cys6 (or C6 zinc) binuclear cluster DNA-binding domain:SM00066,SUPERFAMILY::SSF57701
9056	scaffold_1	1648310	1648900					0
9057	scaffold_1	1649423	1652202	PIL1,LSP1		related to LSP1-primary component of eisosomes [Spori...		0				HMMPfam:Eisosome component PIL1:PF13805
9058	scaffold_1	1652367	1653596	HOP2	PSMC3IP	TBPIP-domain-containing protein [Punctularia stri...		0				HMMPfam:Tat binding protein 1(TBP-1)-interacting protein (TBPIP):PF07106
9059	scaffold_1	1654187	1655230			gliotoxin biosynthesis protein GliK [Marssonina b...		0
9060	scaffold_1	1655871	1659034	PPS1		related to protein tyrosine phosphatase PPS1 [Serendi...	GO:6470 protein dephosphorylation GO:8138 protein tyrosine/serine/threonine phosphatase activity GO:4725 protein tyrosine phosphatase activity GO:16311 dephosphorylation	0			KOG1716:Dual specificity phosphatase	HMMPfam:Dual specificity phosphatase, catalytic domain:PF00782,ProSitePatterns:Tyrosine specific protein phosphatases active site.:PS00383,ProSiteProfiles:Dual specificity protein phosphatase family profile.:PS50054,ProSiteProfiles:Tyrosine specific protein phosphatases family profile.:PS50056,SMART:Dual specificity phosphatase, catalytic domain:SM00195,SUPERFAMILY::SSF52799
9061	scaffold_1	1659255	1659647					0	Secreted
9062	scaffold_1	1659666	1660992					0
9063	scaffold_1	1661043	1663023					0
9064	scaffold_1	1663500	1665283	GCD7	EIF2B2	nagb/rpia/CoA transferase-like protein [Punctular...	GO:44237 cellular metabolic process	0			KOG1465:Translation initiation factor 2B, beta subunit (eIF-2Bbeta/GCD7)	HMMPfam:Initiation factor 2 subunit family:PF01008,SUPERFAMILY::SSF100950
9065	scaffold_1	1665505	1667348	POT1	ACAA1	thiolase [Stereum hirsutum FP-91666 SS1]	GO:8152 metabolic process GO:16747 transferase activity, transferring acyl groups other than amino-acyl groups GO:3824 catalytic activity	1		2.3.1.16	KOG1389:3-oxoacyl CoA thiolase	HMMPfam:Thiolase, N-terminal domain:PF00108,HMMPfam:Thiolase, C-terminal domain:PF02803,PIRSF::PIRSF000429,ProSitePatterns:Thiolases acyl-enzyme intermediate signature.:PS00098,ProSitePatterns:Thiolases signature 2.:PS00737,SUPERFAMILY::SSF53901,TIGRFAM:AcCoA-C-Actrans: acetyl-CoA C-acetyltransferase:TIGR01930
9066	scaffold_1	1668031	1668867	SNF8	SNF8			0			KOG3341:RNA polymerase II transcription factor complex subunit	HMMPfam:EAP30/Vps36 family:PF04157,SUPERFAMILY::SSF46785
9067	scaffold_1	1669102	1672155		COG2	COG complex component [Dacryopinax primogenitus]		0			KOG2307:Low density lipoprotein receptor	HMMPfam:COG (conserved oligomeric Golgi) complex component, COG2:PF06148,HMMPfam:Domain of unknown function (DUF3510):PF12022
9068	scaffold_1	1672376	1674226		AP3M1,AP3M2	AP-3 complex subunit mu [Kwoniella bestiolae CBS ...	GO:5515 protein binding GO:6886 intracellular protein transport GO:16192 vesicle-mediated transport GO:30131 clathrin adaptor complex	0			KOG2740:Clathrin-associated protein medium chain	HMMPfam:Adaptor complexes medium subunit family:PF00928,PIRSF::PIRSF005992,PRINTS:Clathrin coat assembly protein signature:PR00314,ProSiteProfiles:Mu homology domain (MHD) profile.:PS51072,SUPERFAMILY::SSF49447,SUPERFAMILY::SSF64356
9069	scaffold_1	1674327	1678341	AAP1,APE2	NPEPPS	putative AAP1-alanine/arginine aminopeptidase [Caloce...	GO:8237 metallopeptidase activity GO:8270 zinc ion binding	0		3.4.11.-	KOG1046:Puromycin-sensitive aminopeptidase and related aminopeptidases,KOG1046:Puromycin-sensitive aminopeptidase and related aminopeptidases	HMMPfam:Peptidase family M1:PF01433,HMMPfam:ERAP1-like C-terminal domain:PF11838,SUPERFAMILY::SSF55486,SUPERFAMILY::SSF63737
9070	scaffold_1	1678842	1679928			RAN guanine nucleotide release factor [Moesziomyces a...		0
9071	scaffold_1	1681177	1685261	NMD5	IPO7,IPO8	nonsense-mediated mRNA decay protein (Nmd5) [Rhod...	GO:6886 intracellular protein transport GO:8536 Ran GTPase binding GO:5488 binding	0			KOG1991:Nuclear transport receptor RANBP7/RANBP8 (importin beta superfamily),KOG1991:Nuclear transport receptor RANBP7/RANBP8 (importin beta superfamily)	HMMPfam:Importin-beta N-terminal domain:PF03810,HMMPfam:Cse1:PF08506,ProSiteProfiles:Importin-beta N-terminal domain profile.:PS50166,SMART:Importin-beta N-terminal domain:SM00913,SUPERFAMILY::SSF48371
9072	scaffold_1	1685751	1686578					0
9073	scaffold_1	1686882	1687681					1	Secreted
9074	scaffold_1	1688032	1688891			Myelin gene regulatory factor [Chaetura pelagica]		1	Secreted
9075	scaffold_1	1689670	1691771	RDS2		Putative YALI0E10087p [Rhizopus microsporus]	GO:981 RNA polymerase II transcription factor activity, sequence-specific DNA binding GO:5634 nucleus GO:6355 regulation of transcription, DNA-templated GO:8270 zinc ion binding	0	Secreted			HMMPfam:Fungal Zn(2)-Cys(6) binuclear cluster domain:PF00172,ProSitePatterns:Zn(2)-C6 fungal-type DNA-binding domain signature.:PS00463,ProSiteProfiles:Zn(2)-C6 fungal-type DNA-binding domain profile.:PS50048,SMART:GAL4-like Zn(II)2Cys6 (or C6 zinc) binuclear cluster DNA-binding domain:SM00066,SUPERFAMILY::SSF57701
9076	scaffold_1	1692060	1693397			stress response protein [Moniliophthora roreri MC...		0				HMMPfam:Ferritin-like domain:PF13668
9077	scaffold_1	1694399	1698266			probable Brh2-Rad51-associated protein Brh2 [Sporisor...	GO:724 double-strand break repair via homologous recombination	0			KOG4751:DNA recombinational repair protein BRCA2	HMMPfam:BRCA2, oligonucleotide/oligosaccharide-binding, domain 1:PF09103,HMMPfam:BRCA2, helical:PF09169,SUPERFAMILY::SSF50249,SUPERFAMILY::SSF81872
9078	scaffold_1	1698369	1699949					0
9079	scaffold_1	1700499	1702038	QRI1	UAP1,UAP1L1	nucleotide-diphospho-sugar transferase [Peniophora sp...	GO:8152 metabolic process GO:70569 uridylyltransferase activity	0			KOG2388:UDP-N-acetylglucosamine pyrophosphorylase	HMMPfam:UTP--glucose-1-phosphate uridylyltransferase:PF01704,SUPERFAMILY::SSF53448
9080	scaffold_1	1702249	1703188			F1F0-ATP synthase G subunit, putative [Rhizoctonia so...	GO:276 mitochondrial proton-transporting ATP synthase complex, coupling factor F(o) GO:15078 hydrogen ion transmembrane transporter activity GO:15986 ATP synthesis coupled proton transport	0			KOG4103:Mitochondrial F1F0-ATP synthase, subunit g/ATP20	HMMPfam:Mitochondrial ATP synthase g subunit:PF04718
9081	scaffold_1	1704388	1704930					0
9082	scaffold_1	1705056	1706530			NAD(P)-binding protein [Auricularia subglabra TFB...	GO:8152 metabolic process GO:16491 oxidoreductase activity	0			KOG1201:Hydroxysteroid 17-beta dehydrogenase 11	HMMPfam:short chain dehydrogenase:PF00106,PRINTS:Glucose/ribitol dehydrogenase family signature:PR00081,SUPERFAMILY::SSF51735
9083	scaffold_1	1706886	1708484			zinc finger protein [Malassezia pachydermatis]	GO:46872 metal ion binding	0			KOG2893:Zn finger protein	ProSitePatterns:Zinc finger C2H2 type domain signature.:PS00028,SMART:zinc finger:SM00355,SUPERFAMILY::SSF57667
9084	scaffold_1	1709868	1711961	HIS7		imidazole glycerol phosphate synthase hisHF [Microbot...	GO:105 histidine biosynthetic process GO:3824 catalytic activity GO:8152 metabolic process GO:5737 cytoplasm	0			KOG0623:Glutamine amidotransferase/cyclase	HMMPfam:Glutamine amidotransferase class-I:PF00117,HMMPfam:Histidine biosynthesis protein:PF00977,ProSiteProfiles:Glutamine amidotransferase type 1 domain profile.:PS51273,SUPERFAMILY::SSF51366,SUPERFAMILY::SSF52317,TIGRFAM:IMP_synth_hisH: imidazole glycerol phosphate synthase, glutamine amidotransferase subunit:TIGR01855
9085	scaffold_1	1712409	1714095	SER3,SER33	PHGDH	D-3-phosphoglycerate dehydrogenase 2 [Microbotryum ly...	GO:8152 metabolic process GO:16616 oxidoreductase activity, acting on the CH-OH group of donors, NAD or NADP as acceptor GO:51287 NAD binding GO:55114 oxidation-reduction process	0		1.1.1.95	KOG0068:D-3-phosphoglycerate dehydrogenase, D-isomer-specific 2-hydroxy acid dehydrogenase superfamily	HMMPfam:D-isomer specific 2-hydroxyacid dehydrogenase, catalytic domain:PF00389,HMMPfam:D-isomer specific 2-hydroxyacid dehydrogenase, NAD binding domain:PF02826,ProSitePatterns:D-isomer specific 2-hydroxyacid dehydrogenases NAD-binding signature.:PS00065,ProSitePatterns:D-isomer specific 2-hydroxyacid dehydrogenases signature 2.:PS00670,ProSitePatterns:D-isomer specific 2-hydroxyacid dehydrogena…
9086	scaffold_1	1714383	1716364		PA2G4	pa2g4 protein [Moniliophthora roreri MCA 2997]		0		3.-.-.-	KOG2776:Metallopeptidase	HMMPfam:Metallopeptidase family M24:PF00557,SUPERFAMILY::SSF46785,SUPERFAMILY::SSF55920
9087	scaffold_1	1716793	1718081			START-like domain protein, putative [Rhizoctonia sola...		0	Secreted			HMMPfam:Protein of unknown function (DUF3074):PF11274
9088	scaffold_1	1718861	1720406	EPT1,CPT1	CEPT1,CHPT1	Choline/ethanolaminephosphotransferase [Calocera visc...	GO:8654 phospholipid biosynthetic process GO:16020 membrane GO:16780 phosphotransferase activity, for other substituted phosphate groups	6	Secreted	2.7.8.1	KOG2877:sn-1,2-diacylglycerol ethanolamine- and cholinephosphotranferases	HMMPfam:CDP-alcohol phosphatidyltransferase:PF01066,ProSitePatterns:CDP-alcohol phosphatidyltransferases signature.:PS00379
9089	scaffold_1	1720522	1720982					1	Secreted
9090	scaffold_1	1721535	1722519			putative thiol methyltransferase 2 [Rhizoctonia solani]	GO:8757 S-adenosylmethionine-dependent methyltransferase activity	0		2.1.1.67		HMMPfam:Thiopurine S-methyltransferase (TPMT):PF05724,ProSiteProfiles:Thiopurine or thiol or thiocyanate S-methyltransferase (TPMT) family profile.:PS51585,SUPERFAMILY::SSF53335
9091	scaffold_1	1722992	1724496			hydroxyisourate hydrolase [Puccinia sorghi]		0			KOG3006:Transthyretin and related proteins	HMMPfam:HIUase/Transthyretin family:PF00576,PRINTS:Transthyretin signature:PR00189,ProSitePatterns:Transthyretin signature 1.:PS00768,SUPERFAMILY::SSF49472
9092	scaffold_1	1724754	1725732			ion transport protein [Mucor ambiguus]	GO:5216 ion channel activity GO:6811 ion transport GO:16020 membrane GO:55085 transmembrane transport	0				HMMPfam:Ion transport protein:PF00520,SUPERFAMILY::SSF81324
9093	scaffold_1	1725841	1726998	YFH7				0			KOG2702:Predicted panthothenate kinase/uridine kinase-related protein,KOG2702:Predicted panthothenate kinase/uridine kinase-related protein	HMMPfam:AAA domain:PF13207,SUPERFAMILY::SSF52540
9094	scaffold_1	1727840	1729202			Rds1 protein [Coprinopsis cinerea okayama7#130]		0				HMMPfam:Ferritin-like domain:PF13668
9095	scaffold_1	1729810	1731316			cloroperoxidase [Moesziomyces antarcticus]	GO:4601 peroxidase activity	0				HMMPfam:Peroxidase, family 2:PF01328,ProSiteProfiles:Heme haloperoxidase family profile.:PS51405,SUPERFAMILY::SSF47571
9096	scaffold_1	1731599	1733273		DYRK2,DYRK3,DYRK4	CMGC/DYRK/DYRK2 protein kinase [Microbotryum lychnidi...	GO:4672 protein kinase activity GO:5524 ATP binding GO:6468 protein phosphorylation GO:16772 transferase activity, transferring phosphorus-containing groups	0		2.7.12.1	KOG0667:Dual-specificity tyrosine-phosphorylation regulated kinase	HMMPfam:Protein kinase domain:PF00069,ProSitePatterns:Protein kinases ATP-binding region signature.:PS00107,ProSitePatterns:Serine/Threonine protein kinases active-site signature.:PS00108,ProSiteProfiles:Protein kinase domain profile.:PS50011,SMART:Serine/Threonine protein kinases, catalytic domain:SM00220,SUPERFAMILY::SSF56112
9097	scaffold_1	1733800	1738518		DYRK2,DYRK3,DYRK4	CMGC/DYRK/DYRK2 protein kinase [Microbotryum lychnidi...		0
9098	scaffold_1	1738976	1743135	ADP1		ATP-dependent permease [Kwoniella pini CBS 10737]	GO:5524 ATP binding GO:16887 ATPase activity GO:16020 membrane GO:5515 protein binding	7	Secreted	3.6.3.44	KOG0061:Transporter, ABC superfamily (Breast cancer resistance protein)	HMMPfam:ABC transporter:PF00005,HMMPfam:ABC-2 type transporter:PF01061,ProSitePatterns:EGF-like domain signature 1.:PS00022,ProSitePatterns:ABC transporters family signature.:PS00211,ProSitePatterns:EGF-like domain signature 2.:PS01186,ProSiteProfiles:EGF-like domain profile.:PS50026,ProSiteProfiles:ATP-binding cassette, ABC transporter-type domain profile.:PS50893,SMART:ATPases associated with a…
9099	scaffold_1	1743450	1746549				GO:981 RNA polymerase II transcription factor activity, sequence-specific DNA binding GO:5634 nucleus GO:6355 regulation of transcription, DNA-templated GO:8270 zinc ion binding	0				HMMPfam:Fungal Zn(2)-Cys(6) binuclear cluster domain:PF00172,HMMPfam:Fungal specific transcription factor domain:PF04082,ProSitePatterns:Zn(2)-C6 fungal-type DNA-binding domain signature.:PS00463,ProSiteProfiles:Zn(2)-C6 fungal-type DNA-binding domain profile.:PS50048,SMART:GAL4-like Zn(II)2Cys6 (or C6 zinc) binuclear cluster DNA-binding domain:SM00066,SUPERFAMILY::SSF57701
9100	scaffold_1	1746932	1748724				GO:3824 catalytic activity GO:6725 cellular aromatic compound metabolic process GO:8199 ferric iron binding GO:55114 oxidation-reduction process	0		1.13.11.1		HMMPfam:Dioxygenase:PF00775,HMMPfam:Catechol dioxygenase N terminus:PF04444,SUPERFAMILY::SSF49482
9101	scaffold_1	1748767	1750473			iron-containing alcohol dehydrogenase [Stereum hi...	GO:16491 oxidoreductase activity GO:46872 metal ion binding GO:55114 oxidation-reduction process	0		1.1.1.1	KOG3857:Alcohol dehydrogenase, class IV	HMMPfam:Iron-containing alcohol dehydrogenase:PF00465,SUPERFAMILY::SSF56796
9102	scaffold_1	1750869	1753209		SLC2A12	general substrate transporter [Fomitiporia medite...	GO:16021 integral component of membrane GO:22857 transmembrane transporter activity GO:55085 transmembrane transport GO:16020 membrane	12			KOG0254:Predicted transporter (major facilitator superfamily)	HMMPfam:Sugar (and other) transporter:PF00083,PRINTS:Sugar transporter signature:PR00171,ProSitePatterns:Sugar transport proteins signature 1.:PS00216,ProSiteProfiles:Major facilitator superfamily (MFS) profile.:PS50850,SUPERFAMILY::SSF103473,TIGRFAM:SP: MFS transporter, sugar porter (SP) family:TIGR00879
9103	scaffold_1	1753965	1755090			proteasome component PRE2 [Microbotryum lychnidis-dio...	GO:4298 threonine-type endopeptidase activity GO:5839 proteasome core complex GO:51603 proteolysis involved in cellular protein catabolic process	0			KOG0175:20S proteasome, regulatory subunit beta type PSMB5/PSMB8/PRE2	HMMPfam:Proteasome subunit:PF00227,SUPERFAMILY::SSF56235
9104	scaffold_1	1755244	1756596			alcohol dehydrogenase [Cladophialophora psammophi...	GO:8152 metabolic process GO:16491 oxidoreductase activity	0		1.1.1.125	KOG0725:Reductases with broad range of substrate specificities	HMMPfam:short chain dehydrogenase:PF00106,PRINTS:Short-chain dehydrogenase/reductase (SDR) superfamily signature:PR00080,PRINTS:Glucose/ribitol dehydrogenase family signature:PR00081,ProSitePatterns:Short-chain dehydrogenases/reductases family signature.:PS00061,SUPERFAMILY::SSF51735
9105	scaffold_1	1756906	1757418			EthD domain protein [Aspergillus parasiticus SU-1]		0				HMMPfam:EthD domain:PF07110,SUPERFAMILY::SSF54909,TIGRFAM:TIGR02118: conserved hypothetical protein:TIGR02118
9106	scaffold_1	1757999	1760705			AP endonuclease, family 2 [Aspergillus rambellii]		0		1.13.11.27		HMMPfam:Xylose isomerase-like TIM barrel:PF01261,SUPERFAMILY::SSF51658
9107	scaffold_1	1762506	1766867	SAK1		CAMKK/ELM protein kinase [Microbotryum lychnidis-dioi...	GO:4672 protein kinase activity GO:5524 ATP binding GO:6468 protein phosphorylation GO:16772 transferase activity, transferring phosphorus-containing groups	0			KOG0585:Ca2+/calmodulin-dependent protein kinase kinase beta and related serine/threonine protein kinases	HMMPfam:Protein kinase domain:PF00069,ProSiteProfiles:Protein kinase domain profile.:PS50011,SMART:Serine/Threonine protein kinases, catalytic domain:SM00220,SUPERFAMILY::SSF56112
9108	scaffold_1	1767098	1770950		TFIP11	TFP11-domain-containing protein [Dichomitus squal...	GO:3676 nucleic acid binding GO:3677 DNA binding GO:5634 nucleus GO:6355 regulation of transcription, DNA-templated	0		2.5.1.108	KOG2184:Tuftelin-interacting protein TIP39, contains G-patch domain	HMMPfam:G-patch domain:PF01585,HMMPfam:GC-rich sequence DNA-binding factor-like protein:PF07842,HMMPfam:Tuftelin interacting protein N terminal:PF12457,ProSiteProfiles:G-patch domain profile.:PS50174,SMART:glycine rich nucleic binding domain:SM00443
9109	scaffold_1	1771104	1774231	PRP28	DDX23	Pre-mRNA-splicing ATP-dependent RNA helicase PRP28 [R...	GO:3676 nucleic acid binding GO:5524 ATP binding	0		3.6.4.13	KOG0333:U5 snRNP-like RNA helicase subunit	HMMPfam:DEAD/DEAH box helicase:PF00270,HMMPfam:Helicase conserved C-terminal domain:PF00271,ProSitePatterns:DEAD-box subfamily ATP-dependent helicases signature.:PS00039,ProSiteProfiles:Superfamilies 1 and 2 helicase ATP-binding type-1 domain profile.:PS51192,ProSiteProfiles:Superfamilies 1 and 2 helicase C-terminal domain profile.:PS51194,ProSiteProfiles:DEAD-box RNA helicase Q motif profile.:PS…
9110	scaffold_1	1774415	1775869					0				HMMPfam:SPT2 chromatin protein:PF08243,SMART:SPT2 chromatin protein:SM00784
9111	scaffold_1	1776255	1777416	VTI1	VTI1A	vesicle transport v-snare protein vti1 [Gloeophyl...	GO:6886 intracellular protein transport GO:16020 membrane GO:5515 protein binding GO:16192 vesicle-mediated transport	1			KOG1666:V-SNARE	HMMPfam:Vesicle transport v-SNARE protein N-terminus:PF05008,HMMPfam:Snare region anchored in the vesicle membrane C-terminus:PF12352,SMART:Helical region found in SNAREs:SM00397,SUPERFAMILY::SSF47661,SUPERFAMILY::SSF58038
9112	scaffold_1	1777917	1780253			MFS general substrate transporter [Schizopora paradoxa]	GO:16021 integral component of membrane GO:55085 transmembrane transport	12			KOG2533:Permease of the major facilitator superfamily	HMMPfam:Major Facilitator Superfamily:PF07690,SUPERFAMILY::SSF103473
9113	scaffold_1	1780451	1782779				GO:20037 heme binding GO:16491 oxidoreductase activity GO:10181 FMN binding GO:55114 oxidation-reduction process	1	Secreted	1.1.2.3	KOG0538:Glycolate oxidase	HMMPfam:Cytochrome b5-like Heme/Steroid binding domain:PF00173,HMMPfam:FMN-dependent dehydrogenase:PF01070,ProSiteProfiles:Cytochrome b5 family, heme-binding domain profile.:PS50255,ProSiteProfiles:FMN-dependent alpha-hydroxy acid dehydrogenase domain profile.:PS51349,SUPERFAMILY::SSF51395,SUPERFAMILY::SSF55856
9114	scaffold_1	1783112	1784758				GO:16491 oxidoreductase activity GO:16706 oxidoreductase activity, acting on paired donors, with incorporation or reduction of molecular oxygen, 2-oxoglutarate as one donor, and incorporation of one atom each of oxygen into both donors GO:55114 oxidation-reduction process	0		1.14.11.13	KOG0143:Iron/ascorbate family oxidoreductases,KOG0143:Iron/ascorbate family oxidoreductases	HMMPfam:2OG-Fe(II) oxygenase superfamily:PF03171,HMMPfam:non-haem dioxygenase in morphine synthesis N-terminal:PF14226,ProSiteProfiles:Fe(2+) 2-oxoglutarate dioxygenase domain profile.:PS51471,SUPERFAMILY::SSF51197
9115	scaffold_1	1784917	1786577	PRE2	PSMB5,PSMB8	proteasome component PRE2 [Microbotryum lychnidis-dio...	GO:4298 threonine-type endopeptidase activity GO:5839 proteasome core complex GO:51603 proteolysis involved in cellular protein catabolic process GO:4175 endopeptidase activity	0		3.4.25.1	KOG0175:20S proteasome, regulatory subunit beta type PSMB5/PSMB8/PRE2	HMMPfam:Proteasome subunit:PF00227,PRINTS:Proteasome component signature:PR00141,ProSitePatterns:Proteasome beta-type subunits signature.:PS00854,ProSiteProfiles:Proteasome beta-type subunit profile.:PS51476,SUPERFAMILY::SSF56235
9116	scaffold_1	1787526	1789386					0
9117	scaffold_1	1789709	1790560					0
9118	scaffold_1	1790653	1793277			putative DNA damage repair protein DRT111 [Rhizoctoni...	GO:3676 nucleic acid binding	0			KOG1996:mRNA splicing factor	HMMPfam:G-patch domain:PF01585,ProSiteProfiles:G-patch domain profile.:PS50174,SMART:RNA recognition motif:SM00361,SMART:glycine rich nucleic binding domain:SM00443,SUPERFAMILY::SSF54928
9119	scaffold_1	1793395	1794980	IST1	IST1	protein of unknown function DUF292, eukaryotic [R...		0	Secreted		KOG2027:Spindle pole body protein	HMMPfam:Regulator of Vps4 activity in the MVB pathway:PF03398
9120	scaffold_1	1795161	1797625			RNA recognition motif containing protein [Pseudoz...	GO:3676 nucleic acid binding GO:6397 mRNA processing	0			KOG2253:U1 snRNP complex, subunit SNU71 and related PWI-motif proteins	ProSiteProfiles:Eukaryotic RNA Recognition Motif (RRM) profile.:PS50102,ProSiteProfiles:PWI domain profile.:PS51025,SMART:PWI, domain in splicing factors:SM00311,SUPERFAMILY::SSF54928
9121	scaffold_1	1798377	1799752			proteasome component PRE2 [Microbotryum lychnidis-dio...	GO:4298 threonine-type endopeptidase activity GO:5839 proteasome core complex GO:51603 proteolysis involved in cellular protein catabolic process GO:4175 endopeptidase activity	0		3.4.25.1	KOG0175:20S proteasome, regulatory subunit beta type PSMB5/PSMB8/PRE2	HMMPfam:Proteasome subunit:PF00227,PRINTS:Proteasome component signature:PR00141,ProSiteProfiles:Proteasome beta-type subunit profile.:PS51476,SUPERFAMILY::SSF56235
9122	scaffold_1	1800031	1801635				GO:16491 oxidoreductase activity GO:16706 oxidoreductase activity, acting on paired donors, with incorporation or reduction of molecular oxygen, 2-oxoglutarate as one donor, and incorporation of one atom each of oxygen into both donors GO:55114 oxidation-reduction process	0		1.14.11.13	KOG0143:Iron/ascorbate family oxidoreductases,KOG0143:Iron/ascorbate family oxidoreductases	HMMPfam:2OG-Fe(II) oxygenase superfamily:PF03171,HMMPfam:non-haem dioxygenase in morphine synthesis N-terminal:PF14226,ProSiteProfiles:Fe(2+) 2-oxoglutarate dioxygenase domain profile.:PS51471,SUPERFAMILY::SSF51197
9123	scaffold_1	1802135	1802908			ribosomal protein L9 [Tsuchiyaea wingfieldii CBS ...		0				HMMPfam:Ribosomal protein L9, N-terminal domain:PF01281,SUPERFAMILY::SSF55658
9124	scaffold_1	1802998	1803902			expressed protein [Cryptococcus neoformans var. neofo...		0				HMMPfam:Protein of unknown function (DUF3074):PF11274,SUPERFAMILY::SSF55961
9125	scaffold_1	1804262	1807266	DCD1		deoxycytidylate deaminase [Grosmannia clavigera k...	GO:8270 zinc ion binding GO:16787 hydrolase activity GO:3824 catalytic activity	0			KOG3127:Deoxycytidylate deaminase	HMMPfam:Cytidine and deoxycytidylate deaminase zinc-binding region:PF00383,ProSitePatterns:Cytidine and deoxycytidylate deaminases zinc-binding region signature.:PS00903,SUPERFAMILY::SSF53927
9126	scaffold_1	1807319	1813069	IML1		vacuolar membrane-associated protein [Pseudozyma ...		0			KOG3572:Uncharacterized conserved protein, contains DEP domain	HMMPfam:Protein of unknown function (DUF3608):PF12257
9127	scaffold_1	1813341	1815378	SSO2,SSO1	STX1A,STX1B		GO:16020 membrane GO:5515 protein binding GO:16192 vesicle-mediated transport	1				HMMPfam:Syntaxin:PF00804,HMMPfam:SNARE domain:PF05739,ProSiteProfiles:t-SNARE coiled-coil homology domain profile.:PS50192,SMART:Helical region found in SNAREs:SM00397,SMART:Syntaxin N-terminal domain:SM00503,SUPERFAMILY::SSF47661
9128	scaffold_1	1815773	1818752			UDP-glucose:glycoprotein glucosyltransferase [Rho...		0	Secreted
9129	scaffold_1	1818888	1820583		WRAP53	WD40 repeat-like protein [Cutaneotrichosporon ole...	GO:5515 protein binding	0			KOG2919:Guanine nucleotide-binding protein	HMMPfam:WD domain, G-beta repeat:PF00400,ProSiteProfiles:Trp-Asp (WD) repeats circular profile.:PS50294,SMART:WD40 repeats:SM00320,SUPERFAMILY::SSF50978
9130	scaffold_1	1820887	1822873	LHP1	SSB	La like protein [Termitomyces sp. J132]	GO:3676 nucleic acid binding	0			KOG0118:FOG: RRM domain	HMMPfam:La domain:PF05383,ProSiteProfiles:Eukaryotic RNA Recognition Motif (RRM) profile.:PS50102,ProSiteProfiles:La-type HTH domain profile.:PS50961,SMART:Domain in the RNA-binding Lupus La protein; unknown function:SM00715,SUPERFAMILY::SSF46785
9131	scaffold_1	1823279	1825136			MFS general substrate transporter [Fomitiporia me...	GO:16021 integral component of membrane GO:55085 transmembrane transport	12	Anchored to Membrane		KOG4686:Predicted sugar transporter	HMMPfam:Major Facilitator Superfamily:PF07690,SUPERFAMILY::SSF103473
9132	scaffold_1	1825300	1826373					1	Secreted
9133	scaffold_1	1826909	1827718		PRPF38A	pre-mrna-splicing factor 38a [Malassezia pachyder...		0			KOG2889:Predicted PRP38-like splicing factor	HMMPfam:PRP38 family:PF03371
9134	scaffold_1	1827943	1828724	MRP7	MRPL27	ribosomal protein L27 [Daedalea quercina L-15889]	GO:3735 structural constituent of ribosome GO:5622 intracellular GO:5840 ribosome GO:6412 translation	0	Secreted		KOG4600:Mitochondrial ribosomal protein MRP7 (L2)	HMMPfam:Ribosomal L27 protein:PF01016,PRINTS:Ribosomal protein L27 signature:PR00063,ProSitePatterns:Ribosomal protein L27 signature.:PS00831,SUPERFAMILY::SSF110324,TIGRFAM:L27: ribosomal protein L27:TIGR00062
9135	scaffold_1	1828891	1831051	MAL32,IMA1,MAL12,YIL172C,IMA5,IMA4,IMA2	SLC3A1	glycoside hydrolase family 13 protein [Calocera visco...	GO:3824 catalytic activity GO:5975 carbohydrate metabolic process GO:43169 cation binding	0		3.2.1.20	KOG0471:Alpha-amylase	HMMPfam:Alpha amylase, catalytic domain:PF00128,HMMPfam:Domain of unknown function (DUF3459):PF11941,SMART:Alpha-amylase domain:SM00642,SUPERFAMILY::SSF51011,SUPERFAMILY::SSF51445
9136	scaffold_1	1831293	1832129					0
9137	scaffold_1	1832128	1834944	MAL31,YDL247W,MAL11,MPH3			GO:16021 integral component of membrane GO:22857 transmembrane transporter activity GO:55085 transmembrane transport GO:5215 transporter activity	12			KOG0254:Predicted transporter (major facilitator superfamily)	HMMPfam:Sugar (and other) transporter:PF00083,ProSitePatterns:Sugar transport proteins signature 2.:PS00217,ProSiteProfiles:Major facilitator superfamily (MFS) profile.:PS50850,SUPERFAMILY::SSF103473,TIGRFAM:SP: MFS transporter, sugar porter (SP) family:TIGR00879
9138	scaffold_1	1835297	1836834		ALKBH1	Alpha-ketoglutarate-dependent dioxygenase alkB [Hypsi...	GO:16491 oxidoreductase activity GO:16706 oxidoreductase activity, acting on paired donors, with incorporation or reduction of molecular oxygen, 2-oxoglutarate as one donor, and incorporation of one atom each of oxygen into both donors GO:55114 oxidation-reduction process	0			KOG2731:DNA alkylation damage repair protein	HMMPfam:2OG-Fe(II) oxygenase superfamily:PF13532,ProSiteProfiles:Fe(2+) 2-oxoglutarate dioxygenase domain profile.:PS51471,SUPERFAMILY::SSF51197
9139	scaffold_1	1837244	1837694				GO:16021 integral component of membrane GO:22857 transmembrane transporter activity GO:55085 transmembrane transport	2	Secreted		KOG0254:Predicted transporter (major facilitator superfamily)	HMMPfam:Sugar (and other) transporter:PF00083,ProSiteProfiles:Major facilitator superfamily (MFS) profile.:PS50850,SUPERFAMILY::SSF103473
9140	scaffold_1	1837682	1837975					0	Secreted
9141	scaffold_1	1838436	1839062			alpha,alpha-trehalase [Microbotryum lychnidis-dioicae...		0
9142	scaffold_1	1840086	1841880			ankyrin [Obba rivulosa]	GO:5515 protein binding	0			KOG4177:Ankyrin	HMMPfam:Ankyrin repeats (3 copies):PF12796,ProSiteProfiles:Ankyrin repeat profile.:PS50088,ProSiteProfiles:Ankyrin repeat region circular profile.:PS50297,SMART:ankyrin repeats:SM00248,SUPERFAMILY::SSF48403
9143	scaffold_1	1842252	1843593					0
9144	scaffold_1	1843827	1844410			NADH:ubiquinone oxidoreductase kD subunit [Pseudo...		2	Secreted
9145	scaffold_1	1845505	1850431	YCF1,VMR1,BPT1,YBT1,NFT1,YOR1	ABCC1,ABCC10,ABCC11,ABCC12,ABCC2,ABCC3,ABCC4,ABCC5,ABCC6,ABCC8,ABCC9		GO:5524 ATP binding GO:16887 ATPase activity GO:6810 transport GO:16021 integral component of membrane	6		3.6.1.3	KOG0054:Multidrug resistance-associated protein/mitoxantrone resistance protein, ABC superfamily	HMMPfam:ABC transporter:PF00005,HMMPfam:ABC transporter transmembrane region:PF00664,ProSitePatterns:ABC transporters family signature.:PS00211,ProSiteProfiles:ATP-binding cassette, ABC transporter-type domain profile.:PS50893,ProSiteProfiles:ABC transporter integral membrane type-1 fused domain profile.:PS50929,SMART:ATPases associated with a variety of cellular activities:SM00382,SUPERFAMILY::S…
9146	scaffold_1	1850724	1853969	UTP4	UTP4	U3 small nucleolar RNA-associated protein 4 [Rhod...	GO:5515 protein binding	0			KOG2048:WD40 repeat protein	HMMPfam:WD domain, G-beta repeat:PF00400,ProSiteProfiles:Trp-Asp (WD) repeats circular profile.:PS50294,SMART:WD40 repeats:SM00320,SUPERFAMILY::SSF50969,SUPERFAMILY::SSF50978,SUPERFAMILY::SSF50998
9147	scaffold_1	1854108	1855117					2
9148	scaffold_1	1855751	1860182	SPT5	SUPT5H	transcription elongation factor Spt5 [Gloeophyllu...	GO:6355 regulation of transcription, DNA-templated GO:5515 protein binding	0			KOG1999:RNA polymerase II transcription elongation factor DSIF/SUPT5H/SPT5	HMMPfam:KOW motif:PF00467,HMMPfam:Early transcription elongation factor of RNA pol II, NGN section:PF03439,HMMPfam:Spt5 transcription elongation factor, acidic N-terminal:PF11942,SMART:In Spt5p, this domain may confer affinity for Spt4p. It possesses a RNP-like fold.:SM00738,SMART:KOW (Kyprides, Ouzounis, Woese) motif.:SM00739,SMART:Spt5 C-terminal nonapeptide repeat binding Spt4:SM01104,SUPERFAM…
9149	scaffold_1	1860741	1861371	RPL31A,RPL31B	RPL31	large subunit ribosomal protein L31e [Microbotryum ly...	GO:3735 structural constituent of ribosome GO:5622 intracellular GO:5840 ribosome GO:6412 translation	0			KOG0893:60S ribosomal protein L31	HMMPfam:Ribosomal protein L31e:PF01198,SUPERFAMILY::SSF54575
9150	scaffold_1	1861923	1862958	RPL33B,RPL33A	RPL35A	60S ribosomal protein L33-B [Microbotryum lychnidis-d...	GO:3735 structural constituent of ribosome GO:5622 intracellular GO:5840 ribosome GO:6412 translation	0				HMMPfam:Ribosomal protein L35Ae:PF01247,ProSitePatterns:Ribosomal protein L35Ae signature.:PS01105,SUPERFAMILY::SSF50447
9151	scaffold_1	1864111	1866017			magnesium transporter NIPA protein [Rhizoctonia solan...	GO:15095 magnesium ion transmembrane transporter activity GO:15693 magnesium ion transport GO:16021 integral component of membrane	8				HMMPfam:Magnesium transporter NIPA:PF05653,SUPERFAMILY::SSF103481
9152	scaffold_1	1866333	1867961			YALIA101S10e02740g1_1 [Yarrowia lipolytica]		0				HMMPfam:Uncharacterized alpha/beta hydrolase domain (DUF2235):PF09994
9153	scaffold_1	1868475	1869401	MXR2	MSRB3,MSRB2	putative Methionine-R-sulfoxide reductase SelR [Rhodo...	GO:33743 peptide-methionine (R)-S-oxide reductase activity GO:55114 oxidation-reduction process	0	Secreted	1.8.4.12	KOG0856:Predicted pilin-like transcription factor	HMMPfam:SelR domain:PF01641,SUPERFAMILY::SSF51316,TIGRFAM:TIGR00357: methionine-R-sulfoxide reductase:TIGR00357
9154	scaffold_1	1869517	1870125					0
9155	scaffold_1	1870363	1872119	TIM44	TIMM44		GO:6886 intracellular protein transport GO:15450 P-P-bond-hydrolysis-driven protein transmembrane transporter activity	0			KOG2580:Mitochondrial import inner membrane translocase, subunit TIM44	HMMPfam:Tim44-like domain:PF04280,PIRSF::PIRSF037871,SMART::SM00978,SUPERFAMILY::SSF54427
9156	scaffold_1	1872405	1873287					3	Secreted
9157	scaffold_1	1873668	1877392			glycoside hydrolase family 20 protein [Mixia osmu...	GO:4553 hydrolase activity, hydrolyzing O-glycosyl compounds GO:5975 carbohydrate metabolic process	0				HMMPfam:Glycosyl hydrolase family 20, catalytic domain:PF00728,SUPERFAMILY::SSF51445
9158	scaffold_1	1877966	1880180			related to calcineurin temperature suppressor cts1 [U...	GO:5515 protein binding	0	Secreted			HMMPfam:C2 domain:PF00168,ProSiteProfiles:C2 domain profile.:PS50004,SMART:Protein kinase C conserved region 2 (CalB):SM00239,SUPERFAMILY::SSF49562
9159	scaffold_1	1880384	1881933	SVF1		oxidative stress survival, Svf1-like protein [Til...	GO:6979 response to oxidative stress	0				HMMPfam:Svf1-like:PF08622,SUPERFAMILY::SSF159245
9160	scaffold_1	1882610	1885727					0				SUPERFAMILY::SSF52047
9161	scaffold_1	1885981	1887715			Metallo-dependent phosphatase [Neolentinus lepideus H...	GO:16787 hydrolase activity	1	Secreted		KOG0374:Serine/threonine specific protein phosphatase PP1, catalytic subunit,KOG0374:Serine/threonine specific protein phosphatase PP1, catalytic subunit	HMMPfam:Calcineurin-like phosphoesterase:PF00149,SUPERFAMILY::SSF56300
9162	scaffold_1	1887871	1891135	NOC3	NOC3L	nucleolar complex-associated protein 3 [Stereum h...		0			KOG2153:Protein involved in the nuclear export of pre-ribosomes,KOG2153:Protein involved in the nuclear export of pre-ribosomes	HMMPfam:CBF/Mak21 family:PF03914,HMMPfam:Nucleolar complex-associated protein:PF07540
9163	scaffold_1	1891240	1893546			acyl-CoA dehydrogenase [Pseudozyma hubeiensis SY62]	GO:16627 oxidoreductase activity, acting on the CH-CH group of donors GO:55114 oxidation-reduction process GO:3995 acyl-CoA dehydrogenase activity GO:8152 metabolic process	0		1.3.99.-	KOG0137:Very-long-chain acyl-CoA dehydrogenase	HMMPfam:Acyl-CoA dehydrogenase, C-terminal domain:PF00441,HMMPfam:Acyl-CoA dehydrogenase, middle domain:PF02770,ProSitePatterns:Acyl-CoA dehydrogenases signature 2.:PS00073,SUPERFAMILY::SSF47203,SUPERFAMILY::SSF56645
9164	scaffold_1	1893932	1897116				GO:981 RNA polymerase II transcription factor activity, sequence-specific DNA binding GO:5634 nucleus GO:6355 regulation of transcription, DNA-templated GO:8270 zinc ion binding	0				HMMPfam:Fungal Zn(2)-Cys(6) binuclear cluster domain:PF00172,HMMPfam:Fungal specific transcription factor domain:PF04082,ProSiteProfiles:Zn(2)-C6 fungal-type DNA-binding domain profile.:PS50048,SMART:Fungal specific transcription factor domain:SM00906,SUPERFAMILY::SSF57701
9165	scaffold_1	1897731	1898518	COX4	COX5B	COX5B-domain-containing protein [Neolentinus lepideus...	GO:4129 cytochrome-c oxidase activity GO:5740 mitochondrial envelope	0			KOG3352:Cytochrome c oxidase, subunit Vb/COX4	HMMPfam:Cytochrome c oxidase subunit Vb:PF01215,ProSiteProfiles:Cytochrome c oxidase subunit Vb, zinc binding domain profile.:PS51359,SUPERFAMILY::SSF57802
9166	scaffold_1	1898956	1901377		GPHN	Gephyrin [Rhizoctonia solani]	GO:32324 molybdopterin cofactor biosynthetic process GO:6777 Mo-molybdopterin cofactor biosynthetic process	1	Secreted		KOG2371:Molybdopterin biosynthesis protein	HMMPfam:Probable molybdopterin binding domain:PF00994,HMMPfam:MoeA N-terminal region (domain I and II):PF03453,HMMPfam:MoeA C-terminal region (domain IV):PF03454,ProSitePatterns:Molybdenum cofactor biosynthesis proteins signature 2.:PS01079,SMART:Probable molybdopterin binding domain:SM00852,SUPERFAMILY::SSF53218,SUPERFAMILY::SSF63867,SUPERFAMILY::SSF63882,TIGRFAM:molyb_syn: molybdenum cofactor s…
9167	scaffold_1	1901722	1903948	DED81	NARS	asparaginyl-tRNA synthetase [Microbotryum lychnidis-d...	GO:166 nucleotide binding GO:4812 aminoacyl-tRNA ligase activity GO:5524 ATP binding GO:6418 tRNA aminoacylation for protein translation	0		6.1.1.22	KOG0555:Asparaginyl-tRNA synthetase	HMMPfam:tRNA synthetases class II (D, K and N):PF00152,HMMPfam:OB-fold nucleic acid binding domain:PF01336,PRINTS:Aspartyl-tRNA synthetase signature:PR01042,ProSiteProfiles:Aminoacyl-transfer RNA synthetases class-II family profile.:PS50862,SUPERFAMILY::SSF50249,SUPERFAMILY::SSF55681,TIGRFAM:asnS: asparagine--tRNA ligase:TIGR00457
9168	scaffold_1	1904399	1905250	DYN2	DYNLL2,DYNLL1	dynein light chain 1, cytoplasmic [Microbotryum lychn...	GO:5875 microtubule associated complex GO:7017 microtubule-based process	0			KOG3430:Dynein light chain type 1	HMMPfam:Dynein light chain type 1:PF01221,SUPERFAMILY::SSF54648
9169	scaffold_1	1905465	1906798					0				SUPERFAMILY::SSF52047
9170	scaffold_1	1907312	1908570					0				SUPERFAMILY::SSF52047
9171	scaffold_1	1908961	1910410			vea protein [Lichtheimia corymbifera JMRC:FSU:9682]		0				HMMPfam:Velvet factor:PF11754
9172	scaffold_1	1911921	1912961	TIM23		Tim17-domain-containing protein [Exidia glandulosa HH...		0				HMMPfam:Tim17/Tim22/Tim23/Pmp24 family:PF02466
9173	scaffold_1	1913396	1915422	PZF1	GTF3A	transcription factor iiia [Moniliophthora roreri ...	GO:46872 metal ion binding	0				HMMPfam:Zinc finger, C2H2 type:PF00096,HMMPfam:Zinc-finger double domain:PF13465,HMMPfam:C2H2-type zinc finger:PF13894,ProSitePatterns:Zinc finger C2H2 type domain signature.:PS00028,ProSiteProfiles:Zinc finger C2H2 type domain profile.:PS50157,SMART:zinc finger:SM00355,SUPERFAMILY::SSF57667
9174	scaffold_1	1915696	1917845			alpha/beta-hydrolase [Fibulorhizoctonia sp. CBS 109695]	GO:8152 metabolic process GO:16787 hydrolase activity	1			KOG1515:Arylacetamide deacetylase	HMMPfam:alpha/beta hydrolase fold:PF07859,ProSitePatterns:Lipolytic enzymes "G-D-X-G" family, putative serine active site.:PS01174,SUPERFAMILY::SSF53474
9175	scaffold_1	1918454	1920655					0
9176	scaffold_1	1921061	1923091	ILV5			GO:4455 ketol-acid reductoisomerase activity GO:9082 branched-chain amino acid biosynthetic process GO:55114 oxidation-reduction process GO:8652 cellular amino acid biosynthetic process	0				HMMPfam:Acetohydroxy acid isomeroreductase, catalytic domain:PF01450,HMMPfam:Acetohydroxy acid isomeroreductase, catalytic domain:PF07991,PIRSF::PIRSF000119,SUPERFAMILY::SSF48179,SUPERFAMILY::SSF51735,TIGRFAM:ilvC: ketol-acid reductoisomerase:TIGR00465
9177	scaffold_1	1923755	1924873			ketol-acid reductoisomerase [Microbotryum lychnidis-d...	GO:4455 ketol-acid reductoisomerase activity GO:9082 branched-chain amino acid biosynthetic process GO:55114 oxidation-reduction process	0				HMMPfam:Acetohydroxy acid isomeroreductase, catalytic domain:PF01450,SUPERFAMILY::SSF48179
9178	scaffold_1	1925496	1926614			ketol-acid reductoisomerase [Microbotryum lychnidis-d...	GO:4455 ketol-acid reductoisomerase activity GO:9082 branched-chain amino acid biosynthetic process GO:55114 oxidation-reduction process	0				HMMPfam:Acetohydroxy acid isomeroreductase, catalytic domain:PF01450,SUPERFAMILY::SSF48179
9179	scaffold_1	1929114	1931965			putative glycosyltransferase family 49 protein [R...		0
9180	scaffold_1	1932438	1934306		TMLHE	trimethyllysine dioxygenase [Puccinia triticina 1-1 B...	GO:16491 oxidoreductase activity GO:55114 oxidation-reduction process GO:5506 iron ion binding GO:31418 L-ascorbic acid binding	0	Secreted	1.14.11.8	KOG3889:Predicted gamma-butyrobetaine,2-oxoglutarate dioxygenase	HMMPfam:Taurine catabolism dioxygenase TauD, TfdA family:PF02668,SUPERFAMILY::SSF51197,TIGRFAM:carnitine_TMLD: trimethyllysine dioxygenase:TIGR02410
9181	scaffold_1	1934568	1937031				GO:8152 metabolic process GO:16787 hydrolase activity	1	Anchored to Membrane		KOG1515:Arylacetamide deacetylase	HMMPfam:alpha/beta hydrolase fold:PF07859,ProSitePatterns:Lipolytic enzymes "G-D-X-G" family, putative serine active site.:PS01174,SUPERFAMILY::SSF53474
9182	scaffold_1	1937554	1941739	MET18	MMS19	ARM repeat-containing protein [Daedalea quercina L-15...	GO:5488 binding	0			KOG1967:DNA repair/transcription protein Mms19,KOG1967:DNA repair/transcription protein Mms19	HMMPfam:RNAPII transcription regulator C-terminal:PF12460,HMMPfam:Dos2-interacting transcription regulator of RNA-Pol-II:PF14500,SUPERFAMILY::SSF48371
9183	scaffold_1	1941867	1942865	UBC7	UBE2G2	ubiquitin-conjugating enzyme E2-18 kDa [Microbotryum ...		0		6.3.2.19	KOG0426:Ubiquitin-protein ligase	HMMPfam:Ubiquitin-conjugating enzyme:PF00179,ProSitePatterns:Ubiquitin-conjugating enzymes active site.:PS00183,ProSiteProfiles:Ubiquitin-conjugating enzymes family profile.:PS50127,SMART:Ubiquitin-conjugating enzyme E2, catalytic domain homologues:SM00212,SUPERFAMILY::SSF54495
9184	scaffold_1	1943601	1948343			26S protease regulatory subunit 6B [Cryptococcus depa...	GO:5515 protein binding	0		6.3.2.19	KOG0783:Uncharacterized conserved protein, contains ankyrin and BTB/POZ domains	HMMPfam:Regulator of chromosome condensation (RCC1) repeat:PF00415,HMMPfam:BTB/POZ domain:PF00651,HMMPfam:Ankyrin repeats (many copies):PF13637,ProSiteProfiles:Regulator of chromosome condensation (RCC1) repeat profile.:PS50012,ProSiteProfiles:BTB domain profile.:PS50097,ProSiteProfiles:Ankyrin repeat region circular profile.:PS50297,SMART:Broad-Complex, Tramtrack and Bric a brac:SM00225,SUPERFAM…
9185	scaffold_1	1948708	1950488	SSN3	CDK19,CDK8	CMGC/CDK/CDK8 protein kinase [Microbotryum lychnidis-...	GO:4672 protein kinase activity GO:5524 ATP binding GO:6468 protein phosphorylation GO:16772 transferase activity, transferring phosphorus-containing groups	0			KOG0666:Cyclin C-dependent kinase CDK8	HMMPfam:Protein kinase domain:PF00069,ProSitePatterns:Serine/Threonine protein kinases active-site signature.:PS00108,ProSiteProfiles:Protein kinase domain profile.:PS50011,SMART:Serine/Threonine protein kinases, catalytic domain:SM00220,SUPERFAMILY::SSF56112
9186	scaffold_1	1950647	1952582			PQ-loop-domain-containing protein [Trametes versi...		6				HMMPfam:PQ loop repeat:PF04193
9187	scaffold_1	1953151	1958497	TRM732	THADA	thyroid adenoma-associated protein-like protein [...	GO:5488 binding	0			KOG1810:Cell cycle-associated protein	HMMPfam:Putative death-receptor fusion protein (DUF2428):PF10350,SUPERFAMILY::SSF48371
9188	scaffold_1	1958610	1960839			cytochrome P450 [Pseudozyma hubeiensis SY62]	GO:5506 iron ion binding GO:16705 oxidoreductase activity, acting on paired donors, with incorporation or reduction of molecular oxygen GO:20037 heme binding GO:55114 oxidation-reduction process	1		1.14.-.-	KOG0157:Cytochrome P450 CYP4/CYP19/CYP26 subfamilies,KOG0157:Cytochrome P450 CYP4/CYP19/CYP26 subfamilies	HMMPfam:Cytochrome P450:PF00067,PRINTS:P450 superfamily signature:PR00385,PRINTS:E-class P450 group I signature:PR00463,ProSitePatterns:Cytochrome P450 cysteine heme-iron ligand signature.:PS00086,SUPERFAMILY::SSF48264
9189	scaffold_1	1961565	1964829	NUP84	NUP107	Nucleoporin [Wallemia ichthyophaga EXF-994]	GO:5643 nuclear pore GO:6810 transport	0				HMMPfam:Nuclear pore protein 84 / 107:PF04121
9190	scaffold_1	1965379	1971450			Guanine nucleotide exchange factor [Xanthophyllomyces...	GO:5086 ARF guanyl-nucleotide exchange factor activity GO:32012 regulation of ARF protein signal transduction	0				HMMPfam:Sec7 domain:PF01369,HMMPfam:Pleckstrin homology domain:PF15410,ProSiteProfiles:PH domain profile.:PS50003,ProSiteProfiles:SEC7 domain profile.:PS50190,SMART:Sec7 domain:SM00222,SMART:Pleckstrin homology domain.:SM00233,SUPERFAMILY::SSF48425,SUPERFAMILY::SSF50729
9191	scaffold_1	1971584	1974293			Vacuolar fusion protein CCZ1 homolog [Nematostella ve...		0				HMMPfam:Fungal domain of unknown function (DUF1712):PF08217
9192	scaffold_1	1974667	1975574					0
9193	scaffold_1	1976044	1976786			Modifier of rudimentary, Modr domain protein [Rho...		0				HMMPfam:Modifier of rudimentary (Mod(r)) protein:PF07200,ProSiteProfiles:VPS37 C-terminal domain profile.:PS51314,SUPERFAMILY::SSF140111
9194	scaffold_1	1977026	1979152			expressed protein [Schizophyllum commune H4-8]		0				HMMPfam:T-complex protein 11:PF05794
9195	scaffold_1	1979229	1980332					0
9196	scaffold_1	1980858	1983509			Uncharacterised protein family UPF0646 [Ceraceosorus ...		0				HMMPfam:Protein of unknown function (DUF2420):PF10336
9197	scaffold_1	1984199	1988562			Spc7-domain-containing protein [Schizopora paradoxa]		0				HMMPfam:Spc7 kinetochore protein:PF08317,SMART:Spc7 kinetochore protein:SM00787
9198	scaffold_1	1988995	1990549	CYT1	CYC1		GO:5506 iron ion binding GO:9055 electron carrier activity GO:20037 heme binding	0	Secreted		KOG3052:Cytochrome c1	HMMPfam:Cytochrome C1 family:PF02167,PRINTS:Cytochrome C1 signature:PR00603,ProSiteProfiles:Cytochrome c family profile.:PS51007,SUPERFAMILY::SSF46626,SUPERFAMILY::SSF81496
9199	scaffold_1	1990939	1993710		ELMO1,ELMO2,ELMO3		GO:5856 cytoskeleton GO:6909 phagocytosis GO:5488 binding	0			KOG2999:Regulator of Rac1, required for phagocytosis and cell migration	HMMPfam:ELMO/CED-12 family:PF04727,ProSiteProfiles:ELMO domain profile.:PS51335,SUPERFAMILY::SSF48371
9200	scaffold_1	1993730	1995894		OXSR1,STK39	STE/STE20/FRAY protein kinase [Microbotryum lychnidis...	GO:4672 protein kinase activity GO:5524 ATP binding GO:6468 protein phosphorylation GO:16772 transferase activity, transferring phosphorus-containing groups	1	Secreted	2.7.11.1	KOG0582:Ste20-like serine/threonine protein kinase	HMMPfam:Protein kinase domain:PF00069,ProSiteProfiles:Protein kinase domain profile.:PS50011,SMART:Serine/Threonine protein kinases, catalytic domain:SM00220,SUPERFAMILY::SSF56112
9201	scaffold_1	1996035	1997724			homeobox protein [Xenopus laevis]	GO:3677 DNA binding	0				HMMPfam:Homeobox domain:PF00046,ProSiteProfiles:'Homeobox' domain profile.:PS50071,SMART:Homeodomain:SM00389,SUPERFAMILY::SSF46689
9202	scaffold_1	1998039	1998977			hit-type zinc finger protein [Moniliophthora rore...		0				HMMPfam:HIT zinc finger:PF04438,ProSiteProfiles:Zinc finger HIT-type profile.:PS51083,SUPERFAMILY::SSF144232
9203	scaffold_1	1999158	2000866	SGT2	SGTA,SGTB	tetratricopeptide repeat containing protein [Rhod...	GO:5515 protein binding	0			KOG0548:Molecular co-chaperone STI1	HMMPfam:Tetratricopeptide repeat:PF00515,HMMPfam:TPR repeat:PF13414,ProSiteProfiles:TPR repeat profile.:PS50005,ProSiteProfiles:TPR repeat region circular profile.:PS50293,SMART:Tetratricopeptide repeats:SM00028,SUPERFAMILY::SSF48452
9204	scaffold_1	2001159	2005251		KIF20A,KIF20B	kinesin-domain-containing protein [Neolentinus lepide...	GO:3777 microtubule motor activity GO:5524 ATP binding GO:7018 microtubule-based movement GO:8017 microtubule binding	0			KOG0247:Kinesin-like protein	HMMPfam:Kinesin motor domain:PF00225,PRINTS:Kinesin heavy chain signature:PR00380,ProSitePatterns:Kinesin motor domain signature.:PS00411,ProSiteProfiles:Kinesin motor domain profile.:PS50067,SMART:Kinesin motor, catalytic domain. ATPase.:SM00129,SUPERFAMILY::SSF52540
9205	scaffold_1	2005552	2007276			programmed cell death protein-like protein [Rhodo...	GO:5737 cytoplasm	0			KOG2061:Uncharacterized MYND Zn-finger protein	HMMPfam:Programmed cell death protein 2, C-terminal putative domain:PF04194
9206	scaffold_1	2007875	2010622	CDC45	CDC45	CDC45-like protein [Obba rivulosa]	GO:6270 DNA replication initiation	0			KOG2475:CDC45 (cell division cycle 45)-like protein	HMMPfam:CDC45-like protein:PF02724
9207	scaffold_1	2010895	2011512			protein of unknown function DUF1746, fungi [Rhodo...		1	Secreted
9208	scaffold_1	2012054	2014320			protein of unknown function DUF1746, fungi [Rhodo...		0
9209	scaffold_1	2015079	2016824			CHL4 family chromosome segregation protein [Rhodo...	GO:7059 chromosome segregation GO:34508 centromere complex assembly	0				HMMPfam:Kinetochore protein CHL4 like:PF05238
9210	scaffold_1	2017020	2018936	VMA5	ATP6V1C1	V-type H+-transporting ATPase subunit C [Kwoniell...	GO:15078 hydrogen ion transmembrane transporter activity GO:15991 ATP hydrolysis coupled proton transport GO:33180 proton-transporting V-type ATPase, V1 domain	0			KOG2909:Vacuolar H+-ATPase V1 sector, subunit C	HMMPfam:V-ATPase subunit C:PF03223,SUPERFAMILY::SSF118203
9211	scaffold_1	2019044	2022236			OPT family small oligopeptide transporter [Microbotry...	GO:55085 transmembrane transport	15	Secreted		KOG2262:Sexual differentiation process protein ISP4	HMMPfam:OPT oligopeptide transporter protein:PF03169,TIGRFAM:ISP4_OPT: small oligopeptide transporter, OPT family:TIGR00727,TIGRFAM:OPT_sfam: oligopeptide transporter, OPT superfamily:TIGR00728
9212	scaffold_1	2022494	2024852			glycosyltransferase family 4 protein [Mixia osmun...	GO:9058 biosynthetic process	0		2.4.1.-	KOG1111:N-acetylglucosaminyltransferase complex, subunit PIG-A/SPT14, required for phosphatidylinositol biosynthesis/Sulfolipid synthase,KOG1111:N-acetylglucosaminyltransferase complex, subunit PIG-A/SPT14, required for phosphatidylinositol biosynthesis/Sulfolipid synthase,KOG1111:N-acetylglucosaminyltransferase complex, subunit PIG-A/SPT14, required for phosphatidylinositol biosynthesis/Sulfolip…	HMMPfam:Glycosyl transferases group 1:PF00534,HMMPfam:Glycosyltransferase Family 4:PF13439,SUPERFAMILY::SSF53756
9213	scaffold_1	2025421	2026759			phosphatidylethanolamine-binding protein PEBP [Rh...		0	Secreted		KOG3346:Phosphatidylethanolamine binding protein	HMMPfam:Phosphatidylethanolamine-binding protein:PF01161,SUPERFAMILY::SSF49777
9214	scaffold_1	2027534	2029466	SAC7,BAG7		related to BAG7-Rho GTPase activating protein [Ustila...	GO:7165 signal transduction GO:5622 intracellular	0			KOG2710:Rho GTPase-activating protein,KOG2710:Rho GTPase-activating protein	HMMPfam:RhoGAP domain:PF00620,ProSiteProfiles:Rho GTPase-activating proteins domain profile.:PS50238,SMART:GTPase-activator protein for Rho-like GTPases:SM00324,SUPERFAMILY::SSF48350
9215	scaffold_1	2029732	2032618			AAAP amino acid permease [Gloeophyllum trabeum AT...	GO:3333 amino acid transmembrane transport GO:15171 amino acid transmembrane transporter activity GO:16020 membrane	11				HMMPfam:Amino acid permease:PF13520
9216	scaffold_1	2033096	2034366	CHA1,YIL167W	SDS,SDSL	serine family amino acid catabolism- protein [Mar...	GO:6520 cellular amino acid metabolic process GO:30170 pyridoxal phosphate binding	0			KOG1250:Threonine/serine dehydratases	HMMPfam:Pyridoxal-phosphate dependent enzyme:PF00291,ProSitePatterns:Serine/threonine dehydratases pyridoxal-phosphate attachment site.:PS00165,SUPERFAMILY::SSF53686
9217	scaffold_1	2034540	2035724				GO:5515 protein binding	0				HMMPfam:F-box-like:PF12937,SUPERFAMILY::SSF52047
9218	scaffold_1	2036866	2038448					0				SUPERFAMILY::SSF52047
9219	scaffold_1	2039418	2042658			protein of class 3 family [Melanopsichium pennsylvani...	GO:6629 lipid metabolic process	2				HMMPfam:Lipase (class 3):PF01764,SUPERFAMILY::SSF53474
9220	scaffold_1	2042732	2043876	ADE1			GO:4639 phosphoribosylaminoimidazolesuccinocarboxamide synthase activity GO:6164 purine nucleotide biosynthetic process GO:4435 phosphatidylinositol phospholipase C activity GO:6629 lipid metabolic process	0		6.3.2.6	KOG2835:Phosphoribosylamidoimidazole-succinocarboxamide synthase	HMMPfam:SAICAR synthetase:PF01259,ProSitePatterns:SAICAR synthetase signature 1.:PS01057,ProSitePatterns:SAICAR synthetase signature 2.:PS01058,ProSiteProfiles:Phosphatidylinositol-specific phospholipase Y-box domain profile.:PS50008,SUPERFAMILY::SSF56104,TIGRFAM:purC: phosphoribosylaminoimidazolesuccinocarboxamide synthase:TIGR00081
9221	scaffold_1	2044185	2045369		NOSIP	Nitric oxide synthase-interacting [Hypsizygus marmoreus]	GO:50999 regulation of nitric-oxide synthase activity	0			KOG3039:Uncharacterized conserved protein	PIRSF::PIRSF023577,SUPERFAMILY::SSF57850
9222	scaffold_1	2045445	2046969	GLY1		threonine aldolase [Puccinia graminis f. sp. trit...	GO:6520 cellular amino acid metabolic process GO:16829 lyase activity	0		4.1.2.5	KOG1368:Threonine aldolase	HMMPfam:Beta-eliminating lyase:PF01212,PIRSF::PIRSF017617,SUPERFAMILY::SSF53383
9223	scaffold_1	2047256	2049795			Phosphoribosyltransferase C-terminal [Ceraceosorus bo...		1
9224	scaffold_1	2049968	2053108	TUL1		CYFA0S14e03114g1_1 [Cyberlindnera fabianii]	GO:5515 protein binding GO:8270 zinc ion binding	4			KOG0828:Predicted E3 ubiquitin ligase	HMMPfam:Ring finger domain:PF13639,ProSiteProfiles:Zinc finger RING-type profile.:PS50089,SMART:Ring finger:SM00184,SUPERFAMILY::SSF57850
9225	scaffold_1	2053274	2055374	NOP58	NOP58	nucleolar protein 58 [Microbotryum lychnidis-dioicae ...		0			KOG2572:Ribosome biogenesis protein - Nop58p/Nop5p,KOG2572:Ribosome biogenesis protein - Nop58p/Nop5p	HMMPfam:Putative snoRNA binding domain:PF01798,HMMPfam:NOSIC (NUC001) domain:PF08060,HMMPfam:NOP5NT (NUC127) domain:PF08156,ProSiteProfiles:Nop domain profile.:PS51358,SMART:NOSIC (NUC001) domain:SM00931,SUPERFAMILY::SSF89124
9226	scaffold_1	2055879	2057799	PRP19	PRPF19	pre-mRNA-processing factor 19 [Kwoniella pini CBS...	GO:5515 protein binding GO:4842 ubiquitin-protein transferase activity GO:16567 protein ubiquitination	0		6.3.2.19	KOG0289:mRNA splicing factor	HMMPfam:WD domain, G-beta repeat:PF00400,HMMPfam:U-box domain:PF04564,HMMPfam:Prp19/Pso4-like:PF08606,ProSiteProfiles:Trp-Asp (WD) repeats profile.:PS50082,ProSiteProfiles:Trp-Asp (WD) repeats circular profile.:PS50294,SMART:WD40 repeats:SM00320,SMART:Modified RING finger domain:SM00504,SUPERFAMILY::SSF50978,SUPERFAMILY::SSF57850
9227	scaffold_1	2057980	2061220			GRAM-domain-containing protein [Dichomitus squale...		1			KOG1032:Uncharacterized conserved protein, contains GRAM domain	HMMPfam:GRAM domain:PF02893,SMART:domain in glucosyltransferases, myotubularins and other putative membrane-associated proteins:SM00568
9228	scaffold_1	2061433	2063574	ATG20,SNX41	SNX4	PX-domain-containing protein [Dacryopinax primogenitus]	GO:35091 phosphatidylinositol binding GO:5515 protein binding GO:5737 cytoplasm	0				HMMPfam:PX domain:PF00787,HMMPfam:BAR domain:PF03114,ProSiteProfiles:PX domain profile.:PS50195,SMART:PhoX homologous domain, present in p47phox and p40phox.:SM00312,SUPERFAMILY::SSF103657,SUPERFAMILY::SSF64268
9229	scaffold_1	2063792	2065447				GO:3677 DNA binding GO:5634 nucleus GO:34061 DNA polymerase activity GO:6281 DNA repair	0				HMMPfam:Fingers domain of DNA polymerase lambda:PF10391,HMMPfam:Helix-hairpin-helix domain:PF14716,HMMPfam:DNA polymerase beta thumb:PF14791,HMMPfam:DNA polymerase beta palm:PF14792,PIRSF::PIRSF000817,PRINTS:DNA-polymerase family X signature:PR00869,PRINTS:DNA-polymerase family X pol beta-like signature:PR00870,ProSitePatterns:DNA polymerase family X signature.:PS00522,SMART:DNA polymerase X fami…
9230	scaffold_1	2065733	2067114			Serine/threonine-protein phosphatase 2A activator [Rh...	GO:19211 phosphatase activator activity	0			KOG2867:Phosphotyrosyl phosphatase activator,KOG2867:Phosphotyrosyl phosphatase activator	HMMPfam:Phosphotyrosyl phosphate activator (PTPA) protein:PF03095,SUPERFAMILY::SSF140984
9231	scaffold_1	2067725	2068182	HHF1,HHF2	HIST1H4A,HIST1H4B,HIST1H4C,HIST1H4D,HIST1H4E,HIST1H4F,HIST1H4H,HIST1H4I,HIST1H4J,HIST1H4K,HIST1H4L,HIST2H4A,HIST2H4B,HIST4H4	histone-fold-containing protein [Fibulorhizoctonia sp...	GO:3677 DNA binding GO:786 nucleosome GO:5634 nucleus GO:6334 nucleosome assembly	0			KOG3467:Histone H4	HMMPfam:Core histone H2A/H2B/H3/H4:PF00125,PRINTS:Histone H4 signature:PR00623,ProSitePatterns:Histone H4 signature.:PS00047,SMART:Histone H4:SM00417,SUPERFAMILY::SSF47113
9232	scaffold_1	2068568	2069276	HHT1,HHT2	HIST1H3A,HIST1H3B,HIST1H3C,HIST1H3D,HIST1H3E,HIST1H3F,HIST1H3G,HIST1H3H,HIST1H3I,HIST1H3J,HIST2H3A,HIST2H3C,HIST2H3D,H3F3A	histone [Microbotryum lychnidis-dioicae p1A1 Lamole]	GO:3677 DNA binding GO:786 nucleosome GO:46982 protein heterodimerization activity	0			KOG1745:Histones H3 and H4	HMMPfam:Core histone H2A/H2B/H3/H4:PF00125,PRINTS:Histone H3 signature:PR00622,ProSitePatterns:Histone H3 signature 1.:PS00322,ProSitePatterns:Histone H3 signature 2.:PS00959,SMART:Histone H3:SM00428,SUPERFAMILY::SSF47113
9233	scaffold_1	2069621	2070853					1	Secreted
9234	scaffold_1	2071119	2072862			glycosyltransferase family 69 protein [Mixia osmu...		0		2.4.1.-		HMMPfam:Cryptococcal mannosyltransferase 1:PF11735
9235	scaffold_1	2073373	2073740	ZIM17	DNLZ	zf-DNL-domain-containing protein, partial [Cutane...	GO:8270 zinc ion binding	0			KOG3277:Uncharacterized conserved protein	HMMPfam:DNL zinc finger:PF05180,ProSiteProfiles:Zinc finger DNL-type profile.:PS51501
9236	scaffold_1	2074153	2076198	BFR2	AATF	Bfr2p [Rhizophagus irregularis DAOM 197198w]	GO:5634 nucleus	0			KOG2773:Apoptosis antagonizing transcription factor/protein transport protein,KOG2773:Apoptosis antagonizing transcription factor/protein transport protein	HMMPfam:Apoptosis-antagonizing transcription factor, C-terminal:PF08164,HMMPfam:Apoptosis antagonizing transcription factor:PF13339
9237	scaffold_1	2076374	2078080	RRD1		peptidylprolyl isomerase RRD1 [Rhizophagus irregulari...	GO:19211 phosphatase activator activity	0			KOG2867:Phosphotyrosyl phosphatase activator,KOG2867:Phosphotyrosyl phosphatase activator	HMMPfam:Phosphotyrosyl phosphate activator (PTPA) protein:PF03095,SUPERFAMILY::SSF140984
9238	scaffold_1	2078239	2080203			actin-related protein [Rhizoctonia solani AG-1 IA]		0			KOG0679:Actin-related protein - Arp4p/Act3p	HMMPfam:Actin:PF00022,SMART:Actin:SM00268,SUPERFAMILY::SSF53067
9239	scaffold_1	2080475	2080915			lanosterol synthase [Microbotryum lychnidis-dioicae p...		0
9240	scaffold_1	2080935	2083844	ERG7	LSS	lanosterol synthase [Microbotryum lychnidis-dioicae p...	GO:16866 intramolecular transferase activity	0		5.4.99.7	KOG0497:Oxidosqualene-lanosterol cyclase and related proteins	HMMPfam:Prenyltransferase-like:PF13249,ProSitePatterns:Terpene synthases signature.:PS01074,SUPERFAMILY::SSF48239,TIGRFAM:squalene_cyclas: squalene/oxidosqualene cyclases:TIGR01787
9241	scaffold_1	2084129	2085860	SEC53	PMM2,PMM1	phosphomannomutase, variant [Microbotryum lychnidis-d...	GO:4615 phosphomannomutase activity GO:5737 cytoplasm GO:19307 mannose biosynthetic process GO:3824 catalytic activity	0		5.4.2.8	KOG3189:Phosphomannomutase	HMMPfam:Eukaryotic phosphomannomutase:PF03332,SUPERFAMILY::SSF56784,TIGRFAM:HAD-SF-IIB: HAD hydrolase, family IIB:TIGR01484
9242	scaffold_1	2086190	2086635			Pc13g07060 [Penicillium rubens Wisconsin 54-1255]		0
9243	scaffold_1	2086661	2088947			SMR domain-containing protein [Schizosaccharomyce...		0			KOG2401:Predicted MutS-related protein involved in mismatch repair	HMMPfam:Smr domain:PF01713,ProSiteProfiles:Smr domain profile.:PS50828,SMART:Small MutS-related domain:SM00463,SUPERFAMILY::SSF160443
9244	scaffold_1	2089626	2091862	MET13	MTHFR	methylenetetrahydrofolate reductase (NADPH) [Rhod...	GO:4489 methylenetetrahydrofolate reductase (NAD(P)H) activity GO:6555 methionine metabolic process GO:55114 oxidation-reduction process	0		1.5.1.20	KOG0564:5,10-methylenetetrahydrofolate reductase	HMMPfam:Methylenetetrahydrofolate reductase:PF02219,SUPERFAMILY::SSF51730,TIGRFAM:fadh2_euk: methylenetetrahydrofolate reductase:TIGR00677
9245	scaffold_1	2092667	2095053			cytochrome P450 monooxygenase [Melampsora larici-...	GO:5506 iron ion binding GO:16705 oxidoreductase activity, acting on paired donors, with incorporation or reduction of molecular oxygen GO:20037 heme binding GO:55114 oxidation-reduction process	1	Secreted	1.14.-.-	KOG0157:Cytochrome P450 CYP4/CYP19/CYP26 subfamilies,KOG0157:Cytochrome P450 CYP4/CYP19/CYP26 subfamilies	HMMPfam:Cytochrome P450:PF00067,PRINTS:P450 superfamily signature:PR00385,PRINTS:E-class P450 group I signature:PR00463,SUPERFAMILY::SSF48264
9246	scaffold_1	2095411	2098626	MSC2	SLC30A7,SLC30A5	CDF-like metal transporter [Microbotryum lychnidis-di...	GO:6812 cation transport GO:8324 cation transmembrane transporter activity GO:16021 integral component of membrane GO:55085 transmembrane transport	8	Anchored to Membrane			HMMPfam:Cation efflux family:PF01545,SUPERFAMILY::SSF161111,TIGRFAM:CDF: cation diffusion facilitator family transporter:TIGR01297
9247	scaffold_1	2099747	2101589			SRF-TF-domain-containing protein [Conidiobolus corona...	GO:3677 DNA binding GO:46983 protein dimerization activity	0			KOG0015:Regulator of arginine metabolism and related MADS box-containing transcription factors	HMMPfam:SRF-type transcription factor (DNA-binding and dimerisation domain):PF00319,PRINTS:MADS domain signature:PR00404,ProSitePatterns:MADS-box domain signature.:PS00350,ProSiteProfiles:MADS-box domain profile.:PS50066,SMART::SM00432,SUPERFAMILY::SSF55455
9248	scaffold_1	2101842	2104437	ETP1	BRAP	zf-UBP-domain-containing protein [Punctularia str...	GO:8270 zinc ion binding GO:5515 protein binding	0		6.3.2.19	KOG0804:Cytoplasmic Zn-finger protein BRAP2 (BRCA1 associated protein)	HMMPfam:Zn-finger in ubiquitin-hydrolases and other protein:PF02148,HMMPfam:BRCA1-associated protein 2:PF07576,HMMPfam:Ring finger domain:PF13639,ProSiteProfiles:Zinc finger RING-type profile.:PS50089,ProSiteProfiles:Zinc finger UBP-type profile.:PS50271,SMART:Ring finger:SM00184,SMART:Ubiquitin Carboxyl-terminal Hydrolase-like zinc finger:SM00290,SUPERFAMILY::SSF57850
9249	scaffold_1	2104561	2105712			TPR-like protein [Wallemia mellicola CBS 633.66]	GO:5515 protein binding	0			KOG4626:O-linked N-acetylglucosamine transferase OGT,KOG4626:O-linked N-acetylglucosamine transferase OGT,KOG4626:O-linked N-acetylglucosamine transferase OGT	HMMPfam:TPR repeat:PF13414,ProSiteProfiles:TPR repeat profile.:PS50005,ProSiteProfiles:TPR repeat region circular profile.:PS50293,SMART:Tetratricopeptide repeats:SM00028,SUPERFAMILY::SSF48452
9250	scaffold_1	2105790	2106591	GRX5	GLRX5	Grx4 family monothiol glutaredoxin [Tsuchiyaea wi...	GO:9055 electron carrier activity GO:15035 protein disulfide oxidoreductase activity GO:45454 cell redox homeostasis	0	Secreted		KOG0911:Glutaredoxin-related protein	HMMPfam:Glutaredoxin:PF00462,ProSiteProfiles:Glutaredoxin domain profile.:PS51354,SUPERFAMILY::SSF52833,TIGRFAM:TIGR00365: monothiol glutaredoxin, Grx4 family:TIGR00365
9251	scaffold_1	2106962	2108755					0
9252	scaffold_1	2111013	2111465					0
9253	scaffold_1	2111584	2117077	UFD4	TRIP12	ubiquitin-protein ligase [Coprinopsis cinerea oka...	GO:4842 ubiquitin-protein transferase activity GO:5488 binding	0		6.3.2.19	KOG0170:E3 ubiquitin protein ligase	HMMPfam:HECT-domain (ubiquitin-transferase):PF00632,ProSiteProfiles:HECT domain profile.:PS50237,SMART:Domain Homologous to E6-AP Carboxyl Terminus with:SM00119,SUPERFAMILY::SSF48371,SUPERFAMILY::SSF56204
9254	scaffold_1	2117590	2119437			putative transporter MCH4 [Saccharomyces cerevisiae S...	GO:16021 integral component of membrane GO:55085 transmembrane transport	12			KOG2504:Monocarboxylate transporter	HMMPfam:Major Facilitator Superfamily:PF07690,ProSiteProfiles:Major facilitator superfamily (MFS) profile.:PS50850,SUPERFAMILY::SSF103473
9255	scaffold_1	2120466	2123959	STE20	PAK1,PAK2,PAK3	STE/STE20/PAKA protein kinase [Microbotryum lychnidis...	GO:4672 protein kinase activity GO:5524 ATP binding GO:6468 protein phosphorylation GO:16772 transferase activity, transferring phosphorus-containing groups	0		2.7.11.1	KOG0578:p21-activated serine/threonine protein kinase	HMMPfam:Protein kinase domain:PF00069,HMMPfam:P21-Rho-binding domain:PF00786,ProSitePatterns:Protein kinases ATP-binding region signature.:PS00107,ProSitePatterns:Serine/Threonine protein kinases active-site signature.:PS00108,ProSiteProfiles:Protein kinase domain profile.:PS50011,ProSiteProfiles:CRIB domain profile.:PS50108,SMART:Serine/Threonine protein kinases, catalytic domain:SM00220,SMART:P…
9256	scaffold_1	2124160	2125041			Plasma membrane proteolipid-like protein [Acremonium ...	GO:16021 integral component of membrane	2			KOG1773:Stress responsive protein	HMMPfam:Proteolipid membrane potential modulator:PF01679,ProSitePatterns:Uncharacterized protein family UPF0057 signature.:PS01309
9257	scaffold_1	2126028	2126699				GO:3723 RNA binding GO:4525 ribonuclease III activity GO:6396 RNA processing	0				HMMPfam:Ribonuclease III domain:PF00636,ProSiteProfiles:Ribonuclease III family domain profile.:PS50142,SMART:Ribonuclease III family:SM00535,SUPERFAMILY::SSF69065
9258	scaffold_1	2126820	2127805				GO:3723 RNA binding GO:4525 ribonuclease III activity GO:6396 RNA processing	0				HMMPfam:Double-stranded RNA binding motif:PF00035,HMMPfam:Ribonuclease-III-like:PF14622,ProSiteProfiles:Double stranded RNA-binding domain (dsRBD) profile.:PS50137,ProSiteProfiles:Ribonuclease III family domain profile.:PS50142,SMART:Double-stranded RNA binding motif:SM00358,SMART:Ribonuclease III family:SM00535,SUPERFAMILY::SSF54768,SUPERFAMILY::SSF69065
9259	scaffold_1	2128133	2130693	PRD1	NLN,THOP1	metallopeptidase MepB [Cutaneotrichosporon oleagi...	GO:4222 metalloendopeptidase activity GO:6508 proteolysis	0				HMMPfam:Peptidase family M3:PF01432,SUPERFAMILY::SSF55486
9260	scaffold_1	2131150	2131840	APS2	AP2S1	clathrin adaptor complex, small subunit [Moesziomyces...	GO:8565 protein transporter activity GO:15031 protein transport GO:6810 transport	0			KOG0935:Clathrin adaptor complex, small subunit	HMMPfam:Clathrin adaptor complex small chain:PF01217,PIRSF::PIRSF015588,SUPERFAMILY::SSF64356
9261	scaffold_1	2133500	2134793		NMRAL1	NAD(P)-binding protein [Saitoella complicata NRRL...		0				HMMPfam:NmrA-like family:PF05368,SUPERFAMILY::SSF51735
9262	scaffold_1	2135144	2138242	TRP5		tryptophan synthase [Microbotryum lychnidis-dioicae p...	GO:4834 tryptophan synthase activity GO:6568 tryptophan metabolic process GO:3824 catalytic activity GO:8152 metabolic process	0		4.2.1.20	KOG1395:Tryptophan synthase beta chain	HMMPfam:Tryptophan synthase alpha chain:PF00290,HMMPfam:Pyridoxal-phosphate dependent enzyme:PF00291,ProSitePatterns:Tryptophan synthase alpha chain signature.:PS00167,ProSitePatterns:Tryptophan synthase beta chain pyridoxal-phosphate attachment site.:PS00168,SUPERFAMILY::SSF51366,SUPERFAMILY::SSF53686,TIGRFAM:trpA: tryptophan synthase, alpha subunit:TIGR00262,TIGRFAM:trpB: tryptophan synthase, b…
9263	scaffold_1	2138324	2139177					1	Secreted
9264	scaffold_1	2139429	2140849					1	Secreted
9265	scaffold_1	2141894	2143466	RPS14A,RPS14B	RPS14	40S ribosomal protein S14 [Microbotryum lychnidis-dio...	GO:3735 structural constituent of ribosome GO:5840 ribosome GO:6412 translation	0	Anchored to Membrane		KOG0407:40S ribosomal protein S14	HMMPfam:Ribosomal protein S11:PF00411,ProSitePatterns:Ribosomal protein S11 signature.:PS00054,SUPERFAMILY::SSF53137
9266	scaffold_1	2143771	2144401	BUD20	ZNF593	Putative Bud site selection-related protein [Rhizopus...	GO:46872 metal ion binding GO:3676 nucleic acid binding GO:8270 zinc ion binding	0			KOG3408:U1-like Zn-finger-containing protein, probabl erole in RNA processing/splicing	HMMPfam:Zinc-finger double-stranded RNA-binding:PF12171,ProSitePatterns:Zinc finger C2H2 type domain signature.:PS00028,ProSiteProfiles:Zinc finger C2H2 type domain profile.:PS50157,SMART:U1-like zinc finger:SM00451,SUPERFAMILY::SSF57667
9267	scaffold_1	2144994	2146885	BNA4	KMO	FAD/NAD-binding domain-containing protein [Fomitopsis...	GO:8152 metabolic process GO:16491 oxidoreductase activity	1	Secreted	1.14.13.9	KOG2614:Kynurenine 3-monooxygenase and related flavoprotein monooxygenases,KOG2614:Kynurenine 3-monooxygenase and related flavoprotein monooxygenases	HMMPfam:FAD binding domain:PF01494,PRINTS:Aromatic-ring hydroxylase (flavoprotein monooxygenase) signature:PR00420,SUPERFAMILY::SSF51905
9268	scaffold_1	2146982	2149051			TPA: CAS3p [Cryptococcus neoformans var. grubii]		0	Anchored to Membrane			SUPERFAMILY::SSF52266
9269	scaffold_1	2149228	2151284			putative capsule structure designer protein [Rhizocto...		1	Anchored to Membrane			SUPERFAMILY::SSF52266
9270	scaffold_1	2151634	2155672			related to Cell division control protein 15 [Sporisor...	GO:5515 protein binding	0			KOG2398:Predicted proline-serine-threonine phosphatase-interacting protein (PSTPIP)	HMMPfam:Fes/CIP4, and EFC/F-BAR homology domain:PF00611,HMMPfam:Variant SH3 domain:PF14604,ProSiteProfiles:Src homology 3 (SH3) domain profile.:PS50002,ProSiteProfiles:FCH domain profile.:PS50133,SMART:Fes/CIP4 homology domain:SM00055,SMART:Src homology 3 domains:SM00326,SUPERFAMILY::SSF103657,SUPERFAMILY::SSF50044
9271	scaffold_1	2155958	2156725					0	Secreted
9272	scaffold_1	2158067	2161022	HSE1	STAM,STAM2	related to protein HSE1 [Rhynchosporium secalis]	GO:5515 protein binding GO:6886 intracellular protein transport	0			KOG4225:Sorbin and SH3 domain-containing protein	HMMPfam:SH3 domain:PF00018,HMMPfam:VHS domain:PF00790,PRINTS:SH3 domain signature:PR00452,ProSiteProfiles:Src homology 3 (SH3) domain profile.:PS50002,ProSiteProfiles:VHS domain profile.:PS50179,SMART:Domain present in VPS-27, Hrs and STAM:SM00288,SMART:Src homology 3 domains:SM00326,SUPERFAMILY::SSF48464,SUPERFAMILY::SSF50044,SUPERFAMILY::SSF89009
9273	scaffold_1	2161291	2166616			fusaric acid resistance-like protein [Rhizoctonia sol...		9			KOG4711:Predicted membrane protein	HMMPfam:Protein of unknown function (DUF2421):PF10334,HMMPfam:Protein of unknown function (DUF2422):PF10337,HMMPfam:Fusaric acid resistance protein-like:PF13515
9274	scaffold_1	2166702	2170290	KGD1	DHTKD1,OGDH,OGDHL	2-oxoglutarate dehydrogenase, E1 component [Mortierel...	GO:8152 metabolic process GO:16624 oxidoreductase activity, acting on the aldehyde or oxo group of donors, disulfide as acceptor GO:4591 oxoglutarate dehydrogenase (succinyl-transferring) activity GO:6099 tricarboxylic acid cycle	0		1.2.4.2	KOG0451:Predicted 2-oxoglutarate dehydrogenase, E1 subunit	HMMPfam:Dehydrogenase E1 component:PF00676,HMMPfam:Transketolase, pyrimidine binding domain:PF02779,PIRSF::PIRSF000157,SMART:Transketolase, pyrimidine binding domain:SM00861,SUPERFAMILY::SSF52518,TIGRFAM:2oxo_dh_E1: oxoglutarate dehydrogenase (succinyl-transferring), E1 component:TIGR00239
9275	scaffold_1	2170887	2172443	LSB3,YSC84	SH3YL1	DUF500-domain-containing protein [Moesziomyces an...		0			KOG1843:Uncharacterized conserved protein	HMMPfam:Family of unknown function (DUF500):PF04366
9276	scaffold_1	2172531	2173610					0
9277	scaffold_1	2173901	2176309	SGE1		MFS general substrate transporter [Fibulorhizoctonia ...	GO:16021 integral component of membrane GO:55085 transmembrane transport	14	Anchored to Membrane		KOG0254:Predicted transporter (major facilitator superfamily)	HMMPfam:Major Facilitator Superfamily:PF07690,PRINTS:Tetracycline resistance protein TetB signature:PR01036,ProSiteProfiles:Major facilitator superfamily (MFS) profile.:PS50850,SUPERFAMILY::SSF103473
9278	scaffold_1	2176835	2177637	RIB4		dimethylribityllumazine synthase [Trametes versic...	GO:9231 riboflavin biosynthetic process GO:9349 riboflavin synthase complex	0		2.5.1.78	KOG3243:6,7-dimethyl-8-ribityllumazine synthase	HMMPfam:6,7-dimethyl-8-ribityllumazine synthase:PF00885,SUPERFAMILY::SSF52121
9279	scaffold_1	2177969	2178702	PMP3		UPF0057-domain-containing protein [Tilletiaria an...	GO:16021 integral component of membrane	1			KOG1773:Stress responsive protein	HMMPfam:Proteolipid membrane potential modulator:PF01679,ProSitePatterns:Uncharacterized protein family UPF0057 signature.:PS01309
9280	scaffold_1	2179052	2180263					1	Anchored to Membrane
9281	scaffold_1	2180276	2181730					2	Secreted
9282	scaffold_1	2182146	2183559		HUS1	cell cycle checkpoint [Moesziomyces antarcticus]	GO:77 DNA damage checkpoint GO:6281 DNA repair GO:30896 checkpoint clamp complex GO:5730 nucleolus	0			KOG3999:Checkpoint 9-1-1 complex, HUS1 component,KOG3999:Checkpoint 9-1-1 complex, HUS1 component	HMMPfam:Hus1-like protein:PF04005,PIRSF::PIRSF011312,SUPERFAMILY::SSF55979
9283	scaffold_1	2183866	2186903	QNS1	NADSYN1		GO:6807 nitrogen compound metabolic process GO:16810 hydrolase activity, acting on carbon-nitrogen (but not peptide) bonds GO:3952 NAD+ synthase (glutamine-hydrolyzing) activity GO:5524 ATP binding	0		6.3.5.1	KOG2303:Predicted NAD synthase, contains CN hydrolase domain,KOG2303:Predicted NAD synthase, contains CN hydrolase domain	HMMPfam:Carbon-nitrogen hydrolase:PF00795,HMMPfam:NAD synthase:PF02540,PIRSF::PIRSF006630,ProSiteProfiles:Carbon-nitrogen hydrolase domain profile.:PS50263,SUPERFAMILY::SSF52402,SUPERFAMILY::SSF56317,TIGRFAM:nadE: NAD+ synthetase:TIGR00552
9284	scaffold_1	2188049	2189443			Protein zds1 [Rhizoctonia solani]		0				HMMPfam:Activator of mitotic machinery Cdc14 phosphatase activation C-term:PF08632
9285	scaffold_1	2190561	2191088					0	Secreted
9286	scaffold_1	2191363	2192706	TRM9	ALKBH8	alkylated DNA repair protein alkB-like protein [R...		0		2.1.1.229	KOG1331:Predicted methyltransferase	SUPERFAMILY::SSF53335
9287	scaffold_1	2192873	2195509	VCX1		vacuolar calcium ion transporter h(+) exchanger [...	GO:16021 integral component of membrane GO:55085 transmembrane transport	11			KOG1397:Ca2+/H+ antiporter VCX1 and related proteins	HMMPfam:Sodium/calcium exchanger protein:PF01699
9288	scaffold_1	2196157	2196942			cytochrome c heme-binding site [Moesziomyces anta...		0
9289	scaffold_1	2197080	2198559	MMT2,MMT1			GO:6812 cation transport GO:8324 cation transmembrane transporter activity GO:16021 integral component of membrane GO:55085 transmembrane transport	1			KOG1485:Mitochondrial Fe2+ transporter MMT1 and related transporters (cation diffusion facilitator superfamily)	HMMPfam:Cation efflux family:PF01545,SUPERFAMILY::SSF160240,SUPERFAMILY::SSF161111,TIGRFAM:CDF: cation diffusion facilitator family transporter:TIGR01297
9290	scaffold_1	2198886	2201562	SEC6	EXOC3	exocyst complex component Sec6 [Calocera viscosa TUFC...	GO:145 exocyst GO:6887 exocytosis	0			KOG2286:Exocyst complex subunit SEC6	HMMPfam:Exocyst complex component Sec6:PF06046
9291	scaffold_1	2202019	2204450	SGE1		MFS general substrate transporter [Fibulorhizoctonia ...	GO:16021 integral component of membrane GO:55085 transmembrane transport	14			KOG0254:Predicted transporter (major facilitator superfamily)	HMMPfam:Major Facilitator Superfamily:PF07690,PRINTS:Tetracycline resistance protein TetB signature:PR01036,ProSiteProfiles:Major facilitator superfamily (MFS) profile.:PS50850,SUPERFAMILY::SSF103473
9292	scaffold_1	2204768	2206248			sister chromatid cohesion protein DCC1 [Tsuchiyae...		0			KOG0798:Uncharacterized conserved protein	HMMPfam:Uncharacterized conserved protein (DUF2036):PF09724
9293	scaffold_1	2206531	2207210	MMS2	UBE2V1	ubiquitin-conjugating enzyme spm2 [Microbotryum lychn...		0		6.3.2.19	KOG0896:Ubiquitin-conjugating enzyme E2	HMMPfam:Ubiquitin-conjugating enzyme:PF00179,ProSiteProfiles:Ubiquitin-conjugating enzymes family profile.:PS50127,SUPERFAMILY::SSF54495
9294	scaffold_1	2208213	2211495	RGD1		related to GTPase-activating protein beta-chimerin [M...	GO:7165 signal transduction GO:5622 intracellular	0			KOG1450:Predicted Rho GTPase-activating protein	HMMPfam:Fes/CIP4, and EFC/F-BAR homology domain:PF00611,HMMPfam:RhoGAP domain:PF00620,ProSiteProfiles:FCH domain profile.:PS50133,ProSiteProfiles:Rho GTPase-activating proteins domain profile.:PS50238,SMART:Fes/CIP4 homology domain:SM00055,SMART:GTPase-activator protein for Rho-like GTPases:SM00324,SUPERFAMILY::SSF103657,SUPERFAMILY::SSF48350
9295	scaffold_1	2211766	2213032				GO:8152 metabolic process GO:16491 oxidoreductase activity	0		1.1.1.206	KOG1611:Predicted short chain-type dehydrogenase	HMMPfam:short chain dehydrogenase:PF00106,PRINTS:Glucose/ribitol dehydrogenase family signature:PR00081,SUPERFAMILY::SSF51735
9296	scaffold_1	2213301	2214624					1	Secreted
9297	scaffold_1	2215057	2216039			DUF2419 family protein [Rhizoctonia solani AG-3 Rhs1AP]		0				HMMPfam:Protein of unknown function (DUF2419):PF10343
9298	scaffold_10	359	1600	FMN1	RFK	riboflavin kinase [Punctularia strigosozonata HHB...	GO:8531 riboflavin kinase activity GO:9231 riboflavin biosynthetic process	0		2.7.1.26	KOG3110:Riboflavin kinase	HMMPfam:Riboflavin kinase:PF01687,SMART:Riboflavin kinase:SM00904,SUPERFAMILY::SSF82114
9299	scaffold_10	1838	6021	RRP12	RRP12	NUC173-domain-containing protein [Calocera viscosa TU...	GO:5488 binding	0			KOG1248:Uncharacterized conserved protein	HMMPfam:NUC173 domain:PF08161,SUPERFAMILY::SSF48371
9300	scaffold_10	6530	8158	TPI1	TPI1	triosephosphate isomerase [Microbotryum lychnidis-dio...	GO:4807 triose-phosphate isomerase activity GO:8152 metabolic process	0		5.3.1.1	KOG1643:Triosephosphate isomerase	HMMPfam:Triosephosphate isomerase:PF00121,ProSitePatterns:Triosephosphate isomerase active site.:PS00171,ProSiteProfiles:Triosephosphate isomerase (TIM) family profile.:PS51440,SUPERFAMILY::SSF51351,TIGRFAM:tim: triose-phosphate isomerase:TIGR00419
9301	scaffold_10	9624	11846			p53-like transcription factor [Mortierella elongata A...	GO:3677 DNA binding GO:3700 transcription factor activity, sequence-specific DNA binding GO:6355 regulation of transcription, DNA-templated	0				HMMPfam:NDT80 / PhoG like DNA-binding family:PF05224,ProSiteProfiles:NDT80 DNA-binding domain profile.:PS51517,SUPERFAMILY::SSF49417
9302	scaffold_10	12086	14306	UBX3	FAF2	UBX domain protein [Rhizoctonia solani 123E]	GO:5515 protein binding	1			KOG1363:Predicted regulator of the ubiquitin pathway (contains UAS and UBX domains)	HMMPfam:UBX domain:PF00789,ProSiteProfiles:UBX domain profile.:PS50033,SMART:Domain present in ubiquitin-regulatory proteins:SM00166,SMART::SM00594,SUPERFAMILY::SSF52833,SUPERFAMILY::SSF54236
9303	scaffold_10	14546	16225			Six-hairpin glycosidase [Sistotremastrum niveocremeum...	GO:3824 catalytic activity	0	Secreted			HMMPfam:Glycosyl Hydrolase Family 88:PF07470,SUPERFAMILY::SSF48208
9304	scaffold_10	16670	18291	CAP2	CAPZB	F-actin capping protein [Serpula lacrymans var. l...	GO:8290 F-actin capping protein complex GO:51016 barbed-end actin filament capping GO:3779 actin binding GO:5737 cytoplasm	0			KOG3174:F-actin capping protein, beta subunit	HMMPfam:F-actin capping protein, beta subunit:PF01115,PRINTS:F-actin capping protein beta subunit signature:PR00192,ProSitePatterns:F-actin capping protein beta subunit signature.:PS00231,SUPERFAMILY::SSF90096
9305	scaffold_10	19341	20725			fog: zn-finger [Malassezia pachydermatis]	GO:46872 metal ion binding	0	Secreted		KOG1721:FOG: Zn-finger	HMMPfam:Zinc-finger double domain:PF13465,ProSitePatterns:Zinc finger C2H2 type domain signature.:PS00028,ProSiteProfiles:Zinc finger C2H2 type domain profile.:PS50157,SMART:zinc finger:SM00355,SUPERFAMILY::SSF57667
9306	scaffold_10	21182	22697					0	Secreted
9307	scaffold_10	23746	25185					0
9308	scaffold_10	25419	26964					0
9309	scaffold_10	27276	29421			metallophosphoesterase [Mucor ambiguus]	GO:16787 hydrolase activity	0				HMMPfam:Calcineurin-like phosphoesterase:PF00149,SUPERFAMILY::SSF56300
9310	scaffold_10	29520	30621	GOT1	GOLT1A	Got1-domain-containing protein [Schizopora paradoxa]	GO:16192 vesicle-mediated transport	3	Anchored to Membrane		KOG1743:Ferric reductase-like proteins	HMMPfam:Got1/Sft2-like family:PF04178
9311	scaffold_10	30809	31667	PFY1	PFN4	profilin [Microbotryum lychnidis-dioicae p1A1 Lamole]	GO:3779 actin binding	0			KOG1755:Profilin	HMMPfam:Profilin:PF00235,PRINTS:Profilin signature:PR00392,PRINTS:Plant profilin signature:PR01640,ProSitePatterns:Profilin signature.:PS00414,SMART:Profilin:SM00392,SUPERFAMILY::SSF55770
9312	scaffold_10	32373	33071					0
9313	scaffold_10	37394	37567					0
9314	scaffold_10	38031	38831					0
9315	scaffold_10	38984	41581		CPT1A,CPT1B,CPT1C	carnitine acetyl transferase [Dacryopinax primogenitus]	GO:16746 transferase activity, transferring acyl groups	0	Secreted	2.3.1.7	KOG3717:Carnitine O-acyltransferase CRAT	HMMPfam:Choline/Carnitine o-acyltransferase:PF00755,SUPERFAMILY::SSF52777
9316	scaffold_10	41701	44858	YKR051W	TMEM184A,TMEM184B	DUF300-domain-containing protein [Fomitiporia med...		7	Secreted		KOG2641:Predicted seven transmembrane receptor - rhodopsin family	HMMPfam:Organic solute transporter Ostalpha:PF03619
9317	scaffold_10	45301	46716			glutamine amidotransferase class-II [Colletotrichum g...		0			KOG1268:Glucosamine 6-phosphate synthetases, contain amidotransferase and phosphosugar isomerase domains	HMMPfam:Glutamine amidotransferase domain:PF13522,ProSiteProfiles:Glutamine amidotransferase type 2 domain profile.:PS51278,SUPERFAMILY::SSF56235
9318	scaffold_10	46919	47823					0
9319	scaffold_10	47917	50163	DIP5		AAT family amino acid transporter [Microbotryum lychn...	GO:6810 transport GO:16020 membrane GO:55085 transmembrane transport GO:3333 amino acid transmembrane transport	12	Anchored to Membrane		KOG1286:Amino acid transporters	HMMPfam:Amino acid permease:PF00324,PIRSF::PIRSF006060,ProSitePatterns:Amino acid permeases signature.:PS00218
9320	scaffold_10	50428	51116					0
9321	scaffold_10	51583	53034					0
9322	scaffold_10	55166	57720	DIP5			GO:6810 transport GO:16020 membrane GO:55085 transmembrane transport GO:3333 amino acid transmembrane transport	12	Anchored to Membrane		KOG1286:Amino acid transporters	HMMPfam:Amino acid permease:PF00324,PIRSF::PIRSF006060,ProSitePatterns:Amino acid permeases signature.:PS00218
9323	scaffold_10	58639	63739					0
9324	scaffold_10	64037	66119			cytosine-purine permease [Stereum hirsutum FP-916...	GO:15205 nucleobase transmembrane transporter activity GO:15851 nucleobase transport GO:16020 membrane	12			KOG2466:Uridine permease/thiamine transporter/allantoin transport,KOG2466:Uridine permease/thiamine transporter/allantoin transport	HMMPfam:Permease for cytosine/purines, uracil, thiamine, allantoin:PF02133
9325	scaffold_10	67059	67959			lactam utilization protein lamb [Neolentinus lepideus...	GO:3824 catalytic activity GO:5975 carbohydrate metabolic process	0				HMMPfam:LamB/YcsF family:PF03746,SUPERFAMILY::SSF88713
9326	scaffold_10	68505	72950	DUR1,2		urea amidolyase [Dacryopinax primogenitus]	GO:3824 catalytic activity GO:8152 metabolic process GO:16874 ligase activity GO:5524 ATP binding	0			KOG0238:3-Methylcrotonyl-CoA carboxylase, biotin-containing subunit/Propionyl-CoA carboxylase, alpha chain/Acetyl-CoA carboxylase, biotin carboxylase subunit,KOG0238:3-Methylcrotonyl-CoA carboxylase, biotin-containing subunit/Propionyl-CoA carboxylase, alpha chain/Acetyl-CoA carboxylase, biotin carboxylase subunit	HMMPfam:Carbamoyl-phosphate synthase L chain, N-terminal domain:PF00289,HMMPfam:Biotin-requiring enzyme:PF00364,HMMPfam:Allophanate hydrolase subunit 2:PF02626,HMMPfam:Allophanate hydrolase subunit 1:PF02682,HMMPfam:Biotin carboxylase C-terminal domain:PF02785,HMMPfam:Carbamoyl-phosphate synthase L chain, ATP binding domain:PF02786,ProSitePatterns:Carbamoyl-phosphate synthase subdomain signature …
9327	scaffold_10	73133	74885					0
9328	scaffold_10	75504	80689	MTC5	WDR59	WD40 repeat-like protein [Saitoella complicata NR...	GO:5515 protein binding	0			KOG0309:Conserved WD40 repeat-containing protein	HMMPfam:WD domain, G-beta repeat:PF00400,ProSitePatterns:Trp-Asp (WD) repeats signature.:PS00678,ProSiteProfiles:Trp-Asp (WD) repeats profile.:PS50082,ProSiteProfiles:Trp-Asp (WD) repeats circular profile.:PS50294,SMART:WD40 repeats:SM00320,SUPERFAMILY::SSF50978
9329	scaffold_10	81243	82808					0
9330	scaffold_10	82973	83563					0	Secreted
9331	scaffold_10	84124	85910	CRC1	SLC25A20	carnitine acyl carnitine carrier, mitochondrial [...		0			KOG0758:Mitochondrial carnitine-acylcarnitine carrier protein	HMMPfam:Mitochondrial carrier protein:PF00153,ProSiteProfiles:Solute carrier (Solcar) repeat profile.:PS50920,SUPERFAMILY::SSF103506
9332	scaffold_10	86721	89416					0
9333	scaffold_10	90078	91448					0
9334	scaffold_10	92031	92569			probable GUS1-Glutamyl-tRNA synthetase [Ustilago hordei]		0
9335	scaffold_10	94555	95203				GO:2001070 starch binding GO:30246 carbohydrate binding	0				HMMPfam:Starch binding domain:PF00686,SUPERFAMILY::SSF49452
9336	scaffold_10	97050	97673			DNA polymerase alpha catalytic subunit, partial [...	GO:3676 nucleic acid binding	0			KOG0970:DNA polymerase alpha, catalytic subunit	SUPERFAMILY::SSF53098
9337	scaffold_10	99924	100860					0
9338	scaffold_10	101038	101526					0
9339	scaffold_10	104337	107412				GO:55085 transmembrane transport	13			KOG2262:Sexual differentiation process protein ISP4	HMMPfam:OPT oligopeptide transporter protein:PF03169,TIGRFAM:OPT_sfam: oligopeptide transporter, OPT superfamily:TIGR00728
9340	scaffold_10	107840	108806					0
9341	scaffold_10	109023	112852			TPR-like protein [Sistotremastrum niveocremeum HHB9708]	GO:5515 protein binding	0			KOG4648:Uncharacterized conserved protein, contains LRR repeats	HMMPfam:TPR repeat:PF13414,ProSiteProfiles:TPR repeat region circular profile.:PS50293,SMART:Tetratricopeptide repeats:SM00028,SUPERFAMILY::SSF48452
9342	scaffold_10	113366	114313	TIF11	EIF1AY,EIF1AX	nucleic acid-binding protein [Rhizopogon vinicolor AM...	GO:3723 RNA binding GO:3743 translation initiation factor activity GO:6413 translational initiation	0			KOG3403:Translation initiation factor 1A (eIF-1A)	HMMPfam:Translation initiation factor 1A / IF-1:PF01176,ProSitePatterns:Eukaryotic initiation factor 1A signature.:PS01262,ProSiteProfiles:S1 domain IF1 type profile.:PS50832,SMART:eukaryotic translation initiation factor 1A:SM00652,SUPERFAMILY::SSF50249,TIGRFAM:eIF-1A: translation initiation factor eIF-1A:TIGR00523
9343	scaffold_10	114912	116236					7	Anchored to Membrane
9344	scaffold_10	118269	121735			RNA recognition motif domain containing protein [...		0				SUPERFAMILY::SSF54928
9345	scaffold_10	122098	123952		ACP7	Metallo-dependent phosphatase [Dacryopinax primogenitus]	GO:16787 hydrolase activity GO:5515 protein binding GO:3993 acid phosphatase activity GO:46872 metal ion binding	0		3.1.3.2	KOG1378:Purple acid phosphatase	HMMPfam:Calcineurin-like phosphoesterase:PF00149,HMMPfam:Iron/zinc purple acid phosphatase-like protein C:PF14008,ProSiteProfiles:Fibronectin type-III domain profile.:PS50853,SUPERFAMILY::SSF49363,SUPERFAMILY::SSF56300
9346	scaffold_10	124413	124580					0
9347	scaffold_10	124895	125472	TOA2	GTF2A2	transcription initiation factor IIA subunit 2 [Kw...	GO:5672 transcription factor TFIIA complex GO:6367 transcription initiation from RNA polymerase II promoter	0			KOG3463:Transcription initiation factor IIA, gamma subunit	HMMPfam:Transcription initiation factor IIA, gamma subunit, helical domain:PF02268,HMMPfam:Transcription initiation factor IIA, gamma subunit:PF02751,PIRSF::PIRSF009415,SUPERFAMILY::SSF47396,SUPERFAMILY::SSF50784
9348	scaffold_10	126014	126825		NDUFA2	NADH dehydrogenase, alpha subcomplex, subunit 2 [Rhod...		0			KOG3446:NADH:ubiquinone oxidoreductase NDUFA2/B8 subunit	HMMPfam:Mitochondrial ribosomal protein L51 / S25 / CI-B8 domain:PF05047,PIRSF::PIRSF005822,SMART:Mitochondrial ribosomal protein L51 / S25 / CI-B8 domain:SM00916,SUPERFAMILY::SSF52833
9349	scaffold_10	127121	128038	SME1	SNRPE	small nuclear ribonucleoprotein E [Microbotryum lychn...		0			KOG1774:Small nuclear ribonucleoprotein E	HMMPfam:LSM domain:PF01423,SMART:snRNP Sm proteins:SM00651,SUPERFAMILY::SSF50182
9350	scaffold_10	129189	130203					0
9351	scaffold_10	130660	132036	RPS24A,RPS24B	RPS24	40S ribosomal protein S24 [Microbotryum lychnidis-dio...	GO:3735 structural constituent of ribosome GO:5622 intracellular GO:5840 ribosome GO:6412 translation	0			KOG3424:40S ribosomal protein S24	HMMPfam:Ribosomal protein S24e:PF01282,SUPERFAMILY::SSF54189
9352	scaffold_10	132612	133421					2
9353	scaffold_10	133599	135746	CLP1	CLP1	hydroxyisourate hydrolase [Puccinia sorghi]		0		2.7.1.78	KOG2749:mRNA cleavage and polyadenylation factor IA/II complex, subunit CLP1	HMMPfam:Pre-mRNA cleavage complex II protein Clp1:PF06807,SUPERFAMILY::SSF52540
9354	scaffold_10	136496	139711	CTA1,CTT1	CAT	catalase-domain-containing protein [Wallemia mell...	GO:4096 catalase activity GO:20037 heme binding GO:55114 oxidation-reduction process GO:6979 response to oxidative stress	0		1.11.1.6	KOG0047:Catalase	HMMPfam:Catalase:PF00199,HMMPfam:Catalase-related immune-responsive:PF06628,PIRSF::PIRSF038927,PRINTS:Catalase signature:PR00067,ProSitePatterns:Catalase proximal heme-ligand signature.:PS00437,ProSiteProfiles:catalase family profile.:PS51402,SMART::SM01060,SUPERFAMILY::SSF52317,SUPERFAMILY::SSF56634
9355	scaffold_10	140246	143358			putative protease IV sppA [Melampsora larici-popu...	GO:6508 proteolysis GO:8233 peptidase activity	0	Anchored to Membrane	3.4.21.-		HMMPfam:Peptidase family S49:PF01343,SUPERFAMILY::SSF52096
9356	scaffold_10	143512	144351			glycerol-3-phosphate O-acyltransferase [Sanghuangporu...		0
9357	scaffold_10	144518	146452					7	Anchored to Membrane
9358	scaffold_10	146849	147409					0
9359	scaffold_10	147829	149137					0				HMMPfam:Uncharacterised protein family, YAP/Alf4/glomulin:PF08568
9360	scaffold_10	149516	150268				GO:55085 transmembrane transport	3				HMMPfam:OPT oligopeptide transporter protein:PF03169
9361	scaffold_10	151634	153360			C2H2-type zinc finger transcription factor [Mucor cir...	GO:46872 metal ion binding	0				HMMPfam:Zinc finger, C2H2 type:PF00096,HMMPfam:C2H2-type zinc finger:PF13894,ProSitePatterns:Zinc finger C2H2 type domain signature.:PS00028,ProSiteProfiles:Zinc finger C2H2 type domain profile.:PS50157,SMART:zinc finger:SM00355,SUPERFAMILY::SSF57667
9362	scaffold_10	154065	154836	SNC2,SNC1	VAMP4	synaptobrevin like 1 [Microbotryum lychnidis-dioicae ...	GO:16021 integral component of membrane GO:16192 vesicle-mediated transport	1			KOG0860:Synaptobrevin/VAMP-like protein	HMMPfam:Synaptobrevin:PF00957,PIRSF::PIRSF005409,PRINTS:Synaptobrevin signature:PR00219,ProSitePatterns:Synaptobrevin signature.:PS00417,ProSiteProfiles:v-SNARE coiled-coil homology domain profile.:PS50892,SUPERFAMILY::SSF58038
9363	scaffold_10	155513	160267	YOL075C	ABCG8,ABCG5	ABC transporter [Kwoniella bestiolae CBS 10118]	GO:5524 ATP binding GO:16887 ATPase activity GO:16020 membrane	11		3.6.3.29	KOG0065:Pleiotropic drug resistance proteins (PDR1-15), ABC superfamily	HMMPfam:ABC transporter:PF00005,HMMPfam:ABC-2 type transporter:PF01061,ProSitePatterns:ABC transporters family signature.:PS00211,ProSiteProfiles:ATP-binding cassette, ABC transporter-type domain profile.:PS50893,SMART:ATPases associated with a variety of cellular activities:SM00382,SUPERFAMILY::SSF52540
9364	scaffold_10	160516	163771	FET5,FET3		laccase [Auricularia polytricha]	GO:16491 oxidoreductase activity GO:55114 oxidation-reduction process GO:5507 copper ion binding	1	Secreted	1.10.3.3	KOG1263:Multicopper oxidases	HMMPfam:Multicopper oxidase:PF00394,HMMPfam:Multicopper oxidase:PF07731,HMMPfam:Multicopper oxidase:PF07732,ProSitePatterns:Multicopper oxidases signature 1.:PS00079,ProSitePatterns:Multicopper oxidases signature 2.:PS00080,SUPERFAMILY::SSF49503
9365	scaffold_10	164007	168056	MSH2	MSH2	DNA mismatch repair protein MSH2 [Microbotryum lychni...	GO:5524 ATP binding GO:6298 mismatch repair GO:30983 mismatched DNA binding GO:32301 MutSalpha complex	0			KOG0219:Mismatch repair ATPase MSH2 (MutS family)	HMMPfam:MutS domain V:PF00488,HMMPfam:MutS domain I:PF01624,HMMPfam:MutS domain II:PF05188,HMMPfam:MutS family domain IV:PF05190,HMMPfam:MutS domain III:PF05192,PIRSF::PIRSF005813,ProSitePatterns:DNA mismatch repair proteins mutS family signature.:PS00486,SMART:DNA-binding domain of DNA mismatch repair MUTS family:SM00533,SMART:ATPase domain of DNA mismatch repair MUTS family:SM00534,SUPERFAMILY:…
9366	scaffold_10	168302	169013					1	Anchored to Membrane
9367	scaffold_10	169197	171213			PAPA-1-like conserved region domain protein [Rhod...	GO:31011 Ino80 complex	0				HMMPfam:PAPA-1-like conserved region:PF04795
9368	scaffold_10	171507	175243			glycosyltransferase 2 [Moniliophthora roreri MCA ...		1
9369	scaffold_10	175417	177383			transmembrane protein, putative [Rhizoctonia solani A...		7
9370	scaffold_10	177946	178405	MRPL37		mitochondrial ribosomal protein subunit L37 [Zymosept...		0			KOG3435:Mitochondrial/chloroplast ribosomal protein L54/L37	HMMPfam:Mitochondrial ribosomal protein L37:PF08561
9371	scaffold_10	179508	182769			Ydr124wp-like protein [Taphrina deformans PYCC 5710]		0				HMMPfam:Protein of unknown function (DUF2841):PF11001
9372	scaffold_10	183792	186232	CLB4,CLB2,CLB3	CCNB2	G2/mitotic-specific cyclin 1/2 [Cryptococcus gattii V...	GO:5634 nucleus	0			KOG0653:Cyclin B and related kinase-activating proteins	HMMPfam:Cyclin, N-terminal domain:PF00134,HMMPfam:Cyclin, C-terminal domain:PF02984,ProSitePatterns:Cyclins signature.:PS00292,SMART:domain present in cyclins, TFIIB and Retinoblastoma:SM00385,SUPERFAMILY::SSF47954
9373	scaffold_10	186567	188548	CMK2,CMK1	CAMK1,CAMK1D,CAMK2A,CAMK2B,CAMK2D,CAMK2G,PNCK	calcium calmodulin-dependent protein kinase [Rhod...	GO:4672 protein kinase activity GO:5524 ATP binding GO:6468 protein phosphorylation GO:16772 transferase activity, transferring phosphorus-containing groups	0		2.7.11.17	KOG0032:Ca2+/calmodulin-dependent protein kinase, EF-Hand protein superfamily	HMMPfam:Protein kinase domain:PF00069,ProSitePatterns:Serine/Threonine protein kinases active-site signature.:PS00108,ProSiteProfiles:Protein kinase domain profile.:PS50011,SMART:Serine/Threonine protein kinases, catalytic domain:SM00220,SUPERFAMILY::SSF56112
9374	scaffold_10	188789	191273			Phospholipase A1-IIgamma [Choanephora cucurbitarum]	GO:6629 lipid metabolic process	2	Anchored to Membrane		KOG4569:Predicted lipase	HMMPfam:Lipase (class 3):PF01764,SUPERFAMILY::SSF53474
9375	scaffold_10	191628	193033			phospholipase C/P1 nuclease [Calocera viscosa TUFC12733]	GO:3676 nucleic acid binding GO:4519 endonuclease activity GO:6308 DNA catabolic process GO:16788 hydrolase activity, acting on ester bonds	0	Secreted			HMMPfam:S1/P1 Nuclease:PF02265,SUPERFAMILY::SSF48537
9376	scaffold_10	193375	193873			expressed protein [Cryptococcus neoformans var. neofo...		0
9377	scaffold_10	194159	197453	ARG5,6	NAGS	protein ARG5,6 [Microbotryum lychnidis-dioicae p1A1 L...	GO:16620 oxidoreductase activity, acting on the aldehyde or oxo group of donors, NAD or NADP as acceptor GO:51287 NAD binding GO:55114 oxidation-reduction process GO:3942 N-acetyl-gamma-glutamyl-phosphate reductase activity	0			KOG2436:Acetylglutamate kinase/acetylglutamate synthase	HMMPfam:Amino acid kinase family:PF00696,HMMPfam:Semialdehyde dehydrogenase, NAD binding domain:PF01118,HMMPfam:Protein of unknown function (DUF619):PF04768,PIRSF::PIRSF036440,ProSitePatterns:N-acetyl-gamma-glutamyl-phosphate reductase active site.:PS01224,SMART:Semialdehyde dehydrogenase, NAD binding domain:SM00859,SUPERFAMILY::SSF51735,SUPERFAMILY::SSF53633,SUPERFAMILY::SSF55347,TIGRFAM:argB: a…
9378	scaffold_10	198113	201234	SPC97	TUBGCP2	gamma-tubulin complex component 2 [Cryptococcus gatti...	GO:226 microtubule cytoskeleton organization GO:922 spindle pole GO:5815 microtubule organizing center	0			KOG2001:Gamma-tubulin complex, DGRIP84/SPC97 component	HMMPfam:Spc97 / Spc98 family:PF04130
9379	scaffold_10	203072	203287					0	Secreted
9380	scaffold_10	203775	207320					0
9381	scaffold_10	207547	209466	NPL6		protein-nucleus import-related protein [Trichospo...		0				HMMPfam:Chromatin remodelling complex Rsc7/Swp82 subunit:PF08624
9382	scaffold_10	209891	213073					0
9383	scaffold_10	213676	214574			related to thioesterase [Fusarium fujikuroi IMI 58289]		0		3.1.2.-		HMMPfam:Thioesterase superfamily:PF03061,SUPERFAMILY::SSF54637
9384	scaffold_10	214946	217442	NOC2	NOC2L	Noc2-domain-containing protein [Wallemia mellicol...		0			KOG2256:Predicted protein involved in nuclear export of pre-ribosomes	HMMPfam:Noc2p family:PF03715
9385	scaffold_10	217643	219086			putative pre-mrna-splicing factor 38b [Diaporthe ampe...		0
9386	scaffold_10	219335	219910		DPM2	dolichol phosphate-mannose biosynthesis regulatory [N...	GO:9059 macromolecule biosynthetic process GO:30176 integral component of endoplasmic reticulum membrane	2	Anchored to Membrane		KOG3488:Dolichol phosphate-mannose regulatory protein (DPM2)	HMMPfam:Dolichol phosphate-mannose biosynthesis regulatory protein (DPM2):PF07297
9387	scaffold_10	220275	221904	MRF1	MTRF1L	release factor [Trametes versicolor FP-101664 SS1]	GO:3747 translation release factor activity GO:6415 translational termination GO:5737 cytoplasm GO:16149 translation release factor activity, codon specific	0			KOG2726:Mitochondrial polypeptide chain release factor	HMMPfam:RF-1 domain:PF00472,HMMPfam:PCRF domain:PF03462,ProSitePatterns:Prokaryotic-type class I peptide chain release factors signature.:PS00745,SMART::SM00937,SUPERFAMILY::SSF75620
9388	scaffold_10	222142	223175	EGD1	BTF3,BTF3L4	nascent polypeptide-associated complex subunit beta [...		0			KOG2240:RNA polymerase II general transcription factor BTF3 and related proteins	HMMPfam:NAC domain:PF01849,ProSiteProfiles:NAC A/B domain profile.:PS51151
9389	scaffold_10	223629	224377	SBH2,SBH1		pre protein translocase sec sec61-beta subunit [Stemp...	GO:5784 Sec61 translocon complex GO:6886 intracellular protein transport	1	Anchored to Membrane		KOG3457:Sec61 protein translocation complex, beta subunit	HMMPfam:Sec61beta family:PF03911,PIRSF::PIRSF006398
9390	scaffold_10	224870	227887			activator of Chs3p (chitin synthase III); Skt5p [...		0			KOG1550:Extracellular protein SEL-1 and related proteins,KOG1550:Extracellular protein SEL-1 and related proteins,KOG1550:Extracellular protein SEL-1 and related proteins	HMMPfam:Sel1 repeat:PF08238,SMART:Sel1-like repeats.:SM00671,SUPERFAMILY::SSF81901
9391	scaffold_10	228517	230203	HYM1	CAB39,CAB39L	calcium-binding protein 39 [Microbotryum lychnidis-di...	GO:5488 binding	0			KOG1566:Conserved protein Mo25	HMMPfam:Mo25-like:PF08569,SUPERFAMILY::SSF48371
9392	scaffold_10	230632	231986			Osmotin, thaumatin-like protein [Fistulina hepatica A...		0	Secreted			HMMPfam:Thaumatin family:PF00314,PIRSF::PIRSF002703,PRINTS:Pathogenesis-related protein signature:PR00347,ProSiteProfiles:Thaumatin family profile.:PS51367,SMART:Thaumatin family:SM00205,SUPERFAMILY::SSF49870
9393	scaffold_10	232781	233762			MIND kinetochore complex component Nnf1 [Trichophyton...		0
9394	scaffold_10	233944	234631					1				HMMPfam:Protein of unknown function (DUF3317):PF11779
9395	scaffold_10	235522	235827					0	Secreted
9396	scaffold_10	236228	240194			ARM repeat-containing protein [Fistulina hepatica ATC...	GO:5488 binding	0	Secreted			HMMPfam:Domain of unknown function (DUF2411):PF10304,SUPERFAMILY::SSF48371
9397	scaffold_10	240232	241544			Peptidyl-prolyl cis-trans isomerase [Grifola frondosa]		0				SMART:N-terminal domain of CBF1 interacting co-repressor CIR:SM01083
9398	scaffold_10	241956	242588					0
9399	scaffold_10	243665	244261					0
9400	scaffold_10	245028	245336					0	Anchored to Membrane
9401	scaffold_10	245440	249406			ARM repeat-containing protein [Neolentinus lepideus H...	GO:5488 binding	0	Secreted		KOG4653:Uncharacterized conserved protein	HMMPfam:Domain of unknown function (DUF2411):PF10304,HMMPfam:Protein of unknown function (DUF2435):PF10363,SUPERFAMILY::SSF48371
9402	scaffold_10	249444	250770			Peptidyl-prolyl cis-trans isomerase [Grifola frondosa]		0				SMART:N-terminal domain of CBF1 interacting co-repressor CIR:SM01083
9403	scaffold_10	251182	253017					0
9404	scaffold_10	253170	254250	RRP46	EXOSC5	ribosomal protein S5 domain 2-like protein [Mortierel...		0			KOG1069:Exosomal 3'-5' exoribonuclease complex, subunit Rrp46	HMMPfam:3' exoribonuclease family, domain 1:PF01138,SUPERFAMILY::SSF54211,SUPERFAMILY::SSF55666
9405	scaffold_10	254364	255172	SMT3	SUMO2,SUMO1	ubiquitin-like protein [Saitoella complicata NRRL...	GO:5515 protein binding	0			KOG1769:Ubiquitin-like proteins	HMMPfam:Ubiquitin-2 like Rad60 SUMO-like:PF11976,ProSiteProfiles:Ubiquitin domain profile.:PS50053,SUPERFAMILY::SSF54236
9406	scaffold_10	255756	256586			Protein of unknown function [Komagataella phaffii...		0				HMMPfam:Protein of unknown function (DUF2034):PF10356
9407	scaffold_10	256702	258919	GLE1		poly(A)+ mRNA-nucleus export-related protein [Rho...	GO:5643 nuclear pore GO:16973 poly(A)+ mRNA export from nucleus	0			KOG2412:Nuclear-export-signal (NES)-containing protein/polyadenylated-RNA export factor	HMMPfam:GLE1-like protein:PF07817
9408	scaffold_10	259080	260427			NAD(P)-binding protein [Punctularia strigosozonat...		0				HMMPfam:NADH(P)-binding:PF13460,SUPERFAMILY::SSF51735
9409	scaffold_10	260898	261462			BET1 [Xanthophyllomyces dendrorhous]	GO:5515 protein binding	1			KOG3385:V-SNARE	ProSiteProfiles:t-SNARE coiled-coil homology domain profile.:PS50192,SUPERFAMILY::SSF58038
9410	scaffold_10	261583	262732					0	Secreted
9411	scaffold_10	262893	265321		PRC1	Protein kinase [Kalmanozyma brasiliensis GHG001]	GO:226 microtubule cytoskeleton organization GO:910 cytokinesis GO:8017 microtubule binding	0			KOG4302:Microtubule-associated protein essential for anaphase spindle elongation,KOG4302:Microtubule-associated protein essential for anaphase spindle elongation	HMMPfam:Microtubule associated protein (MAP65/ASE1 family):PF03999
9412	scaffold_10	266610	267641		MBTPS2	membrane-bound transcription factor site-2 protease [...		1	Anchored to Membrane	3.4.24.85	KOG2921:Intramembrane metalloprotease (sterol-regulatory element-binding protein (SREBP) protease)
9413	scaffold_10	268181	268879					0
9414	scaffold_10	270342	271774			inhibitor of growth protein 4 [Lichtheimia corymbifer...	GO:5515 protein binding GO:8270 zinc ion binding	0			KOG1973:Chromatin remodeling protein, contains PHD Zn-finger	HMMPfam:PHD-finger:PF00628,HMMPfam:Inhibitor of growth proteins N-terminal histone-binding:PF12998,ProSitePatterns:Zinc finger PHD-type signature.:PS01359,ProSiteProfiles:Zinc finger PHD-type profile.:PS50016,SMART:PHD zinc finger:SM00249,SUPERFAMILY::SSF57903
9415	scaffold_10	272188	272699	YFH1	FXN	Frataxin [Gonapodya prolifera JEL478]	GO:8199 ferric iron binding GO:16226 iron-sulfur cluster assembly GO:4322 ferroxidase activity GO:5739 mitochondrion	0		1.16.3.1	KOG3413:Mitochondrial matrix protein frataxin, involved in Fe/S protein biosynthesis	HMMPfam:Frataxin-like domain:PF01491,PRINTS:Frataxin signature:PR00904,ProSitePatterns:Frataxin family signature.:PS01344,ProSiteProfiles:Frataxin family profile.:PS50810,SUPERFAMILY::SSF55387,TIGRFAM:FeS_CyaY: iron donor protein CyaY:TIGR03421,TIGRFAM:mito_frataxin: frataxin:TIGR03422
9416	scaffold_10	272884	273999			IBR finger protein, putative [Rhizoctonia solani AG-3...	GO:8270 zinc ion binding	0		6.3.2.19	KOG1812:Predicted E3 ubiquitin ligase	HMMPfam:IBR domain:PF01485,ProSitePatterns:Zinc finger RING-type signature.:PS00518,SUPERFAMILY::SSF57850
9417	scaffold_10	274076	276723		THOC1	THO complex subunit 1 [Leucoagaricus sp. SymC.cos]		0			KOG2491:Nuclear matrix protein	HMMPfam:THO complex subunit 1 transcription elongation factor:PF11957
9418	scaffold_10	277002	277499					0
9419	scaffold_10	277584	281665			RNA recognition motif domain containing protein [...		0				SUPERFAMILY::SSF54928
9420	scaffold_10	282030	286830	MPH1	FANCM		GO:3676 nucleic acid binding GO:5524 ATP binding	0			KOG0354:DEAD-box like helicase	HMMPfam:DEAD/DEAH box helicase:PF00270,HMMPfam:Helicase conserved C-terminal domain:PF00271,ProSiteProfiles:Superfamilies 1 and 2 helicase ATP-binding type-1 domain profile.:PS51192,ProSiteProfiles:Superfamilies 1 and 2 helicase C-terminal domain profile.:PS51194,SMART:DEAD-like helicases superfamily:SM00487,SMART:helicase superfamily c-terminal domain:SM00490,SUPERFAMILY::SSF52540
9421	scaffold_10	287075	287902	EAF6	MEAF6	Histone acetyltransferase subunit NuA4 [Microbotryum ...		0			KOG3856:Uncharacterized conserved protein	HMMPfam:Histone acetyltransferase subunit NuA4:PF09340
9422	scaffold_10	288015	290756	HSF1	HSF2	transcription factor [Rhizoctonia solani 123E]	GO:3700 transcription factor activity, sequence-specific DNA binding GO:5634 nucleus GO:6355 regulation of transcription, DNA-templated GO:43565 sequence-specific DNA binding	0	Secreted		KOG0627:Heat shock transcription factor	HMMPfam:HSF-type DNA-binding:PF00447,PRINTS:Heat shock factor (HSF) domain signature:PR00056,SMART:heat shock factor:SM00415,SUPERFAMILY::SSF46785
9423	scaffold_10	292025	293259		PASK	related to serine/threonine-protein kinase [Sporisori...	GO:4672 protein kinase activity GO:5524 ATP binding GO:6468 protein phosphorylation GO:16772 transferase activity, transferring phosphorus-containing groups	0	Secreted	2.7.11.1	KOG0590:Checkpoint kinase and related serine/threonine protein kinases	HMMPfam:Protein kinase domain:PF00069,ProSitePatterns:Protein kinases ATP-binding region signature.:PS00107,ProSitePatterns:Serine/Threonine protein kinases active-site signature.:PS00108,ProSiteProfiles:Protein kinase domain profile.:PS50011,SMART:Serine/Threonine protein kinases, catalytic domain:SM00220,SUPERFAMILY::SSF56112
9424	scaffold_10	294531	295734					0	Anchored to Membrane
9425	scaffold_10	295775	298601	LCB2	SPTLC2,SPTLC3	serine palmitoyltransferase [Kwoniella heveanensis CB...	GO:9058 biosynthetic process GO:30170 pyridoxal phosphate binding GO:8152 metabolic process GO:16740 transferase activity	0		2.3.1.50	KOG1357:Serine palmitoyltransferase	HMMPfam:Aminotransferase class I and II:PF00155,ProSitePatterns:Aminotransferases class-II pyridoxal-phosphate attachment site.:PS00599,SUPERFAMILY::SSF53383
9426	scaffold_10	298923	300090		RWDD2B	Uncharacterised conserved protein UCP038021, RWD [Pen...		0	Secreted			HMMPfam:Protein of unknown function (DUF1115):PF06544,PIRSF::PIRSF038021,SUPERFAMILY::SSF54495
9427	scaffold_10	300871	301562			expressed protein [Cryptococcus neoformans var. neofo...		0
9428	scaffold_10	301806	307768	DRS2,DNF2,DNF1	ATP11A,ATP11B,ATP11C,ATP8A1,ATP8A2,ATP8B1,ATP8B2,ATP8B4,ATP8B3	phospholipid-translocating P-type ATPase [Sistotremas...	GO:166 nucleotide binding GO:46872 metal ion binding GO:16021 integral component of membrane GO:287 magnesium ion binding	10		3.6.3.1	KOG0206:P-type ATPase	HMMPfam:E1-E2 ATPase:PF00122,HMMPfam:haloacid dehalogenase-like hydrolase:PF12710,PRINTS:P-type cation-transporting ATPase superfamily signature:PR00119,ProSitePatterns:E1-E2 ATPases phosphorylation site.:PS00154,SUPERFAMILY::SSF56784,SUPERFAMILY::SSF81653,SUPERFAMILY::SSF81660,SUPERFAMILY::SSF81665,TIGRFAM:ATPase_P-type: HAD ATPase, P-type, family IC:TIGR01494,TIGRFAM:ATPase-Plipid: phospholipid…
9429	scaffold_10	308503	311284			heat shock 70 kDa protein 12A [Rhizoctonia solani AG-...		0
9430	scaffold_10	311379	314968	DNA2	DNA2	DNA replication ATP-dependent helicase Dna2 [Rhod...		0		3.6.4.12	KOG1805:DNA replication helicase	HMMPfam:DNA replication factor Dna2:PF08696,HMMPfam:AAA domain:PF13086,HMMPfam:AAA domain:PF13087,SUPERFAMILY::SSF52540
9431	scaffold_10	315591	316093			DNA replication ATP-dependent helicase Dna2 [Rhod...		0
9432	scaffold_10	316506	317869	ANP1		glycosyltransferase family 62 protein [Mixia osmu...		1	Anchored to Membrane	2.4.1.-		HMMPfam:Anp1:PF03452,SUPERFAMILY::SSF53448
9433	scaffold_10	318251	319455					0
9434	scaffold_10	320131	322252	GAD1		glutamate decarboxylase [Fomitiporia mediterranea...	GO:16831 carboxy-lyase activity GO:19752 carboxylic acid metabolic process GO:30170 pyridoxal phosphate binding GO:4351 glutamate decarboxylase activity	0		4.1.1.15	KOG1383:Glutamate decarboxylase/sphingosine phosphate lyase	HMMPfam:Pyridoxal-dependent decarboxylase conserved domain:PF00282,ProSitePatterns:DDC / GAD / HDC / TyrDC pyridoxal-phosphate attachment site.:PS00392,SUPERFAMILY::SSF53383,TIGRFAM:Glu-decarb-GAD: glutamate decarboxylase:TIGR01788
9435	scaffold_10	323098	325825	GAD1		glutamate decarboxylase [Fomitiporia mediterranea...	GO:16831 carboxy-lyase activity GO:19752 carboxylic acid metabolic process GO:30170 pyridoxal phosphate binding GO:4351 glutamate decarboxylase activity	0		4.1.1.15	KOG1383:Glutamate decarboxylase/sphingosine phosphate lyase	HMMPfam:Pyridoxal-dependent decarboxylase conserved domain:PF00282,ProSitePatterns:DDC / GAD / HDC / TyrDC pyridoxal-phosphate attachment site.:PS00392,SUPERFAMILY::SSF53383,TIGRFAM:Glu-decarb-GAD: glutamate decarboxylase:TIGR01788
9436	scaffold_10	325989	327863					0	Anchored to Membrane
9437	scaffold_10	327960	333301	PDS5	PDS5A,PDS5B	cohesin-associated protein Pds5 [Stereum hirsutum...	GO:5488 binding	0			KOG1525:Sister chromatid cohesion complex Cohesin, subunit PDS5	SUPERFAMILY::SSF48371
9438	scaffold_10	333722	337577	NAT1	NAA15,NAA16	N-terminal acetyltransferase A, auxiliary subunit [Rh...	GO:5515 protein binding	0		2.3.1.88	KOG1156:N-terminal acetyltransferase	HMMPfam:Tetratricopeptide repeat:PF07719,HMMPfam:NMDA receptor-regulated protein 1:PF12569,PIRSF::PIRSF000422,ProSiteProfiles:TPR repeat region circular profile.:PS50293,SMART:Tetratricopeptide repeats:SM00028,SUPERFAMILY::SSF48452
9439	scaffold_10	337866	340861			glycoside hydrolase family 15 protein [Rhizoctonia so...		0			KOG2590:RNA-binding protein LARP/SRO9 and related La domain proteins,KOG2590:RNA-binding protein LARP/SRO9 and related La domain proteins	HMMPfam:La domain:PF05383,ProSiteProfiles:La-type HTH domain profile.:PS50961,SMART:Domain in the RNA-binding Lupus La protein; unknown function:SM00715,SUPERFAMILY::SSF46785
9440	scaffold_10	341677	343060					7
9441	scaffold_10	343845	345302					7
9442	scaffold_10	346068	346985			ankyrin repeat protein [Rhizoctonia solani AG-3 Rhs1AP]	GO:5515 protein binding	0				HMMPfam:Ankyrin repeats (3 copies):PF12796,ProSiteProfiles:Ankyrin repeat profile.:PS50088,ProSiteProfiles:Ankyrin repeat region circular profile.:PS50297,SUPERFAMILY::SSF48403
9443	scaffold_10	347170	348411				GO:5515 protein binding	0				HMMPfam:F-box domain:PF00646,ProSiteProfiles:F-box domain profile.:PS50181,SUPERFAMILY::SSF81383
9444	scaffold_10	348660	356355	POL2	POLE	DNA polymerase epsilon catalytic subunit A [Microbotr...	GO:166 nucleotide binding GO:3677 DNA binding GO:8408 3'-5' exonuclease activity GO:3887 DNA-directed DNA polymerase activity	0		2.7.7.7	KOG1798:DNA polymerase epsilon, catalytic subunit A	HMMPfam:DNA polymerase family B:PF00136,HMMPfam:DNA polymerase family B, exonuclease domain:PF03104,HMMPfam:Domain of unknown function (DUF1744):PF08490,SMART:DNA polymerase type-B family:SM00486,SUPERFAMILY::SSF53098,SUPERFAMILY::SSF56672
9445	scaffold_10	356751	359055			expressed protein [Cryptococcus neoformans var. neofo...		0	Secreted
9446	scaffold_10	359854	363039	TRZ1	ELAC2	Metallo-hydrolase/oxidoreductase [Peniophora sp. CONT]	GO:8033 tRNA processing	0		3.1.26.11	KOG2121:Predicted metal-dependent hydrolase (beta-lactamase superfamily)	HMMPfam:Beta-lactamase superfamily domain:PF12706,HMMPfam:tRNase Z endonuclease:PF13691,SUPERFAMILY::SSF56281
9447	scaffold_10	363349	364713			Protein sfk1 [Wallemia ichthyophaga EXF-994]		6	Anchored to Membrane			HMMPfam:Frag1/DRAM/Sfk1 family:PF10277
9448	scaffold_10	364983	366147					0
9449	scaffold_10	366708	367893					0
9450	scaffold_10	368387	368641					0
9451	scaffold_10	369201	370313					0
9452	scaffold_10	371981	373255			secreted protein [Melampsora larici-populina 98AG31]		0	Secreted
9453	scaffold_10	373772	374332					0
9454	scaffold_10	374386	377567					0
9455	scaffold_10	377970	379646			Protein-lysine N-methyltransferase EFM2 [Hypsizygus m...		0	Secreted		KOG2793:Putative N2,N2-dimethylguanosine tRNA methyltransferase	HMMPfam:Putative methyltransferase:PF10294,SUPERFAMILY::SSF53335
9456	scaffold_10	380129	381362	YLR126C		class I glutamine amidotransferase-like protein [Rhod...		0		6.3.5.2	KOG3179:Predicted glutamine synthetase	HMMPfam:Glutamine amidotransferase class-I:PF00117,ProSiteProfiles:Glutamine amidotransferase type 1 domain profile.:PS51273,SUPERFAMILY::SSF52317
9457	scaffold_10	381522	383960	DAL7,MLS1		malate synthase, glyoxysomal [Microbotryum lychnidis-...	GO:4474 malate synthase activity GO:6097 glyoxylate cycle GO:3824 catalytic activity	0		2.3.3.9	KOG1261:Malate synthase	HMMPfam:Malate synthase:PF01274,PIRSF::PIRSF001363,ProSitePatterns:Malate synthase signature.:PS00510,SUPERFAMILY::SSF51645,TIGRFAM:malate_syn_A: malate synthase A:TIGR01344
9458	scaffold_10	384249	386320	APM1	AP1M1,AP1M2	AP-1 complex subunit mu-1 [Microbotryum lychnidis-dio...	GO:5515 protein binding GO:6886 intracellular protein transport GO:16192 vesicle-mediated transport GO:30131 clathrin adaptor complex	0			KOG0937:Adaptor complexes medium subunit family	HMMPfam:Adaptor complexes medium subunit family:PF00928,HMMPfam:Clathrin adaptor complex small chain:PF01217,PIRSF::PIRSF005992,PRINTS:Clathrin coat assembly protein signature:PR00314,ProSitePatterns:Clathrin adaptor complexes medium chain signature 1.:PS00990,ProSitePatterns:Clathrin adaptor complexes medium chain signature 2.:PS00991,ProSiteProfiles:Mu homology domain (MHD) profile.:PS51072,SUP…
9459	scaffold_10	386691	388371					0	Secreted
9460	scaffold_10	388491	389761			Thioredoxin-related transmembrane protein 2-B [Choane...		3	Secreted			SUPERFAMILY::SSF52833
9461	scaffold_10	389832	392680	MLH1	MLH1	DNA mismatch repair protein MutL [Schizopora paradoxa]	GO:5524 ATP binding GO:6298 mismatch repair GO:30983 mismatched DNA binding	0			KOG1979:DNA mismatch repair protein - MLH1 family	HMMPfam:DNA mismatch repair protein, C-terminal domain:PF01119,HMMPfam:Histidine kinase-, DNA gyrase B-, and HSP90-like ATPase:PF13589,ProSitePatterns:DNA mismatch repair proteins mutL / hexB / PMS1 signature.:PS00058,SUPERFAMILY::SSF54211,SUPERFAMILY::SSF55874,TIGRFAM:mutl: DNA mismatch repair protein MutL:TIGR00585
9462	scaffold_10	393718	395326	SFK1		DNA DAMAGE-REGULATED AUTOPHAGY MODULATOR PROTEIN 1 [C...		6	Anchored to Membrane			HMMPfam:Frag1/DRAM/Sfk1 family:PF10277
9463	scaffold_10	395816	397150		DHDH	NADP:D-xylose dehydrogenase [Saitoella complicata...	GO:16491 oxidoreductase activity	0			KOG2741:Dimeric dihydrodiol dehydrogenase,KOG2741:Dimeric dihydrodiol dehydrogenase	HMMPfam:Oxidoreductase family, NAD-binding Rossmann fold:PF01408,SUPERFAMILY::SSF51735,SUPERFAMILY::SSF55347
9464	scaffold_10	397231	398090	YKL071W		protein of glucose/ribitol dehydrogenase family [...	GO:8152 metabolic process GO:16491 oxidoreductase activity	0		1.1.1.349	KOG1611:Predicted short chain-type dehydrogenase	HMMPfam:short chain dehydrogenase:PF00106,PRINTS:Glucose/ribitol dehydrogenase family signature:PR00081,SUPERFAMILY::SSF51735
9465	scaffold_10	399144	399987					0
9466	scaffold_10	400435	400998					0	Secreted
9467	scaffold_10	401360	402298		VAMP7,VAMP8	vesicle-associated membrane protein 7 [Microbotryum l...	GO:16021 integral component of membrane GO:16192 vesicle-mediated transport GO:6810 transport	1			KOG0859:Synaptobrevin/VAMP-like protein	HMMPfam:Synaptobrevin:PF00957,HMMPfam:Regulated-SNARE-like domain:PF13774,PRINTS:Synaptobrevin signature:PR00219,ProSiteProfiles:Longin domain profile.:PS50859,ProSiteProfiles:v-SNARE coiled-coil homology domain profile.:PS50892,SUPERFAMILY::SSF58038,SUPERFAMILY::SSF64356
9468	scaffold_10	402585	405523	TRL1		RNA ligase [Laccaria bicolor S238N-H82]	GO:3972 RNA ligase (ATP) activity GO:5524 ATP binding GO:6388 tRNA splicing, via endonucleolytic cleavage and ligation	0		6.5.1.3		HMMPfam:Fungal tRNA ligase phosphodiesterase domain:PF08302,HMMPfam:tRNA ligase kinase domain:PF08303,HMMPfam:RNA ligase:PF09511,SUPERFAMILY::SSF52540
9469	scaffold_10	405793	407272			peroxisomal dehydratase [Obba rivulosa]		0			KOG1206:Peroxisomal multifunctional beta-oxidation protein and related enzymes	HMMPfam:MaoC like domain:PF01575,HMMPfam:N-terminal half of MaoC dehydratase:PF13452,SUPERFAMILY::SSF54637
9470	scaffold_10	407441	409508	ERC1,YDR338C	SLC47A1,SLC47A2	MATE efflux family protein [Schizopora paradoxa]	GO:6855 drug transmembrane transport GO:15238 drug transmembrane transporter activity GO:15297 antiporter activity GO:16020 membrane	10			KOG1347:Uncharacterized membrane protein, predicted efflux pump	HMMPfam:MatE:PF01554,TIGRFAM:matE: MATE efflux family protein:TIGR00797
9471	scaffold_10	410090	412457			MFS general substrate transporter [Exidia glandulosa ...	GO:16021 integral component of membrane GO:22857 transmembrane transporter activity GO:55085 transmembrane transport	9	Secreted		KOG0252:Inorganic phosphate transporter	HMMPfam:Sugar (and other) transporter:PF00083,ProSiteProfiles:Major facilitator superfamily (MFS) profile.:PS50850,SUPERFAMILY::SSF103473
9472	scaffold_10	413444	416551	MCM2	MCM2	DNA replication licensing factor mcm2 [Microbotryum l...	GO:3677 DNA binding GO:5524 ATP binding GO:6260 DNA replication GO:3678 DNA helicase activity	0		3.6.4.12	KOG0477:DNA replication licensing factor, MCM2 component	HMMPfam:MCM2/3/5 family:PF00493,HMMPfam:Mini-chromosome maintenance protein 2:PF12619,HMMPfam:MCM N-terminal domain:PF14551,PRINTS:Mini-chromosome maintenance (MCM) protein family signature:PR01657,PRINTS:Mini-chromosome maintenance (MCM) protein 2 signature:PR01658,ProSitePatterns:MCM family signature.:PS00847,ProSiteProfiles:MCM family domain profile.:PS50051,SMART:minichromosome maintenance pr…
9473	scaffold_10	417505	418471					0
9474	scaffold_10	418669	421245					0	Secreted
9475	scaffold_10	421636	422494		RBM18	single-stranded nucleic acid binding protein [Rho...	GO:3676 nucleic acid binding	0		5.2.1.8	KOG0123:Polyadenylate-binding protein (RRM superfamily),KOG0123:Polyadenylate-binding protein (RRM superfamily)	HMMPfam:RNA recognition motif. (a.k.a. RRM, RBD, or RNP domain):PF00076,ProSiteProfiles:Eukaryotic RNA Recognition Motif (RRM) profile.:PS50102,SMART:RNA recognition motif:SM00360,SUPERFAMILY::SSF54928
9476	scaffold_10	422767	426748	CSC1		DUF221-domain-containing protein [Laetiporus sulphure...	GO:16020 membrane	11			KOG1134:Uncharacterized conserved protein	HMMPfam:Domain of unknown function DUF221:PF02714,HMMPfam:Late exocytosis, associated with Golgi transport:PF13967,HMMPfam:Domain of unknown function (DUF4463):PF14703
9477	scaffold_10	426954	427895				GO:981 RNA polymerase II transcription factor activity, sequence-specific DNA binding GO:5634 nucleus GO:6355 regulation of transcription, DNA-templated GO:8270 zinc ion binding	0				HMMPfam:Fungal Zn(2)-Cys(6) binuclear cluster domain:PF00172,ProSitePatterns:Zn(2)-C6 fungal-type DNA-binding domain signature.:PS00463,ProSiteProfiles:Zn(2)-C6 fungal-type DNA-binding domain profile.:PS50048,SUPERFAMILY::SSF57701
9478	scaffold_10	428517	429913					0
9479	scaffold_10	430146	432940				GO:981 RNA polymerase II transcription factor activity, sequence-specific DNA binding GO:5634 nucleus GO:6355 regulation of transcription, DNA-templated GO:8270 zinc ion binding	0				HMMPfam:Fungal Zn(2)-Cys(6) binuclear cluster domain:PF00172,ProSitePatterns:Zn(2)-C6 fungal-type DNA-binding domain signature.:PS00463,ProSiteProfiles:Zn(2)-C6 fungal-type DNA-binding domain profile.:PS50048,SUPERFAMILY::SSF57701
9480	scaffold_10	433263	434310					0
9481	scaffold_10	434481	435131					0				HMMPfam:Protein of unknown function (DUF3602):PF12223
9482	scaffold_10	435382	439006			Sad1_UNC-domain-containing protein [Sphaerulina m...		0			KOG1396:Uncharacterized conserved protein	HMMPfam:Sad1 / UNC-like C-terminal:PF07738,ProSiteProfiles:SUN domain profile.:PS51469
9483	scaffold_10	439344	441081			ubiquinone biosynthesis protein coq- mitochondrial [F...		0				SUPERFAMILY::SSF52047
9484	scaffold_10	441335	443528	QDR3		MFS general substrate transporter [Neolentinus lepide...	GO:16021 integral component of membrane GO:55085 transmembrane transport	12			KOG0255:Synaptic vesicle transporter SVOP and related transporters (major facilitator superfamily)	HMMPfam:Major Facilitator Superfamily:PF07690,ProSiteProfiles:Major facilitator superfamily (MFS) profile.:PS50850,SUPERFAMILY::SSF103473
9485	scaffold_10	443661	444962	RTS2	KIN	DNA/RNA-binding protein KIN17 [Rhizoctonia solani]		0			KOG2837:Protein containing a U1-type Zn-finger and implicated in RNA splicing or processing	HMMPfam:Domain of Kin17 curved DNA-binding protein:PF10357,SUPERFAMILY::SSF57667
9486	scaffold_10	445419	446946				GO:6950 response to stress GO:16021 integral component of membrane	6				HMMPfam:RTA1 like protein:PF04479
9487	scaffold_10	447624	448229					1
9488	scaffold_10	448801	450033			ribosomal protein S5 domain 2-like protein [Calocera ...		0	Secreted		KOG1612:Exosomal 3'-5' exoribonuclease complex, subunit Rrp42	HMMPfam:3' exoribonuclease family, domain 1:PF01138,SUPERFAMILY::SSF54211,SUPERFAMILY::SSF55666
9489	scaffold_10	450183	453173			potassium channel subfamily K, other eukaryote [R...	GO:5267 potassium channel activity GO:16020 membrane GO:71805 potassium ion transmembrane transport	9			KOG1418:Tandem pore domain K+ channel	HMMPfam:Ion channel:PF07885,PRINTS:Two pore domain K+ channel signature:PR01333,SUPERFAMILY::SSF81324
9490	scaffold_10	453460	456260			glycoside hydrolase family 28 protein [Tulasnella cal...		0	Secreted
9491	scaffold_10	456532	457918		DHDH	NAD(P)-binding protein [Cutaneotrichosporon oleag...	GO:16491 oxidoreductase activity	0			KOG2741:Dimeric dihydrodiol dehydrogenase,KOG2741:Dimeric dihydrodiol dehydrogenase	HMMPfam:Oxidoreductase family, NAD-binding Rossmann fold:PF01408,SUPERFAMILY::SSF51735,SUPERFAMILY::SSF55347
9492	scaffold_10	458374	459990	RRI1	COPS5	COP9 signalosome complex subunit 5 [Microbotryum lych...	GO:5515 protein binding	0		3.4.-.-	KOG1554:COP9 signalosome, subunit CSN5,KOG1554:COP9 signalosome, subunit CSN5	HMMPfam:JAB1/Mov34/MPN/PAD-1 ubiquitin protease:PF01398,SMART:JAB/MPN domain:SM00232,SUPERFAMILY::SSF102712
9493	scaffold_10	460316	462771			oxysterol-binding protein [Kalmanozyma brasiliens...		0			KOG2210:Oxysterol-binding protein	HMMPfam:Oxysterol-binding protein:PF01237,SUPERFAMILY::SSF144000
9494	scaffold_10	463118	466210	NCL1	NSUN2	S-adenosyl-L-methionine-dependent methyltransferase [...	GO:8168 methyltransferase activity GO:16428 tRNA (cytosine-5-)-methyltransferase activity GO:3723 RNA binding	0		2.1.1.202	KOG2198:tRNA cytosine-5-methylases and related enzymes of the NOL1/NOP2/sun superfamily	HMMPfam:NOL1/NOP2/sun family:PF01189,PRINTS:RNA (C5-cytosine) methyltransferase signature:PR02008,PRINTS:RNA (C5-cytosine) methyltransferase NCL1 subfamily signature:PR02011,ProSitePatterns:NOL1/NOP2/sun family signature.:PS01153,ProSiteProfiles:SAM-dependent MTase RsmB/NOP-type domain profile.:PS51686,SUPERFAMILY::SSF53335
9495	scaffold_10	466494	471179	LYS2		L-aminoadipate-semialdehyde dehydrogenase [Microbotry...	GO:3824 catalytic activity GO:8152 metabolic process GO:4043 L-aminoadipate-semialdehyde dehydrogenase activity GO:9085 lysine biosynthetic process	0		1.2.1.31	KOG1178:Non-ribosomal peptide synthetase/alpha-aminoadipate reductase and related enzymes	HMMPfam:AMP-binding enzyme:PF00501,HMMPfam:Phosphopantetheine attachment site:PF00550,HMMPfam:Male sterility protein:PF07993,HMMPfam:AMP-binding enzyme C-terminal domain:PF13193,PIRSF::PIRSF001617,ProSitePatterns:Phosphopantetheine attachment site.:PS00012,ProSitePatterns:Putative AMP-binding domain signature.:PS00455,ProSiteProfiles:Acyl carrier protein phosphopantetheine domain profile.:PS50075…
9496	scaffold_10	471353	475855			putative protein [Melanopsichium pennsylvanicum 4]		0
9497	scaffold_10	476023	479289	APL4	AP1G1,AP1G2	AP-1 complex subunit gamma-1 [Microbotryum lychnidis-...	GO:6886 intracellular protein transport GO:16192 vesicle-mediated transport GO:30117 membrane coat GO:30131 clathrin adaptor complex	0			KOG1062:Vesicle coat complex AP-1, gamma subunit	HMMPfam:Adaptin N terminal region:PF01602,HMMPfam:Adaptin C-terminal domain:PF02883,PIRSF::PIRSF037094,ProSiteProfiles:Gamma-adaptin ear (GAE) domain profile.:PS50180,SMART:Adaptin C-terminal domain:SM00809,SUPERFAMILY::SSF48371,SUPERFAMILY::SSF49348
9498	scaffold_10	479991	480650			UPF0057-domain-containing protein [Neolentinus lepide...	GO:16021 integral component of membrane	2	Secreted		KOG1773:Stress responsive protein	HMMPfam:Proteolipid membrane potential modulator:PF01679,ProSiteProfiles:Prokaryotic membrane lipoprotein lipid attachment site profile.:PS51257
9499	scaffold_10	480949	482653	CYS3	CTH	Cystathionine gamma-lyase [Hypsizygus marmoreus]	GO:30170 pyridoxal phosphate binding	0				HMMPfam:Cys/Met metabolism PLP-dependent enzyme:PF01053,PIRSF::PIRSF001434,ProSitePatterns:Cys/Met metabolism enzymes pyridoxal-phosphate attachment site.:PS00868,SUPERFAMILY::SSF53383
9500	scaffold_10	483022	484511	YIF1	YIF1B,YIF1A	YIF1-domain-containing protein [Calocera viscosa TUFC...		4				HMMPfam:YIF1:PF03878
9501	scaffold_10	485139	486293					0
9502	scaffold_10	486647	489747	UBA2	UBA2	Ubiquitin-activating enzyme E1-like protein [Leucoaga...	GO:8641 small protein activating enzyme activity GO:5524 ATP binding GO:6464 cellular protein modification process GO:16925 protein sumoylation	0		6.3.2.19	KOG2013:SMT3/SUMO-activating complex, catalytic component UBA2	HMMPfam:ThiF family:PF00899,HMMPfam:Repeat in ubiquitin-activating (UBA) protein:PF02134,HMMPfam:Ubiquitin-activating enzyme active site:PF10585,HMMPfam:Ubiquitin/SUMO-activating enzyme ubiquitin-like domain:PF14732,PIRSF::PIRSF039133,SUPERFAMILY::SSF69572
9503	scaffold_10	489828	492159	ULA1	NAE1	Ula1p [Rhizophagus irregularis DAOM 197198w]	GO:8641 small protein activating enzyme activity GO:19781 NEDD8 activating enzyme activity GO:45116 protein neddylation	0			KOG2016:NEDD8-activating complex, APP-BP1/UBA5 component	HMMPfam:ThiF family:PF00899,PIRSF::PIRSF039099,SUPERFAMILY::SSF69572
9504	scaffold_10	492324	493013					0
9505	scaffold_10	493433	494833	RPP1	RPP30	related to Ribonuclease P protein subunit p30 [Sporis...	GO:4540 ribonuclease activity GO:8033 tRNA processing GO:3824 catalytic activity	0		3.1.26.5	KOG2363:Protein subunit of nuclear ribonuclease P (RNase P)	HMMPfam:RNase P subunit p30:PF01876,SUPERFAMILY::SSF89550
9506	scaffold_10	495296	498898	MTR4,SKI2	SKIV2L,SKIV2L2	antiviral helicase [Punctularia strigosozonata HH...	GO:3676 nucleic acid binding GO:5524 ATP binding GO:16818 hydrolase activity, acting on acid anhydrides, in phosphorus-containing anhydrides GO:16817 hydrolase activity, acting on acid anhydrides	0		3.6.4.13	KOG0948:Nuclear exosomal RNA helicase MTR4, DEAD-box superfamily	HMMPfam:DEAD/DEAH box helicase:PF00270,HMMPfam:Helicase conserved C-terminal domain:PF00271,HMMPfam:DSHCT (NUC185) domain:PF08148,HMMPfam:rRNA-processing arch domain:PF13234,PIRSF::PIRSF005198,ProSiteProfiles:Superfamilies 1 and 2 helicase ATP-binding type-1 domain profile.:PS51192,ProSiteProfiles:Superfamilies 1 and 2 helicase C-terminal domain profile.:PS51194,SMART:DEAD-like helicases superfam…
9507	scaffold_10	499455	501152	MTR4,SKI2	SKIV2L,SKIV2L2	antiviral helicase [Xanthophyllomyces dendrorhous]	GO:5524 ATP binding GO:16818 hydrolase activity, acting on acid anhydrides, in phosphorus-containing anhydrides	0		3.6.4.13	KOG0948:Nuclear exosomal RNA helicase MTR4, DEAD-box superfamily	HMMPfam:DSHCT (NUC185) domain:PF08148,HMMPfam:rRNA-processing arch domain:PF13234
9508	scaffold_10	501144	502364					0
9509	scaffold_10	502606	503454			putative Phosphoglycerate mutase family protein [Rhod...		0	Secreted			ProSiteProfiles:Prokaryotic membrane lipoprotein lipid attachment site profile.:PS51257
9510	scaffold_10	503587	505304	TFG2	GTF2F2	Transcription initiation factor IIF subunit beta [Rho...	GO:5674 transcription factor TFIIF complex GO:6366 transcription from RNA polymerase II promoter GO:6367 transcription initiation from RNA polymerase II promoter GO:3824 catalytic activity	0		3.6.4.12	KOG2905:Transcription initiation factor IIF, small subunit (RAP30)	HMMPfam:Transcription initiation factor IIF, beta subunit:PF02270,SUPERFAMILY::SSF46785,SUPERFAMILY::SSF50916
9511	scaffold_10	505667	510461				GO:981 RNA polymerase II transcription factor activity, sequence-specific DNA binding GO:5634 nucleus GO:6355 regulation of transcription, DNA-templated GO:8270 zinc ion binding	0				HMMPfam:Fungal Zn(2)-Cys(6) binuclear cluster domain:PF00172,ProSitePatterns:Zn(2)-C6 fungal-type DNA-binding domain signature.:PS00463,ProSiteProfiles:Zn(2)-C6 fungal-type DNA-binding domain profile.:PS50048,SMART:GAL4-like Zn(II)2Cys6 (or C6 zinc) binuclear cluster DNA-binding domain:SM00066,SUPERFAMILY::SSF57701
9512	scaffold_10	510566	511961		NUDT19	nudix family hydrolase [Lichtheimia corymbifera JMRC:...	GO:16787 hydrolase activity	0	Secreted	3.6.1.-	KOG3904:Predicted hydrolase RP2 (NUDIX/MutT superfamily)	HMMPfam:NUDIX domain:PF00293,ProSiteProfiles:Nudix hydrolase domain profile.:PS51462,SUPERFAMILY::SSF55811
9513	scaffold_10	512734	513942	PAA1		Mss4-like protein [Obba rivulosa]	GO:8080 N-acetyltransferase activity GO:5085 guanyl-nucleotide exchange factor activity GO:7264 small GTPase mediated signal transduction	0			KOG4144:Arylalkylamine N-acetyltransferase	HMMPfam:Acetyltransferase (GNAT) family:PF00583,HMMPfam:Mss4 protein:PF04421,ProSiteProfiles:Gcn5-related N-acetyltransferase (GNAT) domain profile.:PS51186,SUPERFAMILY::SSF51316,SUPERFAMILY::SSF55729
9514	scaffold_10	514392	515549	TEM1		septum-promoting GTP-binding protein 1 [Microbotryum ...	GO:5525 GTP binding GO:7264 small GTPase mediated signal transduction GO:6184 obsolete GTP catabolic process GO:7165 signal transduction	0			KOG1673:Ras GTPases	HMMPfam:Ras family:PF00071,PRINTS:Transforming protein P21 ras signature:PR00449,ProSiteProfiles:small GTPase Rab1 family profile.:PS51419,SMART:Ras subfamily of RAS small GTPases:SM00173,SMART:Rho (Ras homology) subfamily of Ras-like small GTPases:SM00174,SMART:Rab subfamily of small GTPases:SM00175,SUPERFAMILY::SSF52540,TIGRFAM:small_GTP: small GTP-binding protein domain:TIGR00231
9515	scaffold_10	515844	517256			D-isomer specific 2-hydroxyacid dehydrogenase [Rh...	GO:51287 NAD binding GO:55114 oxidation-reduction process	0			KOG0069:Glyoxylate/hydroxypyruvate reductase (D-isomer-specific 2-hydroxy acid dehydrogenase superfamily)	HMMPfam:D-isomer specific 2-hydroxyacid dehydrogenase, NAD binding domain:PF02826,PRINTS:Pyridine nucleotide disulphide reductase class-I signature:PR00411,SUPERFAMILY::SSF51735,SUPERFAMILY::SSF52283
9516	scaffold_10	517716	518527	RPL38	RPL38	60S ribosomal protein [Microbotryum lychnidis-dioicae...	GO:3735 structural constituent of ribosome GO:5622 intracellular GO:5840 ribosome GO:6412 translation	0			KOG3499:60S ribosomal protein L38	HMMPfam:Ribosomal L38e protein family:PF01781
9517	scaffold_10	519229	520018					0
9518	scaffold_10	520283	520867					0
9519	scaffold_10	521808	522539					0
9520	scaffold_10	523077	524441			D-isomer specific 2-hydroxyacid dehydrogenase [Rh...	GO:51287 NAD binding GO:55114 oxidation-reduction process	0			KOG0069:Glyoxylate/hydroxypyruvate reductase (D-isomer-specific 2-hydroxy acid dehydrogenase superfamily)	HMMPfam:D-isomer specific 2-hydroxyacid dehydrogenase, NAD binding domain:PF02826,SUPERFAMILY::SSF51735,SUPERFAMILY::SSF52283
9521	scaffold_10	524550	526104	CST26,YDR018C	LCLAT1	lysocardiolipin acyltransferase [Moesziomyces ant...	GO:8152 metabolic process GO:16746 transferase activity, transferring acyl groups	1	Anchored to Membrane		KOG1505:Lysophosphatidic acid acyltransferase LPAAT and related acyltransferases	HMMPfam:Acyltransferase:PF01553,SMART:Phosphate acyltransferases:SM00563,SUPERFAMILY::SSF69593
9522	scaffold_10	526597	527643					0
9523	scaffold_10	528482	529504			cystathionine beta-synthase (beta-thionase) [Rhod...		0				ProSiteProfiles:CBS domain profile.:PS51371,SUPERFAMILY::SSF54631
9524	scaffold_10	530031	531445					0	Anchored to Membrane
9525	scaffold_10	531850	533484	SQT1	AAMP	putative WD repeat-containing protein C25H1.08c [Grif...	GO:5515 protein binding	0		6.3.2.19	KOG0296:Angio-associated migratory cell protein (contains WD40 repeats)	HMMPfam:WD domain, G-beta repeat:PF00400,PRINTS:G protein beta WD-40 repeat signature:PR00320,ProSitePatterns:Trp-Asp (WD) repeats signature.:PS00678,ProSiteProfiles:Trp-Asp (WD) repeats profile.:PS50082,ProSiteProfiles:Trp-Asp (WD) repeats circular profile.:PS50294,SMART:WD40 repeats:SM00320,SUPERFAMILY::SSF50978
9526	scaffold_10	533999	537881					0
9527	scaffold_10	538557	540883			YALI0E33429p [Yarrowia lipolytica]	GO:5524 ATP binding	0	Secreted			HMMPfam:Archaeal ATPase:PF01637,SUPERFAMILY::SSF52540
9528	scaffold_10	540916	543538			Nuclear protein localization protein 4 [Wallemia ...	GO:5515 protein binding GO:8270 zinc ion binding	0			KOG4159:Predicted E3 ubiquitin ligase	HMMPfam:SPX domain:PF03105,HMMPfam:zinc finger of C3HC4-type, RING:PF15227,ProSitePatterns:Zinc finger RING-type signature.:PS00518,ProSiteProfiles:Zinc finger RING-type profile.:PS50089,ProSiteProfiles:SPX domain profile.:PS51382,SMART:Ring finger:SM00184,SUPERFAMILY::SSF57850
9529	scaffold_10	543983	547395	RPN1	PSMD2	26S proteasome regulatory subunit N1 [Microbotryum ly...	GO:5488 binding	0			KOG2005:26S proteasome regulatory complex, subunit RPN1/PSMD2	HMMPfam:Proteasome/cyclosome repeat:PF01851,SUPERFAMILY::SSF48371
9530	scaffold_10	547799	548923					0				SUPERFAMILY::SSF52047
9531	scaffold_10	549366	551873			acid phosphatase AphA [Calocera viscosa TUFC12733]	GO:16787 hydrolase activity GO:3993 acid phosphatase activity GO:46872 metal ion binding	0	Secreted	3.1.3.2	KOG1378:Purple acid phosphatase	HMMPfam:Calcineurin-like phosphoesterase:PF00149,HMMPfam:Iron/zinc purple acid phosphatase-like protein C:PF14008,PIRSF::PIRSF000900,SUPERFAMILY::SSF49363,SUPERFAMILY::SSF56300
9532	scaffold_10	552710	552960					0
9533	scaffold_10	553391	554372		C14orf159	duf1445 domain protein [Moniliophthora roreri MCA...		0				HMMPfam:Protein of unknown function (DUF1445):PF07286,PIRSF::PIRSF029755,SUPERFAMILY::SSF160920
9534	scaffold_10	554788	557060			nicotinic acid plasma membrane transporter [Monil...	GO:16021 integral component of membrane GO:55085 transmembrane transport	10			KOG2533:Permease of the major facilitator superfamily	HMMPfam:Major Facilitator Superfamily:PF07690,SUPERFAMILY::SSF103473
9535	scaffold_10	557587	560660			putative Cytoplasmic protein [Moniliophthora roreri]	GO:981 RNA polymerase II transcription factor activity, sequence-specific DNA binding GO:5634 nucleus GO:6355 regulation of transcription, DNA-templated GO:8270 zinc ion binding	0				HMMPfam:Fungal Zn(2)-Cys(6) binuclear cluster domain:PF00172,HMMPfam:Fungal specific transcription factor domain:PF04082,ProSitePatterns:Zn(2)-C6 fungal-type DNA-binding domain signature.:PS00463,ProSiteProfiles:Zn(2)-C6 fungal-type DNA-binding domain profile.:PS50048,SMART:GAL4-like Zn(II)2Cys6 (or C6 zinc) binuclear cluster DNA-binding domain:SM00066,SMART:Fungal specific transcription factor d…
9536	scaffold_10	560884	563023	OXP1	OPLAH	cytoplasmic protein [Moniliophthora roreri MCA 2997]	GO:3824 catalytic activity	0				HMMPfam:Hydantoinase B/oxoprolinase:PF02538
9537	scaffold_10	563547	566148	OXP1	OPLAH	5-oxoprolinase [Moniliophthora roreri MCA 2997]	GO:16787 hydrolase activity	0		3.5.2.9	KOG1939:Oxoprolinase	HMMPfam:Hydantoinase/oxoprolinase:PF01968,HMMPfam:Hydantoinase/oxoprolinase N-terminal region:PF05378
9538	scaffold_10	566177	568431		DNAJC11	family protein [Lichtheimia corymbifera JMRC:FSU:9682]		1			KOG0718:Molecular chaperone (DnaJ superfamily)	HMMPfam:DnaJ domain:PF00226,HMMPfam:Domain of unknown function (DUF3395):PF11875,PRINTS:DnaJ domain signature:PR00625,ProSitePatterns:Nt-dnaJ domain signature.:PS00636,ProSiteProfiles:dnaJ domain profile.:PS50076,SMART:DnaJ molecular chaperone homology domain:SM00271,SUPERFAMILY::SSF46565
9539	scaffold_10	568552	570961	SAM50	SAMM50	SAM50-like protein SPAC17C9.06 [Hypsizygus marmoreus]	GO:19867 outer membrane	0			KOG2602:Predicted cell surface protein homologous to bacterial outer membrane proteins	HMMPfam:Surface antigen:PF01103
9540	scaffold_10	571334	573898			Poly(A) RNA polymerase GLD2-A [Wallemia ichthyoph...		0			KOG2277:S-M checkpoint control protein CID1 and related nucleotidyltransferases	HMMPfam:Cid1 family poly A polymerase:PF03828,SUPERFAMILY::SSF81301,SUPERFAMILY::SSF81631
9541	scaffold_10	574105	575221					0
9542	scaffold_10	575723	577057		MEPCE	S-adenosyl-L-methionine-dependent methyltransferase [...	GO:8168 methyltransferase activity	0				HMMPfam:Bicoid-interacting protein 3 (Bin3):PF06859,HMMPfam:Methyltransferase domain:PF13847,ProSiteProfiles:Bin3-type S-adenosyl-L-methionine (SAM) domain profile.:PS51515,SUPERFAMILY::SSF53335
9543	scaffold_10	577542	578636					4	Secreted
9544	scaffold_10	578866	579597					1	Secreted
9545	scaffold_10	580188	581963	SEN54		tRNA-splicing endonuclease subunit sen54 [Rhizoctonia...		0			KOG4772:Predicted tRNA-splicing endonuclease subunit	HMMPfam:tRNA-splicing endonuclease subunit sen54 N-term:PF12928
9546	scaffold_10	582125	583749					0
9547	scaffold_10	584015	586277			PH domain-like protein [Tilletiaria anomala UBC 951]		0			KOG2868:Decapping enzyme complex component DCP1,KOG2868:Decapping enzyme complex component DCP1	HMMPfam:Dcp1-like decapping family:PF06058,SUPERFAMILY::SSF50729
9548	scaffold_10	587058	592378					0
9549	scaffold_10	592662	593327					0
9550	scaffold_10	593740	596442	CDC40	CDC40	mRNA splicing factor [Ceraceosorus bombacis]	GO:5515 protein binding	0			KOG0282:mRNA splicing factor	HMMPfam:WD domain, G-beta repeat:PF00400,PRINTS:G protein beta WD-40 repeat signature:PR00320,ProSitePatterns:Trp-Asp (WD) repeats signature.:PS00678,ProSiteProfiles:Trp-Asp (WD) repeats profile.:PS50082,ProSiteProfiles:Trp-Asp (WD) repeats circular profile.:PS50294,SMART:WD40 repeats:SM00320,SUPERFAMILY::SSF50978
9551	scaffold_10	596710	598781			MFS general substrate transporter [Stereum hirsut...	GO:16021 integral component of membrane GO:55085 transmembrane transport	11			KOG2533:Permease of the major facilitator superfamily	HMMPfam:Major Facilitator Superfamily:PF07690,SUPERFAMILY::SSF103473
9552	scaffold_10	599340	600971			Clavaminate synthase-like protein [Stereum hirsut...	GO:16491 oxidoreductase activity GO:16706 oxidoreductase activity, acting on paired donors, with incorporation or reduction of molecular oxygen, 2-oxoglutarate as one donor, and incorporation of one atom each of oxygen into both donors GO:55114 oxidation-reduction process GO:5506 iron ion binding	0		1.14.11.13	KOG0143:Iron/ascorbate family oxidoreductases,KOG0143:Iron/ascorbate family oxidoreductases	HMMPfam:2OG-Fe(II) oxygenase superfamily:PF03171,HMMPfam:non-haem dioxygenase in morphine synthesis N-terminal:PF14226,PRINTS:Isopenicillin N synthase signature:PR00682,SUPERFAMILY::SSF51197
9553	scaffold_10	601404	603765			FAD/NAD-binding domain-containing protein [Sistotrema...	GO:55114 oxidation-reduction process	0	Secreted	1.14.13.22	KOG1399:Flavin-containing monooxygenase	HMMPfam:Pyridine nucleotide-disulphide oxidoreductase:PF13738,PRINTS:FAD-dependent pyridine nucleotide reductase signature:PR00368,SUPERFAMILY::SSF51905
9554	scaffold_10	603862	607168			regulation of cell growth-related protein, putative [...		0			KOG3739:Stress-activated MAP kinase-interacting protein, Sin1p	HMMPfam:Stress-activated map kinase interacting protein 1 (SIN1):PF05422
9555	scaffold_10	607459	608635					0
9556	scaffold_10	608907	610370					0
9557	scaffold_10	610944	612445	CMD1	CALM3,CALM1	calmodulin [Neolentinus lepideus HHB14362 ss-1]	GO:5509 calcium ion binding	0		2.7.11.1	KOG0027:Calmodulin and related proteins (EF-Hand superfamily)	HMMPfam:EF-hand domain pair:PF13499,ProSitePatterns:EF-hand calcium-binding domain.:PS00018,ProSiteProfiles:EF-hand calcium-binding domain profile.:PS50222,SMART:EF-hand, calcium binding motif:SM00054,SUPERFAMILY::SSF47473
9558	scaffold_10	613058	614661			related to Neural Wiskott-Aldrich syndrome protein [M...	GO:7015 actin filament organization	0			KOG3671:Actin regulatory protein (Wiskott-Aldrich syndrome protein),KOG3671:Actin regulatory protein (Wiskott-Aldrich syndrome protein)	HMMPfam:WH1 domain:PF00568,HMMPfam:P21-Rho-binding domain:PF00786,ProSiteProfiles:CRIB domain profile.:PS50108,ProSiteProfiles:WH1 domain profile.:PS50229,SMART:P21-Rho-binding domain:SM00285,SMART:WASP homology region 1:SM00461,SUPERFAMILY::SSF47912,SUPERFAMILY::SSF50729
9559	scaffold_10	615062	616261		PBLD	phenazine biosynthesis PhzC/PhzF family protein [...	GO:3824 catalytic activity GO:9058 biosynthetic process	0			KOG3033:Predicted PhzC/PhzF-type epimerase	HMMPfam:Phenazine biosynthesis-like protein:PF02567,PIRSF::PIRSF016184,SUPERFAMILY::SSF54506,TIGRFAM:PhzF_family: phenazine biosynthesis protein, PhzF family:TIGR00654
9560	scaffold_10	616392	618414				GO:16021 integral component of membrane GO:55085 transmembrane transport	12			KOG2504:Monocarboxylate transporter	HMMPfam:Major Facilitator Superfamily:PF07690,SUPERFAMILY::SSF103473
9561	scaffold_10	618729	620711				GO:16021 integral component of membrane GO:55085 transmembrane transport	11			KOG2504:Monocarboxylate transporter	HMMPfam:Major Facilitator Superfamily:PF07690,SUPERFAMILY::SSF103473
9562	scaffold_10	621153	623607	KAR4	METTL14	MT-A70-domain-containing protein [Trametes versic...	GO:6139 nucleobase-containing compound metabolic process GO:8168 methyltransferase activity	0		2.1.1.62	KOG2097:Predicted N6-adenine methylase involved in transcription regulation	HMMPfam:MT-A70:PF05063,ProSiteProfiles:MT-A70-like family profile.:PS51143,ProSiteProfiles:mRNA (2'-O-methyladenosine-N(6)-)-methyltransferase-like (MT-A70-like) family profile.:PS51592
9563	scaffold_10	624077	625434	TIF35	EIF3G	translation initiation factor eIF-3 subunit 4 [Rh...	GO:3676 nucleic acid binding GO:3743 translation initiation factor activity GO:5737 cytoplasm GO:5852 eukaryotic translation initiation factor 3 complex	0			KOG0122:Translation initiation factor 3, subunit g (eIF-3g)	HMMPfam:RNA recognition motif. (a.k.a. RRM, RBD, or RNP domain):PF00076,HMMPfam:Eukaryotic translation initiation factor 3 subunit G:PF12353,PIRSF::PIRSF037949,ProSiteProfiles:Eukaryotic RNA Recognition Motif (RRM) profile.:PS50102,SMART:RNA recognition motif:SM00360,SUPERFAMILY::SSF54928
9564	scaffold_10	626227	627477			short-chain dehydrogenase [Rhizoctonia solani AG-1 IA]		4				HMMPfam:Membrane bound O-acyl transferase family:PF13813
9565	scaffold_10	628765	631426			DUF726-domain-containing protein [Moesziomyces an...		3			KOG2385:Uncharacterized conserved protein	HMMPfam:Protein of unknown function (DUF726):PF05277
9566	scaffold_10	631655	633710					0
9567	scaffold_10	634120	636519	DPB2	POLE2	DNA polymerase epsilon subunit B [Rhizoctonia solani ...	GO:3677 DNA binding GO:3887 DNA-directed DNA polymerase activity GO:6260 DNA replication	0		2.7.7.7	KOG3818:DNA polymerase epsilon, subunit B	HMMPfam:DNA polymerase alpha/epsilon subunit B:PF04042
9568	scaffold_10	636732	638216			snupn protein [Rhizoctonia solani AG-3 Rhs1AP]		0			KOG3132:m3G-cap-specific nuclear import receptor (Snurportin1)	SUPERFAMILY::SSF56091
9569	scaffold_10	638418	638898	LSM6	LSM6	u6 snrna-associated sm-like protein lsm6-like [Mo...		0			KOG1783:Small nuclear ribonucleoprotein F	HMMPfam:LSM domain:PF01423,SMART:snRNP Sm proteins:SM00651,SUPERFAMILY::SSF50182
9570	scaffold_10	640154	640968	HHT1,HHT2	HIST1H3A,HIST1H3B,HIST1H3C,HIST1H3D,HIST1H3E,HIST1H3F,HIST1H3G,HIST1H3H,HIST1H3I,HIST1H3J,HIST2H3A,HIST2H3C,HIST2H3D,H3F3A	histone [Puccinia graminis f. sp. tritici CRL 75-...	GO:3677 DNA binding GO:786 nucleosome GO:46982 protein heterodimerization activity	0			KOG1745:Histones H3 and H4	HMMPfam:Core histone H2A/H2B/H3/H4:PF00125,PRINTS:Histone H3 signature:PR00622,ProSitePatterns:Histone H3 signature 1.:PS00322,ProSitePatterns:Histone H3 signature 2.:PS00959,SMART:Histone H3:SM00428,SUPERFAMILY::SSF47113
9571	scaffold_10	641657	643946		ACHE,BCHE	alpha/beta-hydrolase [Punctularia strigosozonata ...		0	Secreted	3.1.1.3	KOG4389:Acetylcholinesterase/Butyrylcholinesterase	HMMPfam:Carboxylesterase family:PF00135,ProSitePatterns:Carboxylesterases type-B serine active site.:PS00122,ProSitePatterns:Carboxylesterases type-B signature 2.:PS00941,ProSiteProfiles:Prokaryotic membrane lipoprotein lipid attachment site profile.:PS51257,SUPERFAMILY::SSF53474
9572	scaffold_10	644516	645336	HHT1,HHT2	HIST1H3A,HIST1H3B,HIST1H3C,HIST1H3D,HIST1H3E,HIST1H3F,HIST1H3G,HIST1H3H,HIST1H3I,HIST1H3J,HIST2H3A,HIST2H3C,HIST2H3D,H3F3A	histone [Puccinia graminis f. sp. tritici CRL 75-...	GO:3677 DNA binding GO:786 nucleosome GO:46982 protein heterodimerization activity	0			KOG1745:Histones H3 and H4	HMMPfam:Core histone H2A/H2B/H3/H4:PF00125,PRINTS:Histone H3 signature:PR00622,ProSitePatterns:Histone H3 signature 1.:PS00322,ProSitePatterns:Histone H3 signature 2.:PS00959,SMART:Histone H3:SM00428,SUPERFAMILY::SSF47113
9573	scaffold_10	645858	646499					0
9574	scaffold_10	646745	651192	HMG2,HMG1	HMGCR	hydroxymethylglutaryl-CoA reductase (NADPH) [Rhod...	GO:4420 hydroxymethylglutaryl-CoA reductase (NADPH) activity GO:15936 coenzyme A metabolic process GO:50662 coenzyme binding GO:55114 oxidation-reduction process	6	Anchored to Membrane	1.1.1.34	KOG2480:3-hydroxy-3-methylglutaryl-CoA (HMG-CoA) reductase	HMMPfam:Hydroxymethylglutaryl-coenzyme A reductase:PF00368,HMMPfam:Sterol-sensing domain of SREBP cleavage-activation:PF12349,PRINTS:Hydroxymethylglutaryl-coenzyme A reductase signature:PR00071,ProSitePatterns:Hydroxymethylglutaryl-coenzyme A reductases signature 1.:PS00066,ProSitePatterns:Hydroxymethylglutaryl-coenzyme A reductases signature 2.:PS00318,ProSitePatterns:Hydroxymethylglutaryl-coenz…
9575	scaffold_10	651866	653313			glycosyltransferase [Tsuchiyaea wingfieldii CBS 7...		0	Anchored to Membrane
9576	scaffold_10	654307	655456					0	Secreted
9577	scaffold_10	656238	657706					0
9578	scaffold_10	657953	659955		FADS1,FADS2,FADS3	delta 8-sphingolipid desaturase [Xanthophyllomyces de...	GO:6629 lipid metabolic process GO:5506 iron ion binding GO:16717 oxidoreductase activity, acting on paired donors, with oxidation of a pair of donors resulting in the reduction of molecular oxygen to two molecules of water GO:20037 heme binding	6				HMMPfam:Fatty acid desaturase:PF00487,PIRSF::PIRSF015921,SUPERFAMILY::SSF55856
9579	scaffold_10	660116	662467	SLX1	SLX1A,SLX1B	structure-specific endonuclease subunit SLX1 [Rho...		0		3.6.1.-	KOG3005:GIY-YIG type nuclease	HMMPfam:GIY-YIG catalytic domain:PF01541,ProSiteProfiles:GIY-YIG domain profile.:PS50164
9580	scaffold_10	663108	664692	RAX1		regulator of G protein signaling [Dacryopinax primoge...	GO:38032 termination of G-protein coupled receptor signaling pathway	3				HMMPfam:Regulator of G protein signaling domain:PF00615,ProSiteProfiles:RGS domain profile.:PS50132,SMART:Regulator of G protein signalling domain:SM00315,SUPERFAMILY::SSF48097
9581	scaffold_10	665089	665972			BcBOA17 protein [Botrytis cinerea B05.10]	GO:8152 metabolic process GO:16491 oxidoreductase activity	0	Secreted	1.1.1.101	KOG1205:Predicted dehydrogenase	HMMPfam:short chain dehydrogenase:PF00106,PRINTS:Short-chain dehydrogenase/reductase (SDR) superfamily signature:PR00080,PRINTS:Glucose/ribitol dehydrogenase family signature:PR00081,SUPERFAMILY::SSF51735
9582	scaffold_10	666244	666423					0
9583	scaffold_10	666772	668801					0	Secreted
9584	scaffold_10	669963	671497			secreted protein [Melampsora larici-populina 98AG31]		0	Secreted
9585	scaffold_10	672006	672875	UBC13	UBE2N	ubiquitin-conjugating enzyme E2 35 [Microbotryum lych...		0		6.3.2.19	KOG0417:Ubiquitin-protein ligase	HMMPfam:Ubiquitin-conjugating enzyme:PF00179,ProSitePatterns:Ubiquitin-conjugating enzymes active site.:PS00183,ProSiteProfiles:Ubiquitin-conjugating enzymes family profile.:PS50127,SMART:Ubiquitin-conjugating enzyme E2, catalytic domain homologues:SM00212,SUPERFAMILY::SSF54495
9586	scaffold_10	673379	675043					0				SUPERFAMILY::SSF52047
9587	scaffold_10	675233	676117	SYN8		syntaxin-like protein [Moniliophthora roreri MCA ...	GO:5515 protein binding	1			KOG3202:SNARE protein TLG1/Syntaxin 6	HMMPfam:SNARE domain:PF05739,ProSiteProfiles:t-SNARE coiled-coil homology domain profile.:PS50192,SMART:Helical region found in SNAREs:SM00397,SUPERFAMILY::SSF58038
9588	scaffold_10	676707	679515	RGT2,SNF3		MFS transporter, major inositol transporter [Rhod...	GO:16021 integral component of membrane GO:22857 transmembrane transporter activity GO:55085 transmembrane transport GO:16020 membrane	12	Secreted		KOG0254:Predicted transporter (major facilitator superfamily)	HMMPfam:Sugar (and other) transporter:PF00083,PRINTS:Sugar transporter signature:PR00171,ProSitePatterns:Sugar transport proteins signature 2.:PS00217,ProSiteProfiles:Major facilitator superfamily (MFS) profile.:PS50850,ProSiteProfiles:Prokaryotic membrane lipoprotein lipid attachment site profile.:PS51257,SUPERFAMILY::SSF103473,TIGRFAM:SP: MFS transporter, sugar porter (SP) family:TIGR00879
9589	scaffold_10	679841	682126	PGI1	GPI	glucose-6-phosphate isomerase [Microbotryum lychnidis...	GO:4347 glucose-6-phosphate isomerase activity GO:6094 gluconeogenesis GO:6096 glycolytic process	0		5.3.1.9	KOG2446:Glucose-6-phosphate isomerase	HMMPfam:Phosphoglucose isomerase:PF00342,PRINTS:Glucose-6-phosphate isomerase signature:PR00662,ProSitePatterns:Phosphoglucose isomerase signature 2.:PS00174,ProSitePatterns:Phosphoglucose isomerase signature 1.:PS00765,ProSiteProfiles:Glucose-6-phosphate isomerase family profile.:PS51463,SUPERFAMILY::SSF53697
9590	scaffold_10	682421	686506			proteophosphoglycan ppg4 [Moniliophthora roreri M...		4
9591	scaffold_10	687384	689890					0				PRINTS:Proline rich extensin signature:PR01217
9592	scaffold_10	690092	691295			catalytic [Ascochyta rabiei]		0	Secreted
9593	scaffold_10	691442	693362			Zn-dependent exopeptidase [Dichomitus squalens LY...		0		3.4.11.10	KOG2195:Transferrin receptor and related proteins containing the protease-associated (PA) domain,KOG2195:Transferrin receptor and related proteins containing the protease-associated (PA) domain,KOG2195:Transferrin receptor and related proteins containing the protease-associated (PA) domain	HMMPfam:Peptidase family M28:PF04389,SUPERFAMILY::SSF53187
9594	scaffold_10	693784	696236	FRA1	XPNPEP1	X-Pro aminopeptidase [Microbotryum lychnidis-dioicae ...	GO:16787 hydrolase activity	0		3.4.11.9	KOG2413:Xaa-Pro aminopeptidase	HMMPfam:Metallopeptidase family M24:PF00557,HMMPfam:Creatinase/Prolidase N-terminal domain:PF01321,SUPERFAMILY::SSF53092,SUPERFAMILY::SSF55920
9595	scaffold_10	696629	699042				GO:46983 protein dimerization activity	0			KOG1318:Helix loop helix transcription factor EB	HMMPfam:Helix-loop-helix DNA-binding domain:PF00010,ProSiteProfiles:Myc-type, basic helix-loop-helix (bHLH) domain profile.:PS50888,SMART:helix loop helix domain:SM00353,SUPERFAMILY::SSF47459
9596	scaffold_10	699587	703104	GSY1,GSY2	GYS1,GYS2	glycogen [starch] synthase [Microbotryum lychnidis-di...	GO:4373 glycogen (starch) synthase activity GO:5978 glycogen biosynthetic process	0		2.4.1.11	KOG3742:Glycogen synthase	HMMPfam:Glycogen synthase:PF05693,SUPERFAMILY::SSF53756
9597	scaffold_10	703452	704884					0				SUPERFAMILY::SSF52047
9598	scaffold_10	705934	708882	SUP35	GSPT1,GSPT2	eukaryotic polypeptide chain release factor 3 [Rh...	GO:3924 GTPase activity GO:5525 GTP binding GO:3747 translation release factor activity GO:6415 translational termination	0			KOG0459:Polypeptide release factor 3	HMMPfam:Elongation factor Tu GTP binding domain:PF00009,HMMPfam:Elongation factor Tu C-terminal domain:PF03143,HMMPfam:Elongation factor Tu domain 2:PF03144,PRINTS:GTP-binding elongation factor signature:PR00315,PRINTS:Yeast eukaryotic release factor signature:PR01343,ProSitePatterns:GTP-binding elongation factors signature.:PS00301,SUPERFAMILY::SSF50447,SUPERFAMILY::SSF50465,SUPERFAMILY::SSF52540
9599	scaffold_10	709057	710079	SMB1	SNRPB,SNRPN	Sm-like ribonucleo protein [Exidia glandulosa HHB12029]		0			KOG3168:U1 snRNP component	HMMPfam:LSM domain:PF01423,SMART:snRNP Sm proteins:SM00651,SUPERFAMILY::SSF50182
9600	scaffold_10	710443	712961		COPS3	COP9 signalosome complex subunit 3 [Hypsizygus marmor...		0			KOG2582:COP9 signalosome, subunit CSN3,KOG2582:COP9 signalosome, subunit CSN3
9601	scaffold_10	713188	714152	YLL056C		oxidoreductase [Exophiala dermatitidis NIH/UT8656]	GO:3824 catalytic activity GO:50662 coenzyme binding	0		1.1.1.170	KOG1502:Flavonol reductase/cinnamoyl-CoA reductase	HMMPfam:NAD dependent epimerase/dehydratase family:PF01370,SUPERFAMILY::SSF51735
9602	scaffold_10	714659	715622	YLL056C		NAD dependent epimerase/dehydratase family protein [...	GO:3824 catalytic activity GO:50662 coenzyme binding	0		1.1.1.170	KOG1502:Flavonol reductase/cinnamoyl-CoA reductase	HMMPfam:NAD dependent epimerase/dehydratase family:PF01370,SUPERFAMILY::SSF51735
9603	scaffold_10	716185	721769	PRP22,PRP43,PRP16,PRP2,DHR2	DHX15,DHX16,DHX32,DHX35,DHX38,DHX8,DHX33,DQX1,DHX40	adenosinetriphosphatase [Microbotryum lychnidis-dioic...	GO:3676 nucleic acid binding GO:5524 ATP binding GO:4386 helicase activity GO:8026 ATP-dependent helicase activity	0		3.6.4.13	KOG0922:DEAH-box RNA helicase	HMMPfam:DEAD/DEAH box helicase:PF00270,HMMPfam:Helicase conserved C-terminal domain:PF00271,HMMPfam:S1 RNA binding domain:PF00575,HMMPfam:Helicase associated domain (HA2):PF04408,HMMPfam:Oligonucleotide/oligosaccharide-binding (OB)-fold:PF07717,ProSitePatterns:DEAH-box subfamily ATP-dependent helicases signature.:PS00690,ProSiteProfiles:S1 domain profile.:PS50126,ProSiteProfiles:Superfamilies 1 a…
9604	scaffold_10	722261	724161		TSTA3	GDP-L-fucose synthase [Microbotryum lychnidis-dioicae...	GO:3824 catalytic activity GO:50662 coenzyme binding	0	Secreted	1.1.1.271	KOG1431:GDP-L-fucose synthetase,KOG1431:GDP-L-fucose synthetase	HMMPfam:NAD dependent epimerase/dehydratase family:PF01370,SUPERFAMILY::SSF51735
9605	scaffold_10	724433	725551					0				SUPERFAMILY::SSF52047
9606	scaffold_10	726176	728961					0	Secreted			SUPERFAMILY::SSF52047
9607	scaffold_10	729414	732263	IKS1		IKS protein kinase [Microbotryum lychnidis-dioicae p1...	GO:4672 protein kinase activity GO:5524 ATP binding GO:6468 protein phosphorylation GO:16772 transferase activity, transferring phosphorus-containing groups	0			KOG0032:Ca2+/calmodulin-dependent protein kinase, EF-Hand protein superfamily	HMMPfam:Protein kinase domain:PF00069,ProSitePatterns:Serine/Threonine protein kinases active-site signature.:PS00108,ProSiteProfiles:Protein kinase domain profile.:PS50011,SMART:Serine/Threonine protein kinases, catalytic domain:SM00220,SUPERFAMILY::SSF56112
9608	scaffold_10	732640	733855			expressed protein [Cryptococcus neoformans var. neofo...		5	Anchored to Membrane
9609	scaffold_10	734372	735961	NPL3	SRSF6,SRSF1,SRSF4,SRSF9	Pre-mRNA-splicing factor srp2 [Schizosaccharomyces po...	GO:3676 nucleic acid binding	0			KOG0106:Alternative splicing factor SRp55/B52/SRp75 (RRM superfamily)	HMMPfam:RNA recognition motif. (a.k.a. RRM, RBD, or RNP domain):PF00076,ProSiteProfiles:Eukaryotic RNA Recognition Motif (RRM) profile.:PS50102,SMART:RNA recognition motif:SM00360,SUPERFAMILY::SSF54928
9610	scaffold_10	736191	738180			phosphatases II [Dichomitus squalens LYAD-421 SS1]	GO:4725 protein tyrosine phosphatase activity GO:6470 protein dephosphorylation GO:16311 dephosphorylation GO:16791 phosphatase activity	0			KOG2283:Clathrin coat dissociation kinase GAK/PTEN/Auxilin and related tyrosine phosphatases,KOG2283:Clathrin coat dissociation kinase GAK/PTEN/Auxilin and related tyrosine phosphatases	HMMPfam:Protein-tyrosine phosphatase:PF00102,ProSitePatterns:Tyrosine specific protein phosphatases active site.:PS00383,ProSiteProfiles:Phosphatase tensin-type domain profile.:PS51181,SUPERFAMILY::SSF52799
9611	scaffold_10	738287	739305	MTQ1		Methyltransferase hemK like protein [Termitomyces sp....	GO:3676 nucleic acid binding GO:8168 methyltransferase activity GO:32259 methylation	0		2.1.1.297	KOG2904:Predicted methyltransferase	HMMPfam:Methyltransferase domain:PF13659,ProSitePatterns:N-6 Adenine-specific DNA methylases signature.:PS00092,SUPERFAMILY::SSF53335
9612	scaffold_10	739687	741319					0				SUPERFAMILY::SSF52047
9613	scaffold_10	741721	743435		NIPA2	DUF803-domain-containing protein [Aureobasidium pullu...	GO:15095 magnesium ion transmembrane transporter activity GO:15693 magnesium ion transport GO:16021 integral component of membrane	9				HMMPfam:Magnesium transporter NIPA:PF05653,SUPERFAMILY::SSF103481
9614	scaffold_10	743488	744876			F-box domain-containing protein [Paracoccidioides...		0				SUPERFAMILY::SSF52047
9615	scaffold_10	745328	746839					0
9616	scaffold_10	747049	750301			amino acid/metabolite permease, putative [Cryptococcu...	GO:3333 amino acid transmembrane transport GO:15171 amino acid transmembrane transporter activity GO:16020 membrane GO:6865 amino acid transport	13			KOG1289:Amino acid transporters	HMMPfam:Amino acid permease:PF13520,ProSitePatterns:Amino acid permeases signature.:PS00218
9617	scaffold_10	750828	752844					0
9618	scaffold_10	754124	756266					0
9619	scaffold_10	756531	757355			deoxyribose-phosphate aldolase [Rhizoctonia solani 123E]		0				HMMPfam:Protein of unknown function (DUF2611):PF11022
9620	scaffold_10	757595	759040			glycosyltransferase family 22 protein [Mixia osmu...		3	Anchored to Membrane
9621	scaffold_10	759440	760414	UBC6	UBE2J2	UBC-like protein [Dichomitus squalens LYAD-421 SS1]		0		6.3.2.19	KOG0894:Ubiquitin-protein ligase	HMMPfam:Ubiquitin-conjugating enzyme:PF00179,ProSiteProfiles:Ubiquitin-conjugating enzymes family profile.:PS50127,SMART:Ubiquitin-conjugating enzyme E2, catalytic domain homologues:SM00212,SUPERFAMILY::SSF54495
9622	scaffold_10	761130	762354	VMA4	ATP6V1E1	ATP synthase (E/31 kDa) subunit [Microbotryum lychnid...	GO:15991 ATP hydrolysis coupled proton transport GO:33178 proton-transporting two-sector ATPase complex, catalytic domain GO:46961 proton-transporting ATPase activity, rotational mechanism	0			KOG1664:Vacuolar H+-ATPase V1 sector, subunit E	HMMPfam:ATP synthase (E/31 kDa) subunit:PF01991,SUPERFAMILY::SSF160527
9623	scaffold_10	762538	767686		VWA8	von Willebrand factor A domain-containing protein 8 [...	GO:5524 ATP binding GO:16887 ATPase activity	0			KOG1808:AAA ATPase containing von Willebrand factor type A (vWA) domain	HMMPfam:AAA domain (dynein-related subfamily):PF07728,HMMPfam:von Willebrand factor type A domain:PF13519,ProSiteProfiles:VWFA domain profile.:PS50234,SUPERFAMILY::SSF52540,SUPERFAMILY::SSF53300
9624	scaffold_10	767980	768375				GO:5515 protein binding	0				HMMPfam:F-box-like:PF12937,SUPERFAMILY::SSF81383
9625	scaffold_10	768823	770242			FBXL13 protein [Homo sapiens]		0			KOG1947:Leucine rich repeat proteins, some proteins contain F-box	SUPERFAMILY::SSF52047
9626	scaffold_10	770373	771317					0	Secreted
9627	scaffold_10	771743	774831			5' exonuclease Apollo [Grifola frondosa]		0			KOG1361:Predicted hydrolase involved in interstrand cross-link repair	SUPERFAMILY::SSF56281
9628	scaffold_10	775033	777519					0
9629	scaffold_10	778890	780707		DEGS2,DEGS1	dihydroceramide delta(4)-desaturase [Exidia glandulos...	GO:6629 lipid metabolic process	5		1.14.-.-	KOG2987:Fatty acid desaturase	HMMPfam:Fatty acid desaturase:PF00487,HMMPfam:Sphingolipid Delta4-desaturase (DES):PF08557
9630	scaffold_10	780962	782100	YBL095W,YER182W	THEM4	mitochondrial protein [Cryptococcus neoformans va...		1	Anchored to Membrane		KOG4781:Uncharacterized conserved protein	HMMPfam:Thioesterase superfamily:PF03061,SUPERFAMILY::SSF54637
9631	scaffold_10	782267	783226	YLR118C	LYPLA1,LYPLA2	Phospholipase/carboxylesterase [Dichomitus squale...	GO:16787 hydrolase activity	0	Secreted	3.1.1.5	KOG2112:Lysophospholipase	HMMPfam:Phospholipase/Carboxylesterase:PF02230,SUPERFAMILY::SSF53474
9632	scaffold_10	783698	784459			sulfide:quinone oxidoreductase [Moesziomyces antarcti...		0	Secreted			HMMPfam:Mitochondrial ribosomal protein subunit L20:PF12824
9633	scaffold_10	784543	790877		URB1	nucleolar pre-ribosomal-associated protein 1 [Tsu...	GO:5488 binding	0			KOG1791:Uncharacterized conserved protein	HMMPfam:Ribosome 60S biogenesis N-terminal:PF11707,SUPERFAMILY::SSF48371
9634	scaffold_10	791102	792635	YAL061W,BDH1		alcohol dehydrogenase [Aspergillus oryzae RIB40]	GO:8270 zinc ion binding GO:16491 oxidoreductase activity GO:55114 oxidation-reduction process	0			KOG0024:Sorbitol dehydrogenase	HMMPfam:Zinc-binding dehydrogenase:PF00107,HMMPfam:Alcohol dehydrogenase GroES-like domain:PF08240,ProSitePatterns:Zinc-containing alcohol dehydrogenases signature.:PS00059,SMART:Enoylreductase:SM00829,SUPERFAMILY::SSF50129,SUPERFAMILY::SSF51735
9635	scaffold_10	793138	795041	YDR111C,ALT1	GPT,GPT2	1-aminocyclopropane-1-carboxylate synthase [Rhodo...	GO:9058 biosynthetic process GO:30170 pyridoxal phosphate binding	0	Secreted	2.6.1.2	KOG0258:Alanine aminotransferase	HMMPfam:Aminotransferase class I and II:PF00155,SUPERFAMILY::SSF53383
9636	scaffold_10	795406	796307				GO:8080 N-acetyltransferase activity	0				HMMPfam:Acetyltransferase (GNAT) family:PF00583,ProSiteProfiles:Gcn5-related N-acetyltransferase (GNAT) domain profile.:PS51186,SUPERFAMILY::SSF55729
9637	scaffold_10	796569	799890	PXA1,PXA2	ABCD1,ABCD2,ABCD3	probable peroxisomal half ABC transporter [Ustilago h...	GO:5524 ATP binding GO:16887 ATPase activity GO:6810 transport GO:16021 integral component of membrane	0	Secreted	3.6.3.44	KOG0064:Peroxisomal long-chain acyl-CoA transporter, ABC superfamily	HMMPfam:ABC transporter:PF00005,HMMPfam:ABC transporter transmembrane region 2:PF06472,ProSitePatterns:ABC transporters family signature.:PS00211,ProSiteProfiles:ATP-binding cassette, ABC transporter-type domain profile.:PS50893,ProSiteProfiles:ABC transporter integral membrane type-1 fused domain profile.:PS50929,SMART:ATPases associated with a variety of cellular activities:SM00382,SUPERFAMILY:…
9638	scaffold_10	800593	802936			sugar transporter [Cryptococcus gattii Ru294]	GO:16021 integral component of membrane GO:22857 transmembrane transporter activity GO:55085 transmembrane transport GO:5215 transporter activity	11	Anchored to Membrane		KOG0254:Predicted transporter (major facilitator superfamily)	HMMPfam:Sugar (and other) transporter:PF00083,ProSitePatterns:Sugar transport proteins signature 1.:PS00216,ProSiteProfiles:Major facilitator superfamily (MFS) profile.:PS50850,SUPERFAMILY::SSF103473
9639	scaffold_10	803420	806888			glycoside hydrolase family 3 protein [Stereum hir...	GO:4553 hydrolase activity, hydrolyzing O-glycosyl compounds GO:5975 carbohydrate metabolic process	0		3.2.1.21		HMMPfam:Glycosyl hydrolase family 3 N terminal domain:PF00933,HMMPfam:Glycosyl hydrolase family 3 C-terminal domain:PF01915,HMMPfam:PA14 domain:PF07691,HMMPfam:Fibronectin type III-like domain:PF14310,PRINTS:Glycosyl hydrolase family 3 signature:PR00133,SMART::SM00758,SUPERFAMILY::SSF51445,SUPERFAMILY::SSF52279,SUPERFAMILY::SSF56988
9640	scaffold_10	807645	808575			Zn(2)-C6 fungal-specific transcription factor [Ph...	GO:981 RNA polymerase II transcription factor activity, sequence-specific DNA binding GO:5634 nucleus GO:6355 regulation of transcription, DNA-templated GO:8270 zinc ion binding	0				HMMPfam:Fungal Zn(2)-Cys(6) binuclear cluster domain:PF00172,ProSitePatterns:Zn(2)-C6 fungal-type DNA-binding domain signature.:PS00463,ProSiteProfiles:Zn(2)-C6 fungal-type DNA-binding domain profile.:PS50048,SMART:GAL4-like Zn(II)2Cys6 (or C6 zinc) binuclear cluster DNA-binding domain:SM00066,SUPERFAMILY::SSF57701
9641	scaffold_10	808747	810374			priB [Histoplasma capsulatum H143]		0
9642	scaffold_10	810580	813182			alpha/beta-hydrolase [Calocera cornea HHB12733]		0	Secreted			HMMPfam:Alpha/beta hydrolase family:PF12697,SUPERFAMILY::SSF53474
9643	scaffold_10	813494	815725		SMYD3,SMYD2	SET domain-containing protein [Peniophora sp. CONT]	GO:5515 protein binding	0			KOG2084:Predicted histone tail methylase containing SET domain	HMMPfam:SET domain:PF00856,HMMPfam:MYND finger:PF01753,ProSiteProfiles:SET domain profile.:PS50280,ProSiteProfiles:Zinc finger MYND-type profile.:PS50865,SMART:SET (Su(var)3-9, Enhancer-of-zeste, Trithorax) domain:SM00317,SUPERFAMILY::SSF82199
9644	scaffold_10	815898	817599	YJL068C	ESD	S-formylglutathione hydrolase [Microbotryum lychnidis...	GO:18738 S-formylglutathione hydrolase activity GO:46294 formaldehyde catabolic process	0		3.1.2.12	KOG3101:Esterase D	HMMPfam:Putative esterase:PF00756,SUPERFAMILY::SSF53474,TIGRFAM:fghA_ester_D: S-formylglutathione hydrolase:TIGR02821
9645	scaffold_10	817751	818897			Isoflavone reductase-like protein [Orchesella cincta]		1	Secreted			HMMPfam:NmrA-like family:PF05368,SUPERFAMILY::SSF51735
9646	scaffold_10	819504	821830				GO:3700 transcription factor activity, sequence-specific DNA binding GO:6355 regulation of transcription, DNA-templated GO:43565 sequence-specific DNA binding	0			KOG1414:Transcriptional activator FOSB/c-Fos and related bZIP transcription factors	HMMPfam:bZIP transcription factor:PF00170,ProSiteProfiles:Basic-leucine zipper (bZIP) domain profile.:PS50217,SMART:basic region leucin zipper:SM00338,SUPERFAMILY::SSF57959
9647	scaffold_10	822626	824265			family 16 carbohydrate esterase [Melampsora laric...		0	Secreted
9648	scaffold_10	825311	827101			family 16 carbohydrate esterase [Melampsora laric...	GO:16788 hydrolase activity, acting on ester bonds	0	Secreted			HMMPfam:GDSL-like Lipase/Acylhydrolase:PF00657
9649	scaffold_10	827341	829667			Glycogen debranching enzyme [Grifola frondosa]		7	Secreted			HMMPfam:Peptidase M50B-like:PF13398
9650	scaffold_10	829731	830277					1	Secreted
9651	scaffold_10	830551	831805	RPL18B,RPL18A	RPL18	60S ribosomal protein L18-B [Microbotryum lychnidis-d...	GO:3735 structural constituent of ribosome GO:5622 intracellular GO:5840 ribosome GO:6412 translation	0			KOG1714:60s ribosomal protein L18	HMMPfam:Ribosomal protein L18e/L15:PF00828,ProSitePatterns:Ribosomal protein L18e signature.:PS01106,SUPERFAMILY::SSF52080
9652	scaffold_10	832225	833165			transformer-2-beta isoform 3 [Cryptococcus gattii Ru294]	GO:3676 nucleic acid binding	0				HMMPfam:RNA recognition motif. (a.k.a. RRM, RBD, or RNP domain):PF00076,ProSiteProfiles:Eukaryotic RNA Recognition Motif (RRM) profile.:PS50102,SMART:RNA recognition motif:SM00360,SUPERFAMILY::SSF54928
9653	scaffold_10	833879	834376					0
9654	scaffold_10	834621	836012	YNL181W		putative oxidoreductase C19A8.06 [Hypsizygus marmoreus]	GO:8152 metabolic process GO:16491 oxidoreductase activity	2	Secreted			HMMPfam:short chain dehydrogenase:PF00106,SUPERFAMILY::SSF51735
9655	scaffold_10	836321	838675	GGA1,GGA2		Golgi to vacuole transport-related protein [Moesz...	GO:6886 intracellular protein transport GO:5622 intracellular	0			KOG1087:Cytosolic sorting protein GGA2/TOM1	HMMPfam:VHS domain:PF00790,HMMPfam:GAT domain:PF03127,ProSiteProfiles:VHS domain profile.:PS50179,ProSiteProfiles:GAT domain profile.:PS50909,SMART:Domain present in VPS-27, Hrs and STAM:SM00288,SUPERFAMILY::SSF48464,SUPERFAMILY::SSF89009
9656	scaffold_10	839397	840221					0	Secreted			HMMPfam:CFEM domain:PF05730,SMART::SM00747
9657	scaffold_10	840459	844214		ABCG1,ABCG4,ABCG2	ABC transporter [Fistulina hepatica ATCC 64428]	GO:5524 ATP binding GO:16887 ATPase activity GO:16020 membrane	7	Secreted	3.6.3.29	KOG0061:Transporter, ABC superfamily (Breast cancer resistance protein)	HMMPfam:ABC transporter:PF00005,HMMPfam:ABC-2 type transporter:PF01061,ProSitePatterns:ABC transporters family signature.:PS00211,ProSiteProfiles:ATP-binding cassette, ABC transporter-type domain profile.:PS50893,SMART:ATPases associated with a variety of cellular activities:SM00382,SUPERFAMILY::SSF52540
9658	scaffold_10	844469	844987	ELC1	TCEB1	POZ domain-containing protein [Sistotremastrum suecic...	GO:6511 ubiquitin-dependent protein catabolic process	0			KOG3473:RNA polymerase II transcription elongation factor Elongin/SIII, subunit elongin C	HMMPfam:Skp1 family, tetramerisation domain:PF03931,SMART:Found in Skp1 protein family:SM00512,SUPERFAMILY::SSF54695
9659	scaffold_10	845100	846215	EFM5	EEF1AKMT1	N(6)-adenine-specific DNA methyltransferase [Rhod...		0			KOG3350:Uncharacterized conserved protein	HMMPfam:Probable N6-adenine methyltransferase:PF10237,SUPERFAMILY::SSF53335
9660	scaffold_10	846383	850419	RAD1	ERCC4	single-stranded DNA endonuclease [Kalmanozyma bra...	GO:3677 DNA binding GO:4518 nuclease activity	0		3.1.-.-	KOG0442:Structure-specific endonuclease ERCC1-XPF, catalytic component XPF/ERCC4	HMMPfam:ERCC4 domain:PF02732,SMART:ERCC4 domain:SM00891,SUPERFAMILY::SSF47781,SUPERFAMILY::SSF52980
9661	scaffold_10	850858	851999					0	Secreted
9662	scaffold_10	852831	853984	ERV29	SURF4	related to surfeit locus protein 4 [Sporisorium scita...	GO:16021 integral component of membrane	6			KOG3998:Putative cargo transport protein ERV29	HMMPfam:SURF4 family:PF02077,ProSitePatterns:SURF4 family signature.:PS01339
9663	scaffold_10	855007	856078					0
9664	scaffold_10	856418	857945	SCS7	FA2H	oxidoreductase [Coprinopsis cinerea okayama7#130]	GO:20037 heme binding GO:5506 iron ion binding GO:6633 fatty acid biosynthetic process GO:16491 oxidoreductase activity	3			KOG0539:Sphingolipid fatty acid hydroxylase	HMMPfam:Cytochrome b5-like Heme/Steroid binding domain:PF00173,HMMPfam:Fatty acid hydroxylase superfamily:PF04116,PIRSF::PIRSF005149,PRINTS:Cytochrome B5 signature:PR00363,ProSitePatterns:Cytochrome b5 family, heme-binding domain signature.:PS00191,ProSiteProfiles:Cytochrome b5 family, heme-binding domain profile.:PS50255,SUPERFAMILY::SSF55856
9665	scaffold_10	858467	858877		TBCA	tubulin binding cofactor A [Microbotryum lychnidis-di...	GO:5874 microtubule GO:7021 tubulin complex assembly GO:51082 unfolded protein binding	0			KOG3470:Beta-tubulin folding cofactor A	HMMPfam:Tubulin binding cofactor A:PF02970,SUPERFAMILY::SSF46988
9666	scaffold_10	859180	859998			Ubiquitin domain [Xanthophyllomyces dendrorhous]	GO:5515 protein binding	0				HMMPfam:Ubiquitin-2 like Rad60 SUMO-like:PF13881,ProSiteProfiles:Ubiquitin domain profile.:PS50053,SUPERFAMILY::SSF54236
9667	scaffold_10	860509	862713	SHM1,SHM2	SHMT1,SHMT2	serine hydroxymethyltransferase 1 [Microbotryum lychn...	GO:4372 glycine hydroxymethyltransferase activity GO:6544 glycine metabolic process GO:6563 L-serine metabolic process	0		2.1.2.1	KOG2467:Glycine/serine hydroxymethyltransferase	HMMPfam:Serine hydroxymethyltransferase:PF00464,PIRSF::PIRSF000412,SUPERFAMILY::SSF53383
9668	scaffold_10	862697	864122			polynucleotide 5-hydroxyl-kinase grc3 [Xanthophyllomy...		0
9669	scaffold_10	864928	866257	GRC3	NOL9	Grc3p [Rhizophagus irregularis DAOM 197198w]		0				HMMPfam:Pre-mRNA cleavage complex II protein Clp1:PF06807
9670	scaffold_10	866554	866811					1	Secreted
9671	scaffold_10	870831	871307					1	Secreted
9672	scaffold_10	872936	873714					0
9673	scaffold_10	879704	880783					0
9674	scaffold_10	881948	882184				GO:3676 nucleic acid binding GO:4523 RNA-DNA hybrid ribonuclease activity	0				HMMPfam:RNase H:PF00075,ProSiteProfiles:RNase H domain profile.:PS50879,SUPERFAMILY::SSF53098
9675	scaffold_10	887366	887845					0
9676	scaffold_10	890462	892850	MSS116		DEAD-domain-containing protein [Exidia glandulosa HHB...	GO:3676 nucleic acid binding GO:5524 ATP binding	0	Secreted	3.6.4.13	KOG0342:ATP-dependent RNA helicase pitchoune	HMMPfam:DEAD/DEAH box helicase:PF00270,HMMPfam:Helicase conserved C-terminal domain:PF00271,ProSiteProfiles:Superfamilies 1 and 2 helicase ATP-binding type-1 domain profile.:PS51192,ProSiteProfiles:Superfamilies 1 and 2 helicase C-terminal domain profile.:PS51194,SMART:DEAD-like helicases superfamily:SM00487,SMART:helicase superfamily c-terminal domain:SM00490,SUPERFAMILY::SSF52540
9677	scaffold_10	893603	895450			expressed protein [Cryptococcus neoformans var. neofo...		0
9678	scaffold_10	895726	897428	CFD1	NUBP2	cytosolic Fe-S cluster assembling factor CFD1 [Rh...		0			KOG3022:Predicted ATPase, nucleotide-binding	HMMPfam:ParA/MinD ATPase like:PF10609,SUPERFAMILY::SSF52540
9679	scaffold_10	897559	898408	UMP1	POMP	proteasome maturation factor UMP1 [Calocera cornea HH...		0			KOG3061:Proteasome maturation factor	HMMPfam:Proteasome maturation factor UMP1:PF05348
9680	scaffold_10	898611	899248			oxidoreductase-like domain containing protein [Rh...		0			KOG4690:Uncharacterized conserved protein	HMMPfam:Oxidoreductase-like protein, N-terminal:PF09791
9681	scaffold_10	899642	900633	COQ4	COQ4	Coq4-domain-containing protein [Exidia glandulosa HHB...	GO:6744 ubiquinone biosynthetic process	0	Anchored to Membrane		KOG3244:Protein involved in ubiquinone biosynthesis	HMMPfam:Coenzyme Q (ubiquinone) biosynthesis protein Coq4:PF05019
9682	scaffold_10	900710	903135			carboxymethylenebutenolidase [Rhizoctonia solani AG-1...		0
9683	scaffold_10	903446	907323	PRP22,PRP43,PRP16,PRP2,DHR2	DHX15,DHX16,DHX32,DHX35,DHX38,DHX8,DHX33,DQX1,DHX40	adenosinetriphosphatase [Puccinia graminis f. sp....	GO:3676 nucleic acid binding GO:5524 ATP binding GO:4386 helicase activity GO:8026 ATP-dependent helicase activity	0		3.6.4.13	KOG0923:mRNA splicing factor ATP-dependent RNA helicase	HMMPfam:DEAD/DEAH box helicase:PF00270,HMMPfam:Helicase conserved C-terminal domain:PF00271,HMMPfam:Helicase associated domain (HA2):PF04408,HMMPfam:Oligonucleotide/oligosaccharide-binding (OB)-fold:PF07717,ProSitePatterns:DEAH-box subfamily ATP-dependent helicases signature.:PS00690,ProSiteProfiles:Superfamilies 1 and 2 helicase ATP-binding type-1 domain profile.:PS51192,ProSiteProfiles:Superfam…
9684	scaffold_10	907427	911419			fusaric acid resistance-like protein [Rhizoctonia sol...		6	Secreted		KOG4711:Predicted membrane protein	HMMPfam:Protein of unknown function (DUF2421):PF10334,HMMPfam:Protein of unknown function (DUF2422):PF10337,HMMPfam:Fusaric acid resistance protein-like:PF13515
9685	scaffold_10	912898	915094			Baculoviral IAP repeat-containing protein 6 [Grifola ...		0				HMMPfam:Ubiquitin-conjugating enzyme:PF00179,ProSiteProfiles:Ubiquitin-conjugating enzymes family profile.:PS50127,SMART:Ubiquitin-conjugating enzyme E2, catalytic domain homologues:SM00212,SUPERFAMILY::SSF54495
9686	scaffold_10	917910	918381			Plasma membrane proteolipid 3 [Hypsizygus marmoreus]	GO:16021 integral component of membrane	2	Secreted		KOG1773:Stress responsive protein	HMMPfam:Proteolipid membrane potential modulator:PF01679,ProSiteProfiles:Prokaryotic membrane lipoprotein lipid attachment site profile.:PS51257
9687	scaffold_10	918921	919455			thioredoxin-disulfide reductase TRR1 [Rhizophagus irr...	GO:16491 oxidoreductase activity GO:55114 oxidation-reduction process	0	Secreted		KOG0404:Thioredoxin reductase	HMMPfam:Pyridine nucleotide-disulphide oxidoreductase:PF07992,SUPERFAMILY::SSF51905
9688	scaffold_10	921443	923748	TRR1,TRR2		thioredoxin reductase [Microbotryum lychnidis-dioicae...	GO:16491 oxidoreductase activity GO:50660 flavin adenine dinucleotide binding GO:55114 oxidation-reduction process GO:4791 thioredoxin-disulfide reductase activity	0		1.8.1.9	KOG0404:Thioredoxin reductase	HMMPfam:Pyridine nucleotide-disulphide oxidoreductase:PF00070,HMMPfam:Pyridine nucleotide-disulphide oxidoreductase:PF07992,PRINTS:FAD-dependent pyridine nucleotide reductase signature:PR00368,PRINTS:Pyridine nucleotide disulphide reductase class-II signature:PR00469,ProSitePatterns:Pyridine nucleotide-disulphide oxidoreductases class-II active site.:PS00573,SUPERFAMILY::SSF51905,TIGRFAM:TRX_redu…
9689	scaffold_10	924621	927018	ILV3		dihydroxy-acid dehydratase [Microbotryum lychnidis-di...	GO:3824 catalytic activity GO:8152 metabolic process GO:4160 dihydroxy-acid dehydratase activity GO:9082 branched-chain amino acid biosynthetic process	0		4.2.1.9	KOG2448:Dihydroxy-acid dehydratase	HMMPfam:Dehydratase family:PF00920,ProSitePatterns:Dihydroxy-acid and 6-phosphogluconate dehydratases signature 1.:PS00886,SUPERFAMILY::SSF143975,SUPERFAMILY::SSF52016,TIGRFAM:ilvD: dihydroxy-acid dehydratase:TIGR00110
9690	scaffold_10	927422	929610	ARP6	ACTR6	actin-like protein ARP6 [Exidia glandulosa HHB12029]		0			KOG0680:Actin-related protein - Arp6p	HMMPfam:Actin:PF00022,SMART:Actin:SM00268,SUPERFAMILY::SSF53067
9691	scaffold_10	929685	931310					0	Secreted
9692	scaffold_10	931837	933855					0
9693	scaffold_10	934914	938027		KIAA0907	eukaryotic type KH-domain type I [Rhizopogon vinicolo...	GO:3723 RNA binding	0			KOG1960:Predicted RNA-binding protein, contains KH domains	ProSiteProfiles:Type-1 KH domain profile.:PS50084,SUPERFAMILY::SSF54791
9694	scaffold_11	227	1696			cytochrome c oxidase biogenesis-related protein [Mela...	GO:16021 integral component of membrane GO:51205 protein insertion into membrane	4	Secreted		KOG1239:Inner membrane protein translocase involved in respiratory chain assembly,KOG1239:Inner membrane protein translocase involved in respiratory chain assembly	HMMPfam:60Kd inner membrane protein:PF02096
9695	scaffold_11	2473	5541	SAL1	SLC25A23,SLC25A25,SLC25A24	mitochondrial carrier protein [Kalmanozyma brasil...	GO:55085 transmembrane transport GO:5509 calcium ion binding	0			KOG0036:Predicted mitochondrial carrier protein	HMMPfam:Mitochondrial carrier protein:PF00153,HMMPfam:EF-hand domain pair:PF13499,PRINTS:Mitochondrial carrier protein signature:PR00926,ProSitePatterns:EF-hand calcium-binding domain.:PS00018,ProSiteProfiles:EF-hand calcium-binding domain profile.:PS50222,ProSiteProfiles:Solute carrier (Solcar) repeat profile.:PS50920,SMART:EF-hand, calcium binding motif:SM00054,SUPERFAMILY::SSF103506,SUPERFAMIL…
9696	scaffold_11	5867	7721			expressed protein [Cryptococcus neoformans var. neofo...	GO:3676 nucleic acid binding	0				SUPERFAMILY::SSF82708
9697	scaffold_11	8055	8960					0				HMMPfam:SUZ domain:PF12752,ProSiteProfiles:SUZ domain profile.:PS51673
9698	scaffold_11	9234	11606	YIL067C		LCCL domain-containing protein [Fomitiporia medit...		6				HMMPfam:LCCL domain:PF03815,ProSiteProfiles:LCCL domain profile.:PS50820,SUPERFAMILY::SSF69848
9699	scaffold_11	11969	15219	YPR097W		PX-domain-containing protein [Mycena chlorophos]	GO:35091 phosphatidylinositol binding	0			KOG2273:Membrane coat complex Retromer, subunit VPS5/SNX1, Sorting nexins, and related PX domain-containing proteins	HMMPfam:PX domain:PF00787,HMMPfam:Domain of unknown function in PX-proteins (DUF3818):PF12825,HMMPfam:PX-associated:PF12828,ProSiteProfiles:PX domain profile.:PS50195,SMART:PhoX homologous domain, present in p47phox and p40phox.:SM00312,SUPERFAMILY::SSF64268
9700	scaffold_11	15782	19108	POX1	ACOX1,ACOX2	acyl-CoA oxidase [Microbotryum lychnidis-dioicae p1A1...	GO:16627 oxidoreductase activity, acting on the CH-CH group of donors GO:55114 oxidation-reduction process GO:3997 acyl-CoA oxidase activity GO:5777 peroxisome	0		1.3.3.6	KOG0136:Acyl-CoA oxidase	HMMPfam:Acyl-CoA dehydrogenase, C-terminal domain:PF00441,HMMPfam:Acyl-CoA oxidase:PF01756,HMMPfam:Acyl-CoA dehydrogenase, middle domain:PF02770,HMMPfam:Acyl-coenzyme A oxidase N-terminal:PF14749,PIRSF::PIRSF000168,SUPERFAMILY::SSF47203,SUPERFAMILY::SSF56645
9701	scaffold_11	21280	24099	CBK1	STK38,STK38L	AGC/NDR/NDR protein kinase [Microbotryum lychnidis-di...	GO:4672 protein kinase activity GO:5524 ATP binding GO:6468 protein phosphorylation GO:4674 protein serine/threonine kinase activity	0		2.7.11.-	KOG0605:NDR and related serine/threonine kinases	HMMPfam:Protein kinase domain:PF00069,ProSitePatterns:Protein kinases ATP-binding region signature.:PS00107,ProSitePatterns:Serine/Threonine protein kinases active-site signature.:PS00108,ProSiteProfiles:Protein kinase domain profile.:PS50011,ProSiteProfiles:AGC-kinase C-terminal domain profile.:PS51285,SMART:Extension to Ser/Thr-type protein kinases:SM00133,SMART:Serine/Threonine protein kinases…
9702	scaffold_11	24367	26303			Ell-associated factor Eaf [Leucoagaricus sp. SymC.cos]		0				HMMPfam:RNA polymerase II transcription elongation factor:PF09816
9703	scaffold_11	26595	27216					0				HMMPfam:Cysteine-rich TM module stress tolerance:PF12734
9704	scaffold_11	27527	28944	ARO7		chorismate mutase [Microbotryum lychnidis-dioicae p1A...	GO:46417 chorismate metabolic process GO:4106 chorismate mutase activity GO:9073 aromatic amino acid family biosynthetic process	0		5.4.99.5	KOG0795:Chorismate mutase	HMMPfam:Chorismate mutase type II:PF01817,PIRSF::PIRSF017318,ProSiteProfiles:Chorismate mutase domain profile.:PS51169,SUPERFAMILY::SSF48600,TIGRFAM:CM_pl-yst: chorismate mutase:TIGR01802
9705	scaffold_11	29044	31153	MAS1	PMPCB,UQCRC1	Mitochondrial-processing peptidase subunit beta [Grif...	GO:4222 metalloendopeptidase activity GO:6508 proteolysis GO:3824 catalytic activity GO:46872 metal ion binding	0		3.4.24.64	KOG0960:Mitochondrial processing peptidase, beta subunit, and related enzymes (insulinase superfamily)	HMMPfam:Insulinase (Peptidase family M16):PF00675,HMMPfam:Peptidase M16 inactive domain:PF05193,ProSitePatterns:Insulinase family, zinc-binding region signature.:PS00143,SUPERFAMILY::SSF63411
9706	scaffold_11	31623	33145					0				SUPERFAMILY::SSF52047
9707	scaffold_11	33554	34142					0
9708	scaffold_11	34263	36045			Atrazine chlorohydrolase/guanine deaminase [Xanthophy...	GO:16787 hydrolase activity GO:16810 hydrolase activity, acting on carbon-nitrogen (but not peptide) bonds	0		3.5.4.3	KOG3968:Atrazine chlorohydrolase/guanine deaminase,KOG3968:Atrazine chlorohydrolase/guanine deaminase	HMMPfam:Amidohydrolase family:PF01979,SUPERFAMILY::SSF51338,SUPERFAMILY::SSF51556
9709	scaffold_11	37179	38782					0				SUPERFAMILY::SSF52047
9710	scaffold_11	39256	40650					0				SUPERFAMILY::SSF52047
9711	scaffold_11	40770	45014	CHS2,CHS1		chitin synthase/hyaluronan synthase [Kalmanozyma ...	GO:4100 chitin synthase activity GO:6031 chitin biosynthetic process	7		2.4.1.16	KOG2571:Chitin synthase/hyaluronan synthase (glycosyltransferases)	HMMPfam:Chitin synthase:PF01644,HMMPfam:Chitin synthase:PF03142,HMMPfam:Chitin synthase N-terminal:PF08407
9712	scaffold_11	45254	47593	PRP45	SNW1	pre-mRNA-processing protein 45 [Neolentinus lepideus ...	GO:398 mRNA splicing, via spliceosome GO:5681 spliceosomal complex	0	Secreted		KOG2441:mRNA splicing factor/probable chromatin binding snw family nuclear protein,KOG2441:mRNA splicing factor/probable chromatin binding snw family nuclear protein	HMMPfam:SKIP/SNW domain:PF02731
9713	scaffold_11	47713	50221			mfs [Moniliophthora roreri MCA 2997]	GO:16021 integral component of membrane GO:55085 transmembrane transport	12	Secreted	1.97.1.4	KOG2533:Permease of the major facilitator superfamily	HMMPfam:Major Facilitator Superfamily:PF07690,ProSiteProfiles:Major facilitator superfamily (MFS) profile.:PS50850,SUPERFAMILY::SSF103473
9714	scaffold_11	50487	51327					0
9715	scaffold_11	52711	53943					0
9716	scaffold_11	54968	55797					0				SUPERFAMILY::SSF52047
9717	scaffold_11	56192	59943	EFT2,EFT1,SNU114	EEF2,EFTUD2	U5 small nuclear ribonucleoprotein component [Microbo...	GO:3924 GTPase activity GO:5525 GTP binding	0		3.6.5.-	KOG0468:U5 snRNP-specific protein	HMMPfam:Elongation factor Tu GTP binding domain:PF00009,HMMPfam:Elongation factor G C-terminus:PF00679,HMMPfam:Elongation factor Tu domain 2:PF03144,HMMPfam:Elongation factor G, domain IV:PF03764,PRINTS:GTP-binding elongation factor signature:PR00315,SMART:Elongation factor G C-terminus:SM00838,SMART:Elongation factor G, domain IV:SM00889,SUPERFAMILY::SSF50447,SUPERFAMILY::SSF52540,SUPERFAMILY::S…
9718	scaffold_11	60182	60785		ABRACL	Costars family protein ABRACL [Hypsizygus marmoreus]		0			KOG3376:Uncharacterized conserved protein	HMMPfam:Costars:PF14705
9719	scaffold_11	61226	65910					0
9720	scaffold_11	66471	67100					0
9721	scaffold_11	67980	69503			Negative transcriptional regulator family protein [Rh...	GO:2001070 starch binding GO:30246 carbohydrate binding	0				HMMPfam:Starch binding domain:PF00686,ProSiteProfiles:CBM20 (carbohydrate binding type-20) domain profile.:PS51166,SMART:Starch binding domain:SM01065,SUPERFAMILY::SSF49452
9722	scaffold_11	69556	71202					0
9723	scaffold_11	72198	73021			barwin-like endoglucanase [Rhizopogon vinicolor AM-OR...		0	Secreted			SUPERFAMILY::SSF50685
9724	scaffold_11	74218	78285			zn-c6 transcription factor [Melanopsichium pennsylvan...	GO:981 RNA polymerase II transcription factor activity, sequence-specific DNA binding GO:5634 nucleus GO:6355 regulation of transcription, DNA-templated GO:8270 zinc ion binding	0				HMMPfam:Fungal Zn(2)-Cys(6) binuclear cluster domain:PF00172,HMMPfam:Fungal specific transcription factor domain:PF04082,ProSitePatterns:Zn(2)-C6 fungal-type DNA-binding domain signature.:PS00463,ProSiteProfiles:Zn(2)-C6 fungal-type DNA-binding domain profile.:PS50048,SMART:GAL4-like Zn(II)2Cys6 (or C6 zinc) binuclear cluster DNA-binding domain:SM00066,SMART:Fungal specific transcription factor d…
9725	scaffold_11	79515	80146			ATP-citrate synthase [Microbotryum lychnidis-dioicae ...		0
9726	scaffold_11	80345	84761		ACLY	ATP-citrate synthase [Microbotryum lychnidis-dioicae ...	GO:44262 cellular carbohydrate metabolic process GO:46912 transferase activity, transferring acyl groups, acyl groups converted into alkyl on transfer GO:3824 catalytic activity GO:8152 metabolic process	0		2.3.3.8	KOG1254:ATP-citrate lyase	HMMPfam:Citrate synthase:PF00285,HMMPfam:CoA-ligase:PF00549,HMMPfam:CoA binding domain:PF02629,HMMPfam:ATP-grasp domain:PF08442,PIRSF::PIRSF036511,ProSitePatterns:ATP-citrate lyase / succinyl-CoA ligases family active site.:PS00399,ProSitePatterns:ATP-citrate lyase / succinyl-CoA ligases family signature 1.:PS01216,ProSitePatterns:ATP-citrate lyase / succinyl-CoA ligases family signature 3.:PS012…
9727	scaffold_11	85771	88302	PPN1		endopolyphosphatase [Kwoniella pini CBS 10737]	GO:16787 hydrolase activity	0	Secreted	3.6.1.10	KOG3770:Acid sphingomyelinase and PHM5 phosphate metabolism protein	HMMPfam:Calcineurin-like phosphoesterase:PF00149,SUPERFAMILY::SSF56300
9728	scaffold_11	88622	90157	YJU3	MGLL	acylglycerol lipase [Melampsora larici-populina 9...		0		3.1.1.23	KOG1455:Lysophospholipase	HMMPfam:Alpha/beta hydrolase family:PF12697,PRINTS:Alpha/beta hydrolase fold signature:PR00111,SUPERFAMILY::SSF53474
9729	scaffold_11	90771	91579					0	Secreted
9730	scaffold_11	92515	94818	OLE1	SCD,SCD5	stearoyl-CoA desaturase (delta-9 desaturase) [Microbo...	GO:20037 heme binding GO:6629 lipid metabolic process GO:4768 stearoyl-CoA 9-desaturase activity GO:5783 endoplasmic reticulum	3		1.14.19.1	KOG1600:Fatty acid desaturase	HMMPfam:Cytochrome b5-like Heme/Steroid binding domain:PF00173,HMMPfam:Fatty acid desaturase:PF00487,PIRSF::PIRSF000345,PRINTS:Fatty acid desaturase family 1 signature:PR00075,PRINTS:Cytochrome B5 signature:PR00363,ProSitePatterns:Fatty acid desaturases family 1 signature.:PS00476,ProSiteProfiles:Cytochrome b5 family, heme-binding domain profile.:PS50255,SUPERFAMILY::SSF55856
9731	scaffold_11	98069	99768			3-oxoacyl-(acyl-carrier-protein) reductase [Rhodo...	GO:8152 metabolic process GO:16491 oxidoreductase activity	0		1.1.1.100	KOG0725:Reductases with broad range of substrate specificities	HMMPfam:Enoyl-(Acyl carrier protein) reductase:PF13561,PRINTS:Short-chain dehydrogenase/reductase (SDR) superfamily signature:PR00080,PRINTS:Glucose/ribitol dehydrogenase family signature:PR00081,SUPERFAMILY::SSF51735
9732	scaffold_11	100548	102445			TPR-like protein [Gloeophyllum trabeum ATCC 11539]		0	Anchored to Membrane			SUPERFAMILY::SSF48452
9733	scaffold_11	103522	105237	ARP2	ACTR2	actin-like protein 2 [Puccinia triticina 1-1 BBBD Rac...		0			KOG0677:Actin-related protein Arp2/3 complex, subunit Arp2	HMMPfam:Actin:PF00022,PRINTS:Actin signature:PR00190,ProSitePatterns:Actins and actin-related proteins signature.:PS01132,SMART:Actin:SM00268,SUPERFAMILY::SSF53067
9734	scaffold_11	105397	106460	YJL218W		acetyltransferase, CysE/LacA/LpxA/NodL family [As...	GO:16407 acetyltransferase activity	0			KOG4750:Serine O-acetyltransferase	HMMPfam:Bacterial transferase hexapeptide (six repeats):PF00132,HMMPfam:Maltose acetyltransferase:PF12464,SUPERFAMILY::SSF51161
9735	scaffold_11	106812	108790	TEF4,CAM1	EEF1G	Elongation factor 1-gamma 2 [Cladophialophora carrionii]	GO:3746 translation elongation factor activity GO:6414 translational elongation GO:5515 protein binding	0			KOG1627:Translation elongation factor EF-1 gamma	HMMPfam:Glutathione S-transferase, C-terminal domain:PF00043,HMMPfam:Elongation factor 1 gamma, conserved domain:PF00647,HMMPfam:Glutathione S-transferase, N-terminal domain:PF13417,ProSiteProfiles:Elongation factor 1 (EF-1) gamma C-terminal domain profile.:PS50040,ProSiteProfiles:Soluble glutathione S-transferase N-terminal domain profile.:PS50404,ProSiteProfiles:Soluble glutathione S-transferas…
9736	scaffold_11	109072	110968	TEF4,CAM1	EEF1G	40S ribosomal protein S3aE [Saitoella complicata ...	GO:3746 translation elongation factor activity GO:6414 translational elongation GO:5515 protein binding	0			KOG1627:Translation elongation factor EF-1 gamma	HMMPfam:Glutathione S-transferase, C-terminal domain:PF00043,HMMPfam:Elongation factor 1 gamma, conserved domain:PF00647,HMMPfam:Glutathione S-transferase, N-terminal domain:PF02798,ProSiteProfiles:Elongation factor 1 (EF-1) gamma C-terminal domain profile.:PS50040,ProSiteProfiles:Soluble glutathione S-transferase N-terminal domain profile.:PS50404,ProSiteProfiles:Soluble glutathione S-transferas…
9737	scaffold_11	111145	112135			glutathione S-transferase mu 3 [Danio rerio]	GO:5515 protein binding	0				HMMPfam:Glutathione S-transferase, N-terminal domain:PF13417,ProSiteProfiles:Soluble glutathione S-transferase N-terminal domain profile.:PS50404,ProSiteProfiles:Soluble glutathione S-transferase C-terminal domain profile.:PS50405,SUPERFAMILY::SSF52833
9738	scaffold_11	112389	113571			NAD(P)-binding protein [Laetiporus sulphureus 93-53]		0		1.17.1.3		HMMPfam:NmrA-like family:PF05368,SUPERFAMILY::SSF51735
9739	scaffold_11	114058	115447	GET4	GET4	glycoside hydrolase family 47 protein [Mixia osmu...		0			KOG3024:Uncharacterized conserved protein	HMMPfam:Protein of unknown function (DUF410):PF04190
9740	scaffold_11	115782	116339					0				HMMPfam:MYND finger:PF01753,SUPERFAMILY::SSF144232
9741	scaffold_11	116754	120065		ABCB6		GO:5524 ATP binding GO:16887 ATPase activity GO:6810 transport GO:16021 integral component of membrane	8		3.6.3.44	KOG0055:Multidrug/pheromone exporter, ABC superfamily	HMMPfam:ABC transporter:PF00005,HMMPfam:ABC transporter transmembrane region:PF00664,ProSitePatterns:ABC transporters family signature.:PS00211,ProSiteProfiles:ATP-binding cassette, ABC transporter-type domain profile.:PS50893,ProSiteProfiles:ABC transporter integral membrane type-1 fused domain profile.:PS50929,SMART:ATPases associated with a variety of cellular activities:SM00382,SUPERFAMILY::S…
9742	scaffold_11	121119	123367	THR4	THNSL2	threonine synthase [Puccinia graminis f. sp. trit...	GO:6520 cellular amino acid metabolic process GO:30170 pyridoxal phosphate binding	0		4.2.3.1	KOG2616:Pyridoxalphosphate-dependent enzyme/predicted threonine synthase	HMMPfam:Pyridoxal-phosphate dependent enzyme:PF00291,HMMPfam:Threonine synthase N terminus:PF14821,ProSitePatterns:Serine/threonine dehydratases pyridoxal-phosphate attachment site.:PS00165,SUPERFAMILY::SSF53686,TIGRFAM:thrC: threonine synthase:TIGR00260
[truncated: 7,116 more rows]

## Sheet: Manual Annotations
Protein ID	Auxotrophy	Fatty Acid Utilization	Lipid Accumulation	S288C Orthologs	Human Orthologs	Best Short Name	Category	Description	Characterized Proteins	Notes		Chromatin or Histone Modification	Transcription Factors	mRNA Processing or Binding	Translation	tRNA Modifying	Glycosyltransferase	Ubiquitination of Proteins	Protease/Proteasome	G protein or G protein interacting	Kinase/Phosphatase or Interacting	Adapter Protein or Anchor Modifying	Phospholipid Binding	Phospholipid Modifying	Electron Transport Chain	Cellular transporter/receptor	Organelle transporters	Metabolic Enzyme	Other	Unclear	Lipid Droplet	Nucleus	Cytoplasm	ER	Golgi	Vacuole	Mitochondria	Peroxisome	PM/Cell wall/Cortex	Other/Unclear	Other/Unclear	Chromatin Remodeling	Gene Expression	Fatty Acid Metabolism	TAG Metabolism	Phospholipids/choline metabolism	Lipid Metabolism	Gluconeogenesis	Glycogen or Trehalose
[truncated: 393 more rows]
[truncated: 20 more columns]

[truncated: 3 more sheets: Othologs, Essential Genes, New Essentials GO Enrich]
