# Supplementary material for: Functional genomics of lipid metabolism in the oleaginous yeast Rhodosporidium toruloides
Source: eLife. 2018 Mar 9;7:e32110. doi: 10.7554/eLife.32110 (PMC5922974; doi:10.7554/eLife.32110)
Supplement: Supplementary file 2. — Fitness and enrichment scores from BarSeq data in all conditions/fractions tested in this study; fitness/enrichment scores used in clustering analysis for Figures 2, 3 and 5; raw data for growth of validation deletion mutant strains on fatty acids; and summary statistics for all validation experiments with deletion mutants, including flow cytometry on lipid accumulation mutants. [file elife-32110-supp2.xlsx]

## Sheet: Key
Supplementary file 2 - BarSeq and Mutant Data
BarSeq Data
Computed fitness and enrichment scores for all conditions and separated fractions. For each condition/fraction an average fitness/enrichment score and T-like statistic are reported
		Column	Description
	Gene Info	RTO4_ID	R. toruloides protein ID from the JGI annotation: http://genome.jgi.doe.gov/Rhoto_IFO0880_4/Rhoto_IFO0880_4.home.html
		Counted Barcodes	The number of barcodes in each gene used in fitness analysis
		Gene Length	Length of the protein coding region start codon to stop codon, including intronic sequences
	Phenotype Clusters	Auxotrophy	Description of auxotrophy phenotype from supplementation experiments
		Fatty Acid Utilization	K-means cluster from growth on fatty acids
		Lipid Accumulation	Hierarchical cluster from lipid accumulation assays
	Annotations	S. cerevisiae Orthologs	Orthologous genes in S. cerevisiae
		H. sapiens Orthologs	Orthologous genes in H. sapiens
		Short Name	Best short-gene name
		Short Description	An automated description combining best available predicted functions from GO terms, PFAM domains, KOG orthology groups, and NCBI deflines from informative BLAST hits
Fitness Scores (averaged between replicates)	Auxotrophy Experiment	YPD	Fitness on YPD
		+DOC	Fitness on YNB glucose plus drop-out-complete supplementation
		+ARG	Fitness on YNB glucose plus arginine supplementation
		+MET	Fitness on YNB glucose plus methionine supplementation
		DM	Fitness on YNB glucose (three biological replicates cultured together with supplementation experiment)
	Oleic Acid Experiment	Glucose	Fitness on YNB glucose (three biological replicates cultured together with samples grown on oleic acid)
		Oleic Acid	Fitness on YNB 1% oleic acid
	Ricinoleic acid Experiment	Glucose	Fitness on YNB glucose (three biological replicates cultured together with samples cultured on methylricinoleic acid and ricinoleic acid)
		Methyl-ricinoleic Acid	Fitness on YNB 1% methylricinoleic acid
		Ricinoleic Acid	Fitness on YNB 1% ricinoleic acid
	Lipid Accumulation Experiment	YPD (Before Separation)	Fitness on YPD before sample was separated on a sucrose density gradient
		Low Nitrogen (Before Separation)	Fitness on Low nitrogen media before sample was separated on sucrose density gradient
		Low Nitrogen (FACS sort w/o BODIPY gate)	Fitness on low nitrogen media after sample was processed by a FACS sorter, but not gated on BODIPY signal
Enrichment Scores (averaged between replicates)	Lipid Accumulation Experiment	YPD High vs Low Buoyancy	Enrichment score for YPD-grown cultures in high buoyancy fraction minus the enrichment score for YPD-grown cultures in the low buoyancy fraction
		Low Nitrogen High vs Low Buoyancy	Enrichment score for low nitrogen cultures in high buoyancy fraction minus the enrichment score for low nitrogen cultures in the low buoyancy fraction
		Low Nitrogen High vs Low BODIPY	Enrichment score for low nitrogen cultures FACS sorted for high BODIPY signal minus enrichment score for low nitrogen cultures FACS sorted for low BODIPY signal
Fitness Scores for Individual Fractions in Lipid Accumulation Experiment (averaged between replicates)	YPD	Low Buoyancy	Enrichment score for low buoyancy fractions of YPD-grown cultures
		Median Buoyancy	Enrichment score for median buoyancy fractions of YPD-grown cultures
		High Buoyancy	Enrichment score for high buoyancy fractions of YPD-grown cultures
	Low Nitrogen	Low Buoyancy	Enrichment score for low buoyancy fractions of low nitrogen grown cultures
		Median Buoyancy	Enrichment score for median buoyancy fractions of low nitrogen grown cultures
		High Buoyancy	Enrichment score for high buoyancy fractions of low nitrogen grown cultures
	Low Nitrogen	Low BODIPY	Enrichment score for low BODIPY fractions of low nitrogen grown cultures
		High BODIPY	Enrichment score for high BODIPY fractions of low nitrogen grown cultures
T-like Statistics versus T0	Auxotrophy Experiment	YPD	T-like test statistic for fitness/enrichment scores above
		+DOC	T-like test statistic for fitness/enrichment scores above
		+ARG	T-like test statistic for fitness/enrichment scores above
		+MET	T-like test statistic for fitness/enrichment scores above
		DM	T-like test statistic for fitness/enrichment scores above
	Oleic Acid Experiment	Glucose	T-like test statistic for fitness/enrichment scores above
		Oleic Acid	T-like test statistic for fitness/enrichment scores above
	Ricinoleic acid Experiment	Glucose	T-like test statistic for fitness/enrichment scores above
		Methyl-ricinoleic Acid	T-like test statistic for fitness/enrichment scores above
		Ricinoleic Acid	T-like test statistic for fitness/enrichment scores above
	Lipid Accumulation Experiment	YPD (Before Separation)	T-like test statistic for fitness/enrichment scores above
		Low Nitrogen (Before Separation)	T-like test statistic for fitness/enrichment scores above
		Low Nitrogen (FACS sort w/o BODIPY gate)	T-like test statistic for fitness/enrichment scores above
T-like Statistics Between Fractions	Lipid Accumulation Experiment	YPD High vs Low Buoyancy	T-like test statistic for fitness/enrichment scores above
		Low Nitrogen High vs Low Buoyancy	T-like test statistic for fitness/enrichment scores above
		Low Nitrogen High vs Low BODIPY	T-like test statistic for fitness/enrichment scores above
T-like Statistics versus T0	YPD	Low Buoyancy	T-like test statistic for fitness/enrichment scores above
		Median Buoyancy	T-like test statistic for fitness/enrichment scores above
		High Buoyancy	T-like test statistic for fitness/enrichment scores above
	Low Nitrogen	Low Buoyancy	T-like test statistic for fitness/enrichment scores above
		Median Buoyancy	T-like test statistic for fitness/enrichment scores above
		High Buoyancy	T-like test statistic for fitness/enrichment scores above
	Low Nitrogen	Low BODIPY	T-like test statistic for fitness/enrichment scores above
		High BODIPY	T-like test statistic for fitness/enrichment scores above
Fitness Differences vs Control Conditions (averaged between replicates)	Auxotrophy Experiment	DOC vs DM	Average difference in fitness between cultures supplemented with DOC and without supplementation
		+MET vs DM	Average difference in fitness between cultures supplemented with methionine and without supplementation
		+ARG vs DM	Average difference in fitness between cultures supplemented with arginine and without supplementation
		YPD vs DM	Average difference in fitness between cultures grown on YPD and without supplementation
	Fatty Acid Experiment	Oleic Acid vs Glucose	Average difference in fitness between cultures grown on oleic acid and cultures grown on glucose
		Methyl-ricinoleic Acid vs Glucose	Average difference in fitness between cultures grown on methylricinoleic acid and cultures grown on glucose
		Ricinoleic Acid vs Glucose	Average difference in fitness between cultures grown on ricinoleic acid and cultures grown on glucose
T-like Statistics vs Control Conditions	Auxotrophy Experiment	DOC vs DM	T-like test statistics for comparisons between cultures above
		+MET vs DM	T-like test statistics for comparisons between cultures above
		+ARG vs DM	T-like test statistics for comparisons between cultures above
		YPD vs DM	T-like test statistics for comparisons between cultures above
	Fatty Acid Experiment	Oleic Acid vs Glucose	T-like test statistics for comparisons between cultures above
		Methyl-ricinoleic Acid vs Glucose	T-like test statistics for comparisons between cultures above
		Ricinoleic Acid vs Glucose	T-like test statistics for comparisons between cultures above
Figure 2C Data
Fitness scores in supplemented and non-supplemented media clustered in Figure 2C.
		Gene	R. toruloides protein ID from the JGI annotation: http://genome.jgi.doe.gov/Rhoto_IFO0880_4/Rhoto_IFO0880_4.home.html
		Counted Barcodes	The number of barcodes in each gene used in fitness analysis
		Short Name	Best short-gene name
	YPD	Rep A	Fitness scores on YPD
		Rep B	Fitness scores on YPD
		Rep C	Fitness scores on YPD
	DM + Drop Out Complete	Rep A	Fitness scores on defined media (DM) plus drop out complete supplement mix (DOC)
		Rep B	Fitness scores on defined media (DM) plus drop out complete supplement mix (DOC)
		Rep C	Fitness scores on defined media (DM) plus drop out complete supplement mix (DOC)
	DM + Arginine	Rep A	Fitness scores on defined media (DM) plus arginine
		Rep B	Fitness scores on defined media (DM) plus arginine
		Rep C	Fitness scores on defined media (DM) plus arginine
	DM + Methionine	Rep A	Fitness scores on defined media (DM) plus methionine
		Rep B	Fitness scores on defined media (DM) plus methionine
		Rep C	Fitness scores on defined media (DM) plus methionine
	Defined Media (DM)	Rep A	Fitness scores on defined media (DM)
		Rep B	Fitness scores on defined media (DM)
		Rep C	Fitness scores on defined media (DM)
Selection Criteria F<-1, T<-3	Average Fitness	YPD	Fitness on YPD
		+DOC	Fitness on YNB glucose plus drop-out-complete supplementation
		+ARG	Fitness on YNB glucose plus arginine supplementation
		+MET	Fitness on YNB glucose plus methionine supplementation
		DM	Fitness on YNB glucose (three biological replicates cultured together with supplementation experiment)
	Combined T-Statistics	YPD	T-statistics for YPD
		+DOC	T-statistics for YNB glucose plus drop-out-complete supplementation
		+ARG	T-statistics for YNB glucose plus arginine supplementation
		+MET	T-statistics for YNB glucose plus methionine supplementation
		DM	T-statistics for YNB glucose (three biological replicates cultured together with supplementation experiment)
Figure 3S1 Data
Fitness scores on fatty acids clustered in Figure 3 - figure supplement 1
		Gene	R. toruloides protein ID from the JGI annotation: http://genome.jgi.doe.gov/Rhoto_IFO0880_4/Rhoto_IFO0880_4.home.html
		Counted Barcodes	The number of barcodes in each gene used in fitness analysis
		Short Name	Best short-gene name
	Glucose	Rep A	Fitness scores on glucose
		Rep B	Fitness scores on glucose
		Rep C	Fitness scores on glucose
		Rep D	Fitness scores on glucose
		Rep E	Fitness scores on glucose
		Rep F	Fitness scores on glucose
		Rep G	Fitness scores on glucose
		Rep H	Fitness scores on glucose
		Rep I	Fitness scores on glucose
	Oleic Acid	Rep A	Fitness scores on oleic acid (samples processed with glucose replicates D-F)
		Rep B	Fitness scores on oleic acid (samples processed with glucose replicates D-F)
		Rep C	Fitness scores on oleic acid (samples processed with glucose replicates D-F)
	Ricinoleic Acid	Rep D	Fitness scores on ricinoleic acid (samples processed with glucose replicates G-I)
		Rep E	Fitness scores on ricinoleic acid (samples processed with glucose replicates G-I)
		Rep F	Fitness scores on ricinoleic acid (samples processed with glucose replicates G-I)
	Methylricinoleic Acid	Rep G	Fitness scores on methyl ricinoleic acid (samples processed with glucose replicates G-I)
		Rep H	Fitness scores on methyl ricinoleic acid (samples processed with glucose replicates G-I)
		Rep I	Fitness scores on methyl ricinoleic acid (samples processed with glucose replicates G-I)
Selection Criteria F<-1, T<-3	Average Fitness	Oleic Acid vs Glucose	Average difference in fitness between cultures grown on oleic acid and cultures grown on glucose
		Methyl-ricinoleic Acid vs Glucose	Average difference in fitness between cultures grown on methylricinoleic acid and cultures grown on glucose
		Ricinoleic Acid vs Glucose	Average difference in fitness between cultures grown on ricinoleic acid and cultures grown on glucose
	Combined T-Statistics	YPD	Relative T-statistics between cultures grown on oleic acid and cultures grown on glucose
		+DOC	Relative T-statistics between cultures grown on methylricinoleic acid and cultures grown on glucose
		+ARG	Relative T-statistics between cultures grown on ricinoleic acid and cultures grown on glucose
Figure 5A Data
Enrichment scores from lipid accumulation experiments clustered in Figure 5A
		Gene	R. toruloides protein ID from the JGI annotation: http://genome.jgi.doe.gov/Rhoto_IFO0880_4/Rhoto_IFO0880_4.home.html
		Counted Barcodes	The number of barcodes in each gene used in fitness analysis
		Short Name	Best short-gene name
YPD	Buoyancy Separation	Rep A	Enrichment scores after growth on YPD and separation on a sucrose density gradient (abundance in high buoyancy fraction minus abundance in the low buoyancy fraction)
		Rep B	Enrichment scores after growth on YPD and separation on a sucrose density gradient (abundance in high buoyancy fraction minus abundance in the low buoyancy fraction)
		Rep C	Enrichment scores after growth on YPD and separation on a sucrose density gradient (abundance in high buoyancy fraction minus abundance in the low buoyancy fraction)
Low Nitrogen	Buoyancy Separation	Rep A	Enrichment scores after growth on low nitrogen media and separation on a sucrose density gradient (abundance in high buoyancy fraction minus abundance in the low buoyancy fraction)
		Rep B	Enrichment scores after growth on low nitrogen media and separation on a sucrose density gradient (abundance in high buoyancy fraction minus abundance in the low buoyancy fraction)
		Rep C	Enrichment scores after growth on low nitrogen media and separation on a sucrose density gradient (abundance in high buoyancy fraction minus abundance in the low buoyancy fraction)
Low Nitrogen	FACS Sorted	Rep A	Enrichment scores after growth on low nitrogen media and separation with FACS (abundance in high BODIPY fraction minus abundance in the low BODIPY fraction)
		Rep B	Enrichment scores after growth on low nitrogen media and separation with FACS (abundance in high BODIPY fraction minus abundance in the low BODIPY fraction)
		Rep C	Enrichment scores after growth on low nitrogen media and separation with FACS (abundance in high BODIPY fraction minus abundance in the low BODIPY fraction)
Selection Criteria |E| > 1, |T|>3	Average Enrichment	Low Nitrogen High vs Low Buoyancy	Enrichment score for low nitrogen cultures in high buoyancy fraction minus the enrichment score for low nitrogen cultures in the low buoyancy fraction
		Low Nitrogen High vs Low BODIPY	Enrichment score for low nitrogen cultures FACS sorted for high BODIPY signal minus enrichment score for low nitrogen cultures FACS sorted for low BODIPY signal
	Combined T-Statistics	Low Nitrogen High vs Low Buoyancy	T-statistics for low nitrogen cultures in high buoyancy fraction minus the enrichment score for low nitrogen cultures in the low buoyancy fraction
		Low Nitrogen High vs Low BODIPY	T-statistics for low nitrogen cultures FACS sorted for high BODIPY signal minus enrichment score for low nitrogen cultures FACS sorted for low BODIPY signal
Growth on Fatty Acids
Optical density measurements in mid-log growth (24 hrs on ricinoleic acid, 72 hrs on oleic acid) for comparison between mutant strains and the parental YKU70∆ strain
		Fatty Acid	Cultures grown on either oleic or ricinoleic acid
		Strain	Strain ID in lab collection
		Deleted Gene	Gene deleted in YKU70∆ background
		BarSeq Fitness	Fitness score from BarSeq experiments for this gene
		OD 600	OD 600 for sample, after washing pellet to remove fatty acid emulsion
		OD Ratio	Log2 ratio of sample OD to average OD across replicates of IFO 0880
Time Course on Fatty Acids
Time course of optical density measurements for selected strains grown on oleic and ricinoleic acid
		Fatty Acid	Cultures grown on either oleic or ricinoleic acid
		Strain	Strain ID in lab collection
		Deleted Gene	Gene deleted in YKU70∆ background
		Hours	Hours after inoculation at OD 0.1
	OD 600 (Biological Replicates)	A	OD 600 for sample, after washing pellet to remove fatty acid emulsion
		B	OD 600 for sample, after washing pellet to remove fatty acid emulsion
		C	OD 600 for sample, after washing pellet to remove fatty acid emulsion
Mutant Statistics Summary
Summary statistics for comparisons of targeted deletion mutants to the parental strain
		Figure	Figure in which these data are plotted
		Experiment	Description of the experiment these data contribute to
		Condition	Culture condition of interest
		Hours	Hours post inoculation at which these samples were gathered
		Measurement	Quantity measured and reference strain used for normalization
		Strain	Strain ID
		N	Number of samples compared
		Mean	Mean between biological replicates
		Median	Median between biological replicates
		SD	Standard deviation between biological replicates
		SEM	Standard error of the mean between biological replicates
		Pval	P value for a one-tailed equal-variance T-test between the mutant strain and the parental strain (APA 4140)
		Effect Size	Effect size versus the parental strain. Cohen's D: Difference in means divided by the pooled standard deviation
		Observations	Measurements for individual biological replicates, normalized to reference strain in the same condition/time point where appropriate
BODIPY Data for Mutants
Raw averages for BODIPY signal in 10,000 cells. Used to calculate the relative BODIPY signal in mutant strains versus the parental strain reported in Figure 5
		Date	Date of Experiment
		Strain ID	Strain ID in lab collection
		Deleted gene	Gene deleted in YKU70∆ background
	Average BODIPY (Biological Replicates)	A	Average BODIPY for 10,000 cells from biological replicate A
		B	Average BODIPY for 10,000 cells from biological replicate B
		C	Average BODIPY for 10,000 cells from biological replicate C
		SD	Standard deviation between biological replicates as a percent of the average across biological replicates
		Drop Sample?	If TRUE these samples are dropped from the analysis
		Reason	Reason for dropping these samples. Three cases of suspected contamination were dropped in the course of these experiments
Power Analysis of BODIPY Data
Observable effect size as a function of the number of biological replicates compared
		Total Sample	Total number of cultures measured
		N	Number of biological replicates for the mutant strain and parental control
		D	Effect size versus the parental strain detectable 95% of the time with significance threshold of P<0.05 for an equal-variance T-test. Expressed as Cohen's D: Difference in means divided by the pooled standard deviation
		Observable Difference	Difference in log-normalized BODIPY signal corresponding to the observable effect size, assuming a pooled standard deviation of 0.35
		Observable Ratio	Ratio of BODIPY signal corresponding to the observable effect size, assuming a pooled standardized deviation of 0.35

## Sheet: BarSeq Average Fitness and T
BarSeq Average Fitness and T
Computed fitness and enrichment scores for all conditions and separated fractions. For each condition/fraction an average fitness/enrichment score and T-like statistic are reported
										Fitness Scores													Enrichment Scores			Fitness Scores for Individual Fractions in Lipid Accumulation Experiment								T-like Statistics versus T0													T-like Statistics Between Fractions
Gene Info			Phenotype Clusters			Annotations				Auxotrophy Experiment					Oleic Acid Experiment		Ricinoleic acid Experiment			Lipid Accumulation Experiment			Lipid Accumulation Experiment			YPD			Low Nitrogen			Low Nitrogen		Auxotrophy Experiment					Oleic Acid Experiment		Ricinoleic acid Experiment			Lipid Accumulation Experiment			Lipid Accumulation Experiment
RTO4_ID	Counted Barcodes	Gene Length	Auxotrophy	Fatty Acid Utilization	Lipid Accumulation	S. cerevisiae Orthologs	H. sapiens Orthologs	Short Name	Short Description	YPD	+DOC	+ARG	+MET	DM	Glucose	Oleic Acid	Glucose	Methyl-ricinoleic Acid	Ricinoleic Acid	YPD (Before Separation)	Low Nitrogen (Before Separation)	Low Nitrogen (FACS sort w/o BODIPY gate)	YPD High vs Low Buoyancy	Low Nitrogen High vs Low Buoyancy	Low Nitrogen High vs Low BODIPY	Low Buoyancy	Median Buoyancy	High Buoyancy	Low Buoyancy	Median Buoyancy	High Buoyancy	Low BODIPY	High BODIPY	YPD	+DOC	+ARG	+MET	DM	Glucose	Oleic Acid	Glucose	Methyl-ricinoleic Acid	Ricinoleic Acid	YPD (Before Separation)	Low Nitrogen (Before Separation)	Low Nitrogen (FACS sort w/o BODIPY gate)	YPD High vs Low Buoyancy	Low Nitrogen High vs Low Buoyancy	Low Nitrogen High vs Low BODIPY
RTO4_13346	5	898		FA4 - Stronger defect on ricinoleic acid	LA1 - Increased accumulation, high confidence	CBC2	NCBP2	CBC2	K12883 NCBP2, CBP20 nuclear cap-binding protein subunit 2	0.0497	-0.2208	-0.2706	0.1788	0.0396	0.1206	-0.1707	0.0417	-0.4199	-1.3843	-0.9664	-0.5409	-0.6976	-0.2365	1.571	1.1509	-0.5535	-0.0499	-0.79	-0.4029	0.5357	1.1681	-1.2512	-0.1004	0.2157	-0.4755	-0.9615	0.6461	0.1987	0.4108	-0.4667	0.2507	-1.1525	-3.297	-0.5787	-1.1418	-1.9687	-0.4263	3.5801	1.8883
RTO4_11272	11	1951		FA5 - Stronger defect on ricinoleic acid	LA1 - Increased accumulation, high confidence	ALG12	ALG12	ALG12	K03847 ALG12 alpha-1,6-mannosyltransferase	0.2186	0.635	0.2023	0.2081	0.6072	0.2558	-0.539	0.7139	0.0709	-1.1482	-0.8109	0.0028	-1.4159	0.1144	3.4897	1.6818	-0.2275	0.1833	-0.1131	-2.3884	-0.8558	1.1013	-1.8348	-0.1531	0.9174	3.522	1.164	1.1034	3.1693	1.6957	-2.7494	3.7011	0.2631	-5.1921	-1.9575	0.0379	-6.6588	0.4354	9.0281	4.97
RTO4_14054	17	3749		FA5 - Stronger defect on ricinoleic acid	LA1 - Increased accumulation, high confidence	BST1		BST1	K05294 PGAP1 glycosylphosphatidylinositol deacylase	-0.2344	0.5764	0.2661	0.1948	0.3031	0.7171	0.0031	0.2271	0.6491	-1.2346	-0.3759	0.1024	-0.5349	-0.3083	1.4682	0.2301	0.4306	0.0903	0.1224	-1.2199	-0.3958	0.2482	-0.5688	-0.3388	-1.4941	3.751	1.4638	0.9507	1.9154	4.9297	0.0802	1.4987	3.8527	-6.7248	-1.2269	0.0927	-3.9536	-1.7976	5.3851	0.9561
RTO4_16196	8	1782	Arginine Auxotrophy		LA1 - Increased accumulation, high confidence	ARG1	ASS1	ARG1	K01940 argG, ASS1 argininosuccinate synthase	0.3417	-0.0518	-0.2256	-3.9439	-4.3281	-3.9736	-3.212	-3.8768	-3.7652	-3.5924	-0.5369	-3.3491	-2.6221	-0.0687	1.2518	1.826	0.2625	0.4271	0.1938	-2.9939	-3.6212	-1.7421	-4.1673	-2.3413	1.1214	-0.2596	-1.0007	-11.2809	-10.8444	-11.1381	-11.8445	-10.2981	-8.977	-8.6792	-2.2038	-9.3994	-7.3536	-0.2455	3.5075	2.8736
RTO4_8709	11	821	Methionine/Cysteine Auxotrophy		LA1 - Increased accumulation, high confidence	MET14	PAPSS1,PAPSS2	MET14	K00860 cysC adenylylsulfate kinase	0.066	-0.0506	-2.9695	-0.1334	-2.9534	-2.2748	-0.2572	-2.7793	-2.0043	-2.4251	-0.1229	-0.5496	-0.7199	0.039	4.0681	1.0662	-0.0359	0.2455	0.0031	-2.9248	-1.6219	1.1433	-1.0222	0.0439	0.0761	-0.2502	-13.2619	-0.7933	-15.7805	-12.0915	-1.3644	-12.4291	-9.353	-10.6405	-0.2306	-2.7785	-3.4355	0.0432	13.2501	3.8249
RTO4_8744	14	4360	Methionine/Cysteine Auxotrophy		LA1 - Increased accumulation, high confidence	MET5		MET5	K00381 cysI sulfite reductase (NADPH) hemoprotein beta-component	0.2714	0.4215	-3.0424	0.0646	-3.623	-3.0139	-0.5118	-3.1563	-1.3465	-1.3636	0.1069	-0.6218	-1.8374	-0.1355	4.4055	2.0778	0.5356	-0.1586	0.4001	-3.097	-1.8572	1.3085	-2.5777	-0.4999	1.2282	2.297	-13.0122	0.3805	-15.8645	-13.8973	-3.5641	-15.9033	-6.4884	-5.4821	0.4072	-2.6634	-9.7255	-0.557	13.3764	5.1013
RTO4_10374	18	4757	Methionine/Cysteine Auxotrophy		LA1 - Increased accumulation, high confidence	MET10		MET10	K00380 cysJ sulfite reductase (NADPH) flavoprotein alpha-component	-0.1108	-0.2344	-2.2497	-0.2099	-2.1949	-1.5583	-0.8512	-1.9721	-0.9543	-0.7835	0.2855	-0.5898	-1.0037	-0.6145	2.5201	1.2571	0.4639	-0.2408	-0.1506	-1.6281	-1.0968	0.8919	-1.6332	-0.3761	-0.415	-1.0462	-6.7408	-1.1949	-6.8207	-6.2423	-4.6778	-6.596	-4.2881	-4.0744	1.3501	-2.3595	-4.2726	-2.1118	7.5653	2.792
RTO4_11050	6	2076	Methionine/Cysteine Auxotrophy		LA1 - Increased accumulation, high confidence	MET1		MET1	K00589 MET1 uroporphyrin-III C-methyltransferase	-0.0541	-0.0265	-2.1647	0.5032	-2.8326	-2.0732	-0.2646	-3.7412	-0.931	-1.3174	-0.4027	0.1274	-1.5156	0.1016	3.8496	1.9779	0.0756	-0.216	0.1772	-2.1462	-1.455	1.7034	-2.0316	-0.0536	-0.0607	-0.0545	-3.9829	1.4022	-4.949	-5.1816	-0.5974	-5.7306	-2.1721	-2.7603	-0.5104	0.3328	-3.5307	0.1384	5.4314	2.5882
RTO4_11741	7	993	Methionine/Cysteine Auxotrophy		LA1 - Increased accumulation, high confidence	MET16		MET16	K00390 cysH phosphoadenosine phosphosulfate reductase	0.2442	0.0467	-1.4971	0.0525	-1.2083	-1.3127	-0.3797	-1.6699	-1.2646	-0.9797	-0.5823	0.1061	-0.757	-0.0899	1.6597	1.1404	-0.1295	-0.2375	-0.2194	-0.8918	-0.7422	0.768	-0.866	0.2744	0.8788	0.031	-4.6729	-0.0145	-3.0929	-4.342	-1.5693	-4.9583	-3.6522	-2.5951	-1.0585	0.5529	-2.6008	-0.3132	3.462	2.492
RTO4_12031	7	1761	Methionine/Cysteine Auxotrophy		LA1 - Increased accumulation, high confidence			An_cysB	K01738 cysK cysteine synthase A	-0.4793	-0.606	-3.1098	-0.5098	-2.8854	-2.3691	-0.4665	-2.8484	-3.2959	-2.5906	0.2942	-0.8796	-0.9159	0.0628	3.3106	2.1289	0.3902	0.5391	0.453	-2.3305	-1.2791	0.9801	-2.295	-0.1662	-3.4074	-2.8171	-12.7275	-2.4335	-12.8397	-9.9009	-2.0473	-9.4376	-9.6946	-10.4018	0.7504	-2.4487	-2.5177	0.2291	8.0652	5.0864
RTO4_16170	16	4931	Other Auxotrophy		LA1 - Increased accumulation, high confidence				KOG3519 Invasion-inducing protein TIAM1/CDC24 and related RhoGEF GTPases	0.4367	-1.4046	-1.8241	-1.5965	-1.7007	-0.8371	-0.9504	-1.522	-2.2642	-1.9531	0.6148	-0.5729	0.0579	0.5604	1.4833	0.8536	-0.2257	-0.1368	0.3347	-1.4096	0.2578	0.0737	-0.5986	0.2549	1.9244	-8.285	-9.1114	-7.2162	-9.5557	-4.1918	-4.62	-9.6884	-10.043	-9.8212	2.2548	-2.8109	0.2709	2.2266	4.524	2.4142
RTO4_16524	16	2897	Other Auxotrophy		LA1 - Increased accumulation, high confidence				BLAST expressed protein [Cryptococcus neoformans var. neofo...	0.0259	-0.8254	-0.7074	-0.9526	-1.318	-0.6879	-0.3373	-0.9294	-0.4462	0.0709	0.2945	0.3674	-0.6576	-0.4682	3.1285	1.8553	0.1986	0.1445	-0.2696	-1.3282	-1.0852	1.8003	-2.1719	-0.3167	0.1012	-3.965	-4.2612	-5.3601	-7.3905	-4.0519	-2.0842	-5.6754	-2.4411	0.5309	1.1704	1.7557	-2.9856	-1.6778	10.027	3.6491
RTO4_8401	13	2179			LA1 - Increased accumulation, high confidence	SHE4	UNC45A,UNC45B	SHE4	HMMPfam-Myosin-binding striated muscle assembly central-PF11701,SUPERFAMILY--SSF48371	0.6562	0.8112	0.3801	0.5723	0.6025	0.9101	1.2804	0.9834	1.7995	2.0972	-0.1526	0.1668	-0.1297	-0.5775	1.0407	1.3027	0.5811	-0.1739	0.0036	-0.1177	0.5685	0.923	-0.5782	0.7245	2.702	3.4622	1.9037	2.7604	2.8295	6.4307	7.9972	5.0276	8.2734	10.0795	-0.5585	0.6725	-0.5512	-3.3252	3.0085	4.3179
RTO4_8595	6	1467			LA1 - Increased accumulation, high confidence		EIF4E2	Hs_EIF4E2	K03259 EIF4E translation initiation factor 4E	-0.4491	0.3462	0.2189	0.2953	0.534	0.1326	1.2857	0.2467	0.7402	1.1101	-0.3626	0.2485	-0.562	0.648	2.009	0.5181	-0.3828	0.3802	0.2653	-1.1563	0.5584	0.8528	-0.5265	-0.0085	-1.6587	1.3544	0.532	1.3972	1.9065	0.9587	7.4136	0.4461	2.7203	5.0677	-1.3078	1.5322	-2.2477	2.1765	6.1926	2.6474
RTO4_8972	7	2408			LA1 - Increased accumulation, high confidence	NDE2,NDE1		NDE2,NDE1	K17871 ndh1 NADH-ubiquinone reductase (non-electrogenic)	0.0214	-0.1188	-0.4213	-0.7837	-0.4016	-0.4242	1.1819	-0.4578	2.1062	0.4698	-0.5135	-0.7773	-1.3723	-0.7509	1.5692	1.8622	0.3163	-0.3003	-0.4346	-1.309	-0.6749	0.2602	-2.2786	-0.4164	0.2028	-0.3033	-1.2397	-2.431	-1.4079	-2.0825	4.5226	-1.2706	4.6844	0.943	-0.7972	-1.3891	-3.2686	-2.0147	3.3662	2.4598
RTO4_9600	8	2518			LA1 - Increased accumulation, high confidence		COPS3	Hs_COPS3	K12177 COPS3, CSN3 COP9 signalosome complex subunit 3	0.1108	-0.6965	-0.3659	-0.8343	-0.7266	-0.4207	-0.6128	-1.1751	-1.2707	-1.1579	-0.6406	0.0486	-0.8625	-0.6001	1.4406	0.5666	0.1431	-0.2454	-0.457	-1.2075	0.1875	0.2332	-0.8643	-0.2977	0.2603	-2.9725	-1.2814	-2.5147	-3.1308	-1.9115	-2.5353	-5.0157	-4.8725	-3.5321	-1.2165	0.2591	-2.3477	-1.8182	3.4567	0.9213
RTO4_10209	8	1480			LA1 - Increased accumulation, high confidence			MIT1-like	KOG4476 Gluconate transport-inducing protein	0.1402	0.4187	0.1933	0.2139	0.2211	0.1331	0.0128	0.2266	-0.061	0.1718	-0.4124	-0.1203	-0.0662	-0.442	1.3615	0.2817	0.0271	0.0659	-0.4148	-1.054	0.1117	0.3075	-0.538	-0.2563	0.5467	1.9448	0.6964	1.3426	0.7048	0.4986	-0.048	1.422	-0.3213	0.3363	-1.4691	-0.3648	-0.1547	-0.2455	4.7649	0.9249
RTO4_10274	7	1122			LA1 - Increased accumulation, high confidence			SKN7-like	KOG0627 Heat shock transcription factor	-0.4748	-1.6221	-1.3047	-1.7472	-1.2501	-2.0289	-2.0188	-1.3762	-2.6911	-2.5787	0.5496	-0.1134	-0.2978	1.3954	2.1863	1.471	-2.4244	-0.5822	-1.029	-1.9587	-0.1281	0.2275	-1.6762	-0.2052	-0.9429	-4.1645	-3.9803	-4.3733	-3.6897	-5.3731	-5.8329	-3.9566	-7.1758	-5.2942	1.1582	-0.2474	-0.3736	2.6931	4.0035	2.3281
RTO4_10279	6	1878			LA1 - Increased accumulation, high confidence	BRE2	ASH2L	BRE2	K14967 BRE2, CPS60 COMPASS component BRE2	-0.3485	0.4029	0.5293	0.4234	0.1627	0.0292	0.688	-0.0432	1.1596	1.2845	-0.0943	-0.9785	-1.0623	-0.0391	2.5042	0.9571	-0.3382	0.3405	-0.3773	-2.1339	-0.0713	0.3703	-1.8702	-0.9131	-1.0489	1.546	1.9961	1.5529	0.5109	-0.0799	2.5356	-0.3114	3.3801	3.6273	0.1809	-2.8473	-3.1132	-0.0934	6.7132	1.6982
RTO4_10333	7	4257			LA1 - Increased accumulation, high confidence	SET1	SETD1A	SET1	K11422 SETD1, SET1 histone-lysine N-methyltransferase SETD1	-1.0445	0.0283	0.1445	0.5046	0.1969	0.4124	0.2848	0.2488	1.1421	1.392	0.3136	0.5519	-1.6587	0.8349	3.0168	1.119	-0.5695	0.2545	0.2653	-1.6304	-0.0522	1.3864	-3.1436	-2.0245	-1.8177	0.1903	0.296	1.7302	0.5326	1.1869	1.0125	0.4063	3.9871	3.6058	0.6939	1.3903	-3.271	1.7777	5.3452	1.2402
RTO4_10371	12	2986			LA1 - Increased accumulation, high confidence			Hs_KDELC-like	KOG2458 Endoplasmic reticulum protein EP58, contains filamin rod domain and KDEL motif	-0.1793	0.3349	0.3654	0.6571	0.6545	0.5316	0.4379	0.9506	1.5942	1.4754	-0.4842	-0.451	-0.3337	-1.4023	3.058	5.9615	0.6442	-0.1713	-0.7581	-2.0448	-0.1152	1.0132	-3.7729	2.1887	-1.0913	1.6504	2.1102	3.936	3.3705	4.4439	3.7603	5.97	8.542	8.3196	-2.0573	-2.2609	-2.0769	-6.838	12.1967	17.5386
RTO4_10638	11	2550			LA1 - Increased accumulation, high confidence	CLA4,SKM1		CLA4,SKM1	K19833 CLA4 serine/threonine-protein kinase CLA4	0.5069	1.5559	1.1121	1.3325	1.5198	0.8981	1.828	1.5964	3.211	3.3219	-0.8299	0.7271	-1.541	-0.9721	3.4401	4.4758	0.2728	0.524	-0.6993	-0.9376	-0.0002	2.5026	-3.4814	0.9944	1.6988	6.4708	5.1239	5.6961	5.7767	4.5174	11.1067	7.6287	13.4372	13.2592	-2.1614	2.7973	-5.9638	-3.3899	8.3656	10.2873
RTO4_10805	10	1626			LA1 - Increased accumulation, high confidence				Hypothetical Protein	0.3145	0.8592	0.785	0.6953	0.8353	0.6828	1.0922	-0.0891	0.7821	1.2874	-0.3939	-0.0149	0.0678	-0.3078	1.1741	1.7989	0.2379	-0.2453	-0.07	-0.8342	-0.0347	0.3399	-0.2773	1.5216	1.3485	4.8836	4.8249	3.6092	4.9099	3.4847	5.7478	-0.4993	4.3579	6.0697	-1.1672	-0.0196	0.261	-0.6141	4.7083	4.5988
RTO4_11150	3	2913			LA1 - Increased accumulation, high confidence			Mub1-like	HMMPfam-MYND finger-PF01753,ProSiteProfiles-Zinc finger MYND-type profile.-PS50865,SUPERFAMILY--SSF144232	-0.6572	0.1391	-0.7011	-0.6681	-0.7422	-0.1375	0.4569	-1.1342	-1.9418	-1.1535	-0.1427	-0.5633	-0.2173	-0.8363	3.7884	1.9999	0.0793	-0.2289	-0.757	-2.4199	-2.2908	1.3684	-0.1896	1.8103	-0.9797	0.1467	-0.764	-1.0249	-1.3144	-0.2565	1.0561	-2.6292	-2.4849	-1.3493	-0.3571	-0.7956	-0.2917	-1.4149	3.4188	1.9782
RTO4_11402	13	3265			LA1 - Increased accumulation, high confidence			An_gapA	K05767 IQGAP2_3 Ras GTPase-activating-like protein IQGAP2/3	-0.4358	0.4257	0.2681	0.4056	0.3635	0.2126	0.4602	0.2188	0.0864	0.2114	0.0999	-0.2389	-0.1112	0.1063	0.6407	1.4054	0.255	0.1068	0.3612	-0.4553	-0.1351	0.1855	-0.6166	0.7888	-1.6014	1.8734	1.2627	1.733	1.8044	1.2073	2.9397	1.1278	0.6368	0.8751	0.7301	-0.9576	-0.5239	0.4739	2.6948	3.6866
RTO4_11613	8	2971			LA1 - Increased accumulation, high confidence				HMMPfam-Fungal protein of unknown function (DUF1752)-PF08550,HMMPfam-Protein of unknown function (DUF3295)-PF11702	0.1517	0.1232	-0.305	0.4569	-0.4058	-0.7382	1.0794	-0.7932	0.0157	1.4374	-0.5848	-0.0422	-1.4279	-0.3507	2.5289	1.6828	0.6893	-0.4162	0.3386	-1.6627	-1.6062	0.8662	-1.8406	-0.1578	0.3444	0.3821	-1.7792	1.9685	-1.4948	-3.1282	4.4384	-3.3081	0.1155	5.0785	-1.7861	-0.2433	-5.4573	-1.4436	5.6639	3.2052
RTO4_11667	10	1875			LA1 - Increased accumulation, high confidence	PTC1	PPM1L	PTC1	K19704 PTC1 protein phosphatase PTC1	0.5441	0.5477	0.4368	0.3961	0.3602	0.5191	0.5286	0.4328	0.2146	0.5598	-1.1695	-0.0233	0.0707	0.1566	0.9251	1.2342	-0.0976	-0.0468	0.059	-0.569	0.2794	0.356	-0.3084	0.9258	2.5368	2.6138	2.7172	2.6341	2.2634	2.6905	2.8764	2.1912	1.0921	2.9051	-3.5429	-0.2264	0.3371	0.4641	2.7021	3.7703
RTO4_11675	10	1193			LA1 - Increased accumulation, high confidence	CNB1	PPP3R1	CNB1	K06268 PPP3R, CNB serine/threonine-protein phosphatase 2B regulatory subunit	0.2491	1.9357	1.8001	1.6395	1.9215	1.6066	2.4177	2.3441	3.5964	3.3857	-1.3511	0.4796	-0.5598	-1.3627	1.0628	1.2151	0.8703	-0.4547	-0.4924	-0.5099	0.7594	0.553	-0.971	0.2442	1.4851	10.7784	10.2854	9.4998	11.2143	13.738	18.808	16.1132	23.3742	18.9516	-6.3236	3.0386	-2.7401	-10.2148	4.6796	4.7777
RTO4_12145	5	854			LA1 - Increased accumulation, high confidence	ERP1,ERP6,ERP5	TMED9,TMED4	ERP1,ERP6,ERP5	K20346 TMED4_9_11 p24 family protein alpha	0.0409	0.9791	0.4471	0.3246	0.7104	0.3384	0.8269	0.7501	0.6925	0.5936	0.4548	0.0144	-0.859	-0.5332	2.4225	2.6691	0.9714	-0.0135	0.4382	-1.7082	-0.0481	0.7144	-2.0712	0.5979	0.2109	3.4116	1.352	0.9993	2.1306	1.4399	2.9112	2.1692	2.166	1.5101	1.0927	0.0892	-1.7258	-1.7159	4.627	4.0362
RTO4_12175	28	3222			LA1 - Increased accumulation, high confidence			An_mesA	HMMPfam-Docking domain of Afi1 for Arf3 in vesicle trafficking-PF07792,HMMPfam-Stabilization of polarity axis-PF08616	0.3294	0.7503	0.4427	0.5506	0.6208	0.6479	1.331	0.6816	1.6599	2.041	-0.4331	-0.0439	0.2726	-0.5843	1.3185	1.8105	0.5623	-0.1656	-0.022	-0.7151	0.0465	0.6034	-0.4264	1.384	2.488	5.9017	3.651	4.6839	5.239	6.227	10.6188	5.3927	11.4538	13.9784	-2.542	-0.4823	2.4848	-3.289	7.0385	10.3586
RTO4_12273	4	1950			LA1 - Increased accumulation, high confidence	MRN1		MRN1	KOG0118 FOG RRM domain	-0.3308	-0.1113	-0.1175	-0.3678	-0.1965	-0.1836	0.3326	-0.0615	0.5383	0.819	-0.6624	0.0306	-0.73	-0.187	2.5007	1.6475	0.0765	-0.6036	-0.1104	-1.3559	0.2044	1.1448	-1.8773	-0.2299	-0.5323	-0.3486	-0.3418	-1.0382	-0.8402	-0.7661	1.3845	-0.9173	1.997	2.3852	-1.0609	0.0703	-2.7556	-0.1911	4.2176	2.2698
RTO4_12461	20	3372			LA1 - Increased accumulation, high confidence				Hypothetical Protein	0.1174	0.4425	0.3964	0.4885	0.5013	0.1764	0.5536	0.178	0.3327	0.6024	0.1098	0.2199	-0.2732	0.1422	1.4843	0.8156	0.0064	-0.1094	0.1486	-0.7417	0.5839	0.7426	-0.8948	-0.0792	0.7	2.3829	2.2038	3.0325	3.0682	1.427	4.2456	1.3149	2.6425	4.1903	0.5665	0.9834	-1.9117	0.8269	6.1699	3.5234
RTO4_12505	20	4443			LA1 - Increased accumulation, high confidence				BLAST putative protein [Melanopsichium pennsylvanicum 4]	0.2398	1.2158	0.7597	0.6461	0.859	0.3556	1.1841	0.9297	0.6601	0.5147	-0.5874	-0.0265	-0.2445	-0.4049	2.1185	2.077	0.5298	0.0644	0.1249	-1.3941	-0.2315	0.7244	-1.3069	0.7701	1.5063	8.0933	5.92	4.8366	7.0207	2.8803	8.4517	6.5669	4.4889	3.1389	-3.1771	0.052	-1.6608	-2.7694	7.106	7.9268
RTO4_12521	8	964			LA1 - Increased accumulation, high confidence	EMP24	TMED2	EMP24	K20347 TMED2, EMP24 p24 family protein beta-1	0.2308	0.7182	0.4075	0.2336	0.2748	0.198	0.4637	0.9282	0.8665	0.9177	-0.1033	-0.3581	0.1333	-0.4984	1.8632	2.4256	0.3193	-0.3434	-0.1791	-1.3447	-0.2242	0.5184	-1.4219	1.0037	0.6576	2.5785	1.586	1.1061	1.1612	0.85	1.84	3.5545	2.9853	3.4	-0.2348	-1.3459	0.4749	-1.2331	4.6219	4.6956
RTO4_12689	7	2662			LA1 - Increased accumulation, high confidence	SPP1		SPP1	K14960 CXXC1, SPP1, CPS40 COMPASS component SPP1	-0.1634	0.835	0.518	0.5779	0.6114	0.7919	0.93	0.6182	1.0935	1.6012	-0.4353	0.4602	0.1457	-0.2014	2.0178	1.3263	-0.0842	-0.11	-0.2856	-1.0947	0.6761	0.9231	-0.919	0.4073	-0.7652	5.3375	3.7558	3.5806	4.1999	4.8362	7.8675	4.5357	7.1086	8.7469	-2.1807	2.5691	0.7368	-0.9528	7.8154	4.8019
RTO4_13246	17	3046			LA1 - Increased accumulation, high confidence	CNA1,CMP2	PPP3CA,PPP3CB,PPP3CC	CNA1,CMP2	K04348 PPP3C, CNA serine/threonine-protein phosphatase 2B catalytic subunit	0.0917	2.0844	1.9488	2.0062	2.0802	1.5543	2.4036	2.211	3.6971	3.4041	-1.1254	0.8948	-0.4876	-1.1731	0.8106	1.2447	1.011	-0.144	-0.1621	0.031	0.9207	0.8416	-1.0361	0.2086	0.6523	12.1934	12.9294	15.7423	13.6335	12.7744	20.7127	14.6697	21.562	20.0302	-5.2583	5.2662	-3.0685	-8.1014	3.5391	5.0285
RTO4_13336	8	2529			LA1 - Increased accumulation, high confidence			Hs_RIC8A	KOG4464 Signaling protein RIC-8/synembryn (regulates neurotransmitter secretion)	0.2328	1.2286	1.0503	0.8608	1.2726	1.363	0.8186	1.153	1.7592	1.6677	0.1963	0.0183	0.3814	-0.4534	1.3087	1.366	0.4575	-0.08	0.0041	-0.9464	0.1399	0.3623	-0.1117	1.2543	0.7639	6.7034	4.8271	4.4605	5.9982	6.7941	3.7213	4.6144	7.1573	7.3798	0.7071	0.7034	1.5804	-2.4312	3.298	0.1155
RTO4_13351	10	2954			LA1 - Increased accumulation, high confidence				SUPERFAMILY--SSF48371	0.3303	-0.7787	-0.8239	-1.0015	-0.9156	-0.141	-0.1627	-1.1465	-1.8536	-1.8169	0.5257	0.1198	-0.0928	0.574	1.1839	1.0176	-0.2996	0.1689	0.2744	-0.8141	0.7344	0.3698	-0.8082	0.2094	1.301	-3.1193	-3.0446	-3.7297	-4.2587	-0.6497	-0.758	-5.3064	-6.5146	-5.9251	1.6125	0.4253	-0.3447	2.0666	2.9308	3.1805
RTO4_13512	1	226			LA1 - Increased accumulation, high confidence				BLAST putative mit domain-containing protein [Erysiphe neca...	-0.3362	1.2102	1.5621	1.4895	1.5397	0.8526	1.7542	0.864	1.9618	2.723	-0.8587	2.4675	0.4063	-0.6552	1.5106	1.8631	0.5006	-0.6603	-0.1546	1.0931	2.0165	2.6037	-0.1969	1.6662	-0.6189	2.0816	3.0623	2.8955	3.0898	2.3066	4.8477	1.9692	4.6097	6.0761	-1.1717	2.0993	0.9682	-1.0077	0.7436	3.2313
RTO4_13513	12	2292			LA1 - Increased accumulation, high confidence				Hypothetical Protein	0.1394	0.6477	0.4814	0.5318	0.5021	0.8254	1.1979	0.4637	1.34	1.8117	-0.7732	0.3992	0.2798	-0.4825	1.3103	1.1601	0.4579	-0.2417	-0.0246	-0.4302	0.4044	0.88	0.2061	1.3661	0.7984	3.0469	2.4406	2.7403	2.549	6.451	7.2392	3.0569	8.4717	10.1883	-3.4068	2.0545	2.1229	-2.3506	4.6629	4.6538
RTO4_14088	6	908			LA1 - Increased accumulation, high confidence		RAC2,RAC3,RAC1	Hs_RAC2,RAC3,RAC1	K04392 RAC1 Ras-related C3 botulinum toxin substrate 1	0.4072	1.0124	0.7568	0.7268	1.1732	1.1247	2.0232	1.4866	2.8189	3.1633	-0.9615	0.272	0.2907	-1.3047	2.0477	0.9108	1.2416	-0.4411	-0.063	-1.2812	0.106	0.7665	-0.0804	0.8304	1.6021	3.3679	2.2614	2.3039	4.5803	6.1043	12.5246	7.9696	15.1149	16.141	-2.4323	1.3244	1.4635	-1.764	5.4012	3.0619
RTO4_14550	14	3748			LA1 - Increased accumulation, high confidence	CYC8	KDM6A,UTY	CYC8	K06665 SSN6 glucose repression mediator protein	0.894	-0.2194	-0.379	-0.1141	-0.6118	-0.3356	-0.0486	-0.429	-1.2537	-0.5457	0.0383	0.3799	-0.4993	-0.0271	3.7384	3.8361	0.1151	0.3086	0.088	-1.9828	-0.7768	1.7556	-2.8583	0.9778	2.7934	-0.8378	-1.999	-0.4563	-2.5447	-1.778	-0.2868	-1.9362	-4.2447	-1.9808	0.3306	1.5313	-1.6459	-0.0034	8.203	8.0033
RTO4_14881	15	2446			LA1 - Increased accumulation, high confidence			Cn_CAP10-like	HMMPfam-Glycosyl transferase family 90-PF05686,SMART-Putative lipopolysaccharide-modifying enzyme.-SM00672	0.3734	0.9619	0.3841	0.3833	0.5858	0.6914	1.3089	0.7978	1.7844	1.8733	-0.5339	0.3085	-0.6454	-1.8776	1.5101	1.9744	1.452	-0.547	-0.4255	-0.7962	0.4148	0.7139	-1.3502	0.6242	2.41	6.3054	2.574	2.2545	4.0332	5.4099	9.5395	5.1755	11.7187	12.4255	-2.5055	2.0732	-4.4536	-8.7762	6.4409	7.7208
RTO4_15251	5	1306			LA1 - Increased accumulation, high confidence				BLAST similar to An03g02750 [Aspergillus kawachii IFO 4308]	0.3343	0.5161	0.1808	0.3336	0.3918	0.7197	1.3228	1.1218	2.0358	2.3709	-0.3492	0.3888	0.3016	-0.8188	1.5723	1.2977	0.5915	-0.1574	-0.2273	-0.7509	0.4802	0.8213	-0.0345	1.2632	2.0581	2.6232	1.052	1.913	1.7666	5.1154	8.6092	6.6972	8.6447	11.6973	-1.6478	2.069	2.4864	-2.5631	4.7493	5.8948
RTO4_15358	7	1784			LA1 - Increased accumulation, high confidence				K09001 anmK anhydro-N-acetylmuramic acid kinase	0.0841	0.6641	0.5168	0.3441	0.596	-0.244	0.1976	0.1945	0.1436	0.7514	-0.4978	0.1264	-0.1113	0.3686	2.0215	0.5265	-0.5406	-0.2685	-0.172	-1.182	-0.6612	0.8395	-0.3037	0.2228	-0.6037	1.7594	1.5561	0.9357	1.9604	-1.11	0.9442	0.5893	0.3276	1.6873	-1.4254	0.429	-0.1745	0.7464	3.8841	0.7087
RTO4_15412	1	2737			LA1 - Increased accumulation, high confidence	RCO1		RCO1	KOG4299 PHD Zn-finger protein	0.1129	1.0222	0.9154	0.9409	1.2306	0.9249	0.1528	0.9737	1.0844	-0.8208	0.0913	0.2267	-0.9234	0.1333	3.5208	1.5573	0.032	0.4641	0.1653	-2.0726	0.0512	1.4481	-1.1304	0.4269	0.5741	4.1834	3.7255	3.903	5.5359	5.8712	0.8363	4.9509	5.3272	-2.6178	0.2575	0.8515	-4.6601	0.5327	8.5622	5.3475
RTO4_15576	11	3434			LA1 - Increased accumulation, high confidence	CDC4		CDC4	K03361 CDC4 F-box and WD-40 domain protein CDC4	-0.4952	-0.4592	-0.2031	-0.2362	-0.167	0.1595	0.9329	-0.3769	0.0439	-0.1806	-0.0036	-0.2746	-0.4659	-0.2314	1.6534	1.7958	0.4401	0.2777	0.2086	-1.5437	-0.175	0.1097	-1.458	0.3379	-1.8342	-1.4663	-0.5987	-0.8611	-0.7306	0.7555	4.3509	-1.419	0.2864	-0.6169	-0.0502	-1.077	-1.7266	-0.613	3.3397	4.0832
RTO4_15763	5	914			LA1 - Increased accumulation, high confidence				HMMPfam-ER membrane protein SH3-PF08229,SMART-ER membrane protein SH3-SM00786	-0.3107	-0.393	-0.3039	-0.233	-0.0669	0.1774	0.3879	0.6939	0.2787	0.3522	-0.093	-0.4435	-0.3273	0.738	1.0203	1.4572	-0.5581	-0.0349	0.1799	-0.987	-0.2665	0.0333	-0.9726	0.4846	-0.5597	-1.7252	-1.4493	-0.7347	-0.3291	0.7893	1.0977	2.916	0.8239	1.1684	-0.3182	-1.609	-1.3549	2.1409	2.7766	3.3297
RTO4_15883	50	1269			LA1 - Increased accumulation, high confidence	RAS2,RAS1	RRAS2,HRAS	RAS2,RAS1	K07827 KRAS, KRAS2 GTPase KRas	0.0974	0.9602	0.6748	0.785	0.9523	1.1208	1.7549	1.1955	2.3449	2.99	-0.4223	0.0994	-0.2306	-0.6945	2.0022	2.2987	0.6831	-0.1092	-0.0114	-1.7339	-0.0131	0.2682	-0.988	1.3107	0.9398	9.6387	6.895	7.6703	9.6373	11.9135	18.1084	12.3941	21.693	24.8668	-3.5218	0.9759	-1.9914	-5.932	11.7505	14.459
RTO4_16068	11	1636			LA1 - Increased accumulation, high confidence	BMH2,BMH1	YWHAE,YWHAZ	BMH2,BMH1	HMMPfam-14-3-3 protein-PF00244,PRINTS-14-3-3 protein zeta signature-PR00305,ProSitePatterns-14-3-3 proteins signature 1.-PS00796,SMART-14-3-3 homologues-SM00101,SUPERFAMILY--SSF48445	-0.2055	0.1284	0.2297	0.3893	0.3392	0.4398	0.5421	0.1617	0.3288	0.4131	-0.0618	-0.1284	-0.0705	-0.1835	0.7003	1.2122	0.1535	-0.0801	-0.03	-0.5356	0.3692	0.1647	-0.6326	0.5796	-1.1589	0.7748	1.6964	2.7169	2.8961	3.3038	4.8268	0.885	2.2526	2.2351	-0.2513	-0.4301	-0.9231	-0.8755	2.9271	4.7823
RTO4_16215	6	1843			LA1 - Increased accumulation, high confidence			Hs_GNAI1-like	KOG0085 G protein subunit Galphaq/Galphay, small G protein superfamily	0.6616	0.5224	0.2482	0.3297	0.2672	0.5911	-0.2182	0.5486	0.2576	0.3573	-0.0107	0.1609	-0.3084	0.318	1.6443	1.0496	-0.2991	0.09	0.0189	-1.0361	0.5972	0.6082	-0.3244	0.7252	1.6329	1.9687	1.3003	1.2126	0.9007	2.5994	-0.7751	2.1697	0.9202	0.9891	0.0016	0.557	-0.8593	0.3137	3.3053	2.4738
RTO4_16284	6	1291			LA1 - Increased accumulation, high confidence		HSD17B10	Hs_HSD17B10	K08683 HSD17B10 3-hydroxyacyl-CoA dehydrogenase / 3-hydroxy-2-methylbutyryl-CoA dehydrogenase	-0.8285	-0.3111	-0.6354	-0.4173	-0.7885	-0.2346	0.1244	-0.2899	0.0739	0.2708	0.8015	-0.0328	-0.1302	0.1172	1.6039	0.5373	0.3175	0.6272	0.4347	-1.0226	-0.3532	0.5813	-0.7674	-0.2301	-3.1476	-1.4372	-2.2551	-1.3181	-2.9873	-0.9144	0.4203	-1.3908	0.4705	0.8056	2.181	-0.1631	-0.734	0.3635	3.0064	0.9212
RTO4_16598	9	2046			LA1 - Increased accumulation, high confidence		LARGE1,LARGE2	Hs_LARGE1,LARGE2	K09668 LARGE glycosyltransferase-like protein LARGE	0.108	0.9233	0.4131	0.406	0.2815	0.7303	2.0678	1.0717	3.0571	3.0114	-0.7158	0.2378	-0.4443	-1.6216	1.7993	1.2781	1.3044	-0.2954	-0.3171	-0.3906	-0.0829	1.4087	-1.2458	0.0323	0.54	3.0312	1.842	1.8712	1.0248	4.1744	9.3193	4.6568	11.0955	12.4285	-2.5873	0.9576	-1.5768	-5.9135	5.6491	1.5707
RTO4_16605	14	2037			LA1 - Increased accumulation, high confidence	TPK1,TPK3,TPK2	PRKACA,PRKACB,PRKACG	TPK1,TPK3,TPK2	K04345 PKA protein kinase A	-0.0838	0.6435	0.4708	0.4034	0.4803	0.4302	0.3593	1.0263	1.1575	1.3373	-0.5474	0.0993	0.0996	-0.4514	1.086	0.4738	-0.0812	-0.2564	-0.5326	-0.3665	0.2573	0.7195	0.2115	0.6853	-0.2869	2.7398	2.6115	2.1732	2.4894	2.5799	2.2964	5.8531	5.8791	5.7667	-1.6242	0.3761	0.4368	-2.1567	3.4249	1.6406
RTO4_16644	24	1376			LA1 - Increased accumulation, high confidence	BMH2,BMH1	YWHAE,YWHAZ	BMH2,BMH1	K06630 YWHAE 14-3-3 protein epsilon	0.1148	0.2706	0.2278	0.4935	0.1376	0.4373	1.067	0.037	0.9128	1.331	-0.7859	0.1774	0.005	-0.358	1.3098	2.1679	0.4699	-0.2303	0.1119	-0.7569	0.2076	0.5529	-1.4668	0.7011	1.1421	2.2759	2.0207	4.4238	1.2566	4.6921	11.6818	-0.0522	7.5889	11.3858	-4.7451	1.3515	0.1182	-2.8207	8.006	11.7015
RTO4_16731	7	893			LA1 - Increased accumulation, high confidence	ERP2,ERP4,ERP3		ERP2,ERP4,ERP3	KOG1693 emp24/gp25L/p24 family of membrane trafficking proteins	1.1448	1.4563	0.8723	0.7283	1.2453	0.9494	0.7229	1.2389	0.9062	0.7455	-0.8818	-0.3477	-0.2691	-0.5198	1.6729	1.9876	0.8355	-0.2267	0.3157	-1.2761	-0.3172	0.3968	-0.8184	1.1692	3.0034	4.2664	3.5116	2.3797	3.665	3.7679	2.8908	3.6976	3.002	2.4512	-1.587	-1.184	-0.8519	-1.4248	3.6592	3.6946
RTO4_10999	14	2060		FA2 - Stronger defect on methylricinoleic acid and ricinoleic acid	LA2 - Increased accumulation, low confidence	PTC3,PTC2	PPM1A,PPM1B	PTC3,PTC2	K14803 PTC2_3 protein phosphatase PTC2/3	-0.4391	0.0775	-0.1306	0.3772	0.0715	0.0032	-0.8733	0.151	-0.6155	-1.3953	0.1609	-0.1044	0.2211	1.0297	1.6562	0.8097	-1.1524	0.0276	-0.1227	-1.4661	-0.5442	0.1901	-0.3341	0.4756	-2.1836	0.4341	-0.6323	1.7851	0.3435	0.034	-5.011	0.7102	-3.0983	-6.086	0.5584	-0.4591	0.8317	4.0944	4.4631	2.4865
RTO4_10608	12	3975		FA3 - Stronger defect on methylricinoleic acid and ricinoleic acid	LA2 - Increased accumulation, low confidence			TRF5	K13291 TUT terminal uridylyltransferase	-0.2085	-0.4037	-0.3677	-0.5564	-0.6098	0.1249	-0.091	-0.0983	-0.5724	-1.2667	-0.1771	0.1447	0.1815	0.0098	1.0946	0.1203	-0.3175	0.0274	-0.3077	-0.6948	0.4184	0.3998	-0.3518	-0.2316	-0.9014	-1.9248	-1.7188	-2.5045	-2.915	0.7549	-0.4	-0.6468	-2.9201	-5.438	-0.6626	0.4759	1.1154	0.0425	3.3026	0.364
RTO4_12852	14	3953		FA3 - Stronger defect on methylricinoleic acid and ricinoleic acid	LA2 - Increased accumulation, low confidence				KOG2588 Predicted DNA-binding protein	-0.0619	0.1575	-0.2091	-0.1707	-0.9077	0.1197	0.3404	-0.7902	-2.8106	-2.8822	-0.1592	-0.2314	-0.221	-0.3824	1.0499	-0.3385	0.2768	0.0089	-0.1056	-0.7573	0.1847	0.2926	0.1812	-0.1573	-0.4992	0.6747	-1.408	-1.1844	-3.9138	0.8274	2.2716	-4.0175	-9.9924	-9.1441	-0.5974	-1.2775	-1.2287	-1.7038	4.1856	-1.1888
RTO4_10331	11	1249		FA5 - Stronger defect on ricinoleic acid	LA2 - Increased accumulation, low confidence	BNA6	QPRT	BNA6	K00767 nadC, QPRT nicotinate-nucleotide pyrophosphorylase (carboxylating)	-0.3565	-0.3811	-0.2575	-0.1993	0.063	-0.2673	-0.3125	0.1608	-0.2039	-1.404	0.4747	-0.4934	-0.1714	-0.3221	2.2217	0.3178	0.132	0.1554	-0.1902	-1.9406	-0.647	0.281	-0.5395	-0.2217	-1.7553	-2.1777	-1.543	-0.9719	0.3942	-1.7583	-2.3519	1.0212	-1.3212	-7.6576	1.5668	-2.1367	-0.7588	-1.3771	7.2362	0.851
RTO4_9377	21	3294	Arginine Auxotrophy		LA2 - Increased accumulation, low confidence	ARG5,6	NAGS	ARG5,6	K12659 ARG56 N-acetyl-gamma-glutamyl-phosphate reductase / acetylglutamate kinase	-0.0905	-0.0959	-0.1214	-4.7472	-4.3697	-4.7612	-3.1142	-4.0126	-4.0496	-3.8922	-0.0933	-2.9369	-3.2316	-0.0582	1.6912	-0.2641	-0.2653	-0.1326	-0.3235	-4.4535	-3.9697	-2.7623	-3.227	-3.4911	-0.4836	-0.6549	-0.839	-17.5103	-19.63	-20.5847	-15.2414	-16.0831	-15.1669	-13.4776	-0.5029	-11.1556	-13.8716	-0.3022	5.461	-0.695
RTO4_16208	5	1607	Arginine Auxotrophy		LA2 - Increased accumulation, low confidence	ARG7		ARG7	K00620 argJ glutamate N-acetyltransferase / amino-acid N-acetyltransferase	-0.2231	0.3219	0.6838	-3.3538	-3.1364	-4.1225	-0.6501	-3.9379	-1.1283	-1.4335	-0.4576	-1.7325	-1.2291	0.1747	3.2773	-0.6631	-0.0674	-0.0303	0.1073	-3.5666	-1.9333	-0.2892	-1.7052	-2.3684	-0.559	1.2916	3.1933	-7.4369	-7.1103	-9.1511	-3.4864	-9.4726	-2.9644	-3.5184	-0.9769	-4.2917	-3.1101	0.1938	3.7887	-0.9635
RTO4_12248	5	1771	Methionine/Cysteine and Arginine Auxotrophy		LA2 - Increased accumulation, low confidence	GDH3,GDH1	GLUD1,GLUD2	GDH3,GDH1	K00262 E1.4.1.4, gdhA glutamate dehydrogenase (NADP+)	-0.1674	-0.1639	-1.5606	-2.0375	-3.9596	-3.3766	-1.0071	-3.3466	-1.6331	-1.6372	-0.1074	-1.6968	-1.5423	-0.3999	3.0479	0.1763	-0.3507	-0.4921	-0.7506	-2.8578	-1.0877	0.1901	-2.0637	-1.8874	-0.3799	-0.5659	-4.4574	-5.1994	-8.0044	-9.445	-3.7089	-8.7067	-6.362	-4.7287	-0.223	-3.9174	-4.2288	-1.0422	5.8329	0.3483
RTO4_13443	11	2058	Methionine/Cysteine Auxotrophy		LA2 - Increased accumulation, low confidence	MET3		MET3	K00958 sat, met3 sulfate adenylyltransferase	-0.0266	-0.1256	-2.1226	0.2228	-2.3554	-2.1659	-0.1806	-2.6496	-1.9425	-2.2715	-0.2796	-0.5167	-1.3364	0.2744	4.1449	0.743	-0.1592	0.2724	0.1152	-3.0194	-1.5402	1.1255	-1.369	-0.626	-0.0173	-0.6996	-9.7916	1.9724	-10.4441	-10.7013	-1.2396	-14.3716	-9.154	-9.9812	-0.9315	-2.4579	-6.56	1.1661	13.8002	2.6132
RTO4_15248	8	1612	Methionine/Cysteine Auxotrophy		LA2 - Increased accumulation, low confidence			An_cysA	K00641 metX homoserine O-acetyltransferase	0.3107	0.2567	-2.1976	0.1494	-2.3056	-1.4549	-0.3824	-1.9593	-2.427	-1.9023	-1.8572	-0.1908	0.0571	-0.1376	3.5908	0.2103	-0.0001	-0.0502	-0.1376	-2.424	-1.2888	1.1668	-0.2557	-0.0454	1.1104	0.8549	-4.5972	0.5016	-5.3333	-4.9505	-2.0521	-5.6852	-5.838	-4.7835	-2.7327	-0.5149	0.175	-0.5154	6.7276	0.357
RTO4_10428	7	1563	Other Auxotrophy		LA2 - Increased accumulation, low confidence	LYS12		LYS12	K05824 LYS12 homoisocitrate dehydrogenase	-0.2181	-0.284	-2.2161	-2.0573	-2.5244	-2.3116	-1.4832	-2.7993	-1.7503	-2.0584	-0.1869	-0.7196	-1.3179	-0.0401	3.0639	0.0119	0.0373	-0.1466	-0.0028	-2.4052	-1.2574	0.6587	-0.8394	-0.8274	-0.694	-1.1297	-7.3459	-6.6527	-7.9578	-6.7758	-5.9997	-8.1377	-5.2595	-5.1278	-0.5312	-1.7767	-4.4335	-0.1362	6.3485	0.0274
RTO4_8437	6	1878			LA2 - Increased accumulation, low confidence	RPN10	PSMD4	RPN10	K03029 PSMD4, RPN10 26S proteasome regulatory subunit N10	-0.0215	0.0556	-0.1807	-0.1282	-0.0783	-0.2428	-0.108	-0.0322	0.0041	-0.1652	0.1104	0.2093	-0.1514	0.1204	1.4815	0.0478	-0.3021	0.3294	-0.1817	-1.1099	0.5786	0.3715	-0.33	-0.2823	-0.2161	0.3844	-0.5691	-0.6649	-0.1713	-0.9713	-0.3853	-0.1466	-0.0392	-0.764	0.4127	0.8284	-0.7297	0.5879	4.4116	0.1218
RTO4_9026	22	3436			LA2 - Increased accumulation, low confidence	UBP13,UBP9	USP12,USP46	UBP13,UBP9	K11842 USP12_46 ubiquitin carboxyl-terminal hydrolase 12/46	-0.1683	-0.5233	-0.578	-0.4903	-0.323	-0.1461	0.5294	-0.5193	0.0488	0.4785	-0.4294	-1.0659	0.2226	0.0482	2.2683	-0.7943	-0.0983	-0.2288	-0.0501	-2.0084	-0.4903	0.2599	1.7715	0.9772	-1.0532	-2.8137	-4.2521	-3.3452	-2.1059	-0.9973	4.0993	-3.5417	0.1496	2.7697	-1.8957	-5.9938	1.3752	0.2804	9.109	-3.5869
RTO4_9253	32	5493			LA2 - Increased accumulation, low confidence	UFD4	TRIP12	UFD4	K10590 TRIP12 E3 ubiquitin-protein ligase TRIP12	0.0208	-0.0014	0.1558	0.206	0.0505	0.1676	0.283	-0.4317	-0.6172	-0.1721	-0.5997	0.2433	-0.3009	-0.0601	2.5543	0.2483	0.0203	0.0875	-0.0398	-1.5658	0.0015	0.9885	-0.1324	0.1158	0.008	0.0438	1.1921	1.4352	0.2255	1.4837	2.7114	-3.7765	-4.9464	-1.6245	-3.1847	2.2794	-2.289	-0.4258	13.5811	1.4142
RTO4_9628	25	2486			LA2 - Increased accumulation, low confidence				Hypothetical Protein	0.4241	0.9844	0.807	0.8238	0.8658	0.8307	1.4048	0.5509	1.055	0.8579	-0.9233	0.542	0.7638	-0.1332	1.2491	-0.3642	0.2978	-0.1166	0.1645	-0.6989	0.9635	0.5502	0.8913	0.527	3.7788	9.3293	7.7883	7.8564	8.1297	8.4311	14.4083	5.2999	10.0023	6.9784	-5.8265	4.5653	7.9571	-1.0023	7.7792	-2.5487
RTO4_10780	8	2140			LA2 - Increased accumulation, low confidence	MCM1	SRF	MCM1	K04378 SRF serum response factor	-0.0552	-0.0966	0.3513	0.5702	0.5932	0.2835	-0.2404	0.7429	1.1062	0.43	-0.1613	0.1913	-0.3692	-0.7915	1.7422	0.4156	0.2547	0.1166	-0.5368	-0.4025	0.1998	1.3397	-0.3935	0.0221	-0.0616	-0.5591	1.5238	2.4529	2.815	1.3461	-0.9319	3.2124	4.4858	1.2827	-0.2325	0.7551	-1.3437	-2.6581	5.6562	1.1157
RTO4_10798	18	2789			LA2 - Increased accumulation, low confidence			MIG1-like	K09467 MIG zinc-finger protein CreA/MIG	-0.0166	0.2302	0.3307	0.345	0.0942	0.2074	1.3666	-0.5108	0.4353	0.7845	0.4535	0.3266	-0.0452	4.3971	2.8937	-0.4675	-3.9407	-2.3327	0.4564	-1.8182	-0.3147	1.0755	0.127	-0.3405	-0.1293	1.4881	2.2793	2.7865	0.6775	1.6699	10.5591	-3.6905	2.272	3.4333	2.0526	2.3012	-0.2068	13.3368	11.1931	-1.6207
RTO4_11075	16	2194			LA2 - Increased accumulation, low confidence	YDL245C,YDR342C,YDR343C,HXT3,YEL069C,HXT10,HXT4,HXT1,HXT5,HXT8,HXT9,YJR158W,GAL2,HXT2,HXT17,HXT11,YIL170W		YDL245C,YDR342C,YDR343C,HXT3,YEL069C,HXT10,HXT4,HXT1,HXT5,HXT8,HXT9,YJR158W,GAL2,HXT2,HXT17,HXT11,YIL170W	KOG0254 Predicted transporter (major facilitator superfamily)	0.3713	0.3257	0.3768	0.2191	0.0443	0.3806	1.3113	-0.8112	0.3153	1.0334	-0.0896	0.087	-0.0946	5.2614	2.6358	0.9258	-4.933	-1.4098	0.3284	-1.4383	0.2511	1.1975	-0.4279	0.4979	2.2196	1.9179	2.3298	1.3376	0.1191	2.5669	9.9534	-4.5654	2.4461	5.1441	-0.4974	0.5864	-1.6073	14.2111	9.2792	2.8435
RTO4_11175	15	2259			LA2 - Increased accumulation, low confidence			Sp_pfh1	K11485 MTF2, PCL2 polycomb-like protein 2	-0.147	-0.138	-0.3837	-0.4795	-0.1435	0.1297	0.7581	-0.4893	0.0282	-0.1917	-0.2339	-0.3992	-0.2556	0.9435	2.0482	0.124	-1.1414	0.1738	-0.1979	-1.5513	-0.0362	0.4969	-0.4373	-0.3133	-0.6091	-0.7239	-2.5116	-2.6782	-0.7973	0.8194	4.5686	-3.6613	0.1538	-1.4471	-0.8646	-2.09	-1.485	4.0945	7.1343	0.4543
RTO4_11193	16	1358			LA2 - Increased accumulation, low confidence				HMMPfam-F-box-like-PF12937	0.1602	0.4352	0.1806	0.1625	0.2753	0.0876	-0.1999	0.0914	0.0127	0.1832	-0.014	-0.1278	-0.0308	-0.0066	1.7573	0.061	0.032	0.0073	0.0253	-0.8911	0.0857	0.8663	-0.1629	-0.102	0.7124	3.0551	1.0528	0.9289	1.8411	0.5921	-1.546	0.7257	0.1749	0.9757	0.1789	-0.5946	-0.1516	-0.0347	7.1793	0.2913
RTO4_11339	33	1754			LA2 - Increased accumulation, low confidence			VAN1-like	HMMPfam-Anp1-PF03452,SUPERFAMILY--SSF53448	-0.0494	0.2583	0.2157	0.093	0.1997	0.2101	0.4304	0.5901	1.3286	1.1732	-0.2724	0.3364	0.0853	-0.1209	1.0614	-0.21	0.2253	0.0892	0.1044	-0.5813	-0.0104	0.48	0.3549	0.1449	-0.4084	2.0418	1.6234	0.7479	1.6821	1.7809	3.7903	4.5044	9.66	7.8443	-1.4073	2.4604	0.7274	-0.6334	4.9412	-1.2382
RTO4_12447	34	3074			LA2 - Increased accumulation, low confidence	MKT1		MKT1	KOG2518 5'-3' exonuclease	-0.3057	0.4741	0.6025	0.5737	0.7165	0.3514	0.9177	0.5732	1.2155	1.6245	-0.3529	0.2218	-0.1009	0.007	3.1297	0.265	0.1832	-0.1214	0.1902	-2.1401	0.0032	0.9896	-0.0617	0.2033	-3.2515	4.0855	5.5964	5.291	6.7455	3.6067	9.431	5.507	10.1885	13.7078	-2.7913	1.9401	-1.2815	0.0638	20.1011	0.966
RTO4_13287	27	6459			LA2 - Increased accumulation, low confidence	CYR1	PHLPP1,PHLPP2	CYR1	K01768 E4.6.1.1 adenylate cyclase	0.1036	0.7299	0.8245	0.6676	0.6624	0.4453	0.7401	0.7099	1.0221	1.2097	-0.5189	0.3448	0.0775	-0.3728	1.0667	-0.1356	0.121	-0.1657	-0.2517	-0.4149	0.5942	0.6518	0.4337	0.2981	0.6528	4.869	6.2276	4.6819	5.0123	3.6456	6.6336	5.1045	7.5426	8.7401	-2.5028	2.3178	0.6351	-2.3162	5.2989	-0.726
RTO4_13439	12	1354			LA2 - Increased accumulation, low confidence			Hs_SGF29	KOG3038 Histone acetyltransferase SAGA associated factor SGF29	0.0627	0.5805	0.49	0.5956	0.2986	0.2745	1.0411	-0.1758	0.6015	0.4514	-0.1539	0.6508	0.5565	0.283	3.4479	-1.6603	0.0153	0.1721	0.2982	-1.8216	0.5188	1.6263	1.1824	-0.4778	0.5307	3.3486	3.3896	4.03	1.6961	2.2903	7.5419	-1.5608	4.8185	4.0134	-0.7939	3.8487	4.9834	1.5586	12.604	-6.9667
RTO4_13834	30	5668			LA2 - Increased accumulation, low confidence	ATG26		ATG26	K05841 E2.4.1.173 sterol 3beta-glucosyltransferase	0.0621	-0.2045	0.0689	0.1562	-0.0146	0.0379	-0.0341	-0.0551	-0.1968	0.1685	0.2474	0.0679	-0.4819	0.1181	1.3289	-0.1256	-0.1003	0.0336	0.0178	-0.8998	-0.4004	0.4291	-0.0361	-0.1617	0.4348	-1.3347	0.5261	1.2018	-0.1133	0.3741	-0.2863	-0.4586	-1.4174	1.0421	1.5117	0.4596	-2.7841	0.7639	6.5166	-0.263
RTO4_14481	34	4833			LA2 - Increased accumulation, low confidence		CAND1,CAND2	Hs_CAND1,CAND2	K17263 CAND1 cullin-associated NEDD8-dissociated protein 1	0.1813	-0.0031	0.0851	0.074	-0.0716	0.1163	0.0856	-0.0934	-0.1079	-0.0299	0.4234	0.2442	-0.9648	-0.0666	1.1599	0.1236	0.0955	-0.1081	0.0289	-0.462	0.161	0.6979	-0.8308	-0.7072	1.0979	-0.1582	0.5941	0.5609	-0.4878	1.0932	0.7104	-0.7149	-0.7925	-0.2124	2.4183	1.8428	-6.2278	-0.4326	6.0948	0.5255
RTO4_14737	2	233			LA2 - Increased accumulation, low confidence				Hypothetical Protein	-0.3879	0.8877	0.4067	-0.0379	0.8242	0.2357	0.0941	0.4074	1.6385	0.5863	-1.0472	0.238	-0.8124	3.4198	3.7238	1.9776	-2.5165	-1.1252	0.9033	-1.5504	-0.1314	2.1734	-2.1134	-0.1358	-1.1543	1.8606	1.0689	-0.0331	1.8958	0.8063	0.2194	0.9976	4.4682	1.2938	-1.5077	0.3492	-1.4153	4.9152	4.5647	1.0736
RTO4_15161	21	3362			LA2 - Increased accumulation, low confidence			PAB1-like	KOG2375 Protein interacting with poly(A)-binding protein	-0.1945	0.1362	0.1985	0.0436	0.2525	0.1917	0.978	0.4133	1.5614	1.4637	-0.856	0.1186	-0.1564	-0.3138	4.1458	-0.4716	0.4153	-0.318	0.1015	-3.2858	-0.6781	0.86	0.4596	-0.0121	-1.2481	0.7084	1.0455	-0.0058	1.4327	1.5251	8.3164	2.5294	10.5578	8.4675	-3.4007	0.6595	-0.8937	-1.8986	15.2922	-2.6994
RTO4_15187	6	491			LA2 - Increased accumulation, low confidence				SUPERFAMILY--SSF103107	-0.1919	1.1218	0.8499	0.986	0.9046	0.5665	1.4125	0.4906	1.4776	2.8503	-1.1667	0.2795	-0.3403	0.1941	2.6185	-0.8151	-0.6307	-0.4177	-0.4366	-1.367	-0.0212	1.2515	0.5034	-0.3116	-0.498	4.4776	3.5088	4.2432	3.0931	2.0158	7.2436	1.7738	4.8242	8.4194	-2.5445	0.6737	-1.5183	0.5632	6.3307	-1.8517
RTO4_15242	12	1100			LA2 - Increased accumulation, low confidence				BLAST similar to An13g00570 [Aspergillus niger]	-0.3357	0.1404	0.4252	0.3554	0.4211	0.362	0.2202	0.2709	0.111	0.1127	-0.2172	-0.2203	0.129	-0.0762	1.0273	-0.195	0.312	0.2395	0.2358	-0.6634	0.0736	0.3639	0.0401	-0.1549	-1.0827	0.7741	2.1496	1.5718	2.1724	1.8939	1.1377	1.5666	0.6317	0.8498	0.3879	-0.9438	0.6585	-0.2966	3.0433	-0.1258
RTO4_15357	6	3229			LA2 - Increased accumulation, low confidence	UBP14	USP13,USP5	UBP14	K11836 USP5_13, UBP14 ubiquitin carboxyl-terminal hydrolase 5/13	-0.2647	-0.2299	0.1174	0.023	-0.0575	-0.2431	-0.5708	-0.7803	-1.1345	-1.2454	0.9775	0.6053	-2.4357	2.5048	4.6568	-0.7292	-1.9162	0.0905	0.5886	-2.786	-1.1523	1.8708	-2.478	-3.2072	-0.6931	-0.6305	1.0063	0.2015	-0.1685	-1.2814	-2.4075	-3.1454	-3.7315	-4.1382	1.9666	1.9413	-5.4067	5.448	6.5385	-0.8563
RTO4_15493	3	2459			LA2 - Increased accumulation, low confidence	NGG1		NGG1	K11315 TADA3, ADA3, NGG1 transcriptional adapter 3	0.4246	0.7768	0.5058	0.6991	0.8462	0.7573	1.3829	0.591	1.3889	1.373	-0.6916	0.358	0.4791	0.0719	3.1955	-1.1485	0.285	-0.3066	0.3568	-2.0805	0.2352	1.1151	1.1652	0.0167	1.253	3.9832	2.1955	3.4825	3.0689	3.8066	5.7583	1.5037	4.6714	2.8964	-1.3809	1.0212	2.343	0.2694	5.9046	-4.0126
RTO4_15890	10	1286			LA2 - Increased accumulation, low confidence			Hs_MYC-like	HMMPfam-Helix-loop-helix DNA-binding domain-PF00010,ProSiteProfiles-Myc-type, basic helix-loop-helix (bHLH) domain profile.-PS50888,SMART-helix loop helix domain-SM00353,SUPERFAMILY--SSF47459	0.2793	0.582	0.4259	0.5821	0.7055	0.3147	0.1218	0.2455	0.3777	-0.179	-0.3048	0.2899	0.1778	-0.113	1.5812	0.074	-0.1087	0.0022	-0.2217	-0.5392	0.9075	1.042	0.6332	0.7072	1.295	2.4132	1.9027	2.7499	3.5772	1.8231	0.7554	1.275	1.7034	-0.9537	-0.5293	1.0445	0.9155	-0.4423	4.7726	0.2749
RTO4_15909	30	1185			LA2 - Increased accumulation, low confidence	SOD2	SOD2	SOD2	K04564 SOD2 superoxide dismutase, Fe-Mn family	0.1653	0.4575	-1.2439	-1.1389	-0.9886	-1.261	-0.2106	-1.2784	-1.6306	-0.8494	-0.476	-0.9363	-1.5215	2.4992	3.1403	-0.1345	-2.3802	-0.2895	0.119	-3.2392	-1.5273	-0.0988	-1.4041	-1.5385	1.4067	3.493	-9.9254	-9.313	-8.2814	-11.7753	-1.8805	-11.2243	-13.2604	-6.8589	-2.8075	-6.7028	-11.6929	16.1396	16.8026	-0.6677
RTO4_16000	17	7514			LA2 - Increased accumulation, low confidence				KOG0383 Predicted helicase	-0.1203	-0.131	-0.0762	-0.1913	0.0873	-0.0089	-0.4166	-0.0468	-0.5455	-0.3252	-0.0971	-0.0393	-0.0908	-0.1014	1.0733	0.064	-0.0289	0.0509	-0.1302	-1.0426	0.2197	0.0307	-0.2419	-0.1778	-0.3395	-0.8758	-0.5026	-1.0877	0.5166	0.0324	-2.6022	-0.2076	-3.4589	-1.8147	-0.2043	-0.1654	-0.4778	-0.4443	3.1465	0.2182
RTO4_16596	5	3312			LA2 - Increased accumulation, low confidence			SNF5	K11648 SMARCB1, SNF5, INI1 SWI/SNF-related matrix-associated actin-dependent regulator of chromatin subfamily B member 1	-0.2431	-0.3107	-0.4063	-0.5146	-0.3493	-0.3744	-0.2726	0.1124	0.6506	-0.7754	-0.0913	0.7129	-0.5266	-0.0598	2.2988	-0.7923	0.0562	-0.0524	-0.0036	-1.2123	0.7487	1.0865	0.0747	-0.7176	-0.6489	-1.2306	-2.1718	-2.2514	-1.8541	-1.9693	-0.8414	0.4987	2.5254	-2.3309	-0.2008	2.3215	-1.5263	-0.2205	4.2026	-2.4779
RTO4_16643	12	2242			LA2 - Increased accumulation, low confidence	DLD2,DLD3	D2HGDH	DLD2,DLD3	K00102 dld, LDHD D-lactate dehydrogenase (cytochrome)	0.0582	-0.0559	-1.1424	-1.0896	-0.8799	-0.815	0.2853	-0.502	-0.6729	-1.2611	-0.0748	-0.5666	-1.34	0.0246	1.3172	-0.1816	0.0272	-0.0032	0.0519	-1.3968	-0.1281	-0.0796	-0.9271	-1.1086	0.2617	-0.2143	-4.9998	-4.2457	-3.8557	-4.4969	1.4392	-2.2606	-3.2924	-4.9143	-0.2182	-2.8459	-4.2911	0.0952	4.4725	-0.4881
RTO4_13539	14	2815		FA2 - Stronger defect on methylricinoleic acid and ricinoleic acid	LA3 - Increased accumulation, low confidence	OPT1,OPT2		OPT1,OPT2	KOG2262 Sexual differentiation process protein ISP4	0.6926	-0.4363	-0.3615	-0.5074	-0.333	-0.6477	-1.4668	-0.6544	-2.2616	-3.1498	-0.001	-0.8548	-2.4539	2.1324	-0.719	2.3922	-1.7893	0.4203	0.3431	-0.205	-0.6066	-0.924	-3.6436	-1.2514	3.0933	-1.8774	-1.5865	-2.273	-1.9662	-3.481	-7.2841	-4.3061	-9.4455	-12.9091	0.0039	-3.6156	-11.8082	9.0293	-2.1877	5.9627
RTO4_9635	15	1903	Other Auxotrophy	FA3 - Stronger defect on methylricinoleic acid and ricinoleic acid	LA3 - Increased accumulation, low confidence	YDR111C,ALT1	GPT,GPT2	YDR111C,ALT1	K00814 GPT, ALT alanine transaminase	-0.3272	-0.6959	-3.11	-2.3267	-2.8511	-2.9807	-3.0251	-3.0421	-3.6033	-5.0334	0.1273	-0.5001	-1.2733	0.2325	-0.3187	1.2547	-0.2184	-0.0982	0.0141	-0.2034	-0.2944	-0.5221	-1.894	-0.6393	-1.8398	-4.5844	-13.2767	-10.2152	-13.5179	-15.0101	-14.3901	-13.0295	-13.1376	-15.8222	0.9896	-2.9531	-6.8652	1.2263	-1.243	4.0785
RTO4_13706	21	2942		FA3 - Stronger defect on methylricinoleic acid and ricinoleic acid	LA3 - Increased accumulation, low confidence			ARO1-like	K00891 E2.7.1.71, aroK, aroL shikimate kinase	-0.0466	-0.1391	-0.1889	-0.6265	-0.4092	-0.4172	-0.3203	-0.4793	-1.6024	-1.7179	0.3441	-0.1425	-0.7854	0.2288	0.3572	1.0114	-0.0678	0.1142	0.161	-0.2496	-0.1498	0.1076	-1.0807	-0.0693	-0.2649	-0.8267	-1.469	-4.2266	-2.6047	-2.9245	-2.2823	-3.4725	-9.9157	-10.3304	1.8048	-0.6535	-4.8416	1.1769	1.5586	4.0675
RTO4_15168	12	1690		FA5 - Stronger defect on ricinoleic acid	LA3 - Increased accumulation, low confidence		CERS2,CERS6,CERS4	Hs_CERS2,CERS6,CERS4	K04709 LAG1 Acyl-CoA-dependent ceramide synthase	-0.4135	1.0071	-0.1182	-0.3458	0.15	-0.3377	0.5206	-0.1361	0.7911	-1.3832	-1.5093	-0.2291	-1.7055	-0.6372	-0.0984	1.2104	0.3576	0.0434	-0.2795	-0.0638	0.1253	-0.1622	-2.1538	-0.9434	-1.8639	4.6835	-0.6386	-1.4583	0.5521	-1.5395	3.6006	-0.6178	4.4188	-6.0888	-4.5673	-0.9956	-6.8258	-2.7719	-0.1999	3.3781
RTO4_15343	11	2029		FA5 - Stronger defect on ricinoleic acid	LA3 - Increased accumulation, low confidence				Hypothetical Protein	0.0876	0.8661	0.7537	0.8709	1.2815	0.9473	0.4086	0.7217	0.4167	-1.8181	-0.2419	0.1449	-0.0477	2.4487	-1.4428	0.1111	-1.7102	-0.5473	0.7385	1.6356	-1.2484	0.1928	-0.2638	-0.1527	0.653	5.7087	4.9107	5.528	8.9592	7.8366	2.9104	5.6885	2.6167	-8.7829	-1.167	0.4126	-0.3487	11.7202	-6.7836	0.4176
RTO4_14911	17	6668		FA6 - Stronger defect on methylricinoleic acid	LA3 - Increased accumulation, low confidence	SNQ2,PDR15,PDR11,PDR18,AUS1,PDR5,PDR10,PDR12		SNQ2,PDR15,PDR11,PDR18,AUS1,PDR5,PDR10,PDR12	K08712 ABCG2.SNQ2 ATP-binding cassette, subfamily G (WHITE), member 2, SNQ2	0.1547	0.0071	-0.003	0.0833	0.0432	-0.0523	-0.0939	0.316	-1.339	-0.09	-0.376	0.1056	0.1757	0.0231	0.2234	2.7355	-0.029	-0.1824	-0.0059	0.1149	0.3768	0.3382	-2.2669	0.4686	0.632	0.0365	0.0218	0.5081	0.2702	-0.2551	-0.4232	1.8236	-6.9365	-0.4978	-1.3985	0.3402	0.8124	0.2853	0.7459	8.8454
RTO4_9744	8	1787		FA7 - Stronger defect on oleic acid	LA3 - Increased accumulation, low confidence			Yl_YAS1	HMMPfam-Helix-loop-helix DNA-binding domain-PF00010,ProSiteProfiles-Myc-type, basic helix-loop-helix (bHLH) domain profile.-PS50888,SUPERFAMILY--SSF47459	0.0621	0.343	0.0332	-0.1686	0.1357	-0.1324	-1.1542	0.0315	0.023	-0.0473	-0.4689	-0.2138	-0.2243	0.3134	-0.0452	1.6524	-0.2624	0.0971	0.0509	-0.0179	-0.169	-0.0631	-1.1715	0.4809	0.249	1.4928	0.2408	-0.5957	0.7311	-0.5641	-4.71	-0.2359	-0.0793	-0.3539	-1.0743	-0.7633	-0.8914	0.8325	-0.1886	4.0513
RTO4_10329	2	886		FA7 - Stronger defect on oleic acid	LA3 - Increased accumulation, low confidence	CUE1		CUE1	HMMPfam-CUE domain-PF02845,ProSiteProfiles-CUE domain profile.-PS51140	-0.393	-0.0937	0.0786	-0.1592	0.3309	-0.7121	-2.4428	-0.3067	-1.9895	-2.2305	0.6204	0.1908	-0.8773	-0.0355	0.2919	3.3977	0.2594	0.0534	0.2239	0.0001	0.3182	0.2919	-2.7438	0.6539	-1.7449	-0.7304	-0.3103	-0.9722	0.9044	-2.8864	-6.4356	-1.5871	-6.7211	-4.6557	1.5741	0.2947	-3.1351	-0.1211	0.5467	4.8833
RTO4_10947	18	4417	Other Auxotrophy		LA3 - Increased accumulation, low confidence	UFD2	UBE4B	UFD2	K10597 UBE4B, UFD2 ubiquitin conjugation factor E4 B	-0.0782	-1.0786	-0.9247	-1.0255	-1.2611	-0.8614	-0.8999	-1.2066	-0.9875	-1.1767	0.3668	0.0265	-0.7598	0.4629	-1.0517	0.9654	-0.3484	0.1	0.1145	0.6316	-0.5079	-0.4201	-1.0689	-0.1035	-0.3283	-5.405	-5.0427	-6.5976	-6.7246	-4.7845	-4.0443	-6.0727	-5.6348	-4.7499	1.8798	0.0525	-3.3135	1.6362	-3.3426	2.54
RTO4_8585	7	2410			LA3 - Increased accumulation, low confidence			Nc_AL-1	K02292 crtO beta-carotene ketolase (CrtO type)	-0.4724	-0.5026	-0.3831	-0.4474	0.0298	0.0861	0.1228	0.1777	-0.1981	0.1883	0.2058	-0.3739	0.0314	0.4661	-0.382	1.7452	-0.2375	-0.1264	0.2286	0.0146	-0.2096	-0.3674	-0.9663	0.7789	-2.1927	-2.2083	-1.7933	-1.2772	0.051	0.8282	0.9037	0.7465	-0.7682	0.997	0.3955	-0.9269	0.23	1.7811	-0.5864	3.8474
RTO4_8589	11	2256			LA3 - Increased accumulation, low confidence			Nc_AL-2	HMMPfam-Squalene/phytoene synthase-PF00494,ProSitePatterns-Squalene and phytoene synthases signature 2.-PS01045,SUPERFAMILY--SSF48576,TIGRFAM-CarR_dom_SF lycopene cyclase domain-TIGR03462	0.1386	-0.1657	-0.1375	-0.3082	-0.098	-0.0366	0.1782	-0.4661	-0.1251	-0.1461	-0.2729	-0.2199	-0.071	-0.0516	-0.0151	2.291	0.0212	0.236	-0.0304	0.0721	-0.1923	0.0569	-1.1578	1.1332	0.6005	-0.7247	-0.7457	-1.7173	-0.4444	-0.2793	1.2438	-2.755	-0.7694	-1.1126	-0.8137	-1.0314	-0.1779	-0.135	-0.0482	7.6052
RTO4_8676	6	1082			LA3 - Increased accumulation, low confidence	ARL3	ARFRP1	ARL3	K07952 ARFRP1 ADP-ribosylation factor related protein 1	-0.173	0.0669	0.1075	-0.2791	-0.1187	0.0234	0.297	-0.1616	0.0416	0.1372	-0.0381	0.189	-0.3816	-0.3952	-0.156	1.0793	0.1589	-0.0869	-0.2363	0.143	-0.1531	-0.0131	-1.1862	-0.1068	-0.4762	0.5341	0.5489	-1.5737	-0.3659	0.3108	2.0665	-0.6948	0.2164	0.606	-0.2339	0.6574	-1.8503	-1.1008	-0.1028	3.3835
RTO4_9091	18	1504			LA3 - Increased accumulation, low confidence			Nc_Pur-2	K07127 uraH, pucM, hiuH 5-hydroxyisourate hydrolase	-0.053	-0.5658	-0.2631	-0.4468	-0.3197	-0.3435	-0.5078	-0.3634	-0.4649	-0.9521	0.1903	0.0923	-0.2328	0.3535	0.1771	1.7653	-0.4398	-0.165	-0.0863	-0.0723	0.2416	0.1047	-0.9974	0.7679	-0.2821	-3.72	-1.6183	-2.4759	-2.0365	-2.651	-3.1009	-2.3864	-3.1267	-5.7248	0.7366	0.5683	-1.4474	1.9154	0.7144	6.5401
RTO4_10003	14	4541			LA3 - Increased accumulation, low confidence	SSD1	DIS3L2	SSD1	K18748 SSD1 protein SSD1	-0.0171	-0.7264	-0.3948	-0.4633	-0.5218	-0.3889	-0.3166	-0.4049	-0.6601	-0.7203	-0.1262	-0.5399	-0.2471	0.1153	-0.5803	1.5891	0.0156	0.246	0.131	-0.0052	-0.3108	-0.5855	-1.3395	0.2496	-0.2022	-3.7867	-2.2859	-2.8415	-2.9213	-2.34	-1.8801	-2.2341	-3.776	-4.0452	-0.4187	-2.6129	-1.3749	0.0847	-2.5735	4.7936
RTO4_10045	18	1566			LA3 - Increased accumulation, low confidence	VPS74	GOLPH3,GOLPH3L	VPS74	K15620 GOLPH3, GPP34 golgi phosphoprotein 3	0.003	1.1336	0.9721	0.7778	1.2393	1.1694	1.0401	1.9023	2.581	2.9806	-0.3517	0.4632	-1.2011	-1.1727	0.2241	3.2856	0.7287	-0.062	-0.4439	-0.0578	0.5734	0.1664	-2.6049	0.6807	0.0475	7.9815	7.0294	5.316	10.1198	9.8298	9.7093	13.1105	17.5228	17.5635	-1.678	2.7307	-7.2108	-7.8087	1.0701	12.8253
RTO4_10123	8	1079			LA3 - Increased accumulation, low confidence	IRC21	CYB5R4	IRC21	K00326 E1.6.2.2 cytochrome-b5 reductase	0.2524	1.781	1.5988	1.6307	1.7712	1.3649	2.1987	2.332	3.4146	4.4241	-1.4626	0.7439	0.4674	-1.0415	0.2075	1.1912	0.5936	-0.3107	-0.4479	0.528	0.499	0.7355	-0.0837	1.1076	1.345	8.5948	8.505	7.0253	8.7107	11.2372	16.7048	13.7699	17.9894	22.1683	-5.6346	4.2259	2.6925	-6.7557	0.928	6.673
RTO4_10136	16	2005			LA3 - Increased accumulation, low confidence	INO1	ISYNA1	INO1	K01858 INO1, ISYNA1 myo-inositol-1-phosphate synthase	-0.5368	-0.6574	-0.3899	-0.2993	-0.4319	-0.4016	-0.313	-0.0541	-0.1114	0.2599	0.0191	-0.3608	-0.5838	-0.1339	-0.3234	1.2153	-0.0829	0.2426	-0.2168	-0.238	-1.0665	-0.5614	-1.0052	0.2101	-2.2431	-4.3152	-2.3102	-1.8124	-2.6809	-2.8221	-2.0185	-0.3929	-0.6187	1.7534	0.2432	-2.006	-3.2975	-0.7076	-1.2483	3.772
RTO4_10212	4	1602			LA3 - Increased accumulation, low confidence	YMR226C	DHRS11	YMR226C	K16066 ydfG 3-hydroxy acid dehydrogenase / malonic semialdehyde reductase	0.5923	-0.0426	0.4261	-0.063	0.3312	0.3971	0.259	0.7204	1.4067	1.4219	0.4422	0.0868	0.0734	-1.1367	0.1515	2.7123	0.9027	-0.4057	-0.234	0.3839	0.7181	0.5355	-1.2761	1.4361	0.9277	-0.0945	1.844	-0.1527	0.8624	1.4288	0.9421	1.8341	2.8082	3.0505	1.2488	0.143	0.1768	-2.876	0.2535	3.6577
RTO4_10295	23	4809			LA3 - Increased accumulation, low confidence			Nc_OS1	K19691 NIK1, TCSC osomolarity two-component system, sensor histidine kinase NIK1	-0.0617	-0.3185	-0.2823	-0.3954	-0.4134	-0.3292	-0.1033	-0.2891	-0.0804	0.2008	0.2351	-0.1749	-0.2114	0.3902	0.2664	1.1879	-0.7216	-0.0929	-0.3313	-0.4459	-0.0517	-0.1795	-0.7067	0.4811	-0.384	-1.9168	-1.9463	-2.6729	-2.9222	-2.9106	-0.8342	-2.1047	-0.5471	1.3785	1.2439	-1.2801	-1.504	2.17	1.4185	5.8866
RTO4_10302	17	2219			LA3 - Increased accumulation, low confidence			Cn_CMT1-like	HMMPfam-Cryptococcal mannosyltransferase 1-PF11735	0.3477	1.1851	0.897	0.816	0.8044	1.1262	0.6251	1.3858	3.0327	3.0623	-0.6424	-0.184	-0.091	-2.0261	-1.9679	5.8703	1.4751	-0.8896	-0.551	0.8449	-1.2231	-1.123	-3.5021	2.3682	2.1749	6.5222	5.2254	4.8788	5.0328	7.6583	3.7108	7.7292	14.4296	14.1342	-2.4337	-1.1131	-0.4625	-10.2152	-7.9295	20.7374
RTO4_10313	9	797			LA3 - Increased accumulation, low confidence				Hypothetical Protein	0.1532	0.4916	0.3906	0.2967	0.2975	0.5539	0.6251	0.7838	1.6949	1.3848	-1.0983	0.5814	-1.2962	-2.1151	-2.1729	3.6435	1.5861	-0.3661	-0.529	1.0166	-0.3061	-1.1563	-3.0167	0.6269	0.6074	1.8312	1.6459	1.1138	1.2798	2.8525	3.0792	2.9701	8.3697	5.7683	-2.123	2.2033	-3.8465	-7.4635	-5.0529	6.2562
RTO4_10314	6	1956			LA3 - Increased accumulation, low confidence			Cn_CAP1-like	KOG2458 Endoplasmic reticulum protein EP58, contains filamin rod domain and KDEL motif	0.4738	1.028	0.5484	0.3331	0.3856	0.9644	0.7235	0.5156	0.9464	1.7519	-1.563	-0.1536	-1.7608	-2.2484	-2.5152	5.4861	1.1573	-0.6596	-1.0911	0.4426	-0.8579	-2.0726	-4.7441	0.742	1.3562	2.0748	0.9224	0.9378	0.7301	2.7604	2.0132	1.9054	3.3856	5.9981	-2.2365	-0.1872	-3.6538	-5.5772	-3.5718	6.8146
RTO4_10690	14	2977			LA3 - Increased accumulation, low confidence				Hypothetical Protein	-0.3062	-0.3694	-0.3697	-0.3115	-0.187	-0.0665	0.28	-0.0165	-0.068	0.1895	-0.0667	-0.8284	-1.1332	0.0397	-0.025	1.6951	-0.0248	-0.0032	0.0149	-0.3178	-0.3827	-0.3428	-2.1401	-0.445	-1.3591	-2.0674	-1.846	-1.6295	-1.2822	-0.1592	1.6915	-0.0951	-0.3473	1.3664	-0.4064	-3.1157	-4.2022	0.0678	-0.0813	3.8287
RTO4_11380	3	1817			LA3 - Increased accumulation, low confidence	PPZ2,PPZ1		PPZ2,PPZ1	K06269 PPP1C serine/threonine-protein phosphatase PP1 catalytic subunit	-0.4462	0.6007	0.8913	0.7386	0.8018	0.7006	1.0145	0.8223	1.1066	0.4726	-0.664	0.5178	-0.5852	-0.0285	0.733	3.9453	-0.0051	0.3036	-0.0336	-0.4751	0.4116	0.2578	-3.3684	0.5768	-1.4979	2.0627	3.2102	2.6813	3.2996	2.8562	4.1336	5.1156	6.9536	3.0981	-3.1586	2.3262	-2.1804	-0.1662	2.8704	11.8967
RTO4_11639	13	2739			LA3 - Increased accumulation, low confidence	SKT5		SKT5	K07126 K07126 uncharacterized protein	0.2952	-0.1816	-0.2135	-0.4096	-0.4268	-0.4293	-0.1363	-0.4763	-0.5407	-0.8075	0.337	0.3599	-0.3195	0.0135	-0.3525	1.0829	0.0681	-0.1532	0.0816	0.4602	0.317	0.1078	-1.348	-0.2651	1.4233	-0.9201	-1.4369	-2.2975	-2.4079	-2.9482	-0.8577	-2.725	-3.456	-4.386	1.412	2.6344	-1.9301	0.0678	-1.3085	3.6012
RTO4_11807	5	4380			LA3 - Increased accumulation, low confidence	LRG1		LRG1	KOG1703 Adaptor protein Enigma and related PDZ-LIM proteins	-0.4117	0.7835	0.3381	0.5322	0.6978	0.7927	0.485	1.1941	1.1368	-0.5831	0.3385	0.4499	-0.0428	-0.2423	0.2449	1.5756	0.5146	0.2785	0.2723	0.1614	-0.1942	0.4063	-0.5803	0.9953	-0.9431	1.9787	0.911	1.6222	1.971	2.7745	1.4517	3.4259	2.4085	-0.7996	0.5789	1.0052	-0.0189	-0.5017	0.1759	3.0365
RTO4_11841	18	9320			LA3 - Increased accumulation, low confidence				K11578 ZW10, DSL1 protein transport protein DSL1/ZW10	0.0521	0.8404	0.7025	0.3644	0.7309	0.1012	0.7142	0.7139	1.2167	1.1713	-0.0112	0.2239	-0.2053	-0.4361	0.075	1.0792	0.4157	-0.1963	-0.0203	0.2032	0.1116	0.2783	-0.782	0.2972	0.195	4.7945	3.8805	1.7651	4.0765	0.6446	4.7915	4.8081	7.8783	7.9613	-0.0495	1.1466	-1.3685	-1.979	0.3192	4.187
RTO4_11975	8	925			LA3 - Increased accumulation, low confidence				BLAST putative transmembrane protein [Rhizoctonia solani 123E]	-0.1076	-0.1714	-0.4481	-0.2207	-0.2112	0.0422	-0.0111	-0.3253	-0.0353	-0.1899	-0.8082	-0.2077	-0.4314	-0.5548	-0.2285	1.9762	0.1819	-0.0615	-0.3729	-0.4426	-0.8538	-0.671	-1.7714	0.2048	-0.3709	-0.5465	-1.9434	-1.1379	-1.25	0.1394	-0.1647	-1.1621	-0.3056	-0.6379	-1.9279	-0.7677	-1.3448	-1.9365	-0.6194	4.2758
RTO4_12014	36	727			LA3 - Increased accumulation, low confidence				Hypothetical Protein	-0.0885	-0.3	-0.0972	-0.094	-0.1355	-0.0595	-0.2228	-0.2456	-0.1918	-0.2922	0.8081	-0.0237	0.1977	0.6088	0.4219	1.0788	-0.3349	0.1784	0.2738	-0.0753	0.2374	0.3465	-0.2021	0.8767	-0.6555	-2.5827	-0.9816	-0.8792	-1.1238	-0.614	-2.2062	-2.4195	-2.0009	-2.74	5.2697	-0.1825	1.8181	4.133	2.6314	6.5935
RTO4_12056	4	1506			LA3 - Increased accumulation, low confidence			Hs_NUP25	KOG4285 Mitotic phosphoprotein	0.2462	0.0071	-0.0437	-0.043	-0.0426	0.0134	0.0264	-0.5742	-0.4447	-0.2258	0.0397	-0.4941	-0.0158	-0.5307	-0.7591	1.5822	0.2114	0.02	-0.3192	0.3954	-0.1258	-0.3637	-1.4838	0.0984	0.9835	0.1341	-0.1669	-0.071	-0.3493	0.1264	0.0418	-2.1624	-1.5013	-0.7549	0.1009	-1.8551	-0.1527	-1.6459	-1.8238	3.6035
RTO4_12097	5	1319			LA3 - Increased accumulation, low confidence				K15280 SLC35C2 solute carrier family 35, member C2	0.0646	1.362	0.7177	1.0003	0.6998	0.9741	1.6802	2.0913	3.5279	3.8401	-2.1196	0.1849	0.0463	-1.7193	0.3799	1.3771	1.0559	-0.9955	-0.6634	0.3393	0.5031	0.7192	-0.232	1.145	0.1843	6.4495	2.9111	3.5392	2.2773	4.6303	7.4692	5.4876	10.5228	10.7434	-1.8319	0.4795	0.0051	-4.0005	0.6457	3.4173
RTO4_12121	22	3065			LA3 - Increased accumulation, low confidence	PMT4	POMT1	PMT4	K00728 POMT dolichyl-phosphate-mannose-protein mannosyltransferase	0.2084	0.8483	0.5116	0.5077	0.8925	0.9856	0.9753	1.2523	2.503	2.0407	-0.6776	-0.2176	-0.8686	-2.039	-1.9852	5.3992	1.4929	-0.9091	-0.5461	0.2774	-0.8306	-1.7077	-3.6935	1.7057	1.1586	5.0811	3.4269	3.3463	5.8894	7.2259	6.619	8.1513	17.7052	14.1635	-3.5728	-1.2316	-3.4471	-11.9112	-8.1809	18.7522
RTO4_12126	16	2816			LA3 - Increased accumulation, low confidence			Nc_GH15	HMMPfam-Glycosyl hydrolases family 15-PF00723,SUPERFAMILY--SSF48208	0.1878	-0.0318	-0.177	-0.1637	0.1605	-0.1758	-0.2237	0.1782	-0.4069	-0.3868	-0.2283	-0.4734	-0.624	0.2152	-0.3556	2.1585	-0.1698	0.0239	0.0455	0.0557	-0.1813	-0.2999	-1.7464	0.4121	1.018	-0.1837	-1.2694	-1.0347	1.0967	-1.4291	-1.6561	1.1872	-2.791	-2.6394	-0.518	-2.8416	-3.7004	1.1467	-1.6367	7.7591
RTO4_12197	16	3685			LA3 - Increased accumulation, low confidence			cytokinin-like	KOG0519 Sensory transduction histidine kinase	0.2675	-0.3906	-0.3957	-0.5408	-0.5316	-0.2654	0.0011	-0.3112	-0.1884	-0.3095	0.4877	-0.3204	-0.296	-0.1399	0.1701	1.4242	0.1879	-0.0417	0.048	-0.0264	0.1452	0.1437	-1.1019	0.3224	1.1708	-1.8216	-2.2533	-2.6497	-3.2273	-1.5628	-0.0095	-1.5802	-1.1113	-1.6004	2.0677	-1.5258	-1.7124	-0.4937	0.7402	4.8111
RTO4_12206	17	6365			LA3 - Increased accumulation, low confidence				HMMPfam-START domain-PF01852,ProSiteProfiles-START domain profile.-PS50848,SUPERFAMILY--SSF55961	-0.1813	-0.1945	-0.5757	0.0343	-0.3358	-0.4181	-0.3425	-0.4372	-0.1786	-0.3307	0.6114	0.1327	-0.6916	-0.2812	-1.1349	1.0194	0.4533	0.2803	0.1721	0.5262	0.3453	-0.6087	-1.2762	-0.2568	-0.6403	-0.9058	-3.0238	0.1255	-1.7299	-2.2192	-2.4829	-2.1382	-1.0504	-1.3122	2.0083	0.8217	-3.6219	-1.1609	-3.4851	2.8603
RTO4_12428	5	3517			LA3 - Increased accumulation, low confidence	PMR1	ATP2C1,ATP2C2	PMR1	K01537 E3.6.3.8 Ca2+-transporting ATPase	-0.0897	0.0334	-0.1372	-0.5861	0.2646	-0.2799	0.977	0.7644	1.4806	1.2205	-0.4474	0.9581	-0.7356	-0.932	1.0158	2.4285	0.1664	0.668	-0.7656	-0.0358	0.6312	0.98	-1.8823	0.5462	-0.2523	0.2526	-0.7495	-2.0946	1.2212	-1.0927	5.2333	3.6113	5.1884	4.3723	-0.8495	2.7048	-2.1037	-3.3345	2.6549	6.2488
RTO4_12654	9	2888			LA3 - Increased accumulation, low confidence	KEX1		KEX1	K01288 KEX1 carboxypeptidase D	-0.0954	0.1923	-0.3232	-0.6745	-0.3967	0.0386	0.1939	0.1669	0.6609	0.7487	-0.1398	0.1219	-1.5077	-0.5924	-0.0018	2.0658	0.3156	-0.1127	-0.2768	-0.0003	-0.3483	-0.0022	-1.8252	0.2406	-0.4496	0.9803	-1.2952	-3.4027	-1.8322	0.2371	1.1947	0.6614	3.5841	3.6383	-0.2841	0.3473	-4.7476	-2.1598	-0.1107	5.2262
RTO4_12931	4	3337			LA3 - Increased accumulation, low confidence			GAT2-like	KOG1601 GATA-4/5/6 transcription factors	0.012	-0.71	-0.4117	-0.6446	-0.196	0.1865	-0.3153	0.4014	0.443	-0.0337	-0.0199	-0.5591	-0.5483	0.3908	0.4979	1.5001	-0.1409	0.7763	0.2499	-0.6051	-0.1792	-0.1072	-0.5092	0.9909	0.1232	-3.0078	-2.506	-3.7099	-1.0332	1.1556	-1.0331	1.4172	1.5207	0.0996	-0.3185	-1.9233	-1.6463	1.1124	1.3516	4.3298
RTO4_13451	5	1631			LA3 - Increased accumulation, low confidence				Hypothetical Protein	-0.3671	-0.3591	0.1196	-0.0378	0.0952	-0.0868	0.1603	-0.2005	-0.4775	-0.6129	-1.1824	0.5258	-0.0898	-0.0057	0.3681	2.9402	-0.2237	-0.353	-0.2294	0.3346	0.7861	0.7027	-2.3881	0.5521	-1.4249	-1.577	0.5765	-0.1169	0.3305	-0.3752	0.6391	-0.6547	-1.4653	-1.8827	-2.1295	1.4854	-0.4349	-0.0163	0.79	5.4301
RTO4_13519	6	1277			LA3 - Increased accumulation, low confidence				HMMPfam-SUR7/PalI family-PF06687	0.0349	0.361	0.1833	0.7495	0.7344	0.4967	1.1277	0.6001	0.9784	1.1838	-0.3805	0.3153	0.3731	-0.4948	0.2475	2.7857	0.6528	-0.1823	0.1581	0.4602	0.5345	0.7077	-0.8534	1.9324	0.1066	1.1201	0.5465	2.7096	4.5079	3.9946	5.3701	2.1886	4.3859	4.7565	-1.548	1.2402	2.1406	-0.8398	0.5406	4.8958
RTO4_13521	8	1637			LA3 - Increased accumulation, low confidence			lipase-like2	HMMPfam-Secretory lipase-PF03583,PIRSF--PIRSF029171,ProSiteProfiles-Prokaryotic membrane lipoprotein lipid attachment site profile.-PS51257,SUPERFAMILY--SSF53474	0.0059	0.4233	0.0026	0.4837	0.3995	0.5601	0.5754	0.6256	0.7596	0.8421	0.0134	0.6664	-0.3348	-0.7319	0.1708	1.7065	0.0776	-0.383	-0.6543	0.6288	0.4065	0.7997	-0.9678	0.7388	0.2219	1.6036	0.3468	2.4217	2.1482	3.3388	3.1732	3.4724	3.8462	4.2565	0.2898	3.3663	-1.9152	-3.474	0.6911	4.1401
RTO4_13611	15	3844			LA3 - Increased accumulation, low confidence			Nc_Wc-1	KOG1601 GATA-4/5/6 transcription factors	-0.017	0.0913	0	0.1488	0.0814	-0.3717	-0.3177	-0.0586	-0.3959	-0.2997	0.6929	0.3639	0.0925	-0.1026	0.5153	1.4876	-0.1932	-0.1766	-0.2957	-0.1547	0.0307	0.3606	-0.7896	0.698	-0.1814	0.5795	-0.0108	0.8021	0.6436	-2.249	-2.1701	-0.4813	-2.2286	-1.4312	3.2525	1.719	0.5496	-0.4721	1.9418	5.4201
RTO4_14028	5	1978			LA3 - Increased accumulation, low confidence				Hypothetical Protein	-0.1608	-0.0492	-0.2651	-0.4377	-0.0453	-0.1188	-0.7938	0.0443	-0.4572	0.3517	-0.5531	-0.1089	-0.1136	0.5986	0.1673	2.5255	0.2079	0.2178	0.8065	-0.3314	-0.4971	-0.1642	-2.3778	0.1477	-0.4468	-0.6026	-1.6224	-1.4812	-0.6056	-0.3747	-2.4211	0.0704	-1.1884	1.169	-0.1787	-0.0862	0.2216	1.7229	0.3499	3.231
RTO4_14169	13	1804			LA3 - Increased accumulation, low confidence			Yl_YAS1	HMMPfam-Helix-loop-helix DNA-binding domain-PF00010,ProSiteProfiles-Myc-type, basic helix-loop-helix (bHLH) domain profile.-PS50888,SMART-helix loop helix domain-SM00353,SUPERFAMILY--SSF47459	-0.0557	0.108	0.1708	0.1648	0.1314	0.2315	-0.4103	0.0179	-0.0174	0.1193	-0.4113	-0.0291	0.0201	-0.0815	0.0298	1.4345	0.009	0.023	-0.0725	-0.0487	-0.1201	-0.0189	-0.9923	0.4422	-0.3633	0.5445	0.8846	0.9015	0.666	1.4618	-2.1544	0.0217	-0.1131	0.5159	-1.8656	-0.1184	0.1527	-0.5297	0.0369	5.0514
RTO4_14241	3	1225			LA3 - Increased accumulation, low confidence	FUR1	UPRT	FUR1	K00761 upp, UPRT uracil phosphoribosyltransferase	0.1483	0.1237	0.0441	0.0942	0.3792	0.1887	0.2259	0.4747	0.4869	-0.0043	-3.0946	0.0839	-1.1976	-0.8453	0.256	4.3227	-0.4697	-0.4585	-1.315	-0.2198	-0.1606	0.0361	-4.6007	-0.278	0.625	0.3292	0.0976	0.3858	1.9428	0.4949	0.7527	1.5389	2.0083	0.1509	-2.4438	-0.0503	-2.2758	-1.6622	0.4201	3.0785
RTO4_14626	9	2577			LA3 - Increased accumulation, low confidence	ILV3		ILV3	K01687 ilvD dihydroxy-acid dehydratase	-0.0026	0.1728	0.0126	-0.0537	-0.205	-0.2026	-0.3541	0.2235	0.2108	0.1638	-0.2051	-0.0275	0.3291	-0.1472	-0.1448	1.1312	-0.1033	-0.0795	-0.2505	0.2296	0.3474	0.0848	-0.6332	0.4979	-0.0007	0.6097	0.2933	-0.2236	-0.8599	-0.7967	-2.1139	1.0761	1.1317	0.9377	-0.5556	0.3091	1.8698	-0.6139	-0.4985	3.4587
RTO4_14690	7	419			LA3 - Increased accumulation, low confidence			Hs_MYBA-like	K09420 MYB myb proto-oncogene protein	-0.0914	0.9219	0.6411	0.7694	0.7277	0.3583	0.2826	0.6336	0.905	1.027	-0.4141	-0.1542	-0.293	-0.0052	0.1187	2.0097	0.0427	0.0778	0.0375	0.0043	-0.3084	0.123	-1.3942	0.6155	-0.6607	4.9093	4.0719	3.8671	3.7987	2.6689	1.3528	4.0783	4.5637	4.8818	-0.5922	-0.7153	-1.5401	-0.0094	0.3545	4.903
RTO4_14695	4	1345			LA3 - Increased accumulation, low confidence		WDR83	Hs_WDR83	K13124 MORG1 mitogen-activated protein kinase organizer 1	-0.0496	-0.5257	-0.061	-0.1165	-0.3269	-0.2623	-0.0466	-0.1467	-0.1842	-0.8866	0.4226	-0.0765	-0.5172	-0.0347	0.8094	2.0753	0.0079	-0.1242	-0.0268	-0.6334	-0.2773	0.176	-1.6574	0.4179	-0.2649	-1.4245	-0.564	-0.7337	-0.9981	-0.798	-0.1469	-0.5466	-0.616	-2.2044	0.7681	-0.3062	-1.0748	-0.0138	1.3719	3.416
RTO4_14921	5	1986			LA3 - Increased accumulation, low confidence				SUPERFAMILY--SSF52266	0.3014	0.7984	0.6431	0.7976	0.7355	1.5006	0.3534	1.9753	3.3832	3.3046	-0.7515	-0.2008	-0.3432	-1.9602	-1.7523	5.2957	1.378	-1.1367	-0.5822	0.5825	-1.0812	-1.1698	-3.2733	2.0224	1.3251	2.8263	3.4365	4.0632	2.9058	8.0077	1.4808	7.8994	13.8494	12.9739	-1.3825	-0.869	-0.8242	-6.5758	-4.1466	9.5314
RTO4_15223	8	1540			LA3 - Increased accumulation, low confidence			Nc_wc-2	KOG1601 GATA-4/5/6 transcription factors	0.3003	-0.482	-0.1463	-0.7065	-0.3262	-0.4687	-0.6635	-0.0115	-0.0935	-0.8792	-0.7691	-0.1842	-0.466	-0.2818	0.0402	1.8183	-0.0008	-0.2999	-0.2826	-0.0185	0.0511	0.0217	-1.274	0.5443	0.7354	-1.5842	-0.4187	-2.8891	-1.1316	-1.7401	-2.6455	-0.2031	-0.4743	-2.4101	-1.4209	-0.4501	-1.6532	-0.731	0.2772	3.1128
RTO4_15326	9	2791			LA3 - Increased accumulation, low confidence			SWI5, ACE2	K09238 ACE2 metallothionein expression activator	0.0686	0.2048	0.3307	0.2092	0.5017	0.576	-0.2682	1.1775	1.7503	1.8984	-1.3192	0.1656	-1.4459	-2.3639	1.3493	3.1485	0.6428	-0.5331	-1.7211	-0.3208	-0.0023	1.0285	-2.3559	0.7926	0.1541	0.6042	0.8633	0.7307	1.7051	3.7453	-0.6283	4.1448	5.1211	6.9385	-2.3319	0.6608	-4.3629	-7.2459	2.942	6.458
RTO4_15347	15	2010			LA3 - Increased accumulation, low confidence	SIP5		SIP5	KOG2789 Putative Zn-finger protein	0.3901	0.2633	0.2339	0.166	0.2524	0.3494	-0.0607	0.0352	0.0305	-0.5083	-0.9019	-0.2048	-0.3719	-0.1891	-0.8697	1.7831	-0.0547	0.12	-0.2438	0.5006	-0.5519	-0.3691	-1.9814	-0.1983	1.9811	1.4792	1.1111	0.8952	1.3559	2.0267	-0.6816	-0.1388	-0.0254	-2.303	-2.7604	-1.0628	-2.5103	-0.8367	-3.5225	4.1827
RTO4_15494	7	1661			LA3 - Increased accumulation, low confidence		SLC41A1,SLC41A2	Hs_SLC41A1,SLC41A2	K15122 SLC41A solute carrier family 41	1.5836	0.2048	0.5326	0.123	0.0693	0.4788	0.972	-0.0725	0.309	0.6684	-0.4438	-1.1913	-0.3971	-0.6876	0.2653	1.6171	0.8564	0.8044	0.1688	-0.6346	-0.0728	-0.3693	-0.9978	0.6193	1.8608	0.6728	1.6335	0.3311	0.3074	1.5896	3.4764	-0.432	0.7401	1.7855	-0.297	-3.0111	-1.3764	-1.6304	0.5519	3.1091
RTO4_15751	9	2656			LA3 - Increased accumulation, low confidence			At_MAN1-like	K19355 MAN mannan endo-1,4-beta-mannosidase	-0.1345	0.3626	0.1915	0.0091	0.0339	0.0885	0.3265	0.4391	1.1341	1.0376	-0.143	0.2519	-1.0721	-1.191	0.5245	1.8088	0.6139	0.1386	-0.5771	0.0063	-0.4688	0.5308	-2.0193	-0.2106	-0.4392	1.5416	0.8714	0.1093	0.1393	0.508	1.5581	2.4545	5.4543	5.9787	-0.0818	1.7265	-3.7941	-4.201	0.7022	4.436
RTO4_15834	20	4464			LA3 - Increased accumulation, low confidence	MDM1		MDM1	K17887 SNX25, MDM1 sorting nexin-25	-0.0082	0.2494	0.2953	0.1736	0.0953	0.5238	0.5407	0.285	0.5847	0.5287	-0.4162	-0.1416	-0.4318	0.7591	-0.1372	1.09	-0.571	-0.2419	0.1881	-0.2215	-0.063	-0.3588	-1.0292	0.0608	-0.0775	1.606	1.8752	1.1854	0.6094	3.9892	4.0755	1.8254	3.9776	3.06	-1.9608	-0.6713	-2.443	4.2289	-0.5722	4.5457
RTO4_15857	9	1607			LA3 - Increased accumulation, low confidence	ISC1	SMPD2	ISC1	K12351 SMPD2 sphingomyelin phosphodiesterase 2	0.2381	-0.4204	-0.0967	-0.2592	0.1933	-0.3508	-0.076	-0.2497	-0.0313	-0.0292	-1.1123	0.1538	-0.9219	0.2084	0.5193	3.0594	-0.1549	-0.3802	0.0535	0.2264	-0.6089	0.7457	-2.5247	0.5347	0.9058	-1.2967	-0.2432	-1.0768	0.8212	-1.9419	-0.1481	-1.2486	-0.107	0.2453	-2.6826	0.4296	-2.9806	0.61	0.7861	4.7114
RTO4_16201	8	2806			LA3 - Increased accumulation, low confidence	RPS28B,RPS28A	RPS28	Cn_Cap60	HMMPfam-Cryptococcal mannosyltransferase 1-PF11735	0.1177	0.8365	0.6189	0.4094	0.8122	0.7804	0.2264	1.1804	2.3745	2.2439	0.2215	-0.0105	-0.4666	-1.4002	-1.799	4.7384	1.3622	-0.7214	-0.038	1.01	-0.5581	-0.789	-2.4406	2.2978	0.3748	3.7315	2.4605	1.7429	4.0274	4.1209	0.9631	6.6599	9.6862	8.4531	0.9837	-0.1503	-2.1453	-1.7579	-4.7894	8.845
RTO4_16445	74	1396			LA3 - Increased accumulation, low confidence			HAP1-like	HMMPfam-Fungal Zn(2)-Cys(6) binuclear cluster domain-PF00172,ProSitePatterns-Zn(2)-C6 fungal-type DNA-binding domain signature.-PS00463,ProSiteProfiles-Zn(2)-C6 fungal-type DNA-binding domain profile.-PS50048,SMART-GAL4-like Zn(II)2Cys6 (or C6 zinc) binuclear cluster DNA-binding domain-SM00066,SUPERFAMILY--SSF57701	-0.0317	-0.1056	-0.2087	-0.0779	-0.1623	-0.0956	-0.0741	-0.1757	-0.1526	-0.0803	0.1055	0.0571	-0.6084	-0.0019	-0.3656	1.4897	0.123	0.0473	0.1211	0.2463	-0.0145	-0.1192	-2.1615	-0.6718	-0.3235	-1.0517	-2.204	-0.7938	-1.6639	-1.1365	-0.8796	-1.9408	-1.618	-0.8702	0.9066	0.5278	-6.369	-0.0162	-2.6107	9.1798
RTO4_16446	6	1065			LA3 - Increased accumulation, low confidence	SHR3		SHR3	HMMPfam-ER membrane protein SH3-PF08229,SMART-ER membrane protein SH3-SM00786	-0.4412	0.3675	-0.0582	0.2607	0.0601	-0.08	0.0448	-0.0233	-0.3201	-0.1651	-1.1665	-0.3042	0.1011	-0.0343	1.0507	2.2561	0.4953	0.0736	0.461	-0.7693	0.0606	0.2814	-1.9373	0.3188	-1.0592	0.9967	-0.3807	0.8678	-0.0241	-0.4011	0.3362	-0.1521	-0.9339	-0.5239	-1.5412	-0.5778	0.2544	-0.0917	1.6478	4.1879
RTO4_16692	10	3875			LA3 - Increased accumulation, low confidence	HRD3	SEL1L,SEL1L2	HRD3	K14026 SEL1, SEL1L SEL1 protein	-0.201	-0.6931	-1.0371	-1.0103	-0.8764	-0.7135	-0.6384	-0.6702	-0.7955	-0.6759	0.4059	-0.2896	-0.4986	0.53	0.4848	1.4103	-0.1484	-0.0069	0.3816	-0.6175	-0.1994	-0.1327	-0.8122	0.5981	-0.5082	-3.6012	-4.5989	-4.7103	-3.9095	-3.1999	-3.0234	-3.1444	-3.3207	-3.8532	1.379	-1.2161	-2.3981	2.0507	1.1965	4.1334
RTO4_16766	24	3248			LA3 - Increased accumulation, low confidence				HMMPfam-Histone deacetylation protein Rxt3-PF08642	0.0553	0.2904	-0.1625	-0.0282	-0.0343	0.1873	0.375	0.0407	0.4598	0.6272	-0.1242	-0.0499	-1.0174	-0.0373	-0.1332	1.0083	0.3028	0.0129	0.2655	0.3067	-0.3149	0.1735	-1.4031	-0.3948	0.1618	1.9807	-1.0338	-0.2145	-0.2608	1.2486	2.7301	0.2553	3.255	4.0423	-0.2403	-0.5676	-5.8567	-0.2259	-0.491	4.221
RTO4_16831	13	1190			LA3 - Increased accumulation, low confidence				Hypothetical Protein	-0.0742	0.1415	-0.111	0.0752	0.0316	0.1751	0.3091	0.1066	-0.0057	-0.1628	-0.1524	-0.351	-0.0194	-0.2856	-0.081	1.1595	0.3528	0.0823	0.0672	-0.1509	-0.0101	-0.2319	-0.8565	0.303	-0.2727	0.6795	-0.6772	0.3404	0.0142	1.039	1.9254	0.633	0.0182	-0.8566	-0.5354	-1.6438	-0.0179	-0.4135	-0.3061	3.3069
RTO4_16771	17	3918		FA2 - Stronger defect on methylricinoleic acid and ricinoleic acid	LA4 - Conflicting results	IME2	ICK,MAK	IME2	K08829 MAK male germ cell-associated kinase	0.1508	-0.1073	-0.0492	0.1061	0.0459	0.2702	-0.911	-0.5087	-1.288	-1.6948	-0.008	-0.294	-1.4341	1.1665	-1.3688	1.6568	-0.756	0.3043	0.4105	0.6967	-0.7542	-0.6721	-2.854	-1.1972	0.7641	-0.726	-0.2587	0.7785	0.5796	1.6083	-5.4892	-3.5661	-6.4886	-7.3699	-0.066	-1.5226	-6.2151	4.8233	-4.8106	3.8366
RTO4_16107	26	4615		FA3 - Stronger defect on methylricinoleic acid and ricinoleic acid	LA4 - Conflicting results		RIC1	Hs_RIC1	K20476 RIC1 RAB6A-GEF complex partner protein 1	-0.0943	-0.066	-0.4185	-0.6849	-0.4998	-0.1228	-0.0994	-0.0759	-1.0265	-0.5856	-0.0917	-0.3916	-2.6256	-0.6558	-1.4745	0.2994	0.4966	-0.0257	-0.1592	0.3721	-1.5573	-1.1024	-1.9522	-1.6528	-0.5964	-0.7315	-3.6722	-5.4891	-4.6418	-0.9679	-0.9903	-0.6259	-6.2272	-3.6136	-0.6796	-2.786	-14.7182	-4.3769	-6.4942	1.0119
RTO4_12639	22	5714		FA4 - Stronger defect on ricinoleic acid	LA4 - Conflicting results	GDB1	AC096949.1,AGL	GDB1	K01196 AGL glycogen debranching enzyme	-0.021	0.0779	0.1549	0.1358	0.1754	-0.0963	-0.4833	0.1132	-0.4831	-2.1915	0.1815	0.1849	-0.2759	-0.1105	-1.121	0.1854	-0.0776	0.1804	-0.1881	0.6899	-0.1784	-0.4311	-0.4098	-0.2244	-0.1282	0.7862	1.1632	1.0266	1.4224	-0.8573	-3.717	0.8212	-3.0459	-11.7337	0.963	1.1074	-1.5257	-0.6495	-4.9361	0.875
RTO4_8506	6	1540		FA6 - Stronger defect on methylricinoleic acid	LA4 - Conflicting results	CCC1		CCC1	KOG4473 Uncharacterized membrane protein	1.0659	-0.0155	-0.332	-0.548	-0.1739	-0.1252	-0.3051	-0.4186	-1.6588	-0.7262	-1.2099	0.0288	-0.3088	-0.9286	-1.5447	-0.1467	0.2112	-0.3779	-0.7174	1.1932	-0.858	-0.3515	-0.6473	-0.7941	3.0961	0.4825	-1.2425	-1.5133	-0.4954	-0.4728	-1.3337	-1.9324	-6.6613	-2.4862	-1.7425	0.1345	-0.9585	-2.2813	-3.1831	-0.3506
RTO4_8874	9	2164			LA4 - Conflicting results		STK32A,STK32B,STK32C	Hs_STK32A,STK32B,STK32C	K08793 STK32, YANK serine/threonine kinase 32	-0.2865	0.0862	-0.0179	0.0851	0.0508	0.1934	-0.2752	0.176	-0.4715	-0.2147	-0.0474	-0.1438	-0.9394	0.7215	-1.3871	0.6165	-0.6929	0.0774	0.0286	0.741	-0.3173	-0.6461	-1.749	-1.1325	-1.321	0.4473	-0.1179	0.4698	0.1545	1.5097	-1.709	1.1323	-2.664	-0.9418	0.0308	-0.3507	-4.6214	3.744	-4.5429	1.4326
RTO4_10189	14	2398			LA4 - Conflicting results	YCR061W		YCR061W	HMMPfam-Domain of unknown function (DUF2427)-PF10348,HMMPfam-Protein of unknown function (Ytp1)-PF10355	0.3162	0.0058	0.1927	0.0259	0.1252	-0.0113	0.057	0.3396	0.0689	0.0161	0.0773	0.1832	-0.0486	-0.0933	-1.0509	0.5048	0.0921	0.0412	-0.0012	0.6384	-0.0002	-0.4126	-0.4988	0.006	1.4361	-0.0334	1.3625	0.0633	0.6856	-0.1246	0.2323	2.0339	0.3673	0.0408	0.511	0.626	-0.2041	-0.5744	-3.6467	2.0055
RTO4_11281	9	1297			LA4 - Conflicting results	IMO32	ABHD11	IMO32	K13703 ABHD11 abhydrolase domain-containing protein 11	0.4311	-0.087	-0.7163	0.2019	-0.776	-0.7017	0.0812	-0.8953	-0.2716	-0.5293	-0.2959	-0.3217	-0.113	0.2549	-1.2773	0.1711	-0.315	-0.1442	-0.0601	1.0381	-2.5135	-0.2392	-0.6233	-0.4522	2.2674	-0.1355	-3.7265	0.906	-3.65	-4.5335	0.4525	-5.1735	-1.2652	-2.8596	-1.019	-1.5954	-0.3093	1.2237	-3.9465	0.4617
RTO4_12262	6	1129			LA4 - Conflicting results	WHI2		WHI2	SUPERFAMILY--SSF54695	0.3256	-0.6897	-0.1341	-0.2726	-0.0307	0.4125	0.2477	0.1699	0.2411	-0.0246	-0.337	-0.1227	-0.5843	-0.8346	-1.9827	-0.395	0.9856	0.0937	0.1509	1.0342	-1.1975	-0.9484	-1.0891	-1.4841	0.5985	-1.8462	-0.4808	-0.7755	-0.2842	1.2139	0.7649	0.3392	0.6773	-0.0249	-0.524	0.3995	-1.6074	-1.7208	-4.0305	-0.5525
RTO4_12317	10	2134			LA4 - Conflicting results				BLAST transmembrane protein, putative [Rhizoctonia solani A...	-0.3841	0.5084	0.5606	0.4397	0.4731	0.2438	0.2099	-0.2842	-0.1452	-0.5401	0.1593	-0.3417	0.1492	0.6211	-1.4599	0.3991	-0.4312	0.1669	0.1898	0.2667	-0.8496	-1.1932	-0.6454	-0.2463	-0.8823	2.5388	2.4455	2.1778	2.4312	1.3542	1.2164	-1.2044	-0.6251	-2.342	0.6465	-1.7874	0.7618	1.8338	-3.1573	1.0706
RTO4_10259	4	1515		FA1 - Defect on all fatty acids	LA5 - Conflicting results	MRK1,RIM11	GSK3A,GSK3B	MRK1,RIM11	K03083 GSK3B glycogen synthase kinase 3 beta	0.6263	0.3996	0.7516	0.3956	0.1054	-0.345	-2.5974	0.0671	-3.1481	-2.2245	0.4639	0.7302	-0.3054	-0.4362	1.1451	-4.0011	0.0711	-0.4954	-0.365	1.0818	-1.0062	2.2269	0.657	-3.3441	1.2635	0.7451	1.6511	1.0806	0.2151	-0.9422	-3.1804	0.2187	-3.3545	-3.4068	0.6614	-0.2902	-0.8664	-0.6137	0.2942	-3.1237
RTO4_15484	5	946		FA2 - Stronger defect on methylricinoleic acid and ricinoleic acid	LA5 - Conflicting results	CDC42	CDC42	CDC42	K04393 CDC42 cell division control protein 42	0.1303	1.0096	0.7263	1.1374	0.5865	0.4229	-0.998	0.3746	-2.0476	-3.32	-3.0158	0.8668	0.318	0.4847	2.9462	-3.4749	-0.7306	0.5738	-0.2459	-1.7229	0.9585	1.2233	2.6895	-0.7854	0.6608	4.3485	2.5365	4.7064	2.119	2.2069	-5.3368	1.6875	-7.7779	-11.7064	-7.9132	3.3691	2.6632	2.9822	8.9292	-9.1989
RTO4_8996	9	3122			LA5 - Conflicting results			GZF3-like	K17894 GATA2 GATA-binding protein 2	0.3887	-0.2674	-0.8665	-0.9443	-0.9264	-0.5451	0.74	-2.1076	-0.7331	-0.8499	-0.4177	-0.3368	-0.3718	1.0486	2.0313	-3.4736	-0.8739	0.1798	0.1747	-1.9789	-0.7167	0.0524	2.5434	-0.9302	1.1038	-1.0112	-3.3047	-3.3296	-3.411	-2.4677	4.4058	-7.1279	-2.9993	-2.8956	-0.7265	-1.4332	-1.2816	3.0094	4.976	-8.3038
RTO4_9071	12	4084			LA5 - Conflicting results	NMD5	IPO7,IPO8	NMD5	K20223 IPO7, RANBP7 importin-7	0.309	0.5506	0.4878	0.6411	0.432	0.3366	0.4295	0.1382	0.5749	0.7553	-0.5077	-0.1289	-0.3934	0.0972	0.7944	-1.8504	-0.0978	-0.1962	-0.0006	-0.6568	0.1926	0.1376	0.8992	-0.9511	1.0794	2.2569	1.8138	2.3317	1.5962	1.7702	2.4702	0.6529	2.4462	2.7754	-1.2568	-0.4514	-1.5578	0.3909	2.2248	-5.1959
RTO4_9237	12	1706			LA5 - Conflicting results	RRD1		RRD1	K17605 PPP2R4, PTPA serine/threonine-protein phosphatase 2A activator	0.3572	0.4419	0.4633	0.7052	0.6486	0.5285	0.2718	0.8419	-0.1528	0.7307	-0.463	-0.1612	0.1659	-0.0257	0.9768	-1.093	-0.0141	0.0146	-0.0398	-0.7429	-0.1187	0.2339	0.6292	-0.4639	1.2786	2.225	2.145	3.3369	2.9622	3.8808	1.3515	4.8493	-0.8611	3.6034	-1.1023	-0.6618	1.0142	-0.1334	3.0252	-3.4626
RTO4_9414	14	1432			LA5 - Conflicting results			Hs_ING-like	K11346 ING4 inhibitor of growth protein 4	-0.0289	-0.2024	-0.184	-0.3374	-0.2997	-0.0726	0.0813	-0.3417	0.0129	-0.0286	-0.1763	0.5975	0.3422	0.4227	1.0965	-0.8176	-0.2756	-0.0097	0.1471	-0.4786	0.8144	0.6179	0.8314	0.0138	-0.0816	-1.1622	-1.1255	-2.0333	-1.5434	-0.6923	0.5353	-2.4098	0.0232	-0.1313	-0.8076	2.7632	1.9944	2.2108	4.2296	-3.4899
RTO4_10346	18	3724			LA5 - Conflicting results			Hs_SMG7	K14409 SMG7, EST1C protein SMG7	0.0382	0.9666	0.6587	0.5736	0.5916	0.3154	0.6636	0.1692	0.579	0.4542	-0.1692	0.3452	0.5754	-0.4743	1.4393	-0.9528	0.5012	-0.1436	0.0269	-1.0445	0.8218	0.3949	0.9904	0.0377	0.2875	6.6	4.8337	4.5174	4.518	2.76	6.095	1.2479	4.806	3.5511	-0.8653	2.3647	4.249	-0.0646	7.9558	-2.4637
RTO4_10820	4	1077			LA5 - Conflicting results				HMMPfam-Ribonuclease H2 non-catalytic subunit (Ylr154p-like)-PF08615	-0.3313	-0.3104	0.2223	0.4262	0.4103	0.2151	0.4903	0.3316	0.5824	-0.1874	-0.2753	0.2844	-0.4432	0.1283	1.1962	-1.281	0.2056	0.4715	0.3339	-0.8167	0.2471	0.3795	0.7481	-0.5329	-0.8571	-0.7748	0.7517	1.9222	1.7557	0.9803	2.5388	1.2169	2.2452	-0.7133	-0.4551	1.4276	-1.185	0.2204	1.7948	-3.6807
RTO4_11607	12	1302			LA5 - Conflicting results			Hs_PP4R2-like	K15425 PPP4R2 serine/threonine-protein phosphatase 4 regulatory subunit 2	0.1457	0.4104	0.2412	0.2269	0.26	-0.1518	-0.1525	0.1214	0.0336	0.3161	-0.5534	0.1916	0.2663	-0.0251	0.9215	-1.5302	0.0336	-0.0559	0.0085	-0.3618	0.1139	0.5598	1.1575	-0.3727	0.5727	1.5562	0.8258	0.8647	0.9953	-0.8378	-0.8234	0.6883	0.2705	1.9109	-2.0625	0.9571	1.4568	-0.1572	2.6211	-4.7415
RTO4_11766	17	977			LA5 - Conflicting results				Hypothetical Protein	0.2961	0.2925	0.269	0.2257	0.0502	0.1499	0.4262	-0.069	0.2578	0.7212	0.0327	-0.0176	0.3515	-0.1922	1.6127	-1.0962	0.1653	-0.0713	-0.0269	-0.7716	0.6521	0.8411	1.071	-0.0252	1.4978	1.6745	1.5413	1.5887	0.23	1.2178	3.7921	-0.8376	1.4359	4.037	0.2419	-0.0956	2.264	-0.9501	5.9848	-1.7018
RTO4_12316	8	2116			LA5 - Conflicting results				Hypothetical Protein	-0.057	0.7547	0.2444	0.5914	0.6876	0.0955	0.3398	0.4833	0.1735	0.3633	-0.4705	-0.2739	0.4572	-0.1163	0.9365	-1.1097	0.2454	0.0035	0.1291	-0.8942	0.1949	0.0423	1.1328	0.0231	-0.358	2.5938	1.0064	2.4267	2.3769	0.457	1.1493	2.2205	0.8337	1.6778	-0.8087	-0.888	1.6779	-0.3249	2.0969	-3.5725
RTO4_12932	16	3890			LA5 - Conflicting results			UBP5-like	K11844 USP16_45 ubiquitin carboxyl-terminal hydrolase 16/45	0.2147	-0.16	-0.0508	0.1269	-0.2661	0.3296	1.0516	-0.2605	0.3254	0.1235	-0.3245	0.1455	0.6568	0.6805	2.0232	-1.402	-0.2675	0.446	0.413	-0.9899	0.6045	1.0332	1.4355	0.0335	0.9073	-0.5731	-0.0028	0.8335	-1.2952	1.7536	6.7515	-1.8897	1.8933	0.9573	-1.0676	0.4341	3.3086	2.8583	5.6255	-5.9115
RTO4_15522	5	1965			LA5 - Conflicting results				Hypothetical Protein	-0.057	0.2294	-0.0207	-0.0648	0.3345	-0.1356	-0.4113	-0.2387	-0.8999	-0.8732	0.2901	-0.4787	-0.3096	0.2659	0.3727	-1.1181	-0.2842	-0.1423	-0.0184	-0.6986	-0.4709	-0.326	0.5761	-0.542	-0.1633	0.5895	-0.2099	-0.4163	2.3965	-0.9243	-2.4886	-2.2888	-6.3547	-5.0592	1.081	-2.1925	-1.5932	1.6915	1.4571	-4.3455
RTO4_16369	8	1599			LA5 - Conflicting results	INM2,INM1	IMPA1	INM2,INM1	K01092 E3.1.3.25, IMPA, suhB myo-inositol-1(or 4)-monophosphatase	0.1261	0.1577	-0.0742	-0.0383	-0.0797	-0.2626	-0.0989	-0.0906	-0.2615	-0.2424	0.3751	-0.1227	0.1216	0.1948	0.8505	-1.1926	0.0891	0.3402	0.2839	-0.682	-0.0386	0.1685	0.9521	-0.2405	0.7585	0.6135	-0.7203	-0.2144	-0.5363	-1.1238	-0.5339	-0.517	-1.1107	-0.9566	1.1787	-0.5192	0.8753	0.5786	3.115	-3.7677
RTO4_14162	11	2086		FA1 - Defect on all fatty acids	LA6 - Reduced accumulation, high confidence	ICL1,ICL2		ICL2	K01637 E4.1.3.1, aceA isocitrate lyase	-0.066	0.2892	0.399	-0.1042	0.2655	-0.1081	-0.5771	0.1467	-1.0514	-0.5791	-0.4026	-0.3866	-0.1451	0.355	-0.2687	-1.8358	-0.7005	-0.0079	-0.3455	0.3429	0.2155	0.0742	0.8501	-0.9857	-0.3029	1.0101	1.3961	-0.4163	1.0905	-0.517	-2.9602	0.601	-4.3352	-2.2761	-1.2128	-1.3145	-0.4361	1.3176	-0.6401	-4.4061
RTO4_11039	13	3430		FA4 - Stronger defect on ricinoleic acid	LA6 - Reduced accumulation, high confidence	GUT2	GPD2	GUT2	K00111 glpA, glpD glycerol-3-phosphate dehydrogenase	-0.2577	-0.0003	-0.1465	0.2081	-0.0905	0.1981	0.1827	-0.1384	-0.6841	-1.273	-0.5662	0.0956	-0.2058	-0.1733	-0.1716	-1.1247	0.0026	-0.3356	-0.1707	0.1288	0.3965	-0.0428	0.7648	-0.3598	-0.7493	0.491	-0.5505	1.1578	-0.3888	0.9522	1.0995	-0.6452	-2.5723	-4.6405	-1.502	0.3938	-1.042	-0.8275	-0.5056	-3.0636
RTO4_16375	20	2716		FA4 - Stronger defect on ricinoleic acid	LA6 - Reduced accumulation, high confidence	HRK1,NPR1,RTK1		HRK1,NPR1,RTK1	KOG0590 Checkpoint kinase and related serine/threonine protein kinases	0.0721	0.7778	0.5517	0.6517	0.4208	0.387	0.7246	0.2521	-0.5936	-1.7652	-0.7207	0.5301	-0.1151	-0.0332	0.3789	-2.1698	-0.0588	0.1605	-0.092	-0.0361	0.6374	0.3428	1.3561	-0.8137	0.4455	6.0678	4.1131	4.6147	3.1464	3.9028	6.7272	2.2584	-4.3263	-9.2157	-4.6471	3.6398	-0.704	-0.2366	1.9712	-8.7391
RTO4_12154	7	1730		FA6 - Stronger defect on methylricinoleic acid	LA6 - Reduced accumulation, high confidence	GPD1,GPD2	GPD1,GPD1L	GPD1,GPD2	K00006 GPD1 glycerol-3-phosphate dehydrogenase (NAD+)	-0.1072	0.2055	0.2655	-0.0362	0.5061	-0.3678	-1.3776	-0.3088	-4.2004	-2.8874	-1.2928	-0.2801	-1.7499	0.5374	-1.6708	-3.9717	-0.9571	-0.0712	-0.4197	1.8308	-0.4064	0.1601	1.3639	-2.6078	-0.3996	0.4674	0.6422	-0.1444	1.6917	-1.365	-3.9766	-0.9061	-6.5132	-5.6087	-2.7248	-1.2043	-4.8058	1.3515	-0.5647	-6.8639
RTO4_15198	12	1297		FA6 - Stronger defect on methylricinoleic acid	LA6 - Reduced accumulation, high confidence	YPT6	RAB6A,RAB6B	Hs_Rab6	K07893 RAB6A Ras-related protein Rab-6A	-0.2187	0.1888	-0.4404	-0.3048	-0.3929	-0.6596	-0.3293	-0.1065	-1.5263	-0.8066	-1.1431	-0.6907	-1.8973	-0.5465	-1.2574	-1.6329	0.4681	-0.3083	-0.0784	0.1879	-1.7521	-1.0696	-1.1253	-2.7581	-0.9565	0.6506	-1.8225	-1.2255	-1.5791	-3.5641	-1.5454	-0.6311	-4.6437	-2.3394	-3.4777	-1.893	-6.181	-2.2001	-2.8769	-3.5473
RTO4_12642	21	2469		FA7 - Stronger defect on oleic acid	LA6 - Reduced accumulation, high confidence	PDH1		PDH1	K01720 prpD 2-methylcitrate dehydratase	0.0417	0.4485	0.7012	0.3109	0.4156	0.2178	-1.8289	0.1742	-0.9355	-0.29	-0.6504	-0.1653	-0.1776	0.1667	-0.1275	-1.7413	0.0453	0.1175	0.212	0.03	0.2489	-0.0975	0.6362	-1.105	0.2128	2.5542	4.1715	1.6791	2.0763	1.6361	-9.7073	1.193	-5.1443	-1.51	-2.542	-0.6524	-0.7044	0.6716	-0.2967	-5.6064
RTO4_13902	13	2047		FA7 - Stronger defect on oleic acid	LA6 - Reduced accumulation, high confidence	AFG1	LACE1	AFG1	K18798 AFG1, LACE1 peroxisome-assembly ATPase	-0.4845	0.5579	0.5635	0.3731	0.1743	-0.1374	-1.1634	0.1614	-0.4101	-0.3905	0.1756	0.2111	-0.0742	0.4044	-0.264	-1.282	-0.2347	0.2666	0.1697	-0.0047	0.3321	-0.2687	0.6668	-0.6152	-2.0419	2.2559	2.4731	1.7301	0.8657	-0.8258	-6.0535	0.8101	-1.9476	-1.5411	0.4957	0.8183	-0.344	1.9208	-1.0551	-3.9978
RTO4_12302	16	3898	Arginine Auxotrophy		LA6 - Reduced accumulation, high confidence	URA2,CPA2	CAD,CPS1	URA2,CPA2	K01955 carB, CPA2 carbamoyl-phosphate synthase large subunit	0.096	0.1491	-0.2468	-5.2734	-5.3163	-4.7769	-3.2239	-4.9666	-5.0204	-4.9825	0.3336	-4.1145	-3.7033	0.3893	-0.3533	-2.3538	-0.3099	-0.0623	0.0795	-3.5223	-5.0916	-3.8757	-2.3342	-4.688	0.9556	0.674	-1.678	-21.0065	-23.2082	-20.2474	-13.5926	-23.8905	-18.8733	-21.951	2.1772	-16.3043	-13.2156	2.0288	-1.0249	-5.6734
RTO4_8764	9	2451			LA6 - Reduced accumulation, high confidence	MGS1	WRNIP1	MGS1	K07478 ycaJ putative ATPase	0.405	-0.1346	0.14	-0.1177	-0.1478	0.2343	0.0357	0.034	-0.207	-0.1443	-0.0311	0.3012	-0.0145	-0.091	0.1838	-1.1562	-0.1533	-0.0488	-0.2442	0.0789	0.5037	0.2627	0.1522	-1.0039	1.5771	-0.6696	0.8133	-0.7842	-0.6	1.1955	0.229	0.1846	-1.1557	-0.8612	-0.077	1.2369	-0.1872	-0.3691	0.482	-3.3011
RTO4_8769	8	1693			LA6 - Reduced accumulation, high confidence				BLAST putative protein [Melanopsichium pennsylvanicum 4]	-0.3839	0.4206	0.5642	0.5581	0.6185	0.1004	-0.0076	0.1283	0.1774	0.1873	-0.6659	0.0695	-0.1961	-0.1405	-0.5133	-1.6177	0.0894	0.0162	-0.0511	0.4767	-0.2944	-0.0367	0.3265	-1.2912	-2.1663	1.7308	2.3835	2.4869	2.8021	0.6219	-0.0424	0.6426	0.7163	0.6646	-2.381	0.5887	-0.6435	-0.282	-2.0997	-3.733
RTO4_8770	72	1200			LA6 - Reduced accumulation, high confidence				BLAST N-terminal acetyltransferase catalytic subunit Nat1 [...	-0.1103	-0.0387	0.008	-0.0015	0.0545	-0.0346	-0.0031	-0.0253	0.0038	0.1863	-0.0798	0.1082	-0.0913	0.0999	-0.4906	-1.9345	0.0137	0.0865	0.1136	0.2838	0.0046	-0.2068	0.9053	-1.0292	-1.1129	-0.3575	0.0959	-0.0326	0.6135	-0.429	-0.017	-0.3245	0.0031	1.9749	-0.713	1.0181	-0.8948	0.8484	-3.5676	-13.0174
RTO4_8771	25	1337			LA6 - Reduced accumulation, high confidence				Hypothetical Protein	0.0065	-0.081	0.0583	-0.0741	0.1005	-0.0376	-0.013	-0.0606	-0.1935	-0.0093	-0.0354	0.0421	0.0828	0.2056	-0.6099	-2.453	-0.0274	0.0745	0.1783	0.3642	0.15	-0.2457	0.9766	-1.4763	0.0911	-0.3762	0.4036	-0.5479	0.8528	-0.3433	-0.3036	-0.4446	-1.4178	-0.0085	-0.101	0.281	0.7979	1.1628	-2.5111	-10.2269
RTO4_8838	7	1694			LA6 - Reduced accumulation, high confidence			Hs_DNAJC4	KOG0714 Molecular chaperone (DnaJ superfamily)	-0.0219	-0.0808	0.0915	0.0228	0.0534	-0.0058	0.1703	-0.057	-0.1996	-0.2255	0.4995	-0.2952	-0.548	-0.1521	-0.7857	-1.2928	-0.0101	-0.0071	-0.1621	0.455	-0.4417	-0.3307	0.4359	-0.8569	-0.1079	-0.3051	0.3803	0.1031	0.2254	0.0803	0.591	-0.1943	-0.7502	-0.6664	1.5379	-0.6509	-2.4013	-0.4606	-2.4246	-3.2599
RTO4_9008	5	1793			LA6 - Reduced accumulation, high confidence			ATG14-domain	HMMPfam-UV radiation resistance protein and autophagy-related subunit 14-PF10186	-0.912	-0.4127	-0.2884	-0.6556	-0.3198	0.2266	0.2611	0.6107	0.2519	0.6944	0.4638	-1.3837	-1.9745	-0.7886	-0.024	-5.0018	0.8119	0.5156	0.0233	0.6854	-0.4528	0.6614	1.0246	-3.9772	-1.5003	-1.0948	-0.7731	-1.3335	-0.9341	0.667	0.7295	0.5238	0.3714	1.3163	0.7734	-2.1832	-2.8787	-1.8798	-0.042	-3.9189
RTO4_9490	29	2800			LA6 - Reduced accumulation, high confidence				BLAST glycoside hydrolase family 28 protein [Tulasnella cal...	-0.1092	0.4305	0.3801	0.4263	0.2604	0.221	-0.6384	-0.0542	0.2993	0.2447	-0.349	0.1277	-0.1814	0.0789	-0.5645	-2.4166	-0.1911	0.0097	-0.1122	0.3406	-0.1863	-0.2239	1.0351	-1.3814	-0.8117	3.2497	3.0556	3.321	2.0509	1.783	-5.2291	-0.3845	2.5635	1.9185	-1.9075	0.521	-1.2572	0.5301	-2.7086	-10.5841
RTO4_9692	17	2018			LA6 - Reduced accumulation, high confidence				Hypothetical Protein	0.1677	-0.1072	0.0165	-0.0724	-0.0962	-0.3042	0.1286	-0.1749	0.0149	0.1016	-0.3771	-0.0521	-0.4555	-0.0444	-0.4821	-1.4102	-0.0963	0.1054	-0.1407	0.0644	-0.1418	-0.4176	0.2485	-1.1617	0.9076	-0.6175	-0.077	-0.4644	-0.6487	-1.9311	1.0434	-1.2378	0.2347	0.6358	-1.514	-0.2283	-2.4202	-0.2379	-1.7909	-4.8904
RTO4_9816	5	1297			LA6 - Reduced accumulation, high confidence		LONRF2,LONRF3,LONRF1	Hs_LONRF2,LONRF3,LONRF1	KOG4159 Predicted E3 ubiquitin ligase	-0.1763	0.0689	-0.0238	-0.3441	-0.1353	0.1936	0.3487	0.26	-0.0374	0.0201	-0.2571	-0.1388	0.058	-0.0938	-0.5377	-4.5339	-0.0394	-0.0369	-0.1332	0.2369	-0.5705	-0.3008	3.6258	-0.9081	-0.3849	0.199	-0.1572	-1.2397	-0.5199	1.0656	0.8771	1.0888	-0.2678	0.174	-0.4218	-0.0683	0.2073	-0.2702	-1.3172	-13.1189
RTO4_10102	49	4140			LA6 - Reduced accumulation, high confidence				KOG1721 FOG Zn-finger	0.1677	0.2287	0.3216	0.3174	0.2173	0.0416	0.027	0.1602	0.121	-0.1344	-0.1311	0.0148	-0.0503	-0.1128	-0.3184	-1.1611	0.0693	-0.0031	-0.0435	0.2911	0.1596	-0.0273	0.4001	-0.761	1.5521	2.1314	2.9797	2.9761	1.9855	0.4214	0.2631	1.41	1.03	-1.0686	-0.8264	0.1051	-0.5371	-0.9247	-1.6169	-6.7138
RTO4_10182	12	3532			LA6 - Reduced accumulation, high confidence	YEF1,UTR1	NADK	YEF1,UTR1	K00858 ppnK, NADK NAD+ kinase	-0.3228	-0.5698	-0.3821	-0.1498	-0.3273	-0.431	-0.2063	0.0331	0.3742	0.3831	0.7349	-0.4259	-0.6717	0.1939	-0.1094	-1.632	0.3673	0.2178	0.5612	0.142	0.2654	0.0326	0.3238	-1.3082	-1.41	-3.0289	-2.0521	-0.5297	-1.5538	-2.8016	-1.2601	0.1269	1.6714	1.9515	2.3234	-2.1079	-3.023	0.839	-0.4118	-4.5546
RTO4_10367	4	616			LA6 - Reduced accumulation, high confidence				Hypothetical Protein	0.7077	-2.0313	-0.4624	-2.036	-1.0723	-0.7364	-0.8282	-0.9936	-0.5444	0.2877	0.8541	-1.206	-0.9899	-0.3189	-0.1205	-1.3095	0.2576	0.3433	-0.0613	-1.2664	-0.9695	-1.3868	0.2457	-1.0638	1.5718	-4.2685	-1.0027	-6.4315	-2.5678	-2.2256	-3.3984	-2.167	-1.7559	0.5923	1.5859	-2.9795	-2.3805	-1.0457	-0.259	-3.1367
RTO4_10423	9	1873			LA6 - Reduced accumulation, high confidence	RMD5	RMND5A,RMND5B	RMD5	KOG2817 Predicted E3 ubiquitin ligase	0.4798	0.0049	0.2703	0.2145	0.4964	0.1065	0.0393	-0.1215	-0.5248	-0.1255	-1.9745	0.5033	-0.9282	-0.7158	-0.3686	-1.9685	0.1893	-0.2145	-0.5265	0.3752	0.3966	0.0067	-0.4541	-2.4226	1.2828	0.0316	0.9598	0.5427	1.5981	0.8588	0.1124	-0.3945	-1.4268	-0.2017	-2.3037	1.2302	-2.5891	-1.9219	-0.8672	-3.2842
RTO4_10431	14	1319			LA6 - Reduced accumulation, high confidence				SUPERFAMILY--SSF140860	0.1113	-0.0613	0.093	0.2448	-0.122	0.0149	0.3188	-0.7137	-0.8473	-0.177	-0.9845	-0.1439	0.9735	-0.2671	0.7073	-1.6409	-0.2323	0.1181	-0.4994	-0.3966	0.3752	0.3107	1.801	0.1601	0.4103	-0.1702	0.4639	1.3504	-0.5974	0.0565	2.2316	-4.4791	-5.3527	-0.9409	-3.3925	-0.582	5.7155	-1.3147	2.6738	-5.9561
RTO4_10609	9	3126			LA6 - Reduced accumulation, high confidence	PAN3	PAN3	PAN3	K12572 PAN3 PAB-dependent poly(A)-specific ribonuclease subunit 3	0.0128	0.5649	0.2554	0.295	0.3401	0.077	0.5298	0.4204	1.5236	0.7142	-0.3471	0.4174	0.1277	0.1922	0.4912	-1.627	-0.2564	0.1172	-0.0643	0.059	0.4943	0.5503	1.1324	-0.4946	0.2001	3.0437	1.4034	1.5839	2.2867	0.3959	3.0654	2.8274	8.3532	3.1226	-1.254	1.9622	0.5072	0.7826	1.6269	-3.8373
RTO4_10698	3	2410			LA6 - Reduced accumulation, high confidence	VHS1,SKS1		VHS1,SKS1	KOG0583 Serine/threonine protein kinase	2.3866	0.2245	0.0182	-0.1871	0.7442	0.2888	0.0241	1.0485	0.1106	0.5498	0.2935	-0.0816	-0.9298	0.1093	0.7618	-3.6643	-0.1863	-0.4372	-0.077	-0.8745	-0.0811	-0.1127	0.0402	-3.6241	1.4974	0.4663	-0.1033	-0.4761	1.7196	0.7235	0.1417	2.1833	-0.0641	1.009	0.3939	-0.4803	-1.2172	0.073	0.291	-3.0969
RTO4_10976	11	1487			LA6 - Reduced accumulation, high confidence				Hypothetical Protein	0.1517	-0.4748	-0.0934	-0.1265	-0.1753	-0.1292	0.0355	-0.0252	-0.3835	0.06	0.0915	-0.0229	0.0454	0.1379	-0.241	-1.4946	-0.0836	0.0251	0.0543	0.2426	-0.1698	0.0016	0.3864	-1.1082	0.6256	-2.2097	-0.2653	-0.4886	-0.7454	-0.8251	0.1649	-0.1472	-1.8684	0.222	0.5059	-0.2114	0.491	0.5942	-0.9717	-3.418
RTO4_11043	15	1998			LA6 - Reduced accumulation, high confidence			Hs_BCSL2-like	HMMPfam-Putative adipose-regulatory protein (Seipin)-PF06775	-0.0749	-0.059	0.0491	0.2861	0.0324	-0.0125	-0.0723	0.2191	-0.0179	0.1475	0.2001	0.1748	0.1161	0.1635	-0.785	-2.873	-0.0468	0.3098	0.1166	1.1364	-0.3982	0.3514	2.3757	-0.4973	-0.3165	-0.283	0.0238	1.2005	-0.2541	-0.0984	-0.4896	1.2039	-0.154	0.7153	0.577	0.7978	0.4337	0.2912	-2.2266	-9.3527
RTO4_11165	5	420			LA6 - Reduced accumulation, high confidence			CBP4	HMMPfam-CBP4-PF07960	0.4418	0.3565	-0.5597	0.3254	-0.1005	-0.0926	-0.6462	-0.4788	-0.8533	-1.7784	-2.1494	-0.7997	-1.1485	0.0968	-0.4194	-2.4731	-0.4275	-0.4183	-0.3307	-0.5154	-0.1624	-0.9348	0.6655	-1.8076	0.6758	0.8301	-1.4355	0.543	-0.2585	-0.2458	-1.2209	-0.9981	-1.47	-2.3793	-1.7165	-0.911	-1.771	0.1591	-0.5492	-3.5417
RTO4_11326	10	2966			LA6 - Reduced accumulation, high confidence	ATG9	ATG9A,ATG9B	ATG9	K17907 ATG9 autophagy-related protein 9	-0.1214	-0.2412	-0.1183	-0.0736	-0.0116	-0.0522	0.1911	0.1423	-0.0242	0.0166	0.1652	-0.8466	-1.016	-0.0942	0.0198	-1.3235	0.2211	0.107	0.1269	-0.2198	-0.8008	-0.2	0.1165	-1.207	-0.84	-1.2642	-0.7463	-0.4148	-0.1248	-0.2846	0.874	0.8407	-0.0969	0.3165	0.7451	-4.7176	-3.7845	-0.3332	0.0574	-3.4454
RTO4_11333	6	2823			LA6 - Reduced accumulation, high confidence			Hs_KLF18-like	KOG1721 FOG Zn-finger	-0.6896	-1.2668	-0.8282	-0.8721	-0.826	-0.7476	-0.2466	-0.4988	-0.0761	-0.5162	0.6685	-0.4325	-0.7201	0.2282	-0.1857	-1.148	-1.0969	-0.0552	-0.8687	-0.6315	-0.1433	-0.8172	-0.0355	-1.1835	-2.5489	-4.2614	-2.9263	-3.4007	-4.2512	-3.6591	-0.9968	-2.0673	-0.4839	-2.1233	1.6988	-1.3604	-2.6689	0.5128	-0.3549	-4.2172
RTO4_11397	12	2143			LA6 - Reduced accumulation, high confidence	ZRC1,COT1	SLC30A1,SLC30A10	ZRC1,COT1	K14688 SLC30A1, ZNT1 solute carrier family 30 (zinc transporter), member 1	0.021	-0.2951	-0.2444	-0.3146	-0.1487	0.1693	-0.2601	0.2098	-0.0293	-0.3552	-0.4224	0.123	-0.5056	-0.5355	-0.2133	-1.0847	0.2351	0.0666	-0.3004	0.1206	0.0936	-0.0927	0.1307	-0.954	0.2499	-1.0149	-1.0878	-1.3157	-0.6636	0.673	-1.406	1.2881	-0.1265	-1.4105	-1.2098	0.5135	-2.016	-1.9616	-0.594	-3.494
RTO4_11569	5	1921			LA6 - Reduced accumulation, high confidence		GPS1	Hs_GPS1	K12175 GPS1, COPS1, CSN1 COP9 signalosome complex subunit 1	0.092	0.9767	0.2932	-0.0017	0.1267	0.0986	-0.1474	0.0508	-0.4022	-0.9368	0.9303	0.1097	-1.3313	-0.4547	0.7105	-2.1109	0.0445	0.1762	-0.4102	-0.0963	-0.2537	0.6142	0.7042	-1.4068	0.1253	2.3967	0.603	-0.4497	0.2892	0.1684	-0.5697	-0.608	-1.0302	-1.85	1.6195	0.4268	-2.3084	-1.0417	0.9164	-3.0573
RTO4_11732	5	1532			LA6 - Reduced accumulation, high confidence	PPH3	PPP4C	PPH3	K15423 PPP4C serine/threonine-protein phosphatase 4 catalytic subunit	-0.2534	0.4635	0.6471	0.075	0.4771	-0.1939	-0.3882	0.4309	-0.6576	-0.202	-0.3719	0.7739	-0.1656	-0.459	0.8899	-3.5936	0.2713	0.342	-0.1877	0.3994	0.9931	1.2893	0.6137	-2.9799	-0.5574	0.7082	1.2617	0.1556	0.5874	-0.5176	-1.1216	1.0966	-1.3746	-0.6472	-0.4548	1.0655	-0.167	-0.6771	0.5699	-4.5932
RTO4_11737	8	1362			LA6 - Reduced accumulation, high confidence		GID8	Hs_GID8	KOG2659 LisH motif-containing protein	0.148	0.3978	0.3677	-0.021	0.2666	0.0784	-0.1779	-0.3069	-0.4782	-0.4942	0.4075	-0.205	-1.0641	-0.1482	-0.1085	-1.473	0.1952	0.1467	0.047	-0.2165	-0.102	-0.325	0.352	-1.1209	0.7569	2.0197	2.1846	-0.0688	1.5771	0.677	-1.1688	-1.8453	-2.4514	-2.0888	1.6525	-1.0993	-5.1051	-0.3962	-0.4678	-4.6826
RTO4_11891	4	1187			LA6 - Reduced accumulation, high confidence	HAP2		HAP2	K08064 NFYA nuclear transcription factor Y, alpha	-0.1738	-0.2242	-0.0371	0.4219	-0.0825	0.3062	-0.22	0.192	-0.1936	-0.2573	-0.8826	-0.865	0.2881	0.2523	-0.7963	-2.3763	-0.2185	-0.0426	0.0338	0.3295	-2.0493	-0.4668	2.0149	-0.3614	-0.8851	-0.2706	-0.4188	1.8141	-0.3145	0.9224	-1.2081	0.4318	-0.6685	-0.6472	-1.0187	-2.3428	1.1563	0.4175	-2.2613	-3.4167
RTO4_11901	13	2895			LA6 - Reduced accumulation, high confidence	ATG7	ATG7	ATG7	K08337 ATG7 ubiquitin-like modifier-activating enzyme ATG7	-0.2667	0.2495	0.1481	-0.0062	0.2013	0.6462	0.6917	-0.1404	-0.2101	0.4034	-0.2674	-0.5375	-2.0744	-0.1642	-0.7767	-4.2274	0.0288	-0.1986	-0.1355	0.7154	-2.43	-0.0613	1.1548	-3.0726	-1.2008	1.2367	0.72	-0.2117	0.9465	4.3704	4.5099	-0.7447	-0.9857	1.9431	-0.7084	-2.275	-6.7353	-0.7737	-3.1357	-9.0292
RTO4_11924	17	2373			LA6 - Reduced accumulation, high confidence	RGT2,SNF3		RGT2,SNF3	KOG0254 Predicted transporter (major facilitator superfamily)	-0.1389	-0.1711	-0.0681	-0.0076	0.0268	-0.1626	-0.4808	-0.104	-0.7164	-0.6642	0.108	0.2692	0.4577	-0.0076	0.0132	-2.7569	0.057	-0.0055	0.0494	0.2146	0.3563	0.2278	2.0887	-0.6682	-0.8228	-1.0056	-0.4776	-0.0569	0.1899	-1.053	-3.0117	-0.5654	-4.2137	-4.0442	0.7276	1.6553	2.8728	-0.0346	0.04	-11.2147
RTO4_12034	4	2610			LA6 - Reduced accumulation, high confidence	TPS2		TPS2	K16055 TPS trehalose 6-phosphate synthase/phosphatase	-0.2992	0.2298	0.0813	0.403	0.4614	0.6437	0.6052	0.2324	0.0125	1.0109	-0.1777	-0.0763	-1.1334	0.3878	0.0343	-3.7665	-0.0824	-0.0775	0.3054	-0.4473	-0.3327	-0.413	0.5062	-3.2602	-0.6544	0.2312	0.0711	1.0273	1.3909	1.6818	1.1181	0.8648	0.169	1.8856	-0.341	-0.4383	-3.0295	0.7778	0.1073	-4.5127
RTO4_12045	11	2594			LA6 - Reduced accumulation, high confidence				KOG0266 WD40 repeat-containing protein	0.0274	-0.1083	-0.381	-0.5179	-0.4378	-0.1327	-0.3822	-0.5052	-0.6542	-0.448	0.5102	-0.3275	0.583	0.5825	-0.0448	-1.4705	-0.326	0.1519	0.2565	-0.0709	-0.1281	-0.1157	1.0856	-0.3849	-0.0623	-0.4648	-2.2133	-3.1854	-2.4077	-0.9425	-2.3	-2.5958	-2.9387	-1.8685	2.1544	-1.6563	2.7688	2.7873	-0.1813	-5.0832
RTO4_12420	9	2192			LA6 - Reduced accumulation, high confidence			OPI1-like	HMMPfam-Transcription factor Opi1-PF08618	-0.0189	0.3057	0.2155	0.7009	0.342	0.171	0.0185	0.0535	-0.1746	-0.52	0.1176	-0.475	0.3115	0.2146	-0.0223	-3.6691	-0.242	0.0908	-0.0273	0.9367	-0.876	0.9143	2.6218	-1.0473	-0.1103	1.4125	1.1317	2.8386	1.5245	0.9835	0.1173	0.3416	-0.8106	-2.3427	0.6093	-1.4561	1.7882	0.9515	-0.0777	-9.5363
RTO4_12586	20	4370			LA6 - Reduced accumulation, high confidence	PSY2	PPP4R3A,PPP4R3B,PPP4R3CP	PSY2	K17491 SMEK, PPP4R3 protein phosphatase 4 regulatory subunit 3	0.1497	0.1089	-0.0918	-0.0611	0.1508	0.0877	-0.1606	0.2586	-0.2152	-0.4269	-0.1301	-0.0803	0.1088	-0.2543	0.1786	-1.1944	0.2199	0.1965	-0.0344	-0.2668	-0.102	-0.0882	0.834	-0.3604	0.9361	0.7086	-0.5359	-0.3632	1.2099	0.6909	-1.0779	1.6955	-1.2592	-2.2332	-0.669	-0.5361	0.8244	-1.0319	0.7986	-4.1811
RTO4_12670	18	3489			LA6 - Reduced accumulation, high confidence			Hs_B3GALT1-like	K07819 B3GALT1 beta-1,3-galactosyltransferase 1	-0.0855	0.3119	0.1978	0.2967	0.331	0.7548	0.8493	0.5933	1.317	0.9611	-0.1822	0.0371	0.041	-0.2712	-0.8528	-3.1389	0.2594	-0.232	-0.0118	0.7237	-1.1294	-0.1291	1.8487	-1.2903	-0.697	1.7301	1.1077	1.4155	1.4287	5.6823	6.703	3.6654	7.26	5.4268	-0.5736	0.4981	0.3077	-2.2162	-2.4561	-10.5267
RTO4_12909	8	2586			LA6 - Reduced accumulation, high confidence			Cn_OAT1	K03457 TC.NCS1 nucleobase-cation symporter-1, NCS1 family	0.5146	-0.0639	0.0516	-0.1261	-0.1809	0.2222	0.1108	-0.1694	-0.1444	-0.0482	0.0878	0.1068	0.2208	-0.2261	-0.1621	-1.0609	0.3071	0.2687	0.081	-0.0033	-0.1024	-0.1655	1.5559	0.495	2.2908	-0.0366	0.5465	-0.2106	-0.9285	1.6654	0.5159	-0.9444	-0.8535	-0.2198	0.4649	0.4423	1.2125	-0.7708	-0.698	-3.224
RTO4_12968	11	2174			LA6 - Reduced accumulation, high confidence	ATG3	ATG3	ATG3	K08343 ATG3 ubiquitin-like-conjugating enzyme ATG3	0.574	0.0145	-0.2946	-0.4532	-0.3721	0.1488	-0.0681	-0.0294	-0.3038	-0.5026	-0.2832	-0.5842	-1.8432	0.1936	-0.8084	-4.5319	-0.2139	-0.1169	-0.0204	0.5842	-1.7604	-0.2242	0.2663	-4.2656	2.0794	0.0872	-1.4938	-2.4979	-1.5604	1.0173	-0.2774	-0.1598	-0.8708	-2.2927	-0.8967	-2.2527	-5.8747	0.6551	-2.4509	-7.8036
RTO4_13195	5	1556			LA6 - Reduced accumulation, high confidence				Hypothetical Protein	-0.0202	-0.164	-0.2707	-0.0001	-0.2442	-0.1672	-0.1036	0.2198	0.286	0.3241	-0.6311	0.0729	-0.2471	-0.0062	-0.1876	-1.1043	-0.1959	-0.0615	-0.2021	0.0177	0.1924	-0.1699	0.3247	-0.7796	-0.0968	-1.0384	-1.479	-0.0225	-1.4085	-1.3264	-0.7209	1.3739	1.605	1.5239	-1.8387	0.4918	-0.7334	-0.0229	-0.705	-3.6268
RTO4_13255	8	1219			LA6 - Reduced accumulation, high confidence			SGF73	K11365 SGF73 SAGA-associated factor 73	-0.0394	0.6332	0.3064	0.4891	0.0934	0.0546	0.5708	-0.0742	0.9665	0.9464	-0.089	-0.2622	0.0662	-0.4468	0.3978	-1.5415	0.7148	-0.182	0.268	0.0077	0.033	0.4055	0.6818	-0.8597	0.2519	2.6094	1.3031	1.9034	0.0444	0.4971	3.8767	-0.7075	4.6257	4.1577	-0.5294	-1.1864	0.3827	-2.05	1.0878	-5.7869
RTO4_13327	17	3793			LA6 - Reduced accumulation, high confidence	ATG1	ULK3	ATG1	K08269 ULK1_2_3, ATG1 serine/threonine-protein kinase ULK/ATG1	-0.3961	-0.4791	-0.3304	-0.306	-0.0744	-0.2334	-0.1943	-0.3807	-0.5532	-0.4645	-0.4409	-0.0431	-2.1468	0.2397	0.0784	-2.4788	-0.1321	-0.1095	0.1075	0.1982	-1.3163	0.2766	0.2542	-2.2245	-2.0872	-2.196	-2.1004	-2.0178	-0.4069	-1.4525	-1.3702	-2.6728	-4.0348	-2.7008	-1.5707	-0.6908	-8.9589	1.0182	0.1717	-6.063
RTO4_13452	6	1032			LA6 - Reduced accumulation, high confidence				Hypothetical Protein	-0.0803	0.2733	0.098	-0.0614	0.1101	-0.081	-0.0671	-0.1196	-0.1522	-0.404	-0.3155	0.3998	-0.333	-0.2745	-1.2622	-4.0381	0.0618	0.0997	-0.2127	1.6208	-0.8397	0.3586	2.0799	-1.9582	-0.2461	1.1681	0.4951	-0.1701	0.6536	-0.9715	-0.5178	-0.4872	-0.6593	-1.6485	-0.6175	1.6055	-1.5146	-1.1695	-3.7089	-11.0969
RTO4_13496	18	3590			LA6 - Reduced accumulation, high confidence	ATG4	ATG4A,ATG4B,ATG4D	ATG4	K08342 ATG4 cysteine protease ATG4	0.0807	-0.2584	-0.1328	-0.2098	-0.2573	0.0795	-0.0999	-0.2112	-0.3238	-0.2312	-0.769	-0.6798	-1.5297	0.0069	-0.0907	-2.2985	-0.1237	-0.008	-0.1168	0.2093	-1.2777	0.1186	0.3266	-1.9719	0.4577	-1.5715	-0.9063	-1.4484	-1.8536	0.7797	-1.0589	-1.617	-2.4132	-1.1544	-3.4181	-4.2651	-6.2262	0.0374	-0.2378	-6.1677
RTO4_13543	5	780			LA6 - Reduced accumulation, high confidence	ATG8	GABARAPL2,GABARAP	ATG8	K08341 GABARAP, ATG8, LC3 GABA(A) receptor-associated protein	0.2007	0.4132	0.253	-0.0312	0.3386	-0.0759	-0.1514	-0.0583	-0.3235	0.0757	0.8287	-0.7987	-2.029	0.0401	-0.9974	-4.2007	0.0724	-0.0526	0.1125	0.333	-2.252	-0.6644	0.0044	-4.1963	-0.0661	1.7052	1.5143	-0.0627	1.519	-0.327	-0.5317	-0.0772	-1.1895	-0.0125	2.1582	-2.3557	-4.221	0.1504	-2.3565	-7.7273
RTO4_13598	32	6578			LA6 - Reduced accumulation, high confidence			ATG2	K17906 ATG2 autophagy-related protein 2	-0.0233	0.0602	0.3203	0.2461	0.3631	0.1365	0.1201	0.0997	-0.1517	0.0885	-0.036	-0.6236	-1.4775	-0.0375	-0.5514	-3.4444	0.0407	0.1333	0.0032	0.5237	-1.4935	-0.0277	0.7691	-2.6752	-0.1083	0.3783	2.4245	1.8592	2.7127	1.2261	0.9505	0.7139	-1.4229	0.659	-0.2223	-3.9368	-8.1771	-0.2456	-2.6896	-12.7956
RTO4_13600	9	2054			LA6 - Reduced accumulation, high confidence				SUPERFAMILY--SSF52047	0.2194	-0.0975	0.1454	-0.1997	-0.1348	0.0261	-0.0461	0.2382	0.3506	0.2742	0.1617	-0.0669	-0.1413	-0.1769	-0.2783	-1.3355	0.2666	0.0899	0.0897	0.2298	-0.0803	-0.0485	0.2875	-1.048	0.884	-0.2419	0.802	-0.9264	-0.7621	0.1298	-0.2849	1.0557	1.9942	1.2394	0.2567	0.0058	-0.9055	-0.7683	-0.9584	-3.607
RTO4_13614	1	1530			LA6 - Reduced accumulation, high confidence	RIP1	UQCRFS1	RIP1	K00411 UQCRFS1, RIP1, petA ubiquinol-cytochrome c reductase iron-sulfur subunit	0.2044	0.2877	0.0158	-0.1228	0.0618	-0.1527	-0.1126	-0.5615	-0.2693	-0.4133	0.123	-0.383	-0.4393	-0.2655	-0.4927	-2.808	0.7274	-0.0586	0.462	0.3317	0.0036	-0.161	1.4781	-1.33	0.4615	0.7156	0.0015	-0.3268	0.1863	-0.5766	-0.3896	-1.2912	-0.5231	-0.7327	0.3073	-0.6381	-1.0467	-0.5937	-0.6067	-3.1505
RTO4_13971	8	2057			LA6 - Reduced accumulation, high confidence		DNAJC3	Hs_DNAJC3	K09523 DNAJC3 DnaJ homolog subfamily C member 3	0.3324	0.5682	1.0747	0.8453	1.1514	0.8984	1.0182	0.3915	1.2674	1.5333	0.1816	0.0174	0.1406	-0.7751	-1.109	-2.1966	0.6529	-0.5026	-0.1222	0.4349	-0.3301	-0.6741	0.9556	-1.241	1.1131	1.656	3.8539	3.1914	4.0795	5.0449	6.2559	1.5205	6.0901	6.7717	0.8	0.0964	0.6349	-3.1028	-3.3758	-5.8733
RTO4_14622	13	3669			LA6 - Reduced accumulation, high confidence			Hs_RGP1	K20477 RGP1 RAB6A-GEF complex partner protein 2	0.1245	0.0422	-0.4117	-0.7787	-0.4577	-0.189	-0.2511	-0.1763	-0.8219	-0.6393	0.0283	-0.2901	-2.3391	-0.6009	-1.4495	-1.4856	0.5276	0.0955	-0.0733	0.8357	-1.0776	-0.6138	-1.676	-3.1616	0.4979	0.0891	-2.5837	-3.9079	-2.2529	-0.9156	-1.508	-0.8334	-3.2437	-2.6854	0.0631	-1.3738	-8.1182	-3.4012	-4.0379	-3.4351
RTO4_14623	4	1770			LA6 - Reduced accumulation, high confidence	CDA2		CDA2	K01452 E3.5.1.41 chitin deacetylase	-0.5301	0.0175	-0.1241	-0.3066	0.1766	0.1126	-0.2323	-0.6324	-0.5393	-0.4467	-0.4694	-0.1829	-0.1685	-0.3324	0.1653	-1.8447	0.1909	0.0205	-0.1415	0.0796	0.2859	0.2448	0.7168	-1.1279	-1.8294	0.0418	-0.282	-0.9906	0.5363	0.0218	-0.807	-2.2646	-1.6204	-1.264	-0.3589	-0.4257	-0.328	-0.3811	0.2808	-3.1337
RTO4_14676	5	2631			LA6 - Reduced accumulation, high confidence			Hs_LHX5-like	K09326 OTX1 homeobox protein OTX1	0.5259	-0.3927	-0.4155	0.0987	0.1336	-0.239	0.2175	-0.7829	-0.7441	0.1816	-0.1079	0.2637	-1.0251	-0.3584	-0.2471	-2.8297	-0.0237	0.3422	-0.3821	0.2635	0.1226	0.0164	1.1853	-1.6445	1.2443	-1.0197	-1.4524	-0.0953	-0.2301	-1.1729	0.6574	-1.867	-1.6381	0.4247	-0.2624	0.4311	-3.6147	-0.1857	-0.6174	-4.1154
RTO4_14906	10	326			LA6 - Reduced accumulation, high confidence			kinase-like	BLAST AGC/AKT protein kinase [Microbotryum lychnidis-dioica...	-0.2886	0.5657	0.5676	0.5106	0.4565	0.4949	0.8795	0.4006	0.6478	1.1663	0.1443	0.25	-1.0759	-0.0492	-0.2983	-1.7988	0.2144	0.3024	0.1653	0.05	-0.1269	-0.2483	-0.4568	-2.2556	-1.6609	3.0325	3.3392	2.778	2.3648	3.3401	5.3375	3.3874	3.4959	7.6655	0.4376	1.4866	-2.7858	-0.1669	-0.8092	-5.0038
RTO4_14907	11	2840			LA6 - Reduced accumulation, high confidence	SCH9		SCH9	K19800 SCH9 serine/threonine protein kinase SCH9	-0.1264	0.9356	0.7105	0.7405	0.8603	0.4711	0.6014	1.6385	1.4561	1.8623	-0.0739	-0.1564	-2.7254	-0.1307	-0.6097	-2.0343	0.0815	-0.0241	-0.0492	0.0269	-0.8726	-0.5828	-1.2517	-3.286	-0.5896	4.6621	3.9663	4.2859	5.2189	3.1686	3.9738	7.9317	6.8261	7.3816	-0.1338	-0.671	-9.049	-0.4614	-1.8932	-4.1691
RTO4_14926	12	3101			LA6 - Reduced accumulation, high confidence				HMMPfam-Bacterial signalling protein N terminal repeat-PF03707	0.5125	-0.4671	-0.1229	0.0911	-0.4228	-0.2696	-0.3111	-0.1538	-0.01	0.0617	0.2185	-0.1363	-0.4253	0.2624	0.2116	-1.6935	-0.0263	0.1223	0.2361	-0.0032	0.1165	0.2084	0.6317	-1.0618	1.4426	-2.176	-0.6502	0.4826	-2.4819	-1.438	-1.7152	-0.6628	-0.0685	0.1827	0.7679	-0.5515	-1.8522	0.9621	1.1359	-4.0418
RTO4_14974	8	1728			LA6 - Reduced accumulation, high confidence				KOG2761 START domain-containing proteins involved in steroidogenesis/phosphatidylcholine transfer	-0.0746	0.1485	-0.2101	0.1406	-0.1754	-0.5908	0.0128	-0.585	-0.0878	-0.0054	0.3182	-0.5644	0.3587	-0.1676	-0.2601	-1.2073	0.3158	0.1778	0.1481	-0.3895	-0.7337	-0.6496	0.5293	-0.678	-0.0974	0.6417	-0.7609	0.6042	-0.5831	-2.8351	0.0577	-3.0569	-0.4585	0.1287	0.9689	-2.1611	1.4215	-0.5394	-0.7905	-3.0832
RTO4_15247	10	2348			LA6 - Reduced accumulation, high confidence		WDR26	Hs_WDR26	KOG0293 WD40 repeat-containing protein	0.1141	-0.0757	0.1924	0.1541	-0.253	-0.0555	-0.2284	-0.0733	0.0429	0.4045	-0.9329	0.0285	-0.7192	-0.1915	-0.9057	-1.3455	-0.2637	-0.0093	-0.4553	0.1713	-0.2519	-0.7344	-0.0182	-1.3637	0.4827	-0.6734	1.2786	0.6368	-1.4	-0.0804	-1.3562	-0.2483	0.1902	1.583	-2.3711	0.0909	-3.0059	-0.7846	-2.5238	-4.5323
RTO4_15320	14	5166			LA6 - Reduced accumulation, high confidence		USP48	Hs_USP48	K11858 USP48 ubiquitin carboxyl-terminal hydrolase 48	0.251	0.1153	-0.0771	-0.0651	0.0362	-0.0444	-0.1212	-0.2194	-0.436	-0.8828	-0.0382	-0.2234	-0.5614	0.1125	0.046	-1.2428	-0.1531	0.1088	-0.0406	-0.1373	-0.3706	-0.0913	0.0062	-1.2366	1.5132	0.8329	-0.5707	-0.5629	0.3314	-0.5307	-0.826	-1.455	-2.48	-4.3165	-0.1986	-1.3642	-2.9666	0.2782	0.2385	-6.1865
RTO4_15345	3	556			LA6 - Reduced accumulation, high confidence	SIS1	DNAJB4,DNAJB13,DNAJB5	SIS1	K09515 DNAJB9 DnaJ homolog subfamily B member 9	0.4005	0.1311	0.0126	-0.1859	-0.0865	0.0573	-0.1466	0.4496	0.5336	0.6812	0.1732	0.2838	-0.1557	0.0591	-0.3679	-1.2147	-0.0792	-0.0421	-0.02	0.68	0.1881	0.3121	0.6029	-0.6119	1.7008	0.8768	0.143	-1.3087	0.0255	0.3388	-0.3098	2.8799	3.1231	2.4438	0.5774	1.4181	-0.805	0.2713	-1.0623	-3.6194
RTO4_15372	14	2786			LA6 - Reduced accumulation, high confidence	EGH1		EGH1	HMMPfam-Cellulase (glycosyl hydrolase family 5)-PF00150,ProSitePatterns-Glycosyl hydrolases family 5 signature.-PS00659,SUPERFAMILY--SSF51445	-0.0794	-0.2207	-0.292	-0.621	-0.4061	-0.3782	-0.6787	0.2382	-0.2283	-0.0095	0.0678	-0.7073	-1.3476	0.1963	0.7369	-2.462	-0.1774	0.1552	0.019	-0.5863	-0.1966	0.1506	0.3545	-2.1075	-0.439	-1.0038	-1.4325	-2.9583	-1.9957	-2.2561	-4.3321	1.2539	-1.0137	-0.0518	0.2752	-3.144	-5.6837	0.0576	2.5892	-8.5031
RTO4_15520	5	935			LA6 - Reduced accumulation, high confidence				Hypothetical Protein	0.201	-0.1338	0.0143	-0.2772	-0.3508	0.3481	0.0517	0.112	0.1547	-0.0632	-0.0629	-0.3507	0.1206	0.1128	-0.53	-2.4811	0.2891	-0.129	0.4019	-0.3983	-0.4207	-0.9283	1.2469	-1.2342	0.7684	-0.4367	0.3543	-1.0416	-1.4578	1.4068	0.2167	0.297	0.3437	-0.2132	-0.24	-1.3605	0.4712	0.3041	-1.395	-4.687
RTO4_15521	15	1404			LA6 - Reduced accumulation, high confidence				Hypothetical Protein	0.085	0.1165	0.0906	0.1234	0.1046	-0.1558	-0.1174	0.0326	0.0456	0.1696	-0.2785	-0.0288	0.456	-0.2264	0.1618	-2.1843	0.0751	-0.0241	-0.1514	-0.0728	0.0878	0.0889	1.8243	-0.36	0.1662	0.8329	0.6312	0.608	0.6779	-1.0781	-0.6893	0.4077	0.2617	1.0496	-0.885	-0.2202	2.3905	-0.849	0.6725	-7.0931
RTO4_15641	12	2884			LA6 - Reduced accumulation, high confidence	SKN7		SKN7	K15859 SKN7 osomolarity two-component system, response regulator SKN7	-0.0964	0.8594	0.6132	0.4807	0.5118	0.3656	0.221	0.3985	0.768	0.7351	-0.189	0.1984	-0.1438	-0.4443	0.8981	-2.8807	0.3985	0.1832	-0.0458	-0.5726	0.4496	0.3255	1.841	-1.0397	-0.0273	4.498	3.6218	3.1122	2.9886	2.3684	1.4171	2.8919	5.2788	4.2258	-0.6104	0.7643	-0.9492	-1.9737	3.2854	-7.3018
RTO4_15889	12	1825			LA6 - Reduced accumulation, high confidence		MAEA	Hs_MAEA	K18624 MAEA, EMP macrophage erythroblast attacher	-0.2792	-0.2704	0.0587	0.0822	0.07	0.1699	0.017	0.0925	-0.1925	-0.2284	-0.1978	0.1794	-1.3117	0.3388	-0.0823	-1.7299	-0.0802	-0.1188	0.2586	-0.0544	0.0923	-0.1367	0.009	-1.7209	-1.4905	-1.1387	0.4114	0.4983	0.6539	0.7475	-0.0983	0.2527	-0.8481	-0.9815	-0.659	0.8704	-5.2314	0.8328	-0.1969	-5.8486
RTO4_16287	6	1077			LA6 - Reduced accumulation, high confidence	CDD1	CDA	CDD1	K01489 cdd, CDA cytidine deaminase	0.0829	-0.0012	-0.4061	-0.6417	-0.7346	-0.3008	-0.3969	-0.436	-0.3402	-0.3394	0.3937	0.0377	0.2861	-0.0527	0.3042	-2.3303	0.0755	0.157	0.0229	0.1701	0.4514	0.4743	0.8078	-1.5224	-0.061	0.0239	-1.3995	-2.3653	-2.8902	-1.3607	-2.0402	-1.6532	-1.3811	-0.8713	0.9785	0.1706	1.1396	-0.0164	0.3457	-4.6935
RTO4_16381	5	1255			LA6 - Reduced accumulation, high confidence			Hs_PLIN1-like	SUPERFAMILY--SSF58113	0.1152	0.6539	0.5158	0.9938	0.4265	0.0494	0.0748	0.0799	0.2569	0.1774	-0.5577	-0.6831	0.3606	-0.1137	-1.7472	-4.2619	-0.1719	-0.2815	-0.2855	0.8199	-1.0794	-0.9273	2.7956	-1.4663	-0.0084	2.3621	1.6585	3.185	1.4798	0.15	-0.037	0.3087	1.1316	0.6136	-1.0142	-1.9583	1.3872	-0.4392	-4.5815	-8.7203
RTO4_16460	11	1855			LA6 - Reduced accumulation, high confidence	DGA1	MOGAT2,MOGAT1,DGAT2	DGA1	K14457 MOGAT2, MGAT2 2-acylglycerol O-acyltransferase 2	-0.1575	0.1426	-0.0121	0.2574	-0.0241	-0.2515	-0.0528	0.1276	-0.1959	-0.786	0.0646	-0.2409	-0.6238	-0.0568	-0.7016	-3.9515	0.1426	-0.0271	0.0858	0.8276	-1.2872	0.126	2.3053	-1.6462	-0.8917	0.5387	-0.0027	0.9555	-0.2037	-1.0821	0.0327	0.4436	-1.0275	-4.0697	0.266	-0.8248	-2.3534	-0.2356	-3.0139	-10.4916
RTO4_16463	13	2032			LA6 - Reduced accumulation, high confidence			PTC7-like	K17508 PTC7, PPTC7 protein phosphatase PTC7	0.4241	-0.2571	-0.3425	-0.122	-0.3431	0.3044	0.2175	0.0423	0.1823	0.2465	-0.3638	0.2065	0.2824	-0.2345	0.0991	-2.0095	0.2831	0.2399	0.0485	0.0235	0.0663	0.1226	1.239	-0.7705	1.9367	-1.4236	-1.7502	-0.6387	-1.8072	2.0044	1.3158	0.187	1.3069	1.3769	-0.9642	1.0919	1.8506	-0.411	0.294	-6.8861
RTO4_16672	33	2063			LA6 - Reduced accumulation, high confidence	PRB1	PCSK9	PRB1	K01336 E3.4.21.48 cerevisin	0.0325	0.3975	0.0988	0.1335	0.1988	0.0762	-0.2592	0.2406	-0.3377	-0.3341	-0.2023	-0.3993	-1.329	0.3664	-0.2137	-1.698	-0.4021	0.0123	-0.0356	-0.3015	-0.1953	-0.5151	-0.4774	-2.1755	0.2165	2.7485	0.5298	0.8677	1.4311	0.7135	-2.582	1.8707	-3.4904	-3.3612	-1.181	-3.0553	-9.4588	2.3427	-1.2123	-7.2225
RTO4_16723	7	1894			LA6 - Reduced accumulation, high confidence	ATG18,HSV2	WIPI2,WDR45B	ATG18,HSV2	KOG2111 Uncharacterized conserved protein, contains WD40 repeats	0.3411	0.157	0.0621	-0.0676	-0.1999	0.3612	0.2952	0.5611	-0.0164	0.7242	0.0379	-0.6277	-1.0797	0.0314	-0.8875	-5.7999	-0.0576	0.0369	-0.0263	0.4303	-1.9386	-0.4572	0.9208	-4.8791	0.6136	0.5705	0.2462	-0.2192	-0.5443	1.8491	1.2657	2.0378	0.0394	2.2341	0.0057	-1.7172	-2.05	0.1168	-1.9388	-6.3759
RTO4_16810	21	4949			LA6 - Reduced accumulation, high confidence	KIN1,KIN2		KIN1,KIN2	K19852 KIN1_2 serine/threonine protein kinase KIN1/2	-0.1544	0.1095	0.1469	0.0404	0.1532	0.045	0.063	0.1945	0.449	0.2708	0.164	-0.0675	-0.1368	0.0057	0.0577	-1.0968	0.0897	0.118	0.0955	0.1118	0.022	0.1696	0.4222	-0.6746	-0.9202	0.6727	0.8346	0.119	0.9987	0.3689	0.4071	1.3989	3.2937	2.098	0.6275	-0.411	-1.0531	0.0339	0.2608	-4.6133
RTO4_10025	4	2494	Other Auxotrophy	FA3 - Stronger defect on methylricinoleic acid and ricinoleic acid	LA7 - Reduced accumulation, high confidence	SAT4		SAT4	K08286 E2.7.11.- protein-serine/threonine kinase	0.1676	-0.0544	-0.7214	-0.6974	-1.0064	-0.3132	-1.8791	-1.7479	-4.3378	-4.8117	-1.3207	0.4936	-0.0063	3.5213	1.6253	-3.6298	-3.4549	-0.0784	0.0664	-1.1079	0.9793	0.5174	2.6589	-0.9709	1.0717	-0.4145	-4.8456	-4.4004	-6.9133	-1.8126	-14.2238	-11.7071	-19.795	-22.2431	-8.6745	2.6621	-0.1164	19.5578	7.4976	-16.5176
RTO4_10264	16	1832	Other Auxotrophy		LA7 - Reduced accumulation, high confidence	GLK1,EMI2,HXK1,HXK2	HK1,HK2,HK3,HKDC1	GLK1	K00844 HK hexokinase	0.1268	0.3929	-0.3532	-0.5679	-1.0648	-0.5036	1.0458	-1.996	0.2345	0.9454	0.063	-0.0609	-0.9829	3.62	2.0992	-1.9624	-3.1498	-2.0697	0.4701	-1.6212	-0.2213	0.4779	0.316	-1.6464	0.7406	1.8414	-2.2037	-3.1594	-6.4339	-3.9417	6.9016	-9.1567	1.5314	4.5919	0.3291	-0.5939	-7.3015	8.8293	6.8025	-8.4504
RTO4_10764	12	2066			LA7 - Reduced accumulation, high confidence			NCS2	K14169 CTU2, NCS2 cytoplasmic tRNA 2-thiolation protein 2	-0.1086	0.1766	0.4445	0.2398	0.3426	0.7366	1.0348	-0.0399	-0.4451	0.2798	-0.4438	0.1881	-0.8885	3.2323	0.4717	-2.3451	-2.803	-0.7945	0.4292	-0.6151	0.1968	-0.1434	1.3008	-1.0443	-0.7209	0.8339	2.2347	0.9908	1.782	5.0222	7.7072	-0.465	-3.0481	1.216	-2.0206	1.2114	-4.9376	14.9793	2.4081	-10.9968
RTO4_11259	1	940			LA7 - Reduced accumulation, high confidence				Hypothetical Protein	-0.2847	0.824	1.0669	0.4259	1.1598	0.6646	1.0865	-0.5118	-0.8172	0.1042	0.3204	-0.6407	-0.3906	3.3634	0.6886	-3.2927	-2.6285	-0.3961	0.7349	-1.3441	-0.4374	-0.6556	1.8662	-1.4265	-0.6361	1.522	2.2341	0.7474	2.3322	1.3755	2.39	-1.2026	-1.6614	0.1972	0.5207	-0.9961	-0.8765	3.8212	0.8896	-4.2045
RTO4_11341	15	2002			LA7 - Reduced accumulation, high confidence	UBA4	MOCS3	UBA4	K11996 MOCS3, UBA4 adenylyltransferase and sulfurtransferase	0.2363	0.4337	0.5979	0.2357	0.4898	0.7987	0.9828	0.1202	0.0808	0.698	-0.6827	-0.0105	-0.6314	3.4704	0.5811	-2.607	-2.7725	-0.5307	0.6979	-0.5978	0.3413	-0.0167	1.3882	-1.2187	1.4114	2.7549	4.0641	1.7582	3.0221	5.9525	7.1268	0.4253	-0.0734	3.6241	-2.5955	-0.0258	-5.0275	15.6553	0.9295	-11.5415
RTO4_12512	12	2504			LA7 - Reduced accumulation, high confidence			Nc_CRY	K01669 phrB deoxyribodipyrimidine photo-lyase	-0.0736	0.167	0.0108	-0.0991	-0.2576	0.0447	-0.151	-0.9189	-0.6854	-1.5357	0.1597	-0.3207	-0.3975	1.8069	0.6499	-1.59	-1.1428	0.5692	0.6641	-0.5886	-0.1595	0.0613	0.1276	-1.4623	-0.3394	0.799	-0.0545	-0.5954	-1.6654	0.3181	-1.0111	-5.5822	-4.7856	-10.046	0.5944	-1.4021	-2.5191	6.2904	3.0733	-6.1879
RTO4_12817	11	1992			LA7 - Reduced accumulation, high confidence	NCS6	CTU1	NCS6	K14168 CTU1, NCS6 cytoplasmic tRNA 2-thiolation protein 1	0.1109	0.4009	0.5803	0.298	0.3824	0.5939	0.8914	0.0468	0.1364	0.4539	-0.415	-0.3453	-0.6153	3.1116	0.7308	-2.6425	-2.611	-0.4818	0.5007	-0.7922	-0.0568	-0.0614	1.3422	-1.3003	0.4647	1.5245	2.9124	1.133	1.733	3.1656	4.816	0.1133	0.9846	2.0286	-1.372	-1.8907	-4.6789	13.2068	2.6226	-10.8323
RTO4_13435	5	1448			LA7 - Reduced accumulation, high confidence				Hypothetical Protein	-0.3053	-0.2352	-0.2409	-0.5292	-0.1297	-0.0895	0.083	-0.1843	0.1159	-0.0301	-1.3535	0.4994	-0.2023	0.766	0.1763	-2.041	-0.5231	-0.3192	0.2429	0.8337	0.6211	1.01	0.0465	-1.9945	-0.6018	-0.6854	-0.4928	-1.1693	-0.3172	-0.3096	0.2624	-0.5323	0.2142	-0.0631	-1.1251	0.3365	-0.2303	1.7502	0.12	-3.2203
RTO4_14716	11	5287			LA7 - Reduced accumulation, high confidence	IKI3	IKBKAP	IKI3	K11373 ELP1, IKI3, IKBKAP elongator complex protein 1	-0.2283	0.3522	0.1971	-0.07	0.1977	-0.0456	0.1647	-0.2759	-0.1325	0.329	-0.1359	-0.3786	-0.484	1.6374	0.4127	-1.1483	-1.3017	-0.2771	0.3357	-0.5263	-0.2596	-0.1136	0.2934	-0.855	-0.8042	1.8252	0.9083	-0.2277	0.8785	-0.436	0.5067	-1.4332	-0.5145	1.6269	-0.5381	-1.8293	-2.201	5.004	1.3299	-4.069
RTO4_14918	6	3341			LA7 - Reduced accumulation, high confidence	ELP2	ELP2	ELP2	K11374 ELP2 elongator complex protein 2	-0.3509	0.2097	0.1515	-0.0354	0.0379	0.3837	0.6003	0.4065	0.6771	1.0141	0.2533	0.0368	-1.034	3.1623	0.7437	-1.2079	-2.3995	-0.1638	0.7628	-1.13	0.1291	-0.3863	0.1997	-1.0082	-0.5561	0.6922	0.6819	-0.153	0.1619	1.9091	2.663	1.2151	1.8479	3.056	0.5222	-0.1854	-3.8696	8.5699	1.8222	-3.122
RTO4_10010	11	1189		FA2 - Stronger defect on methylricinoleic acid and ricinoleic acid	LA8 - Reduced accumulation, high confidence		NDUFS4	Hs_NDUFS4	K03937 NDUFS4 NADH dehydrogenase (ubiquinone) Fe-S protein 4	-0.1541	-0.0465	0.1584	0.0771	-0.3497	-0.2327	-0.5356	-0.2399	-0.932	-1.3471	-0.2367	0.1046	0.2944	0.549	-1.3356	-0.1324	-0.3175	0.27	0.2315	1.0799	-1.1194	-0.2557	0.157	0.0246	-0.7065	-0.1814	0.5866	0.3437	-1.6732	-1.1908	-2.6799	-1.4407	-4.2689	-5.7783	-0.7649	0.4771	1.2483	2.165	-3.8265	-0.2877
RTO4_15211	9	774		FA2 - Stronger defect on methylricinoleic acid and ricinoleic acid	LA8 - Reduced accumulation, high confidence				BLAST protein of unknown function [Taphrina deformans PYCC ...	0.3549	0.1286	-0.1686	-0.147	-0.3321	-0.2601	-0.7493	-0.6049	-1.662	-2.9016	-0.0775	-0.8059	-0.0078	0.2963	-1.0835	-1.4566	-0.3198	0.2431	-0.0236	0.4978	-1.153	-0.5857	0.8502	-0.6064	1.6394	0.7798	-1.1318	-0.7693	-1.5237	-1.2878	-3.6217	-3.3799	-9.0407	-12.5083	0.0248	-3.716	-0.0324	2.0174	-3.42	-4.5031
RTO4_13925	11	935		FA3 - Stronger defect on methylricinoleic acid and ricinoleic acid	LA8 - Reduced accumulation, high confidence		NDUFAF3	Hs_NDUFAF3	K09008 NDUFAF3 NADH dehydrogenase [ubiquinone] 1 alpha subcomplex assembly factor 3	0.5305	-0.1846	-0.2087	-0.1056	-0.3225	-0.3192	-0.777	-0.7759	-2.0312	-2.0285	0.2211	-0.0737	-0.3977	0.9476	-0.9504	-1.5834	-0.7067	0.0843	0.2409	0.6738	-0.9878	-0.2766	0.6527	-0.9307	1.9817	-0.8444	-0.8423	-0.4343	-1.4199	-2.2225	-4.9247	-4.4247	-8.8198	-7.8783	0.7562	-0.2641	-2.1699	3.2883	-2.7621	-4.3333
RTO4_14100	9	2154	Other Auxotrophy		LA8 - Reduced accumulation, high confidence			Cn_HAPX	HMMPfam-bZIP transcription factor-PF00170,HMMPfam-Minimal binding motif of Hap4 for binding to Hap2/3/5-PF10297,ProSitePatterns-Basic-leucine zipper (bZIP) domain signature.-PS00036,SUPERFAMILY--SSF57959	0.8885	-0.9517	-0.7179	-0.4255	-1.0405	-0.1418	-0.6212	-0.7599	-1.374	-0.29	-0.3175	-1.0462	-0.497	0.354	-1.1539	-1.7393	-0.3441	-0.0534	0.0099	0.1089	-2.7265	-1.0451	1.2046	-0.5346	1.6734	-3.1208	-2.4796	-1.8459	-3.7475	-0.5894	-2.4825	-2.6179	-4.2763	-1.2423	-0.6879	-2.5674	-1.9265	1.2336	-2.234	-3.4541
RTO4_8973	5	970			LA8 - Reduced accumulation, high confidence				SUPERFAMILY--SSF52047	0.4145	0.2303	0.0524	-0.2299	-0.0051	-0.423	-0.0042	-0.0172	0.2917	0.5835	-0.296	-0.38	0.1015	0.0786	-0.2032	-1.0596	-0.2456	0.0308	-0.167	-0.0264	-0.0303	-0.2296	-0.0267	-1.0863	0.7321	0.9613	-0.1687	-0.9725	-0.0041	-1.7007	-0.1505	0.0765	0.9372	2.3989	-0.3043	-1.7806	0.4483	0.0331	-0.1969	-3.0305
RTO4_9970	19	2553			LA8 - Reduced accumulation, high confidence	LDB17		LDB17	HMMPfam-Protein of unknown function (DUF2013)-PF09431	-0.1662	0.0237	0.1274	0.3478	0.2622	0.1	-0.0341	0.7387	0.5259	-0.2017	-0.1544	-0.2821	-0.2395	-0.1425	-1.2582	-0.4842	0.0542	0.1667	-0.0883	0.7507	-0.8035	-0.5075	-0.0786	-0.5628	-0.8247	0.098	0.6715	2.0649	1.6679	0.7132	-0.3142	5.1223	3.6372	-1.1291	-0.5797	-1.2785	-1.6217	-0.4485	-5.93	-0.8948
RTO4_11453	13	1849			LA8 - Reduced accumulation, high confidence	GLC7	PPP1CA,PPP1CB,PPP1CC	GLC7	K06269 PPP1C serine/threonine-protein phosphatase PP1 catalytic subunit	0.5094	0.2423	-0.2113	-0.0166	-0.0442	0.1535	0.5228	0.0732	-0.0432	-0.3222	0.1578	0.053	0.3712	0.4093	-1.2308	-0.929	-0.3103	0.0775	0.099	1.0051	-0.8231	-0.2257	0.7582	-0.1708	2.5708	1.7734	-1.1105	0.0831	0.2817	1.1678	3.3732	0.5305	-0.2193	-1.7763	0.5987	0.0755	2.0971	1.5177	-5.1294	-3.3747
RTO4_13290	12	4537			LA8 - Reduced accumulation, high confidence	YAK1	DYRK1A,DYRK1B,HIPK1,HIPK2,HIPK3	YAK1	K18670 YAK1 dual specificity protein kinase YAK1	-0.0495	0.0565	-0.0963	-0.1287	-0.0972	-0.1443	-0.2927	0.0852	0.1711	-0.4171	-0.2649	0.155	-0.2228	-0.4706	-1.1095	-0.8782	0.4887	0.0746	0.0181	0.9051	-0.3493	-0.2044	-0.8285	-1.7067	-0.5618	0.2216	-0.5985	-0.5794	-0.4369	-0.8565	-1.3818	0.4941	1.0568	-1.8002	-0.8252	0.6256	-0.9363	-2.2517	-3.5563	-2.0804
RTO4_14597	16	2889			LA8 - Reduced accumulation, high confidence	ACS1,ACS2	ACSS1,ACSS2	ACS1,ACS2	K01895 ACSS, acs acetyl-CoA synthetase	0.0007	-0.1163	0.1601	0.1363	0.0159	0.2061	0.1516	0.028	0.5567	0.9549	-0.1495	-0.0244	-0.6003	-0.1701	-1.709	-1.0394	0.1467	-0.0871	-0.0234	0.9704	-0.9239	-0.7386	-0.3722	-1.4116	-0.084	-0.8792	1.0892	1.0603	0.0996	1.2135	0.9721	0.1253	3.0862	5.3363	-0.572	-0.0496	-3.3089	-0.4747	-5.9142	-3.3515
RTO4_8569	8	2249		FA1 - Defect on all fatty acids		PUT2	ALDH4A1	PUT2	K00294 E1.2.1.88 1-pyrroline-5-carboxylate dehydrogenase	0.1124	-1.1999	-0.5002	-0.6078	-0.6697	-0.6013	-0.664	-0.2737	-1.1848	-0.7446	0.5071	0.0035	-0.5924	0.5224	-0.5121	-0.3682	-0.1698	-0.1609	0.3526	0.1837	0.314	-0.3284	-0.4677	-0.8359	-0.0385	-4.4395	-3.2819	-2.8505	-4.4993	-3.4985	-3.0904	-2.1378	-5.8273	-3.1813	1.729	-0.0696	-2.3657	1.8033	-0.2924	-0.8679
RTO4_9457	15	2438		FA1 - Defect on all fatty acids		DAL7,MLS1		DAL7,MLS1	K01638 aceB, glcB malate synthase	-0.2382	-0.0562	-0.1711	-0.2177	-0.1431	-0.3835	-2.9261	0.0445	-2.9689	-2.6019	-0.2077	0.2923	0.1982	-0.1304	-0.3524	0.1456	0.2151	0.072	0.0846	0.3994	-0.0995	0.047	-0.029	0.1165	-1.4291	-0.1886	-0.9171	-1.1888	-0.6768	-2.1638	-9.8953	0.2727	-10.8607	-8.0623	-0.2233	1.3095	1.0472	-0.5559	-0.2096	0.4823
RTO4_10069	5	1821		FA1 - Defect on all fatty acids		AIM45	ETFA	AIM45	K03522 fixB, etfA electron transfer flavoprotein alpha subunit	-0.4288	0.5607	-0.5434	-0.7014	-0.8849	-0.5644	-1.8659	-0.4573	-2.8223	-1.8835	-1.9609	0.0017	-1.7086	0.3622	1.0706	-0.4158	-0.9907	-0.7169	-0.6285	-1.0348	0.0669	0.0358	-0.9109	-1.3267	-1.0376	1.4977	-1.6155	-1.6694	-2.5323	-1.5243	-3.9354	-1.8421	-3.9291	-3.7377	-1.3451	-0.5304	-3.5928	0.5725	0.7713	-0.5761
RTO4_10218	7	2451		FA1 - Defect on all fatty acids		CIR2	ETFDH	CIR2	K00311 ETFDH electron-transferring-flavoprotein dehydrogenase	-0.1608	0.0674	-0.3185	-0.5308	-0.6485	-0.6715	-2.4515	-0.2989	-2.2925	-3.655	-0.3088	-0.713	-1.0323	0.5421	0.9524	0.751	-0.1532	0.4675	0.3889	-1.0935	-0.2442	-0.141	-1.1589	-0.4078	-0.3678	0.0305	-0.8513	-1.5759	-2.18	-1.735	-5.9277	-0.8913	-3.5139	-4.8439	0.5815	-1.9516	-2.0736	0.9678	1.4227	0.967
RTO4_10811	12	2161		FA1 - Defect on all fatty acids		CCP1		CCP1	HMMPfam-Peroxidase-PF00141,PRINTS-Haem peroxidase superfamily signature-PR00458,PRINTS-Plant ascorbate peroxidase signature-PR00459,ProSitePatterns-Peroxidases proximal heme-ligand signature.-PS00435,ProSitePatterns-Peroxidases active site signature.-PS00436,ProSiteProfiles-Plant heme peroxidase family profile.-PS50873,SUPERFAMILY--SSF48113	-0.3776	-0.2025	-0.0991	-0.0956	0.0836	-0.2339	-1.0465	-0.1684	-0.7852	-1.3616	-0.702	-0.3182	-0.0089	0.0295	-0.1151	0.3198	0.0014	0.0896	0.0309	0.0282	0.0337	-0.0869	-0.4735	-0.1537	-1.8814	-0.9859	-0.4769	-0.5673	0.4353	-1.165	-5.4068	-0.8806	-4.6973	-6.3705	-2.407	-2.0428	0.0056	0.1613	-0.9044	1.0263
RTO4_11203	7	1702		FA1 - Defect on all fatty acids			HADH	Hs_HADH	K00022 HADH 3-hydroxyacyl-CoA dehydrogenase	0.1938	-0.1091	-0.078	0.0566	0.2326	-0.2506	-1.3483	-0.0805	-1.3195	-1.8979	-0.0141	-0.6076	-0.3945	0.279	-0.0385	0.1264	-0.298	0.0525	-0.019	-0.608	-0.7807	-0.6466	-0.5165	-0.3901	0.3107	-0.5184	-0.8977	0.0869	1.2537	-1.1482	-4.8846	-0.5371	-5.6523	-7.2592	0.3568	-2.4422	-1.778	0.878	-0.1362	0.3073
RTO4_11412	11	3768		FA1 - Defect on all fatty acids				Hs_Arid3C	K11771 SWI1, ADR6 SWI/SNF chromatin-remodeling complex subunit SWI1	0.1425	-0.3657	-0.3331	-0.2806	-0.7358	-0.2616	-1.5014	-0.3777	-1.6624	-1.1789	0.2137	-0.1672	-0.0462	0.0514	0.5686	-0.2402	-0.2017	0.0398	-0.1502	-0.1927	0.0748	0.3759	0.4612	0.2211	0.4132	-1.6733	-1.765	-0.9938	-3.0397	-1.1406	-5.4615	-1.6344	-5.7482	-3.3731	0.6108	-0.4029	0.523	0.1413	1.3048	-0.6829
RTO4_11990	30	2363		FA1 - Defect on all fatty acids		RGT2,SNF3		RGT2,SNF3	KOG0254 Predicted transporter (major facilitator superfamily)	-0.052	0.0302	-0.02	0.0393	0.0293	-0.272	-1.0823	0.0716	-1.3756	-0.8541	0.2724	0.1494	0.1275	0.1077	0.0515	0.0448	-0.0034	0.084	0.1043	0.2104	0.2063	0.2618	-0.1259	-0.081	-0.347	0.1504	-0.2035	0.2222	0.2461	-2.3363	-9.0317	0.6011	-8.5152	-5.3869	1.5305	1.0039	0.9408	0.6135	0.2595	0.2296
RTO4_12955	5	471		FA1 - Defect on all fatty acids					HMMPfam-Complex1_LYR-like-PF13232	0.1674	0.2708	-0.0433	0.0955	-0.089	-0.2676	-0.9973	-0.4245	-1.7312	-1.4965	-0.7478	-0.5519	-0.1734	0.3492	-0.0819	-0.1405	-0.2569	-0.0625	0.0923	0.2361	-0.3884	0.1542	-0.2909	-0.4315	0.7616	0.7558	-0.281	0.3766	-0.5081	-1.2032	-3.9821	-2.2143	-6.1784	-5.7724	-1.2028	-2.1393	-0.5507	1.4632	-0.2357	-0.3141
RTO4_14002	21	2837		FA1 - Defect on all fatty acids		GLG2,GLG1	GYG2,GYG1	GLG2,GLG1	K00750 GYG1, GYG2 glycogenin	-0.2757	0.0553	0.1068	0.0885	0.204	0.2918	-0.8374	0.2633	-1.033	-1.3274	-0.4721	-0.1083	-0.1372	1.2566	0.1147	-0.1008	-1.3457	-0.1618	-0.0891	-0.1042	0.2107	0.0105	-0.2148	-0.3156	-1.7464	0.2968	0.717	0.6028	1.4812	2.2382	-5.4803	1.6851	-5.8264	-6.5824	-2.2116	-0.6528	-0.9118	6.3674	0.5507	-0.4488
RTO4_14022	16	2402		FA1 - Defect on all fatty acids		ICL1,ICL2		ICL1	K01637 E4.1.3.1, aceA isocitrate lyase	0.0376	-0.1903	0.0631	0.0309	-0.1438	-0.0596	-3.4935	-0.2926	-4.6014	-4.3154	-0.0676	-0.5444	-0.0713	-0.1135	-0.417	0.0023	0.1382	0.1479	0.0247	0.0747	-0.4819	-0.3423	0.1038	0.1061	0.0339	-0.8031	-0.1634	0.1911	-0.8807	-0.2458	-14.0034	-1.6677	-11.9623	-11.7259	-0.3531	-2.0168	-0.3461	-0.6122	-1.2004	0.0102
RTO4_14061	6	1156		FA1 - Defect on all fatty acids		PEX11		PEX11	KOG4186 Peroxisomal biogenesis protein (peroxin)	-1.34	-0.016	-0.199	-0.6227	-0.2051	-0.261	-3.719	0.1377	-2.7424	-3.9129	-0.3463	0.2182	-0.2218	-0.5662	-0.6204	-0.7008	0.1359	-0.3422	-0.4303	0.3237	-0.2692	-0.2967	-0.4958	-1.1966	-2.6991	-0.1471	-0.7934	-1.6501	-0.5043	-0.6899	-5.0713	0.3794	-5.0369	-4.8817	-0.6282	0.4331	-0.7841	-1.154	-1.4002	-0.6036
RTO4_14070	6	1936		FA1 - Defect on all fatty acids			ACADSB	Hs_ACADSB	K09478 ACADSB short/branched chain acyl-CoA dehydrogenase	-0.1259	-0.6989	-0.1457	-0.3944	-0.0822	0.0008	-1.9552	-0.1615	-3.0183	-2.096	-0.0007	0.114	-0.1126	0.4152	0.0648	-0.484	-0.1329	-0.2981	0.2823	0.5803	0.7177	0.6451	0.0704	-0.4136	-0.1921	-2.5765	-0.5521	-1.3846	-0.3004	0.0018	-8.5293	-0.786	-9.4827	-5.8234	0.2588	0.2853	-0.691	1.5701	0.1644	-1.2419
RTO4_14245	23	2354		FA1 - Defect on all fatty acids		CAT2	CRAT	CAT2	K00624 E2.3.1.7 carnitine O-acetyltransferase	0.0767	-0.1748	-0.1595	-0.3308	-0.2092	-0.1167	-2.1644	0.1299	-3.0417	-2.7461	-0.0689	-0.3798	-0.0181	0.0708	-0.1734	0.1032	-0.1069	-0.0603	-0.0361	-0.0704	-0.1853	-0.2438	-0.1019	0.0013	0.2951	-0.9906	-1.0903	-2.3868	-1.0531	-0.9108	-11.8905	0.9178	-10.5597	-10.1099	-0.0809	-2.2017	-0.2561	0.4952	-0.5722	0.5333
RTO4_14805	9	1321		FA1 - Defect on all fatty acids			ECHS1	Hs_ECHS1	K07511 ECHS1 enoyl-CoA hydratase	0.4611	-0.0765	0.1862	0.4027	0.0903	-0.0958	-2.9069	0.3465	-4.0368	-4.2141	-0.0996	-0.1185	0.2744	-0.0908	-0.4285	0.3293	0.1716	0.0048	0.0808	0.5045	0.1483	0.0761	0.0922	0.4215	1.9149	-0.3205	0.7414	2.2954	0.5125	-0.63	-13.9318	1.6004	-10.8853	-12.0915	-0.3229	-0.3351	1.1695	-0.4085	-1.4889	0.3673
RTO4_14809	7	2242		FA1 - Defect on all fatty acids		SNF4	PRKAG2,PRKAG1	SNF4	K07200 PRKAG 5'-AMP-activated protein kinase, regulatory gamma subunit	-0.0714	-0.4815	-0.6886	-0.5033	-0.5993	-0.245	-3.8495	-0.433	-4.6194	-4.5169	0.2116	-1.3312	-1.2212	-0.4173	0.1455	-1.417	-0.0911	0.0262	-0.5084	-0.5668	-0.8843	-0.4213	-0.9562	-2.3732	-0.1816	-1.7244	-2.6173	-1.9132	-2.618	-1.6826	-7.4217	-1.8331	-7.3624	-5.6584	0.6455	-3.5013	-2.6187	-1.1284	0.2617	-2.125
RTO4_15423	9	1633		FA1 - Defect on all fatty acids		FBP1	FBP1,FBP2	FBP1	K03841 FBP, fbp fructose-1,6-bisphosphatase I	0.2239	-0.0088	-0.1667	-0.0079	0.0745	0.1216	-1.0179	0.07	-1.8943	-1.866	-0.6952	-0.2579	0.196	-0.1281	-0.1082	-0.5354	0.4784	0.0874	0.3503	-0.0001	-0.0424	-0.1084	0.5274	-0.008	0.6407	-0.0132	-0.4857	0.0535	0.2766	0.5754	-3.9605	0.3	-4.0528	-4.5953	-1.5542	-0.7387	0.7711	-0.4434	-0.4014	-1.4804
RTO4_16778	7	3526		FA1 - Defect on all fatty acids		SNF1	PRKAA1,PRKAA2	SNF1	K12761 SNF1 carbon catabolite-derepressing protein kinase	0.4105	0.083	0.0387	-0.025	0.0571	-0.2443	-2.7	-0.3548	-2.8185	-2.7664	0.0165	-0.7108	-1.0705	0.0677	0.4031	0.1713	0.2921	0.258	0.3598	-0.6368	-0.3897	-0.2337	-1.0433	-0.872	1.3263	0.221	0.2257	-0.4178	0.169	-0.6632	-4.8947	-1.1496	-4.399	-4.2152	0.0082	-1.5846	-2.8856	0.1723	0.348	0.2553
RTO4_16799	20	2974		FA1 - Defect on all fatty acids		AGC1	SLC25A12,SLC25A13	AGC1	K15105 SLC25A12_13, AGC solute carrier family 25 (mitochondrial aspartate/glutamate transporter), member 12/13	0.0404	-0.0406	-0.4054	-0.0311	-0.2072	-0.324	-1.2788	-0.1131	-1.2631	-1.4896	0.0437	0.1624	0.4499	0.1573	0.1891	-0.7026	-0.1028	0.1365	0.0545	-0.0813	0.0237	0.1078	0.5825	-0.1202	0.2317	-0.3067	-2.8488	-0.1139	-1.2573	-2.6762	-9.3532	-0.8817	-8.3096	-7.9481	0.2005	1.0692	3.0592	0.7799	0.867	-3.1216
RTO4_8372	5	1614		FA2 - Stronger defect on methylricinoleic acid and ricinoleic acid		MEU1	MTAP	MEU1	K00772 mtaP, MTAP 5'-methylthioadenosine phosphorylase	-0.682	-0.5566	-0.3727	-0.5842	0.1705	0.0507	-0.4652	0.1932	-0.6161	-1.9157	-0.287	-0.3359	-0.175	1.0126	0.838	1.9489	-0.8848	-0.6677	0.1278	-0.5565	-0.1641	0.2815	-1.8446	0.1043	-1.5611	-1.5588	-1.2452	-1.9566	-0.0002	0.2804	-1.502	0.6257	-1.5366	-3.551	-0.4801	-0.7359	-0.3434	1.8002	1.3246	2.3122
RTO4_8381	11	1331		FA2 - Stronger defect on methylricinoleic acid and ricinoleic acid					BLAST putative transmembrane protein [Rhizoctonia solani 123E]	-0.0071	0.0033	-0.3745	-0.1607	-0.3411	0.1493	-0.569	-0.521	-0.8953	-1.8185	-0.4032	-0.2571	0.1744	-0.0514	-0.5113	-0.7059	0.1017	0.0372	0.0502	0.5388	-0.0296	0.0275	0.4229	-0.283	-0.0357	-0.0195	-2.1191	-0.8361	-1.5275	0.824	-3.4028	-2.6433	-3.9064	-6.571	-1.2994	-0.9927	0.913	-0.225	-0.7428	-2.2455
RTO4_8512	29	7027		FA2 - Stronger defect on methylricinoleic acid and ricinoleic acid				Um_CH6-like	K00698 CHS1 chitin synthase	-0.1505	-0.2102	-0.2554	-0.2139	-0.1944	0.1019	-0.294	-0.1661	-0.8493	-1.5489	-0.2121	-0.0513	-0.4904	-0.0314	-0.3587	-0.4963	-0.0139	-0.0756	-0.0452	0.419	-0.4622	0.0603	0.1121	-0.3842	-0.9322	-1.3834	-1.9369	-1.469	-1.3702	0.7316	-2.0164	-1.0856	-5.595	-8.5562	-0.0972	-0.2387	-3.0606	-0.1354	-1.3675	-2.3014
RTO4_8667	11	1104		FA2 - Stronger defect on methylricinoleic acid and ricinoleic acid					ProSiteProfiles-SET domain profile.-PS50280,SUPERFAMILY--SSF82199	0.1389	-0.0245	-0.3483	-0.0027	-0.3796	-0.7667	-2.3154	-0.5334	-4.2376	-4.8274	-0.2023	0.0087	0.2484	0.2956	-0.5374	0.0549	-0.0843	-0.2741	0.2113	0.6367	-0.3452	0.0992	0.0343	0.0893	0.477	-0.1923	-2.1382	0.0591	-2.2309	-4.1299	-7.2912	-2.7971	-10.4417	-13.4982	-0.5057	-0.006	1.2675	1.086	-1.5555	0.1001
RTO4_8673	2	1123		FA2 - Stronger defect on methylricinoleic acid and ricinoleic acid				Hs_Pex11-like	HMMPfam-Peroxisomal biogenesis factor 11 (PEX11)-PF05648	0.2843	0.5009	0.1453	0.3387	0.1998	0.1609	-1.786	-0.5123	-3.4531	-4.0475	-0.1625	-0.4272	-0.8409	0.238	-0.2102	0.3641	-0.3949	-0.3083	-0.1569	0.0931	-0.3966	-0.1171	-0.9486	-0.5845	0.5793	3.4752	1.0168	2.0661	1.5313	1.3023	-9.1659	-2.1421	-10.5364	-8.9005	-0.1877	-2.3447	-3.3599	1.099	-0.8428	1.0773
RTO4_9107	9	4361		FA2 - Stronger defect on methylricinoleic acid and ricinoleic acid		SAK1		SAK1	K07359 CAMKK calcium/calmodulin-dependent protein kinase kinase	-0.395	-0.4678	-0.2203	-0.6027	0.042	-0.0455	-0.3693	-0.3992	-0.9387	-1.5408	-0.9735	0.0244	0.0802	0.3619	0.0589	0.5345	-0.2643	-0.0434	0.0976	0.1549	0.1995	0.2138	-0.4404	0.0941	-1.5141	-1.676	-0.661	-2.4016	0.1983	-0.1184	-1.5514	-2.1376	-4.1524	-6.4074	-2.5206	-0.0051	0.6056	0.0158	0.17	1.2992
RTO4_9596	11	3517		FA2 - Stronger defect on methylricinoleic acid and ricinoleic acid		GSY1,GSY2	GYS1,GYS2	GSY1,GSY2	K00693 GYS glycogen synthase	-0.0292	0.5654	0.3392	0.3858	0.4592	0.605	-1.1089	0.3107	-1.7468	-2.7575	-1.3077	-0.2704	-0.309	4.279	0.3142	-0.2286	-3.9109	-0.5714	0.3682	-0.4047	0.2239	-0.0905	-0.1471	-0.3757	-0.1632	2.9789	1.6675	2.0135	2.4262	3.5962	-5.3893	1.5624	-8.5407	-7.381	-3.335	-1.1969	-1.3247	12.7078	1.1291	-0.0965
RTO4_9836	6	4272		FA2 - Stronger defect on methylricinoleic acid and ricinoleic acid					HMMPfam-Fungal Zn(2)-Cys(6) binuclear cluster domain-PF00172,HMMPfam-Fungal specific transcription factor domain-PF04082,ProSitePatterns-Zn(2)-C6 fungal-type DNA-binding domain signature.-PS00463,ProSiteProfiles-Zn(2)-C6 fungal-type DNA-binding domain profile.-PS50048,SMART-GAL4-like Zn(II)2Cys6 (or C6 zinc) binuclear cluster DNA-binding domain-SM00066,SMART-Fungal specific transcription factor d…	0.3794	-1.2174	-0.7001	-0.4011	-0.2216	0.3971	-1.3716	-0.3492	-3.3593	-2.9301	-1.2371	0.0598	-0.4371	0.3045	-0.3766	-0.8765	-0.2505	-0.4598	0.054	-0.0414	-0.6915	-0.418	-0.0382	-0.9147	0.6151	-2.4445	-1.9224	-1.3572	-0.3655	1.1217	-3.4145	-1.0874	-5.0432	-4.3644	-0.7475	0.0613	-0.9921	0.4013	-0.6953	-0.834
RTO4_10044	8	1075		FA2 - Stronger defect on methylricinoleic acid and ricinoleic acid					SUPERFAMILY--SSF81383	-0.2845	0.0572	-0.0028	-0.18	0.0719	-0.1207	-0.8967	0.1413	-1.1345	-1.64	-0.1556	-0.4366	0.034	-0.4725	-0.2987	0.6691	0.0371	-0.2905	-0.4354	0.1044	-0.5672	-0.1943	-0.8994	-0.2303	-1.096	0.2867	0.0077	-0.6165	0.2631	-0.4615	-2.47	0.4528	-3.0789	-3.5901	-0.0746	-1.5806	0.3707	-0.9607	-0.3655	1.5497
RTO4_10205	10	3980		FA2 - Stronger defect on methylricinoleic acid and ricinoleic acid		GCV2	GLDC	GCV2	K00281 GLDC, gcvP glycine dehydrogenase	0.119	0.1512	0.1524	0.3397	-0.1363	0.1063	-0.2441	-0.119	-0.8921	-1.0886	-0.2416	-0.4651	-0.7303	-0.612	-0.6008	-0.1372	-0.1712	0.0796	-0.7832	0.1593	-0.4131	-0.4415	-0.8077	-0.9449	0.6073	0.7829	0.9116	1.7069	-0.6665	0.4728	-1.2388	-0.6986	-5.0198	-4.3593	-0.3325	-1.9877	-3.4245	-2.3798	-0.3232	-0.3379
RTO4_10408	15	2497		FA2 - Stronger defect on methylricinoleic acid and ricinoleic acid			ACAD10,ACAD11	Hs_ACAD11	K11729 ACAD10 acyl-CoA dehydrogenase family member 10	-0.1178	0.0425	-0.0527	-0.2949	-0.1959	-0.1138	-0.7067	0.048	-2.2382	-2.3196	0.6976	0.0174	-0.2904	0.1719	0.1123	-0.2643	-0.1682	0.1648	0.0037	-0.1343	0.0385	-0.022	0.1316	-0.1327	-0.5211	0.2312	-0.2913	-1.4212	-0.9249	-0.644	-4.217	0.1538	-8.528	-8.2994	2.7916	-0.1594	-1.5935	1.0073	0.1767	-0.787
RTO4_11317	6	809		FA2 - Stronger defect on methylricinoleic acid and ricinoleic acid		COX12	COX6B1,COX6B2	COX12	K02267 COX6B cytochrome c oxidase subunit 6b	0.1028	-0.1623	0.0226	-0.4801	-0.1133	0.2222	-1.0205	0.3536	-1.3458	-2.0551	0.6348	-0.3549	0.2157	0.8527	0.6411	-1.3163	-0.6899	0.2569	0.1627	-0.3311	-0.1226	0.31	0.9984	-0.3179	0.4782	-0.5339	0.1023	-1.4635	-0.4183	0.8296	-3.3887	1.1301	-3.2574	-4.5957	1.5832	-1.1007	0.6548	1.8744	1.3847	-2.5276
RTO4_11787	11	3304		FA2 - Stronger defect on methylricinoleic acid and ricinoleic acid		PDE2		PDE2	K01120 cpdP 3',5'-cyclic-nucleotide phosphodiesterase	-0.3465	-0.178	-0.309	-0.4245	-0.1506	-0.0664	-0.7305	-0.6966	-1.3319	-2.2104	0.1325	0.0431	-0.8683	1.4171	-0.9693	-0.8464	-1.3179	-0.0315	0.0992	0.4316	-0.2581	-0.5378	-0.5945	-1.4409	-1.4568	-0.9152	-1.1371	-1.6647	-0.7768	-0.4053	-2.9938	-3.2254	-4.5938	-6.389	1.097	-0.0382	-2.5005	4.223	-2.7815	-1.7558
RTO4_12372	8	4196		FA2 - Stronger defect on methylricinoleic acid and ricinoleic acid		TRK1,TRK2		TRK1,TRK2	KOG1341 Na+/K+ transporter	-0.3115	-0.0628	-0.3894	-0.2813	-0.4102	-0.1281	-0.6137	-0.2547	-1.2475	-2.3802	-0.572	-0.8367	-0.1167	-0.2004	-0.0664	0.4316	-0.077	-0.1641	-0.2774	-0.2732	-0.3389	-0.3396	-1.0219	-0.5903	-0.9284	-0.6641	-1.634	-1.3017	-1.4422	-0.495	-2.404	-1.0863	-4.6503	-8.8491	-1.8172	-2.065	-0.3956	-0.5915	-0.1735	0.9387
RTO4_12594	24	3321		FA2 - Stronger defect on methylricinoleic acid and ricinoleic acid		GLC3	GBE1	GLC3	K00700 GBE1, glgB 1,4-alpha-glucan branching enzyme	-0.5324	0.4105	0.2211	0.2719	0.3808	0.1615	-1.4925	0.2225	-1.7857	-3.3228	-0.146	0.0669	-0.3797	3.3312	-0.5048	0.0273	-3.2169	-0.4973	0.1143	0.5309	-0.3884	0.0262	-0.5724	-0.5451	-3.3756	2.6654	1.5728	1.7965	2.8655	1.4662	-11.3452	1.9457	-12.9581	-15.2525	-0.8162	0.3929	-2.1904	15.9913	-1.8087	0.1134
RTO4_12742	33	2901		FA2 - Stronger defect on methylricinoleic acid and ricinoleic acid		POX1	ACOX1,ACOX2	POX1	K00232 E1.3.3.6, ACOX1, ACOX3 acyl-CoA oxidase	0.1559	0.1019	-0.0829	-0.3541	0.004	-0.3039	-0.8701	-0.2459	-1.9764	-2.368	-0.1917	-0.2105	-0.1633	0.0132	0.1228	0.3425	-0.1529	-0.2282	-0.1397	-0.0285	-0.2293	0.0944	-0.8427	-0.5002	0.9635	0.8235	-0.8045	-2.8088	0.0687	-2.6529	-7.2325	-2.2045	-13.708	-16.2051	-0.7585	-1.5961	-1.5109	0.0739	0.6097	1.6292
RTO4_13399	10	2257		FA2 - Stronger defect on methylricinoleic acid and ricinoleic acid		ERT1		ERT1	HMMPfam-PAS fold-PF00989,ProSiteProfiles-Zn(2)-C6 fungal-type DNA-binding domain profile.-PS50048,ProSiteProfiles-PAS repeat profile.-PS50112,SMART-GAL4-like Zn(II)2Cys6 (or C6 zinc) binuclear cluster DNA-binding domain-SM00066,SUPERFAMILY--SSF55785	-0.0252	0.0416	-0.3275	-0.2043	-0.3614	-0.1635	-0.6665	-0.3229	-2.2117	-2.5571	-0.3982	0.08	0.2282	-0.1851	0.148	0.2784	0.2795	-0.0176	0.0944	0.4116	-0.0044	0.5596	0.0189	0.2973	-0.2642	-0.3941	-1.9686	-1.0107	-1.9332	-1.0794	-3.5895	-1.6615	-10.2845	-9.589	-0.8335	0.4562	1.3865	-0.7309	0.4851	1.3422
RTO4_14240	12	4159		FA2 - Stronger defect on methylricinoleic acid and ricinoleic acid		SPO71		SPO71	HMMPfam-Pleckstrin homology domain-PF15404,SMART-Pleckstrin homology domain.-SM00233	-0.1818	-0.1708	0.309	0.2697	0.311	-0.2353	-0.1672	-0.5639	-1.955	-2.3913	0.0049	0.3317	-0.3808	0.2497	0.2273	-0.4541	0.0112	0.3689	0.2609	-0.0461	0.5506	0.1812	0.1519	-0.3021	-0.8201	-0.6311	1.3019	0.9702	1.223	-1.2168	-0.7471	-2.2275	-5.5423	-6.8153	0.2888	1.0514	-1.6211	1.4412	0.594	-1.6131
RTO4_14567	16	1820		FA2 - Stronger defect on methylricinoleic acid and ricinoleic acid				Hs_ACAD11-like	HMMPfam-Phosphotransferase enzyme family-PF01636,SUPERFAMILY--SSF56112	-0.0487	0.413	0.4827	0.2345	0.2109	0.192	-0.2866	0.226	-1.9975	-2.0113	-0.0671	-0.1102	-0.1479	0.0497	-0.0408	-0.0098	-0.0482	-0.0661	0.0016	0.2008	0.1208	0.16	-0.3284	-0.3382	-0.2313	2.4631	2.9742	1.684	1.3077	1.5378	-2.3201	1.6666	-10.4532	-8.476	-0.1036	0.1024	-0.8365	0.3751	-0.1764	-0.0365
RTO4_15389	10	1665		FA2 - Stronger defect on methylricinoleic acid and ricinoleic acid		SLM3	TRMU	SLM3	K21027 TRMU, SLM3 tRNA-5-taurinomethyluridine 2-sulfurtransferase	0.284	0.1184	0.2166	-0.0114	-0.1697	0.0562	-0.9131	-0.2874	-1.1546	-1.3524	-1.2565	0.4219	-0.1577	-0.1816	-0.0251	-0.6328	-0.0529	-0.2018	-0.2345	0.1903	0.6544	0.1652	0.256	-0.3768	0.9419	0.5357	0.8815	-0.1179	-0.7994	0.3707	-3.5988	-1.8418	-5.1531	-4.4512	-1.8766	1.7693	-0.6774	-0.5669	-0.0746	-1.6658
RTO4_15758	7	865		FA2 - Stronger defect on methylricinoleic acid and ricinoleic acid		QCR6		QCR6	HMMPfam-Ubiquinol-cytochrome C reductase hinge protein-PF02320,SUPERFAMILY--SSF81531	0.5024	0.7141	0.3227	0.4055	0.3374	0.0976	-0.6197	-0.1861	-1.2221	-2.1163	-0.3665	-0.0597	0.4001	0.3206	0.0081	-0.7534	-0.6061	-0.0644	-0.2855	-0.0144	-0.1788	-0.0063	0.4233	-0.3301	2.1028	3.5639	1.8496	1.8713	2.1367	0.3352	-2.6527	-0.563	-4.6572	-8.2159	-1.044	-0.1922	1.9741	1.3984	0.037	-2.07
RTO4_15505	17	4429	Other Auxotrophy	FA3 - Stronger defect on methylricinoleic acid and ricinoleic acid				Hs_SCAP	KOG1933 Cholesterol transport protein (Niemann-Pick C disease protein)	0.021	-0.2423	-0.8326	-0.5616	-1.0348	-0.2026	-0.2564	-1.4175	-3.1893	-2.9023	-0.3396	-0.0692	-0.2172	0.0888	0.1032	-0.0908	0.107	0.1313	0.1957	-0.4408	0.1058	-0.3376	-0.1362	-0.2271	0.2245	-1.2971	-5.4679	-2.8283	-5.2353	-1.1523	-1.8999	-8.7625	-9.7446	-11.6728	-0.9752	-0.324	-1.3247	0.3938	0.372	-0.2938
RTO4_8375	18	2781		FA3 - Stronger defect on methylricinoleic acid and ricinoleic acid					HMMPfam-LIM-domain binding protein-PF01803,PRINTS-Proline rich extensin signature-PR01217	0.3175	-0.521	-0.5759	-0.3944	-0.5458	-0.2139	-0.403	-0.3583	-1.1359	-0.3936	0.1017	-0.0047	-0.1771	0.3736	0.3197	-0.8994	-0.376	-0.0922	-0.0024	-0.592	0.0132	-0.2724	0.0885	-0.811	1.8814	-3.2889	-3.6278	-2.3368	-3.5599	-1.4838	-2.9099	-2.5716	-7.7085	-2.0207	0.6874	-0.0185	-0.9767	2.0375	1.2022	-2.7525
RTO4_8908	22	6509		FA3 - Stronger defect on methylricinoleic acid and ricinoleic acid				Um_CH6-like	KOG2571 Chitin synthase/hyaluronan synthase (glycosyltransferases)	-0.3939	-0.2956	-0.2715	-0.0428	-0.1853	-0.0889	-0.2583	-0.5587	-1.4012	-1.795	-0.5433	-0.1811	0.113	-0.1143	-0.1029	-0.5215	0.0176	-0.0564	-0.0966	0.2298	-0.189	0.127	0.2484	-0.2731	-2.4616	-1.6613	-1.6673	-0.06	-1.0378	-0.6903	-1.6675	-3.3951	-7.3653	-8.8865	-1.9219	-0.9844	0.7813	-0.5852	-0.3671	-2.0843
RTO4_8936	11	1888		FA3 - Stronger defect on methylricinoleic acid and ricinoleic acid		AAT2	GOT1	AAT2	K14454 GOT1 aspartate aminotransferase, cytoplasmic	-0.2723	0.0703	-0.077	-0.2757	-0.3758	-0.3325	-0.4405	-0.2669	-1.329	-0.9173	0.2093	0.0214	-0.3479	0.0574	0.2851	0.1018	-0.3204	-0.0609	-0.263	-0.2722	-0.1799	0.0129	-0.1747	-0.0729	-1.4618	0.3636	-0.4872	-1.5631	-1.8622	-2.1555	-2.9702	-1.5822	-6.7503	-4.0424	1.0964	0.0562	-1.9388	0.2395	1.2743	0.2628
RTO4_10607	6	1271		FA3 - Stronger defect on methylricinoleic acid and ricinoleic acid			NDUFAF6	Hs_NDUFAF6	K18163 NDUFAF6 NADH dehydrogenase [ubiquinone] 1 alpha subcomplex assembly factor 6	0.4416	-0.2663	-0.4625	-0.3737	-0.6773	-0.0052	-0.2346	-1.0092	-2.7784	-3.3424	0.3743	-0.1145	-1.2789	0.0407	-0.8984	-0.5104	-0.4714	-0.068	-0.4307	0.4807	-0.5929	-0.4177	-0.5536	-1.064	1.8779	-0.8565	-1.7078	-1.0003	-2.776	-0.1304	-1.1843	-3.6978	-6.3505	-9.0731	1.2641	-0.1897	-3.468	0.1251	-2.279	-0.9933
RTO4_10733	8	4603		FA3 - Stronger defect on methylricinoleic acid and ricinoleic acid		YOR296W			HMMPfam-C2 domain-PF00168,HMMPfam-Munc13 (mammalian uncoordinated) homology domain-PF10540,ProSiteProfiles-Munc13-homology domain 1 (MHD1) profile.-PS51258,ProSiteProfiles-Munc13-homology domain 2 (MHD2) profile.-PS51259,SMART-Protein kinase C conserved region 2 (CalB)-SM00239,SUPERFAMILY--SSF49562	0.5418	0.0208	-0.4326	-0.5667	-0.7139	-0.2934	-0.2484	-1.0705	-2.6459	-2.4514	-0.3553	-1.2097	-0.6475	0.2675	-0.803	-0.306	-0.965	-0.5499	-0.6976	-0.0404	-0.7606	-0.8433	-0.29	-0.596	1.9299	0.0266	-1.6802	-1.5823	-2.5676	-1.1467	-0.7607	-3.7185	-6.1344	-4.4301	-0.8046	-3.2143	-2.1571	0.673	-1.6825	-0.7023
RTO4_10776	10	1589		FA3 - Stronger defect on methylricinoleic acid and ricinoleic acid		RHO2		RHO2	K07975 K07975 Rho family, other	0.3431	-0.4011	-0.4067	-0.1829	-0.8154	-0.099	0.111	-0.6322	-1.8645	-2.2737	-0.218	-0.3857	-0.1852	0.7727	0.6459	0.5332	-0.3917	0.0439	0.381	-0.459	0.1879	0.1869	-0.4607	0.0725	0.9445	-1.8154	-1.9564	-0.9314	-4.0059	-0.5257	0.3625	-3.262	-7.1363	-7.2813	-0.7982	-1.1562	-0.7473	2.5081	1.927	1.2557
RTO4_11538	21	1063		FA3 - Stronger defect on methylricinoleic acid and ricinoleic acid					Hypothetical Protein	0.0726	-0.524	-0.3207	-0.4683	-0.4687	-0.1643	-0.5483	-0.3144	-1.9374	-2.5216	0.0626	0.016	-0.316	0.1954	0.3674	-0.385	0.0314	0.3027	0.2268	-0.0652	0.4967	0.3022	0.0904	-0.2946	0.1339	-2.9486	-2.0088	-2.8632	-3.0594	-1.126	-4.0394	-2.0143	-10.4035	-10.9763	0.5183	0.1436	-1.9316	1.0594	1.4448	-1.3738
RTO4_12493	22	1614		FA3 - Stronger defect on methylricinoleic acid and ricinoleic acid					KOG0627 Heat shock transcription factor	0.1348	0.0732	-0.2788	-0.1243	-0.3286	-0.0866	-0.5733	-0.2943	-0.6877	-1.0204	-0.0841	-0.188	-0.2334	0.8879	-0.2038	-0.2	-0.5548	0.1986	0.3331	0.2061	-0.085	0.0023	0.1874	-0.0126	0.9094	0.5222	-2.1806	-0.9492	-2.9366	-0.8642	-4.5988	-2.3113	-5.6741	-7.9857	-0.3352	-1.2984	-1.7603	5.5612	-0.2347	-1.3702
RTO4_12543	8	730		FA3 - Stronger defect on methylricinoleic acid and ricinoleic acid			NDUFS6	Hs_NDUFS6	K03939 NDUFS6 NADH dehydrogenase (ubiquinone) Fe-S protein 6	-0.1067	-0.3383	-0.1772	0.0194	-0.3144	-0.3478	-0.7804	-1.0167	-2.7533	-2.9144	-0.093	-0.3428	0.1443	1.1922	-0.6036	-0.8052	-1.2533	-0.0366	-0.0612	0.6396	-1.319	0.036	0.6891	-0.1161	-0.5258	-1.4122	-1.2091	0.0703	-1.8022	-1.7714	-3.6448	-6.4565	-12.1185	-12.2399	-0.2544	-1.8803	0.9555	5.0002	-2.5281	-2.1734
RTO4_12844	9	1103		FA3 - Stronger defect on methylricinoleic acid and ricinoleic acid		MIC10	MINOS1	MIC10	HMMPfam-Domain of unknown function (DUF543)-PF04418	0.4342	0.2066	-0.2275	0.0941	-0.2827	-0.1623	-0.7396	-0.6075	-1.2241	-1.8915	-0.1804	0.4979	0.1589	0.4075	0.3154	0.0566	-0.3503	0.367	0.0572	-0.2328	0.5955	0.0827	-0.0355	0.0212	1.6627	1.2766	-1.5216	0.7422	-1.6999	-0.9602	-3.5903	-3.1395	-6.3638	-6.8691	-0.5851	1.8402	0.6466	1.3759	0.8053	0.0464
RTO4_12995	23	6063		FA3 - Stronger defect on methylricinoleic acid and ricinoleic acid		GCN2	EIF2AK4	GCN2	K16196 EIF2AK4 eukaryotic translation initiation factor 2-alpha kinase 4	0.2225	-0.1218	-0.246	-0.7162	-0.2714	-0.3169	-0.313	-0.4211	-1.4574	-1.325	-0.0068	-0.5525	-0.3437	0.0515	-0.8974	-0.5896	-0.0888	-0.0175	-0.0373	0.7326	-1.409	-0.1649	0.0059	-0.5837	1.5216	-0.9665	-1.8867	-4.9963	-1.9275	-2.4035	-2.8096	-3.2991	-8.2626	-7.8671	-0.0607	-3.0219	-2.3069	0.2788	-4.1035	-0.0816
RTO4_13057	17	1529		FA3 - Stronger defect on methylricinoleic acid and ricinoleic acid					Hypothetical Protein	0.1911	-0.3175	-0.5151	-0.2775	-0.4306	-0.2807	-0.3437	-0.6298	-0.9577	-1.4945	-0.1362	-0.2968	0.0698	0.198	-0.0809	-0.4049	-0.1631	0.188	0.0348	-0.0322	0.322	-0.1131	0.3618	-0.0431	1.0395	-2.084	-3.0604	-1.4297	-2.8296	-2.1916	-2.569	-3.8849	-4.9472	-8.7835	-0.9629	-1.7172	0.4108	0.6887	-0.5456	-1.8741
RTO4_13426	9	2323		FA3 - Stronger defect on methylricinoleic acid and ricinoleic acid		ALD5,ALD4,ALD6,ALD3,ALD2	ALDH1A1,ALDH1A2,ALDH1A3,ALDH1B1,ALDH2	ALD5,ALD4,ALD6,ALD3,ALD2	K07249 E1.2.1.36 retinal dehydrogenase	-0.0243	-0.4585	-0.9218	-0.64	-0.8511	-0.58	-1.1502	-0.57	-1.107	-2.8404	-0.1316	-0.0507	-0.7379	0.4101	-0.5797	-0.1614	-0.3863	-0.1555	0.0238	0.4446	-0.5124	-0.1351	-0.3926	-0.554	-0.107	-1.6911	-3.8622	-2.8622	-4.8018	-2.7097	-5.3273	-2.913	-4.5048	-7.5705	-0.4131	-0.1678	-3.7359	1.7633	-1.5772	-0.4506
RTO4_14206	13	3615		FA3 - Stronger defect on methylricinoleic acid and ricinoleic acid					Hypothetical Protein	0.0535	-0.7048	-0.5494	-0.6778	-0.7845	-0.3702	-0.6538	-0.9401	-1.0897	-2.0554	0.2188	-0.3263	0.1944	0.2744	-0.0286	0.6635	-0.3913	-0.5498	-0.1169	-0.2399	-0.4175	-0.2685	-0.2436	0.4199	0.2622	-3.1548	-3.596	-2.9325	-4.4667	-2.0857	-3.8527	-4.8844	-5.6401	-7.7099	1.2174	-1.7775	1.1168	1.0064	-0.0939	1.7755
RTO4_14281	9	1723		FA3 - Stronger defect on methylricinoleic acid and ricinoleic acid		AAT1	GOT2	AAT1	K14455 GOT2 aspartate aminotransferase, mitochondrial	-0.1953	-0.136	-0.2543	-0.5433	-0.4156	-0.2923	-0.7858	-0.2109	-1.0211	-2.1105	0.2264	0.3865	-0.2883	-0.1028	1.0121	0.4717	0.0893	-0.0216	-0.0136	-0.5966	0.4976	0.4155	-0.7937	-0.322	-0.8176	-1.4145	-1.1057	-2.3569	-2.194	-1.5888	-4.0923	-1.0505	-4.4011	-6.9489	0.566	1.1812	-0.9471	-0.2025	2.2042	0.9288
RTO4_14960	18	4212		FA3 - Stronger defect on methylricinoleic acid and ricinoleic acid		CHS2,CHS1		CHS2,CHS1	KOG2571 Chitin synthase/hyaluronan synthase (glycosyltransferases)	-0.1694	0.1924	-0.4863	-0.5774	-0.4502	-0.565	0.3903	-0.1692	-0.4632	-1.1478	-0.4355	-0.2497	0.1461	-0.3318	0.0581	0.0683	0.1574	0.0972	-0.1743	-0.0946	-0.0256	-0.0365	-0.2323	-0.164	-0.8638	1.1418	-2.9319	-3.5065	-2.5921	-3.7787	2.2869	-1.0213	-2.6364	-6.1375	-1.2395	-1.0677	0.738	-1.8246	0.3794	0.1767
RTO4_16027	3	482		FA3 - Stronger defect on methylricinoleic acid and ricinoleic acid					BLAST acetylornithine transaminase [Moesziomyces antarc...	0.0702	-0.555	-0.7152	-0.5511	-0.524	-0.1586	-0.8332	-1.2267	-3.2861	-3.9881	-0.9788	-0.2278	-0.7848	-0.2943	0.3233	-1.1561	0.0192	0.1217	-0.2751	0.0114	-0.0476	0.3347	0.0441	-1.112	0.3335	-1.9283	-3.0309	-1.8551	-1.8052	-0.1694	-4.1053	-4.5151	-7.0921	-7.5818	-3.0479	-0.9339	-1.9292	-0.803	0.6281	-2.3783
RTO4_16474	10	1120		FA3 - Stronger defect on methylricinoleic acid and ricinoleic acid		TAZ1	TAZ	TAZ1	K13511 TAZ monolysocardiolipin acyltransferase	0.8113	-0.5603	-0.7515	-0.5594	-0.2585	-0.1937	-0.2018	-0.6203	-1.5398	-2.0616	-0.7552	0.2831	-0.4677	0.7025	0.6988	0.0217	-0.4904	0.5154	0.2121	0.0686	0.1557	0.7674	0.2144	0.2361	2.0319	-1.6449	-2.2932	-1.7367	-0.9379	-0.241	-0.7382	-2.5574	-4.7596	-5.6416	-0.8632	1.0045	-1.9648	2.4577	1.6338	0.0453
RTO4_16737	12	3758		FA3 - Stronger defect on methylricinoleic acid and ricinoleic acid				FLC3-like	HMMPfam-Transient receptor potential (TRP) ion channel-PF06011	0.1271	-0.1622	-0.1966	-0.3667	-0.4098	0.0489	-0.0607	-0.4704	-1.3426	-1.7405	-0.198	0.5146	-0.1432	0.1069	0.1093	0.2994	0.1751	0.3026	0.282	0.2458	0.4278	0.3552	-0.3706	-0.0712	0.5545	-0.8503	-0.953	-1.8372	-2.0784	0.3778	-0.3067	-2.6115	-6.0814	-7.1973	-0.2498	2.3924	-0.5016	0.3605	0.3564	0.7951
RTO4_16760	12	4315		FA3 - Stronger defect on methylricinoleic acid and ricinoleic acid				Hs_KDM3A	ProSiteProfiles-JmjC domain profile.-PS51184,SMART-A domain family that is part of the cupin metalloenzyme superfamily.-SM00558,SUPERFAMILY--SSF51197	-0.3365	-0.5816	-0.3194	-0.1938	-0.8893	0.0268	0.1407	-0.3993	-0.6696	-1.7278	0.7341	0.0575	-0.5163	0.6843	0.6791	-0.5448	-0.5229	0.0627	0.1615	-0.6639	-0.2093	0.0152	-0.1369	-0.6817	-1.3445	-2.9045	-1.4069	-0.9989	-3.9264	0.0804	1.1191	-1.9377	-2.5788	-8.2914	3.0984	0.4204	-2.5187	3.099	2.8088	-1.2687
RTO4_8442	49	6261		FA4 - Stronger defect on ricinoleic acid					KOG3600 Thyroid hormone receptor-associated protein complex, subunit TRAP240	-0.045	-0.0183	-0.053	0.0835	-0.0399	0.0861	0.1153	0.089	-0.1835	-1.0093	-0.3762	-0.1805	-0.5421	0.0765	-0.0083	0.1607	-0.0958	-0.0878	-0.0193	-0.1279	-0.0699	-0.1362	-0.5098	-0.3491	-0.474	-0.0846	-0.3798	0.8546	-0.2425	0.8143	1.1155	0.7594	-1.6751	-9.3016	-2.7849	-1.4964	-4.6596	0.6012	-0.052	0.8605
RTO4_8768	10	3214		FA4 - Stronger defect on ricinoleic acid		PMT5,PMT1		PMT1	K00728 POMT dolichyl-phosphate-mannose-protein mannosyltransferase	0.3625	0.7628	0.3804	0.2769	0.1959	0.7579	0.9532	0.1562	-0.6829	-1.0407	-0.9651	-0.1803	-0.1388	-0.2019	-0.0827	0.2711	0.4596	-0.0479	0.2577	-0.0507	-0.0776	-0.1334	-0.183	0.0881	1.7324	3.5812	1.721	1.4251	0.7974	5.1239	6.028	0.9643	-2.9247	-4.2889	-3.284	-1.0842	-0.6289	-0.9658	-0.35	1.2705
RTO4_9185	4	1780		FA4 - Stronger defect on ricinoleic acid		SSN3	CDK19,CDK8	SSN3	K02208 CDK8_11 cyclin-dependent kinase 8/11	-0.479	0.3706	0.6353	0.8086	0.0204	0.4642	0.7745	0.2811	0.0111	-1.2105	-0.7012	0.2418	-2.0414	-0.082	-0.4008	0.0913	-0.1905	-0.2198	-0.2726	-0.1061	-0.1121	-0.5069	-0.714	-0.6226	-1.1058	0.9375	2.0287	2.4247	0.0657	1.5238	3.478	0.9035	0.2956	-3.3002	0.021	0.5812	-4.4765	-0.1711	-1.0364	0.1325
RTO4_9588	16	2808		FA4 - Stronger defect on ricinoleic acid		RGT2,SNF3		RGT2,SNF3	KOG0254 Predicted transporter (major facilitator superfamily)	0.2693	-0.0937	-0.1007	0.0181	-0.1969	-0.1235	0.0221	-0.1631	-0.39	-1.2374	-0.0343	-0.0283	-0.072	0.3097	0.1904	0.2026	-0.0967	0.141	0.213	-0.0442	-0.0539	0.1463	-0.3307	-0.1281	1.8518	-0.5271	-0.2792	0.2913	-1.4314	-0.9493	0.029	-1.2876	-2.9895	-6.3348	-0.1615	-0.1138	-0.3477	1.5961	0.8223	0.8513
RTO4_9684	19	3992		FA4 - Stronger defect on ricinoleic acid				BRE4-like	KOG4711 Predicted membrane protein	0.0848	0.1371	-0.071	-0.1508	0.0064	0.0193	0.0363	-0.0632	0.0994	-2.1915	0.2818	0.1741	0.1363	-0.0928	-0.3812	0.1952	-0.0224	-0.0058	-0.1152	0.2952	0.2479	-0.086	-0.2005	-0.0053	0.3404	0.8346	-0.5009	-0.9676	0.0309	0.1011	0.1389	-0.3665	0.8081	-10.2996	1.242	0.8412	0.7921	-0.4876	-1.4863	0.1834
RTO4_9835	12	4512		FA4 - Stronger defect on ricinoleic acid		YMR196W		YMR196W	HMMPfam-Mannosyl oligosaccharide glucosidase-PF03200,SUPERFAMILY--SSF48208	-0.1806	-0.5603	-0.0718	-0.34	-0.1783	0.0356	-0.4927	0.0442	-0.9699	-3.345	-0.91	0.0519	-0.554	-0.2268	-0.5952	-0.1228	0.5244	-0.0741	0.2975	0.1879	-0.0524	-0.4073	-0.3853	-0.5081	-0.7279	-2.6365	-0.354	-1.6954	-0.934	0.1098	-2.1113	0.1589	-4.5566	-9.2025	-2.0433	0.2069	-2.526	-0.763	-1.1564	-0.3325
RTO4_11457	6	572		FA4 - Stronger defect on ricinoleic acid					BLAST Rho GTPase-activating protein 30 [Larimichthys crocea]	-0.3226	0.3865	0.0332	-0.0219	0.0459	0.2227	0.0711	0.023	-0.5794	-1.7194	0.4942	-0.0855	-0.0483	0.2057	-0.6002	-0.1403	0.2766	0.5087	0.4823	0.2222	0.3216	-0.378	0.0506	-0.0897	-1.1332	1.9204	0.0176	-0.1908	0.0944	0.8899	-0.4034	0.1697	-1.9804	-3.5323	1.0903	-0.4257	-0.1473	0.5336	-0.7353	-0.4022
RTO4_12971	12	1752		FA4 - Stronger defect on ricinoleic acid		YML131W	AL135787.1,PTGR1,PTGR2	YML131W	K07119 K07119 uncharacterized protein	0.022	0.081	0.0288	0.1898	0.0277	0.0917	-0.0074	-0.0865	-0.5137	-1.2877	-0.5652	0.6799	-0.6255	0.2015	0.0514	-0.7109	-0.1492	-0.2211	0.0522	0.5002	0.754	0.5516	0.221	-0.4899	0.0124	0.3723	0.1569	1.0518	0.1052	0.3307	-0.1719	-0.3967	-2.8728	-4.5657	-1.3918	2.3058	-2.1386	0.5571	0.1625	-1.6069
RTO4_13276	31	6256		FA4 - Stronger defect on ricinoleic acid				SRB8	K15163 SRB8, MED12 mediator of RNA polymerase II transcription subunit 12, fungi type	-0.0006	0.0543	0.0945	0.2053	0.0399	0.2072	0.0706	-0.0085	-0.2398	-1.2838	0.053	-0.2302	-1.199	-0.1073	0.1317	-0.3228	0.089	0.1223	-0.0183	-0.1073	-0.301	0.0244	-0.951	-1.2738	0.0421	0.4539	0.7184	1.8021	0.2941	1.7579	0.6609	-0.1626	-1.5524	-8.3731	0.2571	-1.5505	-6.8365	-0.8597	0.5904	-1.2917
RTO4_13582	13	2072		FA4 - Stronger defect on ricinoleic acid		ALG3	ALG3	ALG3	K03845 ALG3 alpha-1,3-mannosyltransferase	0.1001	-0.0332	-0.1854	-0.1851	-0.0976	0.3304	0.351	-0.2448	-0.5279	-1.3459	-0.2717	-0.1364	-0.1953	-0.075	0.3236	-0.0316	0.2198	0.0452	0.1448	-0.1967	-0.1328	0.1269	-0.0225	-0.0541	0.4427	-0.291	-0.9587	-0.8007	-0.5653	2.0143	2.1365	-1.203	-2.0389	-5.7512	-1.12	-0.3862	-1.0216	-0.369	1.1935	-0.1172
RTO4_14899	16	2856		FA4 - Stronger defect on ricinoleic acid				SEC2	K19940 SEC2 Rab guanine nucleotide exchange factor SEC2	0.1371	0.6084	0.2338	-0.4184	0.0733	0.0245	-0.2175	-0.033	-0.6833	-1.2141	-0.4202	-0.3748	-1.5353	-0.49	-0.7217	-0.8312	0.185	0.0303	-0.3049	0.3317	-0.4482	-0.3899	-0.6477	-1.4789	0.0063	2.4058	0.5317	-2.3669	0.1058	0.0855	-1.1959	-0.1645	-3.9482	-5.4158	-0.6096	-1.405	-5.5607	-1.9322	-1.8479	-2.0696
RTO4_15426	21	5387		FA4 - Stronger defect on ricinoleic acid		DRS2,DNF2,DNF1	ATP11A,ATP11B,ATP11C,ATP8A1,ATP8A2,ATP8B1,ATP8B2,ATP8B4,ATP8B3	DRS2,DNF2,DNF1	KOG0206 P-type ATPase	-0.1033	0.1131	-0.231	-0.0764	-0.1953	-0.0316	0.0221	-0.266	-0.8011	-2.6454	-0.6673	0.4116	-0.2163	-0.1618	-0.3267	-0.0299	0.0742	0.1961	-0.0876	0.2478	0.1202	-0.0789	-0.8599	-0.8898	-0.5939	0.7506	-1.9854	-0.6892	-1.4386	-0.4567	0.2291	-1.8667	-4.8495	-13.3657	-3.0759	3.3169	-1.4508	-0.8774	-1.7451	-0.129
RTO4_15598	8	1615		FA4 - Stronger defect on ricinoleic acid		YMR210W	ABHD1,ABHD3	YMR210W	K07019 K07019 uncharacterized protein	-0.0326	0.3121	0.3195	0.3364	0.457	0.1555	0.2074	-0.5263	-0.7286	-2.9959	0.1513	-0.3036	0.2658	-0.1836	0.7016	0.297	-0.0511	-0.1548	-0.2347	-0.5254	-0.0231	0.1763	-0.2188	0.0781	-0.087	1.0028	1.0931	1.1854	1.9081	0.7964	0.642	-2.266	-2.5242	-5.6722	1.3878	-0.8789	1.0534	-0.7088	1.7991	0.8646
RTO4_9812	7	937		FA5 - Stronger defect on ricinoleic acid				ZNF511	KOG4173 Alpha-SNAP protein	0.0169	0.3216	0.0146	0.6535	0.6489	-0.0782	-0.063	0.3392	0.1357	-1.405	-0.7002	0.6477	0.2223	-0.1512	-0.0595	0.3979	0.0171	-0.2108	-0.1341	0.5458	0.626	0.4863	0.4282	0.8261	0.0861	0.9936	-0.4284	2.4811	1.595	-0.2589	-0.047	1.1448	0.3698	-2.9561	-1.1706	2.446	0.6349	-0.4624	-0.1091	0.7605
RTO4_10773	84	10156		FA5 - Stronger defect on ricinoleic acid		YPR117W,YLR454W		YPR117W,YLR454W	KOG1910 Uncharacterized conserved protein	0.1246	0.564	0.7495	1.1176	0.8596	0.7415	-0.1769	0.9432	0.6786	-1.1745	-0.5059	0.2806	0.0748	-0.1045	0.0752	0.833	-0.0133	-0.0602	-0.1178	0.1568	0.2863	0.232	-0.398	0.435	1.3944	6.2144	8.4715	12.9576	9.8909	9.4006	-2.1893	11.3996	7.6492	-12.0089	-4.5695	3.0535	0.9306	-0.9267	0.5495	6.9007
RTO4_11046	6	1098		FA5 - Stronger defect on ricinoleic acid			USB1	Hs_USB1	KOG3102 Uncharacterized conserved protein	0.2539	0.5686	0.1799	0.5988	0.2263	-0.244	-0.5957	0.0286	-0.2784	-1.9811	-1.732	0.578	-0.0484	-0.2104	-0.0348	0.2649	0.5336	-0.2076	0.3232	0.3794	0.4307	0.3447	-0.7977	-0.5329	0.6726	0.9992	0.2197	1.4204	0.6369	-1.0167	-2.6432	0.2031	-0.7867	-4.5404	-1.3549	1.4365	-0.1605	-0.5929	-0.0648	0.4132
RTO4_12588	10	1393		FA5 - Stronger defect on ricinoleic acid		FRQ1	NCS1,HPCAL1	FRQ1	K19932 NCS1 neuronal calcium sensor 1	-0.1993	0.7101	0.1527	-0.6697	0.2528	0.3005	0.1563	-0.3493	-0.4044	-3.4971	-0.7685	0.7637	-0.6594	0.6593	0.5446	-0.8349	-0.9901	-0.0569	-0.3309	0.0548	0.7417	0.5993	-0.4639	-1.2988	-0.8837	3.482	0.5755	-2.7374	1.3199	1.7914	1.1566	-1.6589	-1.8807	-11.8238	-2.0959	3.5995	-2.8765	2.8307	1.8712	-2.1263
RTO4_13172	16	1840		FA5 - Stronger defect on ricinoleic acid		IPT1		IPT1	HMMPfam-PAP2 superfamily-PF01569	0.0985	0.0526	0.1519	0.1992	0.4691	0.0028	-0.4448	-0.1428	0.0863	-2.0617	-1.0196	0.3037	-0.0596	-0.0786	0.3095	-0.2054	0.126	-0.183	0.0473	-0.0271	0.5233	0.2824	-0.0225	-0.2278	0.6325	0.0164	0.6945	1.0842	2.4398	-0.0524	-2.8129	-0.9246	0.2202	-8.5056	-3.7049	1.3996	-0.3321	-0.404	1.2719	-0.578
RTO4_15919	18	3680		FA5 - Stronger defect on ricinoleic acid		YSP2,LAM4,LAM5,LAM6	GRAMD1A,GRAMD1B	YSP2,LAM4,LAM5,LAM6	KOG1032 Uncharacterized conserved protein, contains GRAM domain	0.6131	0.9699	0.9451	0.8405	1.1011	0.7497	0.346	1.1813	-0.2553	-2.667	-0.2931	-0.134	-0.1627	-0.3667	-0.5287	-0.0251	0.3564	-0.1923	-0.0103	0.0866	-0.4201	-0.4422	-0.3342	-0.3592	2.7413	5.2104	4.7907	4.4468	5.4168	5.7336	2.4837	6.3192	-1.6784	-9.0105	-1.3053	-0.5081	-0.911	-2.3026	-1.5655	-0.0938
RTO4_16428	18	2628		FA5 - Stronger defect on ricinoleic acid				TPO3-like	KOG0255 Synaptic vesicle transporter SVOP and related transporters (major facilitator superfamily)	-0.1532	-0.0622	-0.1339	-0.1416	-0.0891	-0.0397	-0.0943	0.2331	0.5345	-1.1608	-0.5129	-0.0673	0.0055	0.0401	0.3646	0.1782	0.0328	0.0059	0.0729	-0.475	-0.1404	-0.1104	-0.1446	0.0336	-0.9442	-0.5034	-0.5286	-0.725	-0.5371	-0.2252	-0.6433	1.8594	3.048	-5.1565	-2.0141	-0.3398	0.0512	0.0132	1.3629	0.901
RTO4_16657	13	1843		FA5 - Stronger defect on ricinoleic acid				DAL80,GZF3	KOG1601 GATA-4/5/6 transcription factors	-0.0941	0.1811	0.2111	0.0498	0.2355	0.17	-0.5417	-0.024	-0.0475	-1.5074	0.5024	1.5244	-0.3302	0.1485	0.9545	0.0381	-0.2338	0.3465	-0.0854	0.6616	1.2448	1.6161	-0.3114	-0.2733	-0.3049	0.7558	1.175	0.054	1.0646	1.0822	-2.7266	-0.0814	-0.0912	-6.2248	1.8353	6.9642	-1.7782	0.5301	3.0745	0.1003
RTO4_9000	7	1379		FA6 - Stronger defect on methylricinoleic acid		ATG15		ATG15	K17900 ATG15, AUT5 lipase ATG15	0.4005	0.111	0.213	0.3083	0.1454	0.3481	-0.4704	-0.1205	-1.2809	-0.9902	-0.5324	-1.8806	-5.3614	0.2775	-0.7365	1.3642	-0.1975	0.0038	0.08	-0.0094	-1.4801	-0.7459	-5.2855	-3.9213	1.2892	0.437	1.0201	1.7286	0.708	1.8843	-2.3565	-1.0694	-4.3538	-4.6774	-1.1996	-5.5064	-8.1379	1.2121	-2.4401	1.3762
RTO4_9329	3	1565		FA6 - Stronger defect on methylricinoleic acid					Hypothetical Protein	-0.0735	-0.2153	-0.3827	-0.7875	0.1929	-0.5753	-2.1882	-0.4036	-3.349	-1.5776	0.8248	0.3219	-1.0081	-0.262	-1.4753	-2.0025	-0.1995	0.0053	-0.4615	0.7657	1.5099	-0.7096	0.3712	-1.6313	-0.1686	-0.2554	-0.684	-1.4682	0.2986	-1.2398	-3.1751	-0.8366	-3.9584	-2.1762	0.8108	0.9575	-1.1498	-0.2358	-0.5388	-1.2455
RTO4_9331	3	1786		FA6 - Stronger defect on methylricinoleic acid		CRC1	SLC25A20	CRC1	K15109 SLC25A20_29, CACT, CACL, CRC1 solute carrier family 25 (mitochondrial carnitine/acylcarnitine transporter), member 20/29	-1.1939	-0.5725	-0.7596	-0.2124	-0.9437	-0.5444	-3.7972	-1.8415	-6.2482	-6.1496	0.2639	0.1096	-6.0616	2.0899	-0.8047	1.4853	-1.166	-0.0694	0.9239	1.2131	-0.1364	0.4084	-7.5077	-6.0223	-2.7342	-1.8724	-2.4224	-0.4554	-2.7698	-1.5846	-5.7967	-5.2948	-5.0912	-5.3037	0.504	0.4658	-5.2525	4.6848	-1.7487	0.6843
RTO4_12898	3	1872		FA6 - Stronger defect on methylricinoleic acid		GCV1	AMT,RP11-949J7.8	GCV1	K00605 gcvT, AMT aminomethyltransferase	0.1712	-0.6537	-0.1916	-0.3414	0.2063	-0.6981	-0.4955	-0.084	-2.9708	-1.372	-0.4869	-0.4114	-0.4737	-0.3409	-0.6894	-1.2194	-0.1583	0.2562	-0.4992	-0.1391	-0.3145	-0.8286	0.3754	-0.844	0.4625	-1.4296	-0.2714	-0.8173	0.8491	-1.4505	-1.0707	-0.3929	-3.7349	-2.9967	-0.7673	-0.9098	-0.2468	-0.4973	-0.8861	-1.6504
RTO4_13161	11	1450		FA6 - Stronger defect on methylricinoleic acid		CCP1		CCP1	HMMPfam-Peroxidase-PF00141,PRINTS-Haem peroxidase superfamily signature-PR00458,PRINTS-Plant ascorbate peroxidase signature-PR00459,ProSitePatterns-Peroxidases proximal heme-ligand signature.-PS00435,ProSitePatterns-Peroxidases active site signature.-PS00436,ProSiteProfiles-Plant heme peroxidase family profile.-PS50873,SUPERFAMILY--SSF48113	0.0862	0.0471	0.0859	0.2366	-0.164	0.1064	0.0442	-0.0614	-4.5596	0.0786	-0.1037	0.0168	0.3404	-0.2071	-0.3558	-0.3611	0.1794	-0.0105	-0.0276	-0.1359	-0.0454	-0.4917	0.1979	-0.1632	0.2338	0.1117	0.629	1.1891	-0.8837	0.6099	0.2222	-0.2976	-8.7741	0.4196	-0.1275	0.1877	1.6849	-0.4051	-1.0913	-0.9425
RTO4_14610	10	2194		FA6 - Stronger defect on methylricinoleic acid		BAT1,BAT2	BCAT1	BAT1,BAT2	K00826 E2.6.1.42, ilvE branched-chain amino acid aminotransferase	0.1323	0.1634	0.1361	0.1696	0.0684	-0.3306	-0.5729	0.0909	-2.3491	-1.4541	-0.6899	-0.0754	0.1836	-0.5098	-0.1506	-0.6746	-0.2269	-0.3512	-0.7367	-0.0174	-0.0542	-0.168	0.8433	0.1687	0.7299	0.8779	0.6567	1.2851	0.7189	-2.0789	-3.2068	0.4635	-8.2666	-6.1304	-2.098	-0.3482	1.0273	-1.7758	-0.5855	-2.2342
RTO4_15595	7	1743		FA6 - Stronger defect on methylricinoleic acid		GCN3	EIF2B1	GCN3	K03239 EIF2B1 translation initiation factor eIF-2B subunit alpha	0.0015	0.2793	0.2834	0.1584	0.5918	0.077	-0.6792	0.6732	-1.3156	-0.5531	-0.8563	-0.5295	0.1783	-0.1295	-0.9028	0.5483	0.2606	0.2064	0.1311	0.0472	-0.943	-0.8557	-0.2344	0.314	0.0191	1.178	1.1238	0.5925	2.166	0.4789	-2.4861	3.0534	-3.6461	-1.4317	-1.8308	-1.4718	-0.0437	-0.2122	-2.5059	1.3713
RTO4_8382	5	1561		FA7 - Stronger defect on oleic acid				Sip2	K07199 PRKAB 5'-AMP-activated protein kinase, regulatory beta subunit	-0.5119	0.0324	0.4757	0.3496	0.5039	-0.9987	-2.0985	-0.0088	-0.8745	-2.2817	-0.0888	-1.0204	-0.7463	0.1148	-0.1906	-0.5022	-0.6374	-0.3677	-0.5226	-0.662	-1.2053	-0.8525	-0.824	-1.3262	-1.0295	-0.1694	0.6487	0.7276	0.9489	-2.6435	-5.114	-0.0637	-1.6456	-3.5239	-0.4209	-2.1266	-1.556	0.2268	-0.3516	-0.5709
RTO4_8963	12	2569		FA7 - Stronger defect on oleic acid				Hs_ACAD-like	KOG0137 Very-long-chain acyl-CoA dehydrogenase	-0.2131	-0.0569	0.0795	0.1396	0.138	-0.4504	-2.071	-0.1346	-1.2918	-1.2616	0.062	-0.285	-0.1234	0.0042	-0.1457	0.209	0.1015	0.0014	0.1056	-0.0792	-0.3534	-0.2248	-0.2191	-0.0101	-1.2655	0.1533	0.3445	0.6524	0.7612	-2.9061	-9.208	-0.5619	-5.4598	-5.7707	0.3027	-1.1682	-0.562	0.0172	-0.4149	0.6416
RTO4_11362	42	4177		FA7 - Stronger defect on oleic acid		FOX2	HSD17B4	FOX2	K14729 FOX2 multifunctional beta-oxidation protein	-0.0642	-0.1872	-0.0499	0.0362	0.1049	0.0044	-1.4941	0.068	-0.1432	0.0552	-0.0018	0.0979	0.2257	-0.2305	-0.4255	0.208	0.2974	0.1993	0.0669	0.3833	-0.13	-0.0422	-0.0055	0.2025	-0.4667	-1.482	-0.4551	0.3074	0.9623	0.0886	-12.6017	0.6634	-1.3451	0.4772	0.0519	0.8429	2.1073	-1.4917	-2.458	0.5635
RTO4_11907	32	1451		FA7 - Stronger defect on oleic acid			ECH1	Hs_ECH1	K12663 ECH1 Delta(3,5)-Delta(2,4)-dienoyl-CoA isomerase	-0.1475	-0.2508	-0.1346	-0.129	-0.1892	-0.4131	-1.1532	0.1237	-0.1143	0.038	0.2917	0.052	-0.1164	0.1749	-0.1341	0.0595	0.0351	0.109	0.21	0.1764	0.1672	0.0423	-0.0679	-0.0084	-0.9657	-1.8905	-1.113	-1.0428	-1.3614	-3.62	-9.1171	0.8618	-1.0568	0.1264	2.0032	0.3603	-0.7541	1.1412	-0.5465	0.4179
RTO4_12144	6	2619		FA7 - Stronger defect on oleic acid		DMA1,DMA2		DMA1,DMA2	HMMPfam-FHA domain-PF00498,HMMPfam-Ring finger domain-PF13639,ProSiteProfiles-Forkhead-associated (FHA) domain profile.-PS50006,ProSiteProfiles-Zinc finger RING-type profile.-PS50089,SMART-Ring finger-SM00184,SMART-Forkhead associated domain-SM00240,SUPERFAMILY--SSF49879,SUPERFAMILY--SSF57850	-0.3181	0.2561	0.2945	0.1891	0.4725	-0.0252	-1.1876	0.1154	-0.8468	0.3478	0.1351	-0.5198	-0.2484	0.1468	-0.3492	0.9157	-0.6448	-0.0366	-0.498	0.1592	-0.8696	-0.1899	-1.134	-0.2183	-1.0667	0.9689	1.4759	1.0021	2.2627	-0.138	-4.4451	0.3669	-2.8874	1.3448	0.7179	-1.7541	-0.8084	0.5407	-1.0311	1.2791
RTO4_13505	7	3054		FA7 - Stronger defect on oleic acid				PEX5-like	K13342 PEX5, PXR1 peroxin-5	-0.2062	0.2624	-0.0815	0.3378	-0.0709	-0.0733	-2.2073	-0.1251	-1.4326	-1.3976	-0.4981	0.308	-0.397	0.1528	-0.104	0.5984	0.0627	-0.2018	0.2156	0.274	-0.1064	0.17	-0.7799	-0.1814	-0.7299	0.8401	-0.1593	1.0994	-0.4882	-0.2938	-5.8871	-0.7246	-5.2369	-3.102	-1.4485	1.2346	-1.2433	0.4279	-0.224	1.3195
RTO4_13813	12	1819		FA7 - Stronger defect on oleic acid		POT1	ACAA1	POT1	K07513 ACAA1 acetyl-CoA acyltransferase 1	0.2253	-0.2766	-0.3965	-0.1627	-0.0653	-0.2975	-2.4913	-0.1985	-1.5516	-1.6891	-0.2411	-0.0375	-0.1366	0.429	0.2442	0.1951	-0.3228	-0.1456	0.1061	-0.2062	-0.2161	0.038	-0.0545	0.1407	1.0423	-1.2468	-1.6993	-0.6793	0.0197	-1.8768	-11.1174	-1.1593	-6.6249	-6.6969	-0.7828	-0.2448	-0.6791	1.537	0.8889	0.6341
RTO4_16346	7	1493		FA7 - Stronger defect on oleic acid		PEX7	PEX7	PEX7	K13341 PEX7, PTS2R peroxin-7	0.7691	-0.029	-0.4831	-0.2646	-0.1209	0.2949	-4.2211	0.5064	-2.2976	-3.3389	-0.5692	-0.1104	-0.6667	0.2383	-0.8354	1.9506	0.0653	0.0713	0.3036	0.1977	-0.6496	-0.6377	-1.6113	0.3393	1.0891	-0.3466	-1.3233	-0.7209	-0.4475	0.9529	-4.6612	1.7876	-4.3487	-4.0445	-0.5498	-0.2329	-1.686	0.5981	-1.1829	2.9199
RTO4_11604	4	2097	Arginine Auxotrophy			ARG4	ASL	ARG4	K01755 argH, ASL argininosuccinate lyase	-0.2152	-0.42	-0.4137	-4.8935	-5.9103	-5.8652	-3.3413	-4.2084	-5.7449	-5.5748	0.0132	-3.4206	-6.301	-0.1574	2.4164	1.6021	0.4852	0.1039	0.3278	-6.0111	-5.9352	-3.5947	-3.4589	-1.8568	-0.2037	-1.2268	-1.3065	-6.8751	-7.0341	-6.7459	-6.0152	-5.4392	-5.769	-4.9027	0.0425	-5.1896	-4.7533	-0.4807	2.0016	1.5311
RTO4_13297	8	1604	Arginine Auxotrophy			CPA1		CPA1	K01956 carA, CPA1 carbamoyl-phosphate synthase small subunit	0.2286	-0.5651	0.1733	-4.2231	-3.8398	-4.3708	-3.4816	-3.0761	-3.8319	-3.8804	-1.3964	-3.4208	-3.2468	-0.1411	-1.1405	-0.4119	0.1875	-0.1708	0.0464	-2.2087	-2.567	-3.3491	-2.4026	-2.8145	0.5565	-1.9111	0.6583	-6.4807	-7.6616	-7.8052	-7.5863	-6.6708	-6.2834	-5.488	-1.0679	-4.3975	-6.1325	-0.1094	-1.3652	-0.4804
RTO4_13302	6	1426	Arginine Auxotrophy			ARG3	OTC	ARG3	K00611 OTC, argF, argI ornithine carbamoyltransferase	0.0663	0.1558	0.2912	-3.0483	-4.3195	-2.7456	-2.2315	-3.6898	-2.7237	-3.3242	-0.5405	-1.9132	-2.2787	0.0443	-0.082	0.3522	-0.0444	-0.2151	-0.0002	-2.3941	-1.9951	-2.476	-2.5738	-2.2216	-0.2616	0.6179	0.7523	-5.3591	-7.1618	-6.618	-6.4507	-7.5522	-5.6706	-6.232	-1.0973	-3.8915	-4.3471	0.191	-0.1031	0.4203
RTO4_14878	9	1796	Arginine Auxotrophy			ARG8		ARG8	K00818 E2.6.1.11, argD acetylornithine aminotransferase	-0.2917	-0.0116	0.1118	-1.1274	-1.5309	-1.1186	0.3396	-1.519	-0.0809	-0.4219	0.161	-0.7233	-0.702	-0.1765	1.0927	-0.7032	0.255	0.089	0.0785	-1.0011	-0.6803	0.0916	-0.2581	-0.9613	-1.2364	-0.0243	0.7734	-5.9001	-8.4992	-7.2689	1.9091	-9.2545	-0.3996	-1.6669	0.6372	-3.8761	-2.8825	-0.7083	2.9612	-1.9698
RTO4_16267	9	2218	Arginine Auxotrophy			ARG2		ARG2	K00618 E2.3.1.1 amino-acid N-acetyltransferase	-0.1437	-0.2869	-0.3091	-2.1495	-2.0632	-2.0916	-1.7876	-1.1352	-1.6914	-1.6273	0.2993	-1.07	-1.7229	0.2529	1.0633	-0.2946	-0.3298	-0.4603	-0.0769	-1.5213	-1.9161	-0.458	-1.8118	-2.1063	-0.5631	-1.5808	-1.1649	-5.0178	-5.9748	-4.7561	-5.5641	-3.09	-3.8366	-4.1059	0.9334	-2.5879	-3.1789	0.8686	2.0574	-0.4116
RTO4_9244	6	2236	Methionine/Cysteine Auxotrophy			MET13	MTHFR	MET13	K00297 metF, MTHFR methylenetetrahydrofolate reductase (NADPH)	0.0077	0.6478	-2.9805	0.9772	-1.8172	-3.3008	-2.4399	-2.9835	-2.6529	-3.6782	-0.779	-1.8475	-2.6328	-0.6835	0.4148	0.3281	0.2334	-0.2506	-0.4502	-3.9691	-2.0533	-3.5543	-3.7084	-3.3803	0.2344	1.8699	-3.8806	2.9411	-2.648	-6.2714	-4.8088	-4.801	-4.0682	-4.5869	-0.9969	-2.8025	-3.8779	-1.7326	0.3047	0.2224
RTO4_9825	7	2969	Methionine/Cysteine Auxotrophy			MET6		MET6	K00549 metE 5-methyltetrahydropteroyltriglutamate--homocysteine methyltransferase	-0.6668	-0.6657	-1.9132	0.3223	-2.2943	-2.6927	-2.5702	-2.7713	-2.369	-2.2084	-0.4002	-2.6489	-2.4866	-0.3516	0.6598	0.7431	0.1889	-0.1948	-0.1627	-2.2362	-2.2227	-1.5764	-2.5689	-1.8258	-1.9672	-3.4146	-4.026	1.216	-5.1555	-5.9562	-7.0951	-7.7846	-6.1084	-5.0535	-1.3132	-6.6938	-7.3717	-1.3751	0.9802	1.455
RTO4_12513	3	1719	Methionine/Cysteine Auxotrophy			MET2		MET2	K00641 metX homoserine O-acetyltransferase	-0.3239	-0.3577	-6.9571	-0.769	-5.1745	-5.4806	-3.8783	-5.3975	-5.5376	-4.1514	0.6766	-2.7687	-3.541	-0.1741	0.2811	0.491	-0.0306	-0.0963	-0.2047	-5.2442	-5.7393	-4.963	-3.5	-3.009	-0.2134	-0.6003	-5.1211	-2.2783	-6.703	-6.9008	-6.3842	-5.1654	-4.2199	-5.4433	1.377	-3.5091	-3.3134	-0.198	0.1647	0.3544
RTO4_15483	8	2439	Methionine/Cysteine Auxotrophy			MET12		MET12	K00297 metF, MTHFR methylenetetrahydrofolate reductase (NADPH)	-0.0017	-0.1658	-4.6904	-0.0485	-4.1864	-4.9035	-3.472	-4.2843	-4.0036	-4.6871	0.4867	-4.3751	-3.3301	0.117	0.8024	-0.5473	0.0342	0.0462	0.1511	-4.3773	-4.5815	-3.5749	-2.841	-3.3883	-0.119	-0.7285	-9.8587	-0.1889	-7.5816	-10.4804	-11.0858	-9.4703	-8.0609	-7.6125	1.733	-7.8624	-8.6959	0.4143	1.2202	-0.7696
RTO4_8931	4	1272	Other Auxotrophy			GPI11	PIGF	GPI11	K05287 PIGF phosphatidylinositol glycan, class F	0.8337	-1.2013	-0.6569	-1.0063	-1.0544	-0.4196	-0.2519	-0.4856	-1.5527	-1.4189	0.3302	-0.1015	0.1237	-0.1153	-0.3262	-0.4346	-0.1119	-0.1913	-0.2272	0.1483	0.0426	-0.1779	0.0113	-0.4233	2.2829	-3.0016	-1.8808	-2.8647	-4.0701	-1.8472	-1.0097	-1.2518	-4.1955	-4.3723	0.6441	-0.2836	0.5778	-0.3586	-0.8636	-0.9138
RTO4_9914	4	3163	Other Auxotrophy			BRO1	PTPN23	#N/A	K18040 PTPN23 tyrosine-protein phosphatase non-receptor type 23	-0.0218	-0.4492	-0.8633	-1.0978	-1.1209	-1.0154	-1.4525	-0.7827	-0.2783	-0.605	1.3577	-0.4786	-1.8721	0.4147	-1.279	-0.2111	0.6236	0.2751	1.0383	0.1405	-0.2913	-1.1386	-1.9065	-2.1175	-0.2185	-1.5159	-2.3607	-3.5144	-3.2189	-2.9119	-4.2729	-2.9302	-0.6338	-1.5573	1.6874	-0.766	-4.9298	0.6833	-2.2441	-0.3062
RTO4_10085	13	1568	Other Auxotrophy			PER1	PGAP3	#N/A	HMMPfam-Per1-like-PF04080	-0.2639	-0.4947	-0.8099	-0.7726	-1.107	-0.8921	-0.0806	-1.317	-1.5066	-2.0282	-0.0814	0.1387	0.417	-0.1656	0.3546	0.2272	0.0171	-0.1752	-0.1485	-0.1197	0.3518	0.235	0.134	0.3612	-1.1948	-2.5462	-4.6789	-4.5833	-6.6069	-6.0147	-0.5353	-8.5803	-8.4446	-8.3477	-0.3242	0.3326	2.7561	-1.3072	1.2952	0.7738
RTO4_10373	4	2938	Other Auxotrophy			KIN82,FPK1		KIN82,FPK1	K08286 E2.7.11.- protein-serine/threonine kinase	0.1491	-0.6341	-0.9735	-0.6225	-1.0933	-0.1977	0.1707	-0.8262	-0.8641	-0.5856	0.2454	-0.2778	0.5963	-0.4229	-1.2381	-0.9426	1.027	0.6111	0.6042	0.2105	0.2523	-1.0275	0.7669	-0.1757	0.5437	-2.0418	-2.9047	-1.5815	-3.795	-0.8161	0.32	-2.2214	-2.3291	-0.587	1.5468	-0.4529	1.6092	-0.8447	-1.6183	-0.5631
RTO4_10580	4	2178	Other Auxotrophy			HOG1	MAPK11,MAPK14	HOG1	K04441 P38 p38 MAP kinase	-0.0467	-2.8949	-1.9633	-3.3591	-3.4153	-1.7988	-1.5692	-3.0812	-2.1893	-2.0853	0.4401	-0.8252	0.0698	0.7724	-0.1341	-1.4416	0.1374	0.863	0.9098	0.1446	-0.8115	0.0106	0.5312	-0.9104	-0.1199	-3.8384	-3.4818	-4.1071	-5.0693	-3.1371	-2.91	-3.5036	-3.3699	-3.7963	0.4295	-0.5493	-0.1058	0.417	-0.1961	-0.6792
RTO4_10614	9	1667	Other Auxotrophy					At_MDH2-like	K00026 MDH2 malate dehydrogenase	-0.1845	-0.4415	-1.1624	-1.5345	-1.1309	-1.0473	-0.6276	-1.2922	-0.5441	-0.1858	-0.1303	-0.0759	-0.7646	0.5572	-0.5227	-0.3403	-0.5397	0.0481	0.0175	0.3979	-1.0037	-0.1248	0.0482	-0.2921	-0.9968	-2.8059	-6.994	-8.0362	-6.7015	-5.3339	-4.2637	-7.0737	-3.2637	-0.8648	-0.5702	-0.3496	-4.4085	2.4963	-1.7017	-1.2935
RTO4_10647	14	3936	Other Auxotrophy			CHO2		CHO2	K16369 CHO2 phosphatidylethanolamine N-methyltransferase	-0.0321	-2.1559	-1.8701	-1.859	-1.6649	-1.7462	-1.1464	-1.6919	-1.8902	-2.2317	-0.2431	-0.9426	-1.174	-0.1006	-0.9055	-0.6444	0.0373	-0.1655	-0.0634	-0.5065	-1.6217	-1.4121	-1.0512	-1.6956	-0.1091	-6.1309	-5.7109	-6.2059	-5.0496	-6.4018	-6.418	-6.1518	-7.9992	-6.5793	-0.8119	-3.3141	-3.6492	-0.2733	-2.5739	-1.1355
RTO4_11129	17	1847	Other Auxotrophy			IDP1,IDP2,IDP3	IDH1,IDH2	IDP1,IDP2,IDP3	K00031 IDH1, IDH2, icd isocitrate dehydrogenase	-0.0903	-0.4607	-0.8348	-1.7585	-1.6539	-1.4209	0.3364	-1.1544	0.3465	0.7923	0.3013	-0.8916	-0.8592	0.3498	0.0182	-0.2971	-0.2318	0.2995	0.118	-0.2763	-1.8359	-0.2581	-0.6086	-0.9057	-0.6501	-2.6102	-4.6854	-8.6978	-7.767	-7.5698	2.5879	-7.2631	2.0421	5.2967	1.3916	-3.2991	-4.2327	1.7693	0.0677	-0.8647
RTO4_11869	6	2355	Other Auxotrophy					VTS1	KOG3791 Predicted RNA-binding protein involved in translational regulation	0.7123	-0.4605	-0.2417	-0.355	-1.2531	-0.5184	-0.7476	-0.0398	-0.2128	0.6046	1.0011	-0.1467	-0.1516	-0.2694	-0.6562	0.3928	0.5726	0.1308	0.3032	0.5261	0.2376	-0.1301	-0.3692	0.0236	1.3877	-1.2945	-0.7237	-1.0598	-4.2392	-1.5231	-1.8322	-0.003	-0.4697	2.049	2.1026	-0.3748	-0.3334	-0.5052	-0.7228	0.4659
RTO4_12048	3	2037	Other Auxotrophy						Hypothetical Protein	0.5818	-0.5021	-0.2384	-0.124	-1.3641	0.2743	-0.0769	-0.5602	-0.8278	-1.0091	-0.7055	0.1071	-1.2811	-0.1538	0.2203	0.0142	0.222	0.4011	0.0682	-0.0904	0.3347	0.1299	-0.2861	-0.2719	1.4714	-2.1512	-0.4309	-0.5385	-3.2613	0.7083	-0.2551	-2.0024	-2.6863	-2.3624	-0.8391	0.1298	-2.8791	-0.2516	0.4592	0.0027
RTO4_12266	4	907	Other Auxotrophy					#N/A	HMMPfam-Acetyltransferase (GNAT) domain-PF13508,ProSiteProfiles-Gcn5-related N-acetyltransferase (GNAT) domain profile.-PS51186,SUPERFAMILY--SSF55729	0.7877	-0.5186	-1.007	-0.5411	-1.0202	0.4771	0.1841	0.8252	0.714	0.5783	0.2283	-0.0632	0.2869	0.1334	0.2743	-0.3468	0.1622	0.4531	0.2955	0.3016	0.0014	0.5759	0.5247	0.1779	2.0416	-1.0608	-3.4959	-1.4279	-3.4313	1.1466	0.6088	2.7639	2.2651	1.3409	0.6404	0.1599	0.7069	0.3299	0.4856	-0.8478
RTO4_12748	12	1096	Other Auxotrophy			OPI3	PEMT	OPI3	K00550 OPI3 methylene-fatty-acyl-phospholipid synthase	0.1495	-3.1262	-2.2603	-2.1123	-1.8119	-1.5671	-1.0449	-2.1038	-0.679	-0.3447	0.0055	-1.6245	-2.9337	0.1391	0.5687	-0.5705	-0.2352	-0.0258	-0.0961	-1.5948	-1.7675	-1.0262	0.0249	-0.5456	0.4879	-10.7421	-9.1624	-8.707	-7.1888	-7.8083	-5.4919	-10.0443	-3.6597	-1.8987	0.0297	-5.0465	-7.4228	0.3934	1.5359	-1.4158
RTO4_13851	5	2430	Other Auxotrophy						KOG1339 Aspartyl protease	0.2983	-1.3604	-1.3471	-1.4078	-1.3181	-1.2514	-0.6992	-1.8492	-1.8465	-3.7333	0.1004	0.2161	-1.2975	-1.0568	-0.4258	0.2802	0.4331	-0.0377	-0.6237	0.3274	-0.2392	-0.0985	-1.3427	-1.0625	0.846	-4.0054	-4.5383	-4.5771	-4.6314	-4.355	-2.2291	-5.1548	-5.5533	-5.9414	0.2938	0.3745	-4.059	-2.5237	-0.6692	0.5992
RTO4_14195	8	910	Other Auxotrophy			PHA2		PHA2	K04518 pheA2 prephenate dehydratase	-0.3253	-3.0712	-3.4352	-3.4688	-4.2417	-3.3511	-3.1552	-3.2354	-3.2817	-2.4222	-0.254	-3.9818	-2.2213	-0.1755	-1.1344	0.5526	0.3086	-0.0585	0.1331	-2.7492	-3.6498	-3.8836	-2.1127	-1.5601	-1.5784	-5.6454	-5.337	-5.8717	-7.0042	-6.242	-9.7151	-5.8909	-6.4363	-5.429	-0.0572	-6.2105	-7.1803	-0.4926	-1.1142	0.9611
RTO4_14259	3	2829	Other Auxotrophy			ADE5,7	GART	ADE5,7	K11788 ADE5 phosphoribosylamine--glycine ligase / phosphoribosylformylglycinamidine cyclo-ligase	-0.997	0.5414	-4.9754	-2.8759	-4.3974	-4.3641	-2.4129	-3.6381	-3.5048	-3.8686	2.339	-1.7569	-4.6526	-0.6753	1.8974	0.6869	-1.3222	-0.6749	-1.9975	-4.9028	-4.491	-3.0054	-3.5939	-2.9069	-1.7045	1.6103	-4.4875	-4.7956	-5.717	-6.1065	-4.5451	-3.1762	-3.6534	-3.5333	2.8843	-2.2051	-5.7114	-0.4666	0.9777	0.6403
RTO4_14600	7	2975	Other Auxotrophy			ACO2,ACO1	ACO1,IREB2,ACO2	ACO2,ACO1	K17450 ACO2 homoaconitase	0.5458	-0.2392	-1.2555	-1.3821	-1.3281	-1.612	-0.2188	-1.1863	-0.9478	-1.4532	0.5308	-0.4551	-0.3283	0.0698	1.4853	-0.8318	0.3781	0.2988	0.4479	-1.8009	-0.7175	-0.3156	-0.121	-0.9528	1.5047	-0.8444	-3.8596	-5.5225	-3.7609	-5.687	-0.6889	-4.5113	-3.2287	-3.9069	2.074	-1.3802	-0.9414	0.2257	2.9108	-1.5931
RTO4_16278	23	2022	Other Auxotrophy			YOR271C	SFXN1,SFXN3,SFXN5	YOR271C	KOG3767 Sideroflexin	-0.1018	-0.6285	-1.317	-1.2478	-1.4876	-0.887	-0.137	-0.9544	-0.4993	-0.941	0.0479	-0.4824	-0.5986	-0.1116	-0.0291	-0.0847	0.0634	-0.0592	-0.0482	-0.136	-0.9019	-0.1651	-0.5974	-0.6821	-0.6199	-4.3252	-9.2915	-8.5699	-9.8976	-6.3373	-1.0862	-6.6795	-3.4059	-5.2778	0.159	-2.8143	-3.8107	-0.5115	-0.1266	-0.3171
RTO4_16484	1	1126	Other Auxotrophy			THI80	TPK1	THI80	K00949 thiN, TPK1, THI80 thiamine pyrophosphokinase	0.3611	-2.679	-3.45	-4.3223	-2.8341	-1.9836	-0.9473	-3.6543	-3.6631	-5.0307	1.387	-0.5713	-2.4588	0.7714	0.7028	1.4813	-0.0167	-0.0277	0.7547	-1.2144	-1.0623	-0.5116	-3.0195	-1.5382	0.5751	-4.6488	-4.9801	-4.5504	-5.178	-4.3251	-2.2779	-5.3596	-4.8851	-3.9827	1.6384	-1.1068	-2.3433	1.2296	0.8202	0.9156
RTO4_16630	8	4521	Other Auxotrophy			PYC2,PYC1	PC	PYC2,PYC1	K01958 PC, pyc pyruvate carboxylase	-0.3689	-0.0672	-3.4873	-2.4767	-3.248	-3.2153	-0.1375	-2.4183	0.3608	0.2173	0.6263	-2.9693	-2.8632	0.1424	1.7208	-1.261	0.2252	0.1696	0.3676	-3.6375	-3.8454	-1.9168	-1.9674	-3.2283	-1.2603	-0.2174	-6.1022	-4.2943	-5.5464	-5.9521	-0.4914	-4.5695	1.3853	0.9668	2.016	-5.4247	-5.3777	0.4574	2.692	-1.8037
RTO4_8369	3	882				VPS60	CHMP5		K12198 CHMP5, VPS60 charged multivesicular body protein 5	-0.3585	-1.1836	-2.083	-0.5064	-0.8314	-0.6561	0.5168	-0.5568	-0.2926	0.5676	-2.3452	0.1581	-3.0984	-0.1566	-0.5787	-0.2609	-0.5019	-1.0255	-0.6585	0.7509	-0.4226	0.1722	-1.8371	-2.0979	-0.6056	-1.8161	-2.8928	-0.6756	-1.8055	-1.3247	0.7747	-1.0491	-0.4612	0.8108	-1.4542	0.0536	-2.4591	-0.2768	-0.3514	-0.1879
RTO4_8370	3	4576							PRINTS-Proline rich extensin signature-PR01217	-0.2927	-1.5336	-1.1845	-1.3322	-1.8464	-0.6509	-0.0947	0.2103	-0.0864	-0.3624	0.7379	-1.5346	-1.4032	-0.8437	0.6161	1.042	1.5005	1.8957	0.6568	-0.9345	-1.3832	-0.3183	-2.2849	-1.2429	-1.1148	-2.0312	-2.1173	-2.3246	-3.0772	-0.7384	-0.1732	0.3474	0.0255	-0.3548	0.8788	-1.4383	-1.8621	-0.8126	0.5998	0.567
RTO4_8371	12	1868				SSN8	CCNC		K15161 CCNC, SSN8 cyclin C	-0.2319	0.1195	-0.2314	-0.1819	0.0313	-0.0036	0.1982	0.0456	-0.0536	-0.5823	-0.2899	-0.3122	-0.9787	0.0807	-0.4559	0.0658	-0.3105	0.0141	-0.2297	0.7723	0.5042	0.3165	-0.8769	-0.8112	-0.8513	0.7158	-0.9511	-0.8272	0.1057	-0.1433	1.2976	0.1886	-0.3376	-2.7219	-0.7807	-1.1404	-4.3796	0.3568	-1.4475	0.2025
RTO4_8373	15	1647							SUPERFAMILY--SSF51695	0.4193	-0.1779	0.0548	0.171	0.2926	0.0296	0.2863	-0.0321	0.0555	0.4143	0.037	0.3165	-0.0704	-0.0058	-0.1202	-0.1001	-0.3042	-0.4062	-0.3099	0.2301	0.2694	0.1099	0.2452	0.1451	1.6744	-0.9225	0.2592	1.0376	1.527	0.3263	1.7012	-0.064	0.1937	2.0338	0.2313	1.3192	-0.4576	-0.0245	-0.3891	-0.3276
RTO4_8374	31	5360							SUPERFAMILY--SSF47676	-0.222	-0.2237	-0.3677	-0.293	-0.3405	-0.0267	-0.0702	0.0631	0.0932	0.3032	-0.0183	0.2881	-0.0782	0.1053	-0.278	0.0338	0.1264	0.0982	0.2317	0.4775	0.1491	0.1995	-0.027	0.0068	-1.5697	-1.6923	-2.6082	-2.2476	-2.6347	-0.3399	-0.7005	0.4336	0.8895	2.2888	-0.0921	2.0183	-0.5971	0.6416	-1.3394	0.2141
RTO4_8376	28	3556				ATH1	PGGHG		K01194 TREH, treA, treF alpha,alpha-trehalase	0.1387	0.1361	0.126	0.1512	0.2179	0.1938	0.1554	-0.0257	-0.2177	-0.1503	0.0157	-0.0599	-0.0134	0.0875	-0.0973	0.3647	0.0651	-0.0839	0.1526	0.0758	0.1181	-0.0215	-0.2839	0.0808	0.7902	1.0992	0.965	1.1227	1.5657	1.7717	1.3632	-0.2944	-1.6872	-0.7833	0.2703	-0.3287	-0.1816	0.5299	-0.1634	1.6037
RTO4_8377	7	888							Hypothetical Protein	-0.0294	0.2181	0.157	0.0035	0.3713	0.1661	0.2976	-0.3475	-0.4392	-0.3722	-0.236	0.3031	-0.2075	-0.0248	-0.0126	0.554	-0.0125	0.0409	-0.0372	0.1291	0.2841	0.1165	-0.211	0.3429	-0.162	1.3954	0.8563	-0.0194	2.2072	0.7282	1.4201	-1.9833	-2.4841	-1.5255	-0.6859	1.3088	-1.0213	-0.0881	-0.0262	1.3878
RTO4_8378	6	874							Hypothetical Protein	0.3639	0.3424	0.2744	-0.1235	0.4339	-0.067	-0.3557	0.2106	0.2284	0.3387	-0.6949	0.3019	-0.6068	0.0892	-0.2947	-1.4576	-0.5139	0.0041	-0.4246	0.1944	-0.3093	-0.1004	0.083	-1.3746	1.3507	1.7191	1.2614	-0.3889	2.0053	-0.413	-1.9949	0.6499	1.176	1.2562	-1.5906	0.8313	-1.7055	0.2851	-0.5221	-2.5737
RTO4_8379	5	864							Hypothetical Protein	0.146	-0.0313	-0.059	-0.1187	-0.0756	0.3129	0.3024	-0.3627	-0.0796	0.0652	-1.2441	0.4429	0.1292	-0.4733	0.1635	0.6227	0.1036	0.0128	-0.3697	-0.1269	-0.1533	0.0365	-0.3227	0.3	0.1745	-0.1479	-0.3747	-0.5912	-0.2778	1.0418	1.0986	-1.3424	-0.2244	0.3559	-1.8233	1.1044	0.4369	-1.4147	0.3274	0.9917
RTO4_8380	6	842					MYL12B,MYL9,MYL12A		K12757 MYL12 myosin regulatory light chain 12	-0.0513	0.3686	0.3266	0.3972	0.3482	0.0718	-0.0747	0.4051	0.2861	0.3413	-0.6426	0.2829	0.1079	0.0085	0.2067	-0.2386	-0.2772	0.0406	-0.2687	0.191	0.2849	0.3977	0.1814	-0.0572	-0.6679	1.2131	1.5746	1.4889	1.5213	0.0193	-0.0742	1.4491	1.2399	1.1764	-1.1826	1.1106	0.0677	0.0281	0.6133	-0.179
RTO4_8384	56	4347							K03407 cheA two-component system, chemotaxis family, sensor kinase CheA	-0.06	0.1509	0.0712	0.1589	0.2544	-0.0277	-0.0144	-0.0595	-0.0153	0.1263	0.0867	0.0918	0.114	0.0426	0.0531	-0.3142	0.0147	0.134	0.0573	0.1174	-0.0207	0.1705	0.3887	0.0746	-0.5311	1.2737	0.4621	1.2647	2.0439	-0.2733	-0.1574	-0.529	-0.0418	1.1694	0.7046	0.7391	1.0798	0.288	0.3265	-2.075
RTO4_8386	12	1448							KOG1515 Arylacetamide deacetylase	-0.2415	-0.1999	-0.081	0.0827	0.1483	0.2131	0.063	-0.0607	-0.0314	0.1002	-0.2723	-0.138	-0.3311	-0.0338	-0.1344	0.4876	-0.0006	-0.0844	-0.0345	0.1459	-0.0306	0.0115	-0.3999	0.0877	-1.2196	-0.985	-0.5999	0.3907	0.605	1.1804	0.702	-0.2594	0.0374	0.6364	-0.9097	-0.4781	-1.3713	-0.239	-0.3454	1.5809
RTO4_8387	16	2353							KOG1399 Flavin-containing monooxygenase	-0.323	-0.4278	-0.3464	-0.0394	-0.2954	-0.0747	-0.0548	0.0325	-0.2087	0.0698	0.1322	-0.1785	0.1801	0.094	0.4754	0.0786	0.0237	0.0332	0.1177	-0.1329	-0.0472	0.3425	0.1233	0.2019	-1.4204	-1.9009	-1.6488	-0.296	-1.1766	-0.3622	-0.4723	-0.1075	-0.9131	0.4053	0.4979	-0.8786	0.8957	0.4175	1.4988	0.2462
RTO4_8388	21	4268							KOG0519 Sensory transduction histidine kinase	-0.1967	0.0609	0.0739	0.0019	0.1558	-0.1833	0.0164	-0.4186	-0.6201	-0.0705	0.1337	-0.0763	0.0071	0.0104	0.0746	0.21	0.1694	0.0511	0.1799	-0.1693	0.0403	-0.0947	-0.3097	-0.0997	-1.1312	0.244	0.453	-0.0822	0.8572	-1.469	0.1593	-2.6468	-4.114	-0.5458	0.5546	-0.9315	0.1413	0.047	0.3515	0.5717
RTO4_8389	2	1104							SUPERFAMILY--SSF51045	1.4621	-0.2663	-0.0625	0.1134	0.468	-0.0752	0.4317	0.4376	0.5099	0.6135	-1.3427	0.2934	-0.1808	-0.3267	-0.7405	0.343	0.0608	-0.1054	-0.2659	0.027	-0.237	-0.7136	-0.3826	-0.0396	2.7176	-1.0964	-0.4374	0.0403	1.2992	0.0894	0.7849	1.4488	1.2136	1.0915	-1.1207	0.3121	-0.2184	-0.6435	-0.9384	0.1803
RTO4_8390	5	948							SUPERFAMILY--SSF51045	-0.1699	-0.4366	-0.2842	-0.0673	0.0867	0.264	0.0445	-0.1255	0.2348	0.1072	0.2822	-0.1053	-0.0577	0.0292	0.1023	0.3705	-0.2955	-0.0447	-0.2663	0.3973	0.4186	0.4996	-0.2264	0.1441	-0.626	-0.7401	-1.2684	-0.0643	0.5498	0.7565	0.1141	-0.1201	0.8032	0.3055	0.9778	-0.3091	-0.2992	0.0762	0.232	1.4959
RTO4_8392	3	869							Hypothetical Protein	-0.2029	0.055	-0.1005	-0.6152	-0.2604	0.8303	0.6277	0.187	0.1738	0.0286	-0.5719	0.3928	-0.2195	-0.1784	0.0768	-0.8344	0.2318	0.146	0.0534	-0.183	0.1414	-0.1062	0.7639	-0.0705	-0.5589	0.0347	-0.3297	-1.9778	-0.7911	2.8207	2.2101	0.4127	0.4972	-0.1249	-0.4595	1.1523	-0.7026	-0.5753	0.1219	-0.4759
RTO4_8393	4	1042							Hypothetical Protein	-0.1602	0.6907	-0.074	-0.1496	0.4296	0.2049	0.1692	0.1215	0.6311	0.5551	-0.6627	-0.3333	-0.7856	1.3353	-0.5535	-0.7155	-1.4996	-0.4223	-0.1644	-0.6318	-0.8926	-1.1853	-0.2012	-0.9168	-0.6621	2.1447	-0.0308	-0.7016	1.2515	0.7822	0.979	0.3869	1.744	1.3117	-1.3434	-0.9591	-1.998	1.0021	-1.0512	-1.2402
RTO4_8396	6	1014							Hypothetical Protein	0.064	-0.0786	-0.3159	-0.0808	0.0426	-0.1271	0.444	-0.0661	-0.0963	0.2822	-0.2135	-0.0622	0.0046	-0.0244	0.1537	0.2347	-0.0618	-0.1536	-0.0862	-0.0548	0.1889	0.0989	-0.0931	0.1416	0.2055	-0.3053	-1.3088	-0.3356	0.0829	-0.5293	1.7871	-0.2991	-0.446	1.1054	-0.534	0.0221	-0.073	-0.0819	0.4191	0.6543
RTO4_8397	9	726							HMMPfam-Swi5-PF07061	0.0875	-0.5011	-0.2003	-0.0988	-0.1314	-0.0666	-0.0755	-0.0189	0.0247	0.0873	0.4107	0.0929	0.0684	-0.0587	0.0185	0.1835	-0.1674	-0.2679	-0.226	0.044	0.1665	0.0626	0.2369	0.4204	0.5839	-2.7018	-1.344	-0.5042	-0.5942	-0.3717	-0.3028	-0.2981	0.0888	0.4624	1.6875	0.4549	0.5428	-0.1934	0.0633	0.6221
RTO4_8398	11	1711				YMR209C			KOG2798 Putative trehalase	0.0534	-0.4741	-0.5359	-0.5707	-0.6359	-0.475	-0.1342	-0.4968	-0.6361	-0.5072	-0.1526	-0.6821	0.1848	0.193	-0.2402	-0.0031	-0.3618	-0.1772	-0.1688	-0.103	-0.4999	-0.3432	0.1671	0.164	0.1725	-2.5567	-3.0358	-3.6015	-3.621	-2.7334	-0.8887	-2.9296	-3.1105	-2.5163	-0.3698	-2.648	0.9808	0.748	-0.7124	-0.0065
RTO4_8402	2	2795							BLAST proteophosphoglycan 5 [Moniliophthora roreri MCA ...	0.1362	-1.2646	-1.1405	-0.8083	-1.1482	-1.2346	-1.0993	-1.0093	-3.1142	-3.0235	-0.0565	0.6767	-1.4833	4.4373	-0.2654	-2.3784	-2.1772	-2.1759	2.2601	1.1873	1.055	0.9219	-1.1418	-3.5202	0.1648	-0.9554	-1.0904	-1.2168	-1.0589	-1.3384	-1.3484	-0.9965	-1.7609	-1.5475	0.2171	0.2002	-1.939	4.2206	-0.077	-1.053
RTO4_8403	10	1030				YKL071W			KOG1611 Predicted short chain-type dehydrogenase	0.2038	-0.0487	-0.1253	0.0339	0.2383	-0.0086	0.1861	-0.1603	-0.1982	0.1316	-0.0275	-0.0543	0.3108	0.2277	0.2931	-0.4535	-0.1145	-0.0678	0.1132	-0.247	-0.187	0.0461	0.2249	-0.2285	0.6732	-0.1855	-0.7353	0.2064	1.2051	-0.1966	0.9782	-0.7855	-1.0817	0.7103	0.5161	-0.2008	1.307	0.7815	1.1134	-1.1679
RTO4_8404	19	3963							K00694 bcsA cellulose synthase (UDP-forming)	0.4577	0.3089	0.1731	0.0738	0.3004	0.2386	0.1133	0.0542	-0.0952	0.2993	-0.0259	0.282	0.0174	-0.0689	0.3757	0.0394	0.032	-0.0668	-0.037	-0.0748	0.2472	0.3009	0.1755	0.2149	2.2468	1.9853	1.141	0.5152	2.1521	1.8438	0.7912	0.209	-0.7808	1.7208	-0.1597	1.4559	0.0664	-0.3572	1.637	0.1646
RTO4_8405	31	2175							HMMPfam-Variant SH3 domain-PF14604,ProSiteProfiles-Src homology 3 (SH3) domain profile.-PS50002,SMART-Src homology 3 domains-SM00326,SUPERFAMILY--SSF50044	0.4349	0.229	0.2314	0.3927	0.2886	0.5753	0.394	0.2092	-0.0523	0.4589	-0.342	-0.0567	0.17	0.1802	0.7515	0.7355	-0.1393	-0.1399	0.0409	-0.4464	0.1365	0.3051	-0.1799	0.5557	3.6559	1.9776	2.363	4.0283	2.8017	5.6746	3.88	1.6368	-0.5229	3.6585	-2.4266	-0.5059	1.3921	1.2849	4.6873	4.7908
RTO4_8406	12	943							HMMPfam-BTB/POZ domain-PF00651,ProSiteProfiles-BTB domain profile.-PS50097	-0.1848	0.0405	-0.0524	0.1969	0.0032	0.2602	0.1242	-0.3209	-0.4863	-0.3811	-0.6799	-0.1262	0.0802	-0.0986	0.0781	0.2854	-0.0044	0.07	-0.103	0.07	0.166	0.1482	0.0145	0.2999	-1.2417	0.1626	-0.4099	1.0392	0.0052	1.454	0.5309	-1.8007	-2.8571	-2.0041	-2.232	-0.414	0.2561	-0.404	0.2426	0.6753
RTO4_8407	14	894							HMMPfam-BTB/POZ domain-PF00651,ProSiteProfiles-BTB domain profile.-PS50097,SUPERFAMILY--SSF54695	-0.1172	-0.1421	-0.0269	-0.0256	0.1431	0.2883	0.4273	0.209	-0.1049	0.1497	-0.1158	0.0239	0.0919	0.0307	-0.0914	0.333	-0.0342	-0.0278	-0.0035	0.2194	-0.0537	0.128	-0.1539	0.1791	-0.506	-0.6688	-0.1401	-0.0979	0.7345	1.9161	2.2024	0.914	-0.5321	0.3938	-0.4276	-0.0984	0.4313	0.269	-0.0917	0.7451
RTO4_8408	12	1099							Hypothetical Protein	0.1518	-0.1469	-0.1206	-0.0646	-0.0988	0.0229	0.1384	0.149	0.2871	0.0872	-0.1308	-0.0158	0.1151	0.1527	-0.2092	-0.0971	0.0236	0.2123	0.1763	0.242	-0.0179	0.0328	0.3064	0.2093	0.655	-0.7633	-1.3187	-0.354	-0.5194	0.0554	0.8114	0.6974	1.5	0.1901	-0.4797	-0.0606	0.6009	0.65	-0.9321	-0.298
RTO4_8411	8	1210				YUH1	UCHL3		K05609 UCHL3, YUH1 ubiquitin carboxyl-terminal hydrolase L3	0.0261	-0.5669	-0.4332	-0.3381	-0.5197	0.058	-0.1807	-0.0806	-0.2759	-0.2921	0.3288	0.1296	-0.0029	0.1824	0.2661	-0.0715	-0.2694	-0.2023	-0.087	-0.1118	0.4392	0.1543	-0.1593	-0.2308	0.1375	-2.1413	-1.6426	-1.3947	-2.2781	0.4161	-0.6569	-0.3421	-0.8549	-1.0756	0.8907	0.3167	0.0637	0.5819	0.5083	-0.1274
RTO4_8412	7	2143							Hypothetical Protein	0.2762	0.3014	-0.3502	-0.2996	0.254	-0.5043	-0.1688	0.0095	-0.1616	-0.0351	-0.2514	-0.4257	-0.0583	0.2624	-0.2985	0.653	-0.4232	-0.372	-0.1608	0.1573	-0.2802	-0.1412	-0.3327	0.3203	0.7406	0.7638	-1.1212	-0.8297	0.8229	-1.4407	-0.5833	0.0188	-0.6138	-0.2082	-0.3098	-1.1504	-0.2559	0.7424	-0.5196	1.2506
RTO4_8413	9	2190							SUPERFAMILY--SSF51445	0.378	0.1853	0.1717	0.0143	0.0868	-0.0838	-0.0953	-0.1419	-0.0942	-0.043	0.0533	0.5395	0.236	0.0634	-0.0244	-0.0871	0.0501	0.0754	0.1135	0.4128	0.1786	0.3883	0.1862	0.0992	2.2562	0.9977	0.9153	0.0704	0.6104	-0.5862	-0.4045	-1.1594	-0.3961	-0.4811	0.2307	2.2948	1.3112	0.2734	-0.0739	-0.3361
RTO4_8414	33	3175							HMMPfam-Protein of unknown function (DUF3292)-PF11696	-0.0349	-0.0968	-0.0894	-0.1203	0.0324	-0.0612	0.1163	-0.116	-0.1923	0.1227	0.2542	-0.1446	0.1928	-0.0736	-0.1545	0.1263	0.0414	0.0004	-0.0322	-0.0405	0.0177	-0.195	0.0906	0.217	-0.262	-0.7639	-0.8263	-0.9079	0.2104	-0.544	0.9548	-0.9447	-1.7129	1.1761	1.6867	-1.0307	1.4385	-0.4475	-0.6311	0.6942
RTO4_8415	7	1010							HMMPfam-Serine hydrolase (FSH1)-PF03959,SUPERFAMILY--SSF53474	-0.037	-0.181	0.2588	0.318	0.1496	-0.221	-0.2265	-0.0508	-0.1349	-0.0222	0.2067	0.03	0.4584	-0.2704	0.1789	0.2703	0.1556	0.2249	-0.1147	-0.1245	-0.0778	0.0544	0.0958	0.3661	0.0837	-0.6018	0.8371	1.1999	0.5112	-0.8701	-0.8559	-0.3444	-0.5459	-0.2981	0.4524	0.2056	1.9761	-0.6045	0.447	0.605
RTO4_8416	3	1047							HMMPfam-Serine hydrolase (FSH1)-PF03959,SUPERFAMILY--SSF53474	-0.7677	-0.9291	-1.0532	-0.5202	-1.041	-0.3547	-0.0197	0.2122	-0.1158	0.2943	0.1745	-0.4462	0.6726	0.2931	-1.0506	-0.2174	0.4367	0.4077	0.7298	0.6862	-0.0837	-0.3644	-0.2236	-0.441	-0.8852	-1.658	-1.7062	-0.8804	-1.8587	-0.41	-0.1334	0.3884	-0.2245	0.3823	0.7744	-0.4711	1.0222	0.359	-0.9094	-0.219
RTO4_8417	1	861				TAF9	TAF9B,TAF9		K03133 TAF9B, TAF9 transcription initiation factor TFIID subunit 9B	0.2976	-0.1437	0.061	0.1875	-0.1954	-0.0204	-0.0511	0.4776	0.4374	0.4388	-0.6907	-0.558	0.0457	0.1026	0.009	-0.2288	-0.3269	-0.4651	-0.2243	-0.0462	-0.2519	-0.0372	0.504	0.2752	0.5371	-0.2203	0.3337	0.4581	-0.4643	-0.0878	-0.142	0.9683	0.881	0.7514	-0.7504	-1.0354	0.2143	0.1677	0.0232	-0.2768
RTO4_8418	10	865				YKL071W			KOG1611 Predicted short chain-type dehydrogenase	0.1538	-0.1801	-0.0626	-0.0301	-0.201	-0.0982	0.0616	-0.227	-0.1497	-0.4077	0.4699	-0.5632	-0.2151	-0.0531	-0.413	0.4756	0.0449	0.2092	-0.0082	0.1355	0.1402	-0.2774	-0.4848	-0.0092	0.4729	-0.6884	-0.4113	-0.3987	-0.8349	-0.5113	0.3913	-1.1529	-0.693	-1.8298	1.3888	-2.0329	-0.9417	-0.2122	-1.1985	1.7515
RTO4_8419	35	5993					KIF1A,KIF1B,KIF1C		K10392 KIF1 kinesin family member 1	0.0384	-0.4204	-0.6215	-0.5065	-0.4264	-0.3966	-0.3316	-0.6548	-0.9019	-0.5777	0.3902	-0.1427	0.2482	-0.2068	-0.3405	0.093	0.1165	-0.0373	-0.0903	0.2021	0.1768	-0.1384	0.1576	0.2506	0.2464	-2.8325	-4.6462	-3.7567	-3.119	-2.7192	-2.62	-4.7267	-6.1063	-3.8588	2.2675	-0.8605	1.8955	-1.2173	-1.3574	0.5009
RTO4_8420	11	581							Hypothetical Protein	-0.1752	-0.5127	-0.2655	-0.2541	-0.2617	-0.1274	-0.0215	-0.3781	-0.664	-0.0788	-0.8071	-0.3989	-0.4937	-0.0139	-0.023	-0.0824	-0.253	-0.3076	-0.2668	0.3162	0.0451	0.2932	0.1185	0.0361	-0.4745	-2.4317	-0.7817	-0.6758	-0.7739	-0.4491	0.1947	-1.9712	-2.7853	-0.4247	-2.4334	-1.4674	-2.2473	-0.054	-0.0755	-0.2242
RTO4_8422	9	1309				CST26,YDR018C	LCLAT1		KOG1505 Lysophosphatidic acid acyltransferase LPAAT and related acyltransferases	0.2928	-0.1096	-0.2987	-0.4022	-0.3467	0.7023	0.7517	0.0436	-0.1026	0.0566	-0.8846	-0.1222	0.0261	0.2379	-0.0406	-0.2417	0.1171	-0.2001	0.355	-0.098	-0.1702	-0.1387	0.2543	0.0126	0.9524	-0.1248	-1.1532	-1.2608	-1.1442	2.9397	2.9331	0.1862	-0.0052	0.5447	-0.8354	-0.3452	0.066	0.7262	-0.1413	-0.7604
RTO4_8423	2	1473							HMMPfam-Endonuclease/Exonuclease/phosphatase family-PF03372,SUPERFAMILY--SSF56219	0.3722	-0.0354	0.0986	0.0846	0.0658	-0.0744	-0.0359	0.4352	0.3199	0.7207	-0.4532	-0.1715	0.4913	0.2582	0.1187	-0.1299	0.2097	0.2022	0.4679	0.3163	0.4586	0.435	0.3063	0.1764	1.522	-0.2076	0.351	0.3751	0.555	-0.1716	0.0431	1.3357	1.2026	2.2079	-0.2517	-0.457	1.4386	0.6012	0.2015	-0.2708
RTO4_8426	17	2286							HMMPfam-Arrestin (or S-antigen), N-terminal domain-PF00339,SUPERFAMILY--SSF81296	0.0492	0.2064	0.163	0.0414	0.0446	0.2794	0.3262	-0.0157	0.1759	0.3699	-0.0257	-0.049	0.0315	0.0341	-0.1674	0.5312	-0.1047	0.0462	-0.0707	0.1881	-0.0031	0.0207	-0.7679	-0.2368	0.3476	1.233	0.9657	0.0203	0.0787	2.4778	2.4715	-0.1462	1.172	1.5999	0.0886	-0.3811	0.1693	0.1747	-0.8798	2.0158
RTO4_8427	10	893							Hypothetical Protein	0.451	0.1179	-0.2627	-0.0214	0.0111	-0.3088	-0.0536	0.1369	0.0488	0.4426	-0.7866	-0.0986	-0.2664	-0.1938	-0.1019	-0.0688	0.0146	-0.1038	-0.1792	-0.2354	-0.2999	-0.3373	0.0183	-0.0505	1.2429	0.5778	-1.2389	-0.199	0.0427	-1.3911	-0.5693	0.565	0.2358	1.811	-2.0132	-0.3957	-1.5386	-0.4885	-0.3116	-0.031
RTO4_8428	2	338							Hypothetical Protein	0.7363	-0.0868	-1.0501	-0.2133	-0.4504	-0.159	-0.131	-0.0382	0.0827	-0.1152	-0.0391	-0.7616	0.6859	0.3071	0.062	0.3915	0.0289	-0.0048	0.3359	-0.8676	-0.8647	-0.8055	0.1651	0.5566	-0.2557	0.0002	-1.7285	-0.4503	-0.6727	-0.4171	-0.2884	0.0705	0.1722	-0.1561	0.0132	-0.8724	1.0725	0.0669	0.0549	0.3878
RTO4_8429	9	1594							SUPERFAMILY--SSF52047	-0.6419	-0.1884	0.2308	0.2742	-0.091	-0.07	0.3234	-0.1531	-0.3455	0.4547	-1.0932	-0.2733	0.4026	0.0153	0.3181	0.2876	0.0255	0.0502	0.0408	0.3643	0.0896	0.6824	-0.1109	0.1767	-1.7448	-0.5471	0.7685	0.7394	-0.3544	-0.3597	1.2316	-0.5994	-1.2709	1.8626	-1.6382	-0.5391	1.644	0.0136	0.5932	0.5985
RTO4_8430	7	1198							HMMPfam-HPP family-PF04982	0.1199	0.1674	-0.071	0.0571	0.059	0.3019	-0.0825	0.0255	-0.173	-0.4402	-0.1561	-0.0273	0.2252	0.4846	0.2344	-0.0916	-0.3623	-0.1074	0.1224	-0.2661	-0.268	-0.0317	0.0019	-0.0897	0.5242	0.8022	-0.6501	-0.0803	0.3641	1.7731	-0.4478	-0.0906	-0.7514	-1.4779	-0.7553	-0.4093	1.9492	1.6678	1.0606	-0.2838
RTO4_8431	4	1118							K01800 maiA, GSTZ1 maleylacetoacetate isomerase	0.4679	0.1999	0.0176	0.2427	0.0422	0.1394	-0.3013	-0.0319	-0.2812	0.0292	-0.3129	0.2887	0.0329	0.0406	-0.515	0.143	0.039	0.3523	0.0796	0.4771	0.0102	-0.0378	-0.5491	-0.4061	0.8779	0.6311	0.1266	0.6907	0.0094	0.564	-1.1985	-0.1632	-1.1548	0.6908	0.1712	0.6605	-0.0511	0.0629	-0.7124	0.2769
RTO4_8432	1	2052							HMMPfam-Transcription initiation factor TFIID component TAF4 family-PF05236	0.7198	-0.0217	0.0575	0.3747	0.3837	-0.0279	0.1088	-0.5154	-0.7527	-0.7692	-0.5636	-0.8486	0.1086	0.4541	-1.1003	0.227	-0.4923	0.3649	-0.0382	0.4723	-1.5858	-0.628	-0.3204	-0.0935	1.0851	-0.0201	-0.0227	0.485	0.5558	-0.0413	0.2549	-1.0461	-1.3624	-1.2214	-0.3983	-1.0991	0.2388	0.5223	-1.1791	0.1951
RTO4_8433	5	3804				STO1	NCBP1		K12882 NCBP1, CBP80 nuclear cap-binding protein subunit 1	-0.3093	1.3859	0.6049	1.0632	1.3212	-0.4091	-0.4231	1.117	0.1548	-0.543	-1.2941	-1.1416	0.1716	-0.6539	2.2845	2.5064	0.4245	0.2106	-0.2294	-1.6837	-0.6684	0.6008	-2.0812	0.4252	-0.8581	2.5598	1.2414	2.0241	2.1474	-1.2316	-1.2576	1.807	-0.2214	-1.2721	-0.5228	-1.3907	0.3729	-0.4406	2.5414	2.2223
RTO4_8434	5	1334				YDL119C	SLC25A38		K15118 SLC25A38 solute carrier family 25, member 38	0.351	-0.1668	-0.0678	-0.2856	-0.0964	-0.2296	-0.2065	0.4855	-0.0734	0.0023	0.4302	-0.4708	-0.1174	-0.0957	-0.9926	0.1031	-0.0826	-0.1868	-0.1783	0.5288	-1.2265	-0.4638	-0.8066	-0.7035	1.2675	-0.8678	-0.1115	-1.5328	-0.3752	-1.4288	-1.2313	1.8592	-0.5343	-0.2405	1.3861	-1.7095	-0.5911	-0.3154	-3.0101	0.2536
RTO4_8435	11	1847				CPR6	PPID		K05864 PPID, CYPD peptidyl-prolyl isomerase D	0.285	0.075	-0.0642	-0.2603	-0.1911	0.0711	0.1946	-0.0323	0.0208	0.1183	-0.2072	0.1163	0.1896	-0.168	-0.1203	0.26	0.026	-0.0941	-0.142	-0.0116	-0.0229	-0.1319	-0.133	0.127	1.0024	0.3488	-0.1644	-1.0353	-0.7763	0.4037	1.29	-0.146	0.12	0.6001	-0.6793	0.4342	0.7313	-0.6584	-0.3554	0.5576
RTO4_8436	4	5066				MTR4,SKI2	SKIV2L,SKIV2L2		K12599 SKI2, SKIV2L antiviral helicase SKI2	0.6164	-0.928	-1.0543	-0.9094	-0.6987	-0.9233	-0.0364	-0.6872	-0.5607	-0.1312	1.3442	0.0063	-0.9243	-0.0874	-0.6811	-0.473	0.0071	-0.1199	-0.0803	0.3473	-0.4335	-0.3337	-0.8571	-1.3301	1.2607	-2.6922	-3.9129	-3.0077	-2.2923	-3.5498	-0.0671	-2.1769	-2.0818	-0.2299	3.0412	-0.4827	-1.763	-0.0247	-1.536	-0.5024
RTO4_8438	4	1056							HMMPfam-Membrane-associating domain-PF01284	-0.0555	1.2492	0.9174	0.7599	0.7982	0.395	1.1886	0.7641	0.6594	0.6378	-0.694	0.6467	0.515	-0.6183	-0.4414	-0.2702	0.7664	0.469	0.1482	1.2486	-0.0618	0.8072	0.5271	0.2568	-0.1275	3.2843	2.2243	2.0241	1.8576	1.5139	5.7893	3.4161	2.8477	1.7602	-1.4531	2.0716	1.501	-1.86	-0.9473	-1.1033
RTO4_8440	6	486							BLAST apses-domain-containing protein [Moesziomyces ant...	0.4077	-0.3862	-0.2239	-0.1289	-0.2161	0.0849	-0.2796	-0.5083	-0.5763	-0.1297	-0.0301	0.3231	-0.1558	-0.3232	-0.1289	0.0553	0.3763	0.1901	0.0531	0.4496	0.4099	0.3207	-0.1159	-0.0606	1.7485	-1.9059	-1.178	-0.6365	-1.1662	0.5088	-1.5507	-2.3621	-3.0736	-0.8342	-0.0103	1.1253	-0.836	-1.3484	-0.4376	0.1379
RTO4_8441	13	3987				CHS2,CHS1			K00698 CHS1 chitin synthase	-0.096	-0.0734	0.1855	0.1296	0.261	-0.1833	0.0161	0.0882	0.1424	0.2927	-0.1263	-0.4536	-0.2245	-0.0546	0.1615	-0.2882	-0.0324	0.0554	-0.087	0.0093	-0.1346	0.1708	0.2334	-0.0548	-0.6246	-0.4559	0.8374	0.6216	1.265	-1.1467	-0.0776	0.4707	0.654	1.7021	-0.4561	-1.9695	-1.4014	-0.1339	0.5181	-0.6311
RTO4_8443	9	1347				ECM31			K00606 panB 3-methyl-2-oxobutanoate hydroxymethyltransferase	0.0131	0.4274	0.646	0.3195	0.4607	0.1292	0.2836	0.0139	0.3288	0.2011	-0.5407	0.6234	-0.0922	0.1627	-0.0329	0.3454	-0.1969	-0.0323	-0.0341	0.5706	0.4414	0.5377	-0.0469	0.2985	-0.7824	1.7205	3.0737	1.5093	2.0337	0.627	1.4327	-0.0647	1.4939	0.9124	-1.3792	1.8984	-0.6792	0.7445	-0.1307	0.0507
RTO4_8447	8	2226							K04906 KCNH3 potassium voltage-gated channel Eag-related subfamily H member 3	-0.7226	-0.2056	-0.3178	-0.337	-0.2425	-0.894	-0.3032	-0.1652	-0.0952	-0.3845	0.0413	0.2041	0.2492	-0.0041	-0.2054	-0.4434	0.2776	0.2122	0.2735	0.2197	0.1196	0.0143	0.2084	-0.235	-2.2712	-0.7256	-1.2155	-1.3479	-0.9693	-3.1193	-1.2352	-0.7584	-0.8873	-1.5641	0.1237	0.9347	0.9663	-0.0156	-0.6571	-0.9519
RTO4_8448	7	2434							K04911 KCNH8 potassium voltage-gated channel Eag-related subfamily H member 8	0.6392	-0.0466	0.2494	0.0469	0.179	0.0804	-0.0433	0.1482	0.1221	0.011	-0.7709	-0.1227	-0.087	-0.573	0.0521	-0.1044	0.108	-0.0789	-0.465	0.042	-0.1807	0.0941	0.0375	-0.0669	1.8675	-0.1312	1.1082	0.2862	0.8339	0.4535	-0.1117	0.5898	0.699	0.2892	-2.1762	-0.5792	-0.2801	-1.9053	0.1231	-0.2821
RTO4_8449	6	2451					COPS2		K12176 COPS2, CSN2, TRIP15 COP9 signalosome complex subunit 2	-0.0491	-0.4509	0.0208	-0.0642	-0.5329	-0.1575	-0.5369	-0.2133	-0.7023	-1.2704	0.2946	0.653	-1.5468	-0.3432	0.4326	-1.4632	0.0477	-0.1422	-0.2955	0.0269	-0.2532	0.4594	0.1936	-1.2697	-0.3252	-1.0152	-0.0567	-0.086	-1.5953	-0.475	-1.4076	-0.8241	-1.9675	-2.6673	0.6675	1.8538	-3.2286	-0.7788	0.8946	-0.7287
RTO4_8450	22	2637							KOG0519 Sensory transduction histidine kinase	0.1605	0.0659	-0.099	-0.0104	0.0154	0.0744	0.1437	0.0671	-0.1373	-0.1917	0.059	-0.0296	0.1357	-0.0421	-0.0375	-0.1802	0.1617	0.0772	0.1196	0.1385	-0.0035	0.101	0.1701	-0.0101	0.6873	0.4617	-0.6514	-0.0619	0.1121	0.5632	1.1306	0.5047	-0.8323	-0.9667	0.2877	-0.1859	0.7918	-0.1982	-0.1479	-1.0456
RTO4_8451	17	3787							Hypothetical Protein	0.2095	-0.1377	-0.1713	-0.0268	-0.0336	0.0696	0.3581	-0.3136	-0.4742	-0.4474	-0.4805	-0.0221	0.0812	0.3286	0.2033	0.0698	-0.0428	0.0773	0.2858	0.1386	0.0333	0.3419	-0.0962	-0.0264	0.8669	-0.4996	-0.6946	-0.0939	-0.0187	0.5878	2.0235	-1.6332	-2.496	-2.0511	-1.6619	-0.0171	0.4253	1.4812	0.7991	0.0864
RTO4_8452	1	893				HNT2	FHIT		K01522 FHIT bis(5'-adenosyl)-triphosphatase	-0.198	0.867	0.6147	0.5393	0.638	-0.1524	-0.975	1.0536	0.2412	0.5677	-2.729	-0.4847	-1.7764	-0.1386	-0.6553	0.8869	-0.4936	-0.0338	-0.6322	0.2373	-0.711	-0.418	-1.2083	-0.3214	-0.1544	1.1957	0.678	0.5454	0.6509	-0.2995	-1.302	1.4283	0.3665	0.7247	-0.5928	-0.3587	-1.6942	-0.1213	-0.5202	0.2329
RTO4_8453	8	1506							BLAST glutamine synthetase [Sanghuangporus baumii]	0.0831	-0.3716	-0.4368	-0.0109	-0.2009	-0.233	0.0354	-0.1298	-0.5267	-0.0091	0.0866	-0.0158	0.1158	0.1813	0.0831	0.0868	-0.0138	0.0531	0.1675	0.0006	0.0749	0.0836	0.0702	0.157	0.3627	-1.8563	-2.5618	-0.1524	-0.9733	-1.2973	0.2094	-0.5594	-2.1374	0.0234	0.3728	-0.432	0.5039	0.9414	0.4267	0.2846
RTO4_8454	11	1867				CDA1			K01452 E3.5.1.41 chitin deacetylase	-0.1252	-0.4656	-0.5026	-0.2226	-0.4724	-0.4091	-0.4473	-0.2484	-0.3661	-0.1331	0.2197	-0.0329	-0.0911	-0.2505	0.4326	0.1534	-0.0427	-0.2249	-0.2932	-0.7199	-0.4452	-0.2873	-0.2026	-0.0492	-0.4803	-1.9732	-2.4132	-1.199	-2.0989	-2.009	-1.6708	-1.0683	-1.6772	-0.7024	0.9264	-0.2587	-0.379	-0.4108	1.072	0.3553
RTO4_8455	10	3168							BLAST HAP1, N-terminal [Xanthophyllomyces dendrorhous]	0.0412	0.2341	0.3603	0.2538	0.2527	-0.0395	0.042	0.1338	0.2988	0.4223	-0.7369	0.0443	0.061	-0.0719	-0.4002	-0.0014	-0.1114	-0.2947	-0.1833	0.3377	-0.157	-0.0626	0.1114	0.1099	-0.1332	1.249	1.8407	1.3125	1.2169	-0.1293	0.3694	0.5915	1.5207	2.2661	-1.6606	-0.1189	-0.1116	-0.2603	-1.2564	-0.0037
RTO4_8456	5	1613					ACOT9		K17361 ACOT9 acyl-coenzyme A thioesterase 9	-0.0124	-0.3944	-0.1744	-0.1939	-0.327	-0.0403	0.0612	0.1063	-0.053	0.0553	0.528	-0.6713	0.0343	0.4682	-0.2089	-0.2449	-0.0153	0.0098	0.453	-0.2297	-0.7518	-0.4386	-0.0361	-0.281	-0.0355	-1.1424	-0.6477	-0.4986	-1.3679	-0.18	0.2359	0.3203	-0.2921	0.2021	1.4499	-1.9762	0.2347	0.6074	-0.4262	-0.551
RTO4_8457	7	1607							HMMPfam-Polysaccharide deacetylase-PF01522,ProSiteProfiles-NodB homology domain profile.-PS51677,SUPERFAMILY--SSF88713	-0.338	-0.0794	-0.044	-0.1699	-0.1633	0.268	-0.0678	0.3063	-0.3594	-0.1371	0.2898	-0.0421	-0.1579	0.1553	-0.1484	-0.3925	-0.1674	0.0905	-0.0121	-0.0722	0.0694	-0.2206	0.2859	-0.1065	-1.2282	-0.4466	-0.2671	-1.2023	-0.7895	1.6887	-0.1531	1.3397	-1.3683	-0.4995	0.9073	0.0976	-0.758	0.5323	-0.4944	-0.7892
RTO4_8458	4	625							Hypothetical Protein	-0.0166	-0.1383	0.0627	0.1355	0.4094	0.1874	-0.1688	-0.3473	-0.4771	-0.0352	0.276	0.3517	0.1604	0.0091	-0.0156	-0.4432	-0.163	0.0093	-0.1538	-0.1032	-0.0006	-0.1188	-0.098	-0.5411	-0.1127	-0.3984	0.1107	0.7526	1.0106	0.4658	-0.6315	-1.0823	-1.6353	-0.1864	0.6467	1.0786	0.6094	0.0313	-0.048	-0.9763
RTO4_8459	5	719							HMMPfam-Domain of unknown function (DUF4604)-PF15377	-0.0677	0.3	0.1152	-0.0467	0.193	-0.2141	0.0317	-0.5037	-0.7414	-0.6785	-0.5338	-1.0521	-0.3803	0.0452	0.2923	0.405	-0.2839	-0.0106	-0.2387	0.0017	0.0995	0.294	-0.6384	-0.2334	-0.1969	1.16	0.3331	-0.3769	1.0327	-0.4152	0.0513	-1.6988	-1.9481	-1.9589	-1.3393	-2.6598	-1.3929	0.1309	0.8678	0.747
RTO4_8460	4	1498							KOG2914 Predicted haloacid-halidohydrolase and related hydrolases	-0.0905	-0.0264	-0.0353	-0.4322	-0.062	0.3644	-0.1847	-0.4027	-0.0211	0.2019	-0.0546	-0.4048	0.3881	-0.2541	-0.2176	-0.1032	-0.1518	-0.2621	-0.4059	-0.3563	-0.2542	-0.5739	-0.056	-0.1592	-0.388	-0.1947	0.0042	-1.6097	-0.375	1.5553	-0.6599	-1.2215	0.1943	0.5565	0.1584	-1.31	0.8182	-0.4984	-0.5375	-0.0345
RTO4_8461	4	1518							ProSiteProfiles-BTB domain profile.-PS50097	-0.0704	-0.4115	-0.1796	0.1348	-0.5812	-0.1656	0.1005	0.3214	0.477	0.7032	0.1837	-0.768	-0.179	-0.3635	0.361	-0.0814	0.0723	-0.2657	-0.2913	0.0417	-0.2265	0.4028	-0.3794	-0.4608	-0.227	-1.4447	-0.284	0.4075	-2.0122	-0.8583	0.2566	1.0547	1.4393	1.7665	0.0343	-2.4782	-0.8561	-1.2293	0.1992	-0.0989
RTO4_8462	7	2208							KOG0255 Synaptic vesicle transporter SVOP and related transporters (major facilitator superfamily)	0.3222	-0.1738	-0.0481	-0.0321	0.0722	0.0673	-0.0692	0.4022	0.2156	0.4949	0.1754	0.0996	0.0576	-0.1716	-0.1739	-0.8289	0.2876	-0.013	0.116	-0.0206	-0.2826	-0.1945	0.6569	-0.172	1.114	-0.6669	-0.3353	-0.2717	0.2866	0.4832	-0.2865	1.9951	0.5828	1.9171	0.5539	0.1392	0.5539	-0.6787	-0.4309	-0.2867
RTO4_8465	17	3382							KOG2234 Predicted UDP-galactose transporter	-0.0294	-0.0071	-0.1682	-0.0121	-0.2084	-0.2923	0.0513	-0.3275	-0.2555	-0.0097	0.0298	-0.0038	-0.1368	0.1578	0.133	0.2435	0.0726	0.1415	0.2304	-0.1905	0.0531	-0.0576	-0.0774	0.1661	-0.1617	-0.0096	-0.9358	0.0685	-1.3694	-1.9551	0.4355	-2.1145	-1.4878	0.1069	0.3237	-0.0594	-0.8887	0.8214	0.5772	0.8459
RTO4_8466	5	785							Hypothetical Protein	0.4785	-0.0056	0.071	0.3195	0.0613	0.1886	0.0368	-0.0537	-0.265	-0.0701	0.303	-0.1274	-0.058	-0.1384	-0.0014	0.6646	-0.2707	-0.2172	-0.4091	-0.2903	-0.1429	-0.2917	-0.3824	0.2822	0.855	0.1456	0.4621	1.3355	0.2236	0.5767	-0.202	-0.3725	-1.6234	-0.6732	0.9242	-0.7465	-0.0965	-0.4162	-0.0034	1.4332
RTO4_8467	18	5060							HMMPfam-Fungal cellulose binding domain-PF00734,HMMPfam-GlcNAc-PI de-N-acetylase-PF02585,ProSitePatterns-CBM1 (carbohydrate binding type-1) domain signature.-PS00562,ProSiteProfiles-Coagulation factors 5/8 type C domain (FA58C) profile.-PS50022,ProSiteProfiles-CBM1 (carbohydrate binding type-1) domain profile.-PS51164,SMART-Fungal-type cellulose-binding domain-SM00236,SUPERFAMILY--SSF102588,SUPER…	-0.1864	-0.0421	0.0381	0.0011	0.1907	-0.2575	-0.0448	0.1028	-0.0068	-0.1647	-0.0811	-0.0991	0.1537	-0.0599	0.0196	-0.1161	0.0147	-0.1034	-0.0452	-0.1397	-0.1303	-0.1202	0.3252	0.2091	-1.2512	-0.2868	0.3672	-0.0085	1.7063	-1.7733	-0.3794	0.8901	-0.0575	-1.1161	-0.4257	-0.6902	0.9344	-0.3738	0.1105	-0.528
RTO4_8470	7	1252							HMMPfam-PQ loop repeat-PF04193,SMART-Repeated motif present between transmembrane helices in cystinosin, yeast ERS1p, mannose-P-dolichol utilization defect 1, and other hypothetical proteins.-SM00679	0.5265	-0.3506	-0.1334	0.039	-0.1466	0.6931	0.5512	-0.3263	0.1415	-0.5151	-0.7721	-0.2653	-0.0264	-0.0499	-0.1371	0.3138	-0.1322	-0.4867	-0.1821	-0.2196	-0.0658	-0.3567	-0.3677	-0.0539	1.5275	-1.1987	-0.3073	-0.139	-0.4395	2.6895	1.8678	-0.9549	0.3933	-1.0956	-1.1354	-0.7398	-0.0432	-0.1066	-0.2157	0.6437
RTO4_8471	10	958							Hypothetical Protein	0.0145	-0.2737	-0.2143	-0.2919	-0.2283	0.0181	-0.036	-0.1171	-0.1105	-0.4785	0.3852	0.5838	0.0419	0.3123	-0.6095	0.9766	0.1586	0.2524	0.4709	0.7745	0.3339	0.165	-0.3263	0.6503	-0.3189	-1.2582	-0.9425	-1.1246	-1.1301	0.1801	-0.167	-0.6021	-0.597	-1.8395	1.218	2.5685	-0.0196	1.0232	-1.1849	2.1073
RTO4_8472	10	1454							Hypothetical Protein	-0.3151	0.3599	0.2151	-0.023	0.3325	-0.1982	0.0407	-0.2195	-0.2224	-0.1342	-0.3306	-0.4185	-0.1081	0.0126	-0.0788	0.0524	-0.0541	-0.1782	-0.0415	-0.1538	-0.2908	-0.2326	0.0436	0.096	-1.5104	2.1958	1.1868	-0.0965	1.6919	-1.1558	0.2056	-1.1088	-1.4873	-0.348	-0.9463	-1.8341	-0.5385	0.067	-0.2557	0.1519
RTO4_8477	2	804							Hypothetical Protein	1.044	1.9911	1.7158	1.1336	1.3445	0.9078	1.426	0.5137	1.4438	1.7955	-0.8533	1.2141	0.7174	0.1245	0.0782	-1.0843	0.2446	-0.5845	0.3691	1.4554	1.006	1.5337	0.492	-0.5923	0.445	1.5781	1.3319	0.6681	0.7891	1.5427	2.1447	-0.0118	1.5764	1.87	-0.2251	1.0448	1.0242	0.1351	0.0394	-0.9896
RTO4_8478	6	680				MOH1	YPEL1,YPEL2,YPEL3,YPEL4		KOG3399 Predicted Yippee-type zinc-binding protein	0.0005	0.0141	0.0301	0.1619	-0.3475	0.1583	-0.1718	0.4327	0.4392	0.6078	0.3861	-0.0848	-0.9108	-0.4625	-1.4988	-0.6767	0.2055	0.3308	-0.257	0.1195	-0.3353	-1.3793	-1.1398	-1.8165	0.0628	0.0116	-0.0452	0.3288	-1.1945	0.4935	-0.4766	1.2933	1.042	1.5113	0.7384	-0.4154	-2.0796	-1.2998	-2.6108	-1.0325
RTO4_8479	6	2830							KOG0254 Predicted transporter (major facilitator superfamily)	0.6296	-0.2972	-0.1396	-0.0539	0.3367	0.2387	0.1715	0.569	0.7147	-0.0728	-0.7835	0.5759	-0.0218	0.9769	0.41	-0.4666	-0.0598	0.0845	0.9171	0.1443	0.4838	0.5543	0.4266	-0.04	0.5207	-0.6961	0.0269	-0.0365	0.9336	0.4289	0.3669	1.029	1.35	-0.1812	-1.0153	1.1875	0.6241	1.8967	0.622	-0.5221
RTO4_8480	27	2816					RECQL		K10899 RECQL ATP-dependent DNA helicase Q1	-0.163	-0.1011	-0.2851	-0.3048	-0.1292	-0.1079	-0.0896	-0.0144	0.0019	0.3853	0.1248	-0.0767	0.2603	-0.0542	0.0773	0.6296	-0.0104	-0.0089	-0.0645	0.0343	0.1246	0.1116	-0.2863	0.3433	-1.0979	-0.7124	-2.068	-2.3825	-0.84	-0.933	-0.7523	-0.1184	0.0061	2.3811	0.6685	-0.593	1.957	-0.3296	0.3889	2.9637
RTO4_8481	5	317							KOG0209 P-type ATPase	-0.4171	1.0073	0.7445	0.6462	0.1557	0.0293	0.391	0.09	0.0666	-0.0093	0.0781	-0.2731	0.3719	-0.7575	-1.2998	-0.2572	0.0107	-0.3614	-0.7467	0.9901	0.6591	-0.3097	0.1636	-0.0935	-0.6737	1.7381	1.3613	1.7334	0.2163	0.0302	0.7313	0.5229	0.1451	-0.0241	0.1459	-0.3294	1.2468	-1.5736	-1.473	-0.4741
RTO4_8482	18	2312							K10862 TDP1 tyrosyl-DNA phosphodiesterase 1	0.0906	0.2278	0.1057	0.0226	0.0669	0.1202	0.2277	0.0209	-0.2007	0.1301	0.0929	-0.2384	-0.1023	-0.0398	-0.1019	-0.3815	0.3063	0.2676	0.2665	-0.0659	0.0908	-0.1678	0.1301	-0.2515	0.4108	1.2736	0.33	0.0164	0.1399	0.8321	1.4473	0.2302	-1.2124	0.7438	0.4693	-1.2313	-0.5137	-0.2105	-0.4401	-1.5421
RTO4_8486	2	549				SDH8			HMMPfam-Protein of unknown function (DUF1674)-PF07896	1.299	1.5182	1.4726	1.7942	1.1825	0.4516	0.1414	0.0841	-0.3601	0.1043	-1.1641	0.4745	-0.8506	0.2752	0.2296	-0.7054	-0.0169	-0.0274	0.2583	-1.4333	-0.5878	-1.2037	-0.4157	-1.1211	0.5592	0.8765	1.4211	1.2124	0.7884	0.1834	-0.1573	0.0999	-0.4967	0.156	-0.1085	0.3936	-1.0266	0.3811	0.1016	-0.0378
RTO4_8489	2	739							BLAST Pc20g03530 [Penicillium rubens Wisconsin 54-1255]	0.1884	0.3649	0.2504	0.1007	0.5561	0.7776	0.2854	-0.0264	-0.4832	-0.0874	0.8723	0.5531	-0.2867	1.2241	-0.0529	-1.7538	-0.3037	0.2105	0.9204	1.303	0.1924	1.2501	0.7577	-0.9962	0.2049	0.1403	0.0086	-0.2174	0.4405	1.3706	0.4174	0.1562	-0.6705	0.0061	0.663	0.315	-0.2169	1.116	-0.0331	-0.7548
RTO4_8490	1	1233							HMMPfam-Rare lipoprotein A (RlpA)-like double-psi beta-barrel-PF03330,SUPERFAMILY--SSF50685	0.0173	0.7748	0.3904	0.6391	0.7157	0.4283	0.5477	0.0776	-0.2853	0.0775	-0.8118	0.0594	-0.4933	-0.0764	0.6853	0.9348	0.1338	0.2928	0.0574	-0.241	-0.1136	0.4443	-0.9171	0.0177	0.0257	1.8548	0.8617	1.4784	1.8424	1.3246	1.6355	0.1537	-0.7479	0.0965	-0.4498	0.1121	-1.2046	-0.142	0.9473	1.1637
RTO4_8491	11	506							Hypothetical Protein	0.2226	-0.1654	-0.2204	-0.1991	0.0865	-0.1431	0.0794	-0.063	-0.259	-0.0282	-0.0923	-0.1917	-0.3926	-0.0549	-0.0998	0.4337	0.1837	0.3137	0.1288	0.096	-0.021	-0.0039	-0.5536	-0.1199	0.9508	-0.7325	-1.3115	-1.201	0.4957	-0.8471	0.5256	-0.2458	-1.04	-0.2071	-0.3411	-0.8118	-2.0132	-0.2614	-0.4985	1.1314
RTO4_8492	5	1091							HMMPfam-Trehalose utilisation-PF06283,SUPERFAMILY--SSF52317	0.2394	0.2515	0.1712	0.1701	0.3802	-0.2581	-0.3304	0.3028	-0.1735	0.1592	-0.3718	-0.2828	-0.0384	-0.154	-0.3766	0.0902	0.1329	-0.0701	-0.0211	-0.141	-0.0627	-0.5177	0.0501	0.1403	0.7092	0.5906	0.6875	0.2359	1.3587	-1.4591	-1.2721	1.2471	-0.4856	0.5858	-0.9408	-1.6398	-0.3204	-0.692	-1.1632	0.0242
RTO4_8493	1	741							HMMPfam-Alpha/beta hydrolase family-PF12695,SUPERFAMILY--SSF53474	1.5833	-0.0992	0.2276	0.0374	0.0755	0.6785	-0.3312	-1.073	-0.4146	-0.6982	-4.9656	-0.9842	0.1943	-0.0361	-0.6171	0.6034	-0.6655	-0.1215	-0.7016	0.2165	0.3302	-0.4006	-0.598	0.0054	2.008	-0.2457	0.346	-0.0566	0.0286	1.3545	-0.5029	-2.0226	-0.8674	-0.9435	-1.4795	0.1109	0.3535	-0.0398	-0.4522	0.356
RTO4_8494	8	567							Hypothetical Protein	0.556	0.0796	0.2836	0.115	0.2276	0.2519	-0.0441	0.1954	-0.1622	0.1369	-0.114	-0.6185	-0.0296	-0.1674	-0.3495	0.143	0.1223	0.0877	-0.0451	-0.4596	-0.4297	-0.8092	-0.3014	-0.1584	2.6415	0.4824	1.6366	0.5829	1.5052	1.5167	-0.3295	1.1119	-0.7574	0.7252	-0.4188	-2.5903	-0.1953	-1.1025	-1.0796	0.4332
RTO4_8495	12	2955				BCK1			K11229 BCK1 mitogen-activated protein kinase kinase kinase	-0.253	0.3784	-0.0015	-0.168	0.2485	-0.0107	0.2763	0.151	0.1034	-0.1794	-0.1547	-0.245	0.2857	-0.1905	-0.1972	0.2029	-0.012	0.0072	-0.2024	0.225	-0.0531	0.0277	0.0082	0.2111	-1.3369	1.9521	-0.4351	-0.9119	1.4187	-0.0655	1.2345	0.5907	0.4817	-0.9794	-0.5502	-1.3355	0.9312	-0.8991	-0.7478	1.0664
RTO4_8496	38	4763					DICER1		K11592 DICER1, DCR1 endoribonuclease Dicer	0.0554	0.0502	-0.0043	0.0662	0.0775	0.0725	0.1819	-0.0163	0.0398	-0.0315	0.0245	0.0058	-0.0612	0.0505	-0.0336	0.1697	0.0544	0.0027	0.1049	0.1113	0.1284	0.0777	-0.2114	-0.0416	0.3359	0.6459	0.0471	0.6602	0.7747	0.6133	1.5951	-0.1786	0.3442	-0.2296	0.146	0.0104	-0.556	0.3028	-0.1918	0.8421
RTO4_8497	9	2215							SUPERFAMILY--SSF56112	0.388	-0.0521	-0.2536	-0.1109	-0.1532	0.2679	0.0744	-0.1541	-0.083	-0.3523	0.1653	-0.3832	0.2559	-0.3821	-0.2343	-0.5615	0.2601	-0.0263	-0.1219	0.1263	-0.1074	-0.1079	0.5154	-0.0461	1.1457	-0.3095	-1.6059	-0.5673	-0.6218	1.5836	0.1533	-0.9537	-0.2703	-1.4245	0.6691	-1.6378	1.1848	-1.2728	-0.6394	-1.4434
RTO4_8499	2	1169				LEA1	SNRPA1		K11092 SNRPA1 U2 small nuclear ribonucleoprotein A'	0.958	-0.0655	-0.5494	-0.1434	-0.2131	-0.5541	-0.9558	0.4534	-0.2069	0.7473	-1.7148	0.2612	-1.5663	-0.0217	1.0228	-0.543	-0.2292	0.0018	-0.251	-1.3082	-0.2395	-0.2854	-0.2636	-0.8067	0.4094	-0.1105	-0.9316	-0.3241	-0.3372	-0.9098	-1.3624	0.2631	-0.2905	0.6767	-0.6201	-0.0715	-1.1109	-0.0175	0.503	-0.3834
RTO4_8500	2	2021				CDC3	42985		K16944 SEPT7, CDC3 septin 7	-0.2988	0.1906	-0.1615	-0.5914	0.0532	-0.0912	0.0284	0.0977	-0.1439	-0.6052	-1.7659	-0.2763	0.6203	-0.6212	0.1076	0.3105	0.1406	-0.1299	-0.4806	-0.4324	-0.1417	-0.3248	0.7229	1.0334	-0.4457	0.5	-0.4731	-0.8858	0.3396	-0.0727	0.0468	0.207	-0.321	-1.0384	-0.1121	-0.4057	1.0788	-0.7269	0.1321	0.3333
RTO4_8501	8	1384							Hypothetical Protein	0.0125	0.2098	0.0319	0.1791	0.1709	-0.0813	-0.1378	-0.0279	-0.0491	0.004	-0.3346	-0.2038	0.2434	0.565	-0.22	0.2887	-0.176	-0.102	0.389	-0.012	-0.1326	-0.2321	0.3314	0.62	-0.0278	1.818	0.3807	1.165	0.8665	-0.3251	-0.3408	-0.2669	-0.2219	0.0811	-1.0568	-0.801	1.1937	2.6225	-0.7683	0.8061
RTO4_8502	4	350							Hypothetical Protein	0.2757	0.2424	0.4582	-0.1137	0.1586	-0.1335	0.2998	0.3699	0.1507	-0.1342	-2.0939	0.3662	0.1451	-0.0944	-0.9821	0.1285	0.121	-0.2285	0.0265	0.5234	-0.0934	-0.4587	0.3262	0.4546	0.5351	0.9631	1.4023	-0.0776	0.5784	-0.5232	1.0619	1.0236	0.3789	-0.3013	-2.0883	0.9854	0.6305	-0.3558	-1.6469	0.2048
RTO4_8503	10	2161							HMMPfam-Protein kinase domain-PF00069,ProSiteProfiles-Protein kinase domain profile.-PS50011,SUPERFAMILY--SSF56112	0.2277	0.0964	0.0699	-0.179	-0.0008	0.065	-0.0965	0.4787	0.6099	0.5732	-0.2463	-0.613	0.0121	0.228	0.2934	-0.4577	-0.2779	0.0132	-0.0499	-0.4288	-0.5326	-0.1354	0.6998	0.2422	0.7795	0.5086	0.4046	-0.7545	-0.0926	0.3473	-0.5923	2.5379	3.0551	2.702	-0.7056	-2.9633	0.267	0.8927	1.1815	-1.5492
RTO4_8504	15	1625							HMMPfam-Aldose 1-epimerase-PF01263,SUPERFAMILY--SSF74650	0.1403	0.0296	0.0664	0.1051	0.1995	0.1889	0.2895	0.0589	0.0237	0.1132	-0.1864	0.03	0.1831	0.1884	-0.3977	0.3326	-0.1704	-0.0727	0.018	0.303	0.0112	-0.0947	-0.0099	0.3227	0.6762	0.036	0.542	0.5827	1.3923	1.4232	2.0163	0.4494	0.0794	0.6019	-0.8392	0.2088	0.8724	1.0321	-1.6391	0.3455
RTO4_8505	9	3560							SUPERFAMILY--SSF53474	0.3745	-0.1382	-0.0167	-0.1702	-0.0325	0.2961	0.1116	-0.0848	0.319	0.4026	0.4199	0.1578	0.4032	-0.402	-0.3475	0.0663	0.1653	-0.0487	-0.2367	0.3317	0.166	-0.0158	0.1869	0.2533	1.2632	-0.7403	-0.5223	-1.228	-0.2389	1.2238	0.3335	-0.6992	1.1287	1.7009	1.169	0.8827	1.6139	-0.914	-1.056	0.1071
RTO4_8509	6	2111							Hypothetical Protein	-0.704	0.3526	0.1762	0.1564	0.2213	-0.1716	0.0697	0.4431	-0.0612	-0.1101	0.0004	-0.3653	-0.1119	0.1421	-0.1054	0.0752	-0.1619	-0.2603	-0.0198	-0.154	0.2454	-0.2594	-0.5221	-0.4469	-2.011	1.0385	0.4964	0.4208	0.7519	-0.736	0.336	1.9007	-0.2329	-0.3502	-0.0815	-1.8136	-0.4521	0.5198	-0.1926	0.151
RTO4_8510	134	12694							HMMPfam-Protein of unknown function (DUF3712)-PF12505	0.0903	-0.0336	-0.0299	-0.0634	0.0397	-0.0227	0.1067	0.0242	0.269	0.1324	-0.1877	-0.0654	-0.0519	0.0103	0.0685	-0.0346	-0.0362	-0.1032	-0.0259	0.0062	-0.0625	0.0747	-0.0028	-0.0375	0.9737	-0.4251	-0.3712	-0.7689	0.48	-0.2416	1.3819	0.3097	3.2137	1.6295	-1.7652	-0.7132	-0.5876	0.0922	0.6377	-0.031
RTO4_8511	5	1754				SVP26	TEX261,AC007040.11		KOG4136 Predicted mitochondrial cholesterol transporter	-0.1553	0.0807	-0.0007	-0.0365	-0.061	0.0999	0.2461	0	0.0479	0.3621	-0.3029	0.2967	0.3797	-0.705	-0.5006	-0.1012	0.1613	-0.0663	-0.5437	0.5684	0.0682	0.0678	0.3201	0.2189	-0.9546	0.3648	-0.263	-0.219	0.0262	0.6479	2.3169	0.0427	0.3146	2.4335	-0.9151	1.2406	2.5413	-3.9748	-1.0254	-0.1349
RTO4_8513	3	1474				YIH1	IMPACT		KOG3299 Uncharacterized conserved protein	-0.2779	0.5759	0.2191	0.0939	0.3411	0.2779	0.2325	0.3533	0.2006	-0.0269	-0.1353	0.6502	0.8424	-0.3588	0.1664	0.1102	-0.0159	-0.1178	-0.3747	-0.0225	0.5082	0.1439	0.3819	0.4921	-0.3947	1.0596	0.2566	0.097	0.8952	1.0993	0.7621	0.8748	0.4251	-0.0564	-0.0676	1.1765	1.7316	-0.4233	0.1901	0.1581
RTO4_8515	5	3252				RVS161	AMPH,BIN3		K20120 BIN3 bridging integrator 3	0.4226	0.5596	0.4797	0.5983	0.2857	0.2667	0.0636	-0.0501	0.4297	-0.2972	-0.0456	0.3573	-0.1702	-0.1723	0.093	0.091	0.1163	0.0108	-0.056	0.4866	0.5276	0.5796	-0.0202	0.0708	1.3346	1.5888	1.4438	1.7426	0.9283	1.0622	0.2826	-0.5779	1.4156	-0.8596	-0.12	1.345	-0.0096	-0.399	0.2361	0.4507
RTO4_8516	17	2322							KOG0254 Predicted transporter (major facilitator superfamily)	-0.2147	0.0637	0.3147	0.2128	0.4635	0.0645	0.0014	-0.1537	0.0938	-0.2612	0.2712	-0.2268	-0.0103	0.0666	-0.2182	0.1735	0.2362	0.3795	0.3028	-0.3401	-0.2419	-0.5583	0.0194	0.1929	-1.4575	0.4105	1.5382	1.233	2.4339	0.3366	0.0997	-0.9815	0.5102	-1.3299	1.1353	-0.8865	0.0797	0.2888	-0.8306	0.7964
RTO4_8517	8	461							Hypothetical Protein	-0.1657	0.3437	0.4006	0.2039	0.3854	0.1252	-0.163	0.1032	0.237	0.9198	-0.4015	-0.0898	0.3103	-0.08	-0.1171	-0.0986	0.3615	0.286	0.2815	0.4793	-0.0456	0.3622	0.0873	-0.0113	-0.5881	1.3953	1.4192	0.8239	1.6922	0.6446	-0.4723	0.5799	0.7719	2.3691	-0.3797	-0.34	0.8124	-0.2357	-0.2467	-0.3206
RTO4_8518	8	2355				SKN1,KRE6			HMMPfam-Beta-glucan synthesis-associated protein (SKN1)-PF03935,SUPERFAMILY--SSF49899	-0.0878	-0.4711	-0.4658	-0.0189	-0.0797	-0.293	-0.0006	-0.081	-0.2025	0.0721	-0.1216	-0.247	-0.3704	-0.5526	-0.0506	0.3223	0.0331	-0.1394	-0.5196	-0.1493	-0.3282	-0.1999	-0.3813	-0.059	-0.3727	-1.8518	-1.8388	0.0094	-0.0468	-1.3758	-0.1074	-0.2731	-0.6953	-0.0598	-0.0007	-0.7195	-1.3666	-1.9685	-0.0656	0.7994
RTO4_8519	6	929							HMMPfam-Alpha/beta hydrolase family-PF12697,SUPERFAMILY--SSF53474	-0.2254	-0.2505	-0.023	-0.031	0.1412	0.2149	0.0078	0.3496	0.5652	0.6992	-1.4136	0.0159	-0.0156	-0.1264	-0.2015	-0.8274	-0.1855	-0.2405	-0.3119	0.1357	0.1605	-0.0658	0.2683	-0.5592	-0.6798	-0.8119	0.0094	-0.0428	0.5973	0.954	0.3099	0.8358	1.4804	2.2669	-2.6342	0.4047	-0.636	-0.2891	-0.2296	-1.5711
RTO4_8520	37	1049							BLAST Midasin [Pteropus alecto]	-0.1755	-0.0031	-0.0532	0.0373	0.0644	0.0677	0.1231	0.2374	0.2164	0.2696	-0.0429	0.0241	0.0325	-0.061	-0.2631	-0.0844	0.197	0.1156	0.1359	0.2532	-0.1402	-0.0099	0.1045	0.0201	-1.3874	-0.0534	-0.4859	0.3204	0.5858	0.664	1.1472	1.9688	1.7631	2.033	-0.3146	0.1141	0.1883	-0.4221	-1.7164	-0.4954
RTO4_8521	6	972							KOG4826 C-8,7 sterol isomerase	-0.167	-0.2519	-0.5624	-0.4024	-0.2034	-0.1051	0.1252	0.5687	0.3025	0.5301	-0.0628	-0.2769	-0.0078	0.1223	0.1753	0.404	0.0495	-0.0314	0.1718	0.0793	0.1552	0.2546	-0.19	0.2139	-0.7365	-1.1389	-2.3082	-2.2885	-0.9529	-0.4371	0.7064	2.8609	2.0623	2.6327	-0.0014	-1.3152	1.0608	0.4232	0.067	0.8047
RTO4_8522	11	3144							Hypothetical Protein	-0.0816	0.2623	0.2598	0.2985	0.2679	0.2964	0.0292	0.0119	-0.3453	-0.6752	-0.2941	0.0136	-0.1064	0.327	-0.4946	-0.2585	-0.2142	0.1734	0.1127	0.5602	0.1424	0.0657	-0.0835	-0.342	-0.3923	1.4276	1.4988	1.6541	1.4952	1.7168	0.238	0.0866	-1.8194	-3.5845	-0.83	-0.1437	-0.5229	1.3685	-2.0544	-0.8515
RTO4_8523	6	1165					NECAP2,NECAP1		K20069 NECAP1_2 adaptin ear-binding coat-associated protein 1/2	0.054	-0.3378	-0.4695	-0.4666	-0.2402	-0.4978	0.0764	0.1591	-0.0222	-0.0513	-0.6673	-0.1324	-0.2499	-0.1484	0.1483	-0.0653	0.0813	-0.3392	-0.0671	-0.4357	-0.0007	-0.2874	-0.4229	-0.4882	-0.0468	-1.5281	-2.1794	-1.7272	-1.1729	-1.7755	0.0471	0.7651	0.0571	0.1591	-1.4561	-0.4892	-1.0635	-0.6399	0.3342	-0.1337
RTO4_8524	4	574							Hypothetical Protein	0.3785	0.6233	0.088	0.6564	0.2449	0.094	0.4075	0.2799	0.1502	0.1032	-0.0938	0.2498	0.2562	-0.5194	0.3781	0.1949	0.4286	0.2956	-0.0909	0.3451	0.5428	0.7231	-0.4006	-0.2057	1.2136	2.1903	0.4322	2.4381	0.9784	0.4881	1.9261	0.699	0.3861	0.3559	-0.1807	0.8199	1.2029	-1.2547	0.9679	0.3793
RTO4_8525	7	1174					TSNAX		KOG3066 Translin-associated protein X	-0.1694	-0.3676	0.0825	0.023	0.1177	-0.1294	0.3716	0.0618	0.4844	0.4981	-0.6961	1.3099	0.1215	-0.7389	-0.6709	0.7196	0.3516	0.0276	-0.3873	1.5535	1.924	0.8827	-0.6028	0.1167	-0.3851	-0.9222	0.2975	-0.1184	0.559	-0.3601	1.663	-0.0037	1.4908	1.5637	-0.8298	2.4498	0.1764	-1.2068	-1.0585	1.2715
RTO4_8526	3	839							BLAST expressed protein [Cryptococcus neoformans var. neofo...	0.1684	-0.2022	0.0437	-0.7856	-0.5706	-0.3692	-0.1162	-0.2648	-0.2777	0.0047	-0.7896	-0.5582	0.6328	0.3733	0.8338	-0.6177	-0.4783	-0.2107	-0.105	-0.9358	-0.1874	-0.1019	0.9314	0.3137	0.5323	-0.5192	0.2679	-2.1016	-1.5289	-0.894	-0.2542	-0.9147	-0.6174	0.0434	-0.6019	-1.1659	1.4236	0.5277	0.3001	-1.0211
RTO4_8527	7	1098							Hypothetical Protein	0.3002	-0.0804	-0.0531	-0.1309	-0.0521	-0.114	-0.0981	0.0412	-0.0464	-0.2179	0.2404	-0.1577	0.3098	0.0412	-0.1011	0.1411	0.0012	-0.0417	0.0425	0.2109	0.1762	0.1098	0.0766	0.2177	1.3267	-0.4339	-0.3462	-0.6414	-0.9038	-0.8566	-0.6635	-0.1045	-0.2865	-1.0952	1.1115	-0.6713	1.9756	0.2337	-0.3501	0.529
RTO4_8528	10	2556							K05349 bglX beta-glucosidase	0.0905	-0.5206	0.0047	-0.2193	-0.252	-0.41	0.0032	-0.0829	-0.256	-0.1197	-0.1431	0.1632	-0.3602	0.4487	0.1419	-0.1618	-0.229	-0.3427	0.2196	-0.176	0.205	-0.0341	0.3791	0.2173	-0.0129	-2.8457	-0.4514	-0.9212	-1.1625	-1.9349	-0.2652	-0.024	-1.3825	-0.5164	-0.2977	0.5533	-1.3985	1.6601	0.3845	-0.3406
RTO4_8530	4	1649							BLAST NADH dehydrogenase [ubiquinone] 1 alpha subcomplex su...	0.695	-0.3228	-0.214	-0.0076	-0.1927	-0.0915	-0.0547	0.4095	-0.1847	-0.0586	-0.1168	-0.9386	-0.7427	-0.4726	-0.1002	-1.2095	0.0919	0.2284	-0.3807	-0.4162	-0.3207	-0.5165	0.7988	-0.4108	1.1145	-0.7329	-0.4325	-0.175	-0.5483	-0.1136	-0.1722	0.2879	-0.5128	-0.3548	0.051	-1.6631	-1.3394	-0.3262	-0.1474	-1.0734
RTO4_8531	6	1019							Hypothetical Protein	0.4975	0.0608	-0.1303	-0.3701	-0.0723	0.283	0.3922	0.635	0.3552	0.4198	-0.6036	0.4776	-0.2981	-0.3199	-0.1557	0.4982	0.2762	0.4098	-0.0437	-0.0517	0.0599	-0.2074	-0.8737	-0.3755	1.2077	0.1571	-0.6404	-1.2437	-0.3678	1.1295	1.4028	1.5586	0.5895	0.6862	0.5859	1.2038	-1.0234	-0.774	-0.2521	0.9425
RTO4_8532	26	2548							Hypothetical Protein	-0.2183	-0.0002	0.0187	0.1401	0.0723	0.1672	0.2032	0.0038	-0.2364	-0.1039	0.1113	0.055	0.0418	0.0661	-0.0295	-0.1205	-0.0194	-0.0492	0.0467	0.0196	-0.0205	-0.01	-0.1017	-0.2222	-1.3167	-0.0174	0.1144	1.2684	0.5813	1.6416	1.8089	-0.0483	-1.6948	-0.7167	0.6605	0.6772	0.2181	0.3886	-0.1662	-0.5327
RTO4_8533	6	1458					WDR61		K12602 WDR61, REC14, SKI8 WD repeat-containing protein 61	0.3503	-0.9241	-0.7696	-0.9949	-0.4561	-0.875	-0.1436	-0.5534	-0.6055	-0.4221	0.4951	-0.5015	-1.5693	0.1055	-0.226	0.4316	-0.0238	0.403	0.0817	-0.1918	-0.4735	-0.4179	-0.927	-0.4954	0.9771	-4.2095	-2.5814	-3.3329	-1.6204	-3.951	-0.6436	-2.0056	-2.3603	-1.3119	1.4928	-1.534	-4.3908	0.5541	-0.6135	0.7118
RTO4_8535	21	2424							KOG1471 Phosphatidylinositol transfer protein SEC14 and related proteins	0.0768	-0.2551	-0.0445	-0.1501	-0.0475	0.0415	-0.2671	0.3095	0.0536	0.024	0.1235	-0.0173	-0.0543	0.1042	0.1953	0.3379	0.1441	-0.0179	0.2483	-0.1223	0.1581	0.0729	-0.3559	-0.018	0.3988	-1.5201	-0.1857	-1.2177	-0.2503	0.242	-2.0431	2.1413	0.3933	-0.0522	0.602	-0.1771	-0.4861	0.6284	0.7964	0.3951
RTO4_8538	11	1466					COPS6		K12179 COPS6, CSN6 COP9 signalosome complex subunit 6	0.1225	-0.5416	-0.5274	-0.4864	-0.448	0.2047	-0.0778	-0.4703	-1.0376	-1.2482	0.2166	-0.3971	-1.0211	0.0749	-0.0659	-0.8599	0.2292	0.3462	0.3041	0.1136	-0.4511	0.0477	-0.4444	-1.3043	0.5686	-2.9123	-2.5474	-2.5994	-2.5479	1.0439	-0.4598	-2.1888	-4.7418	-4.0682	0.5841	-1.7399	-3.5145	0.2758	-0.1013	-2.0286
RTO4_8540	12	1761				BNA3	KYAT3,KYAT1		K14264 BNA3 kynurenine aminotransferase	0.0483	-0.4211	-0.1611	-0.0824	-0.0791	-0.0142	0.1603	-0.169	-0.3368	0.1863	-0.5334	-0.0923	-0.0225	0.0168	-0.0675	0.1734	0.204	0.1611	0.2208	-0.0256	-0.0232	-0.0932	-0.0896	0.0838	0.2513	-1.7033	-0.6488	-0.2743	-0.3783	-0.0885	1.0043	-1.2456	-1.6948	0.6286	-1.0897	-0.6493	-0.3339	0.0574	-0.2454	0.3742
RTO4_8541	7	2726							ProSiteProfiles-F-box domain profile.-PS50181	0.4839	0.4001	0.4256	0.5933	0.4464	0.0687	0.2102	0.1068	0.3648	0.268	0.0724	-0.3812	0.1576	-0.1414	0.017	0.5653	0.1763	0.1621	0.0349	-0.1238	-0.2925	-0.1067	-0.2083	0.357	1.8937	2.2458	2.1909	2.408	2.7275	0.3046	1.1542	0.4039	1.1507	0.6331	0.151	-1.2679	0.6109	-0.5318	0.047	1.2058
RTO4_8542	5	2366							HMMPfam-Glyoxal oxidase N-terminus-PF07250,HMMPfam-Domain of unknown function (DUF1929)-PF09118,SUPERFAMILY--SSF50965,SUPERFAMILY--SSF81296	-0.4615	0.1303	-0.1258	0.3078	0.4362	0.0685	-0.2794	0.2215	-0.0327	0.1495	0.1745	-0.1699	-0.6704	0.204	-0.2273	0.2382	-0.2794	-0.4098	-0.0754	0.1905	-0.1489	-0.0368	-0.437	-0.1988	-1.3044	0.5705	-1.1007	1.482	1.9027	0.2438	-1.3323	1.9033	-0.0327	0.7852	0.4441	-0.1476	-1.8064	0.7361	-0.7291	0.4613
RTO4_8543	10	2384							KOG2533 Permease of the major facilitator superfamily	0.5791	-0.18	-0.2181	-0.2811	-0.0873	-0.2118	-0.2591	-0.0915	-0.455	-0.0673	-0.1117	-0.2531	-0.5412	0.218	-0.4464	0.0043	-0.2254	0.093	-0.0074	-0.0016	-0.2071	-0.448	-0.0994	-0.0951	1.783	-0.7801	-1.4328	-1.5132	-0.6077	-1.0411	-1.2785	-0.694	-2.0175	-0.1668	-0.3961	-1.0235	-2.4509	0.4394	-1.5885	0.0077
RTO4_8544	5	1415							HMMPfam-Alpha/beta hydrolase family-PF12697,SUPERFAMILY--SSF53474	0.2942	0.3133	0.3853	0.3427	0.5835	-0.258	-0.0351	-0.1617	0.1143	-0.2738	-0.9065	-0.5111	0.1795	0.0271	0.3861	-0.9042	0.0201	0.0344	0.0472	0.0069	-0.1636	0.393	0.2256	-0.6785	0.7298	1.0013	1.1876	1.5519	2.1383	-0.6053	-0.2956	-0.7838	0.3148	-0.6678	-1.5093	-1.2988	0.6282	0.0436	1.4267	-1.076
RTO4_8545	2	662				MGR2	ROMO1		KOG4096 Uncharacterized conserved protein	0.5569	1.4783	1.2735	1.4635	1.435	-0.1067	0.0403	-0.3508	-0.9276	-0.24	-0.4593	-0.4834	-0.2087	0.0215	0.2701	0.2219	0.0215	0.0601	0.0429	-0.1162	0.1204	0.1539	-0.6127	-0.3908	0.5174	0.9939	1.1577	0.7127	0.6716	-0.1268	0.4257	-0.6999	-1.2705	-0.1467	-0.1536	-0.127	-0.2755	0.1388	0.3489	0.1443
RTO4_8547	5	847				YPR098C	TMEM205		KOG2886 Uncharacterized conserved protein	1.3056	-0.0649	-0.0187	-0.0577	0.2061	0.1073	0.1084	-0.2795	-0.1052	0.0164	0.116	-0.0869	0.2106	-0.5887	0.0958	-0.0428	0.1424	-0.3384	-0.4463	0.1048	-0.5801	0.2007	0.0647	0.0219	2.8206	-0.1828	-0.0805	-0.1361	0.5243	0.355	0.3724	-0.9336	-0.39	0.0274	0.2807	-0.1687	0.712	-1.2076	0.1851	-0.1018
RTO4_8548	15	2184					HDDC3		K01647 CS, gltA citrate synthase	-0.1987	-0.2854	-0.3493	-0.592	-0.2853	-0.4309	-0.0464	-0.4031	-0.7027	-0.4753	0.0605	-0.5336	-0.4597	0.1627	0.3343	0.0003	-0.0301	0.1062	0.1326	-0.4244	-0.6474	-0.0901	-0.7524	-0.7521	-1.0509	-1.444	-1.9004	-3.2454	-1.3478	-3.0619	-0.2474	-2.4872	-3.5879	-2.1789	0.6736	-2.6498	-2.3667	0.8167	1.211	0.0011
RTO4_8550	1	1870				MTG1	MTG1,RP11-108K14.8		K19828 MTG1 mitochondrial GTPase 1	-0.4044	0.9691	1.7727	1.3989	1.4205	0.8687	-0.0309	0.3428	-0.275	0.552	0.4487	-2.1472	0.7751	0.104	0.3659	-1.1127	0.2029	0.1556	0.3069	0.7129	-0.044	1.0788	0.122	-0.9907	-0.3047	0.041	0.9228	0.3562	0.529	1.0584	0.0669	0.2948	-0.2147	0.3249	0.6565	-0.9296	0.7766	0.0855	0.1718	-0.7427
RTO4_8551	7	1485				DSC2			KOG4463 Uncharacterized conserved protein	-0.213	-0.1157	-0.3407	-0.0394	-0.4272	-0.0711	-0.4647	-0.0186	0.034	0.5686	-1.2685	-0.4971	0.1782	0.2397	-0.1936	-0.3626	-0.2925	-0.0863	-0.0528	-0.3707	-0.445	-0.5644	0.4054	0.0429	-1.002	-0.4097	-1.8638	-0.2037	-1.8251	-0.6311	-1.6736	0.1235	0.0901	1.9313	-2.3167	-1.6745	0.4238	0.4249	-0.461	-0.9097
RTO4_8552	7	2171							KOG1286 Amino acid transporters	-0.0863	0.0294	-0.1081	0.1833	0.1415	-0.0932	0.2088	-0.2155	-0.1704	0.0257	0.0181	0.1042	0.2504	-0.3295	-0.2231	0.1314	0.0415	0.2322	-0.288	-0.044	-0.0139	-0.2671	-0.0827	0.0486	-0.3972	0.0292	-0.2628	0.7737	0.4324	-0.3802	0.8871	-0.8782	-0.6756	0.0681	0.0602	0.3146	1.1144	-0.9913	-0.9479	0.315
RTO4_8553	8	2137							K11874 UBP16 ubiquitin carboxyl-terminal hydrolase 16	-0.0474	0.24	0.0593	0.3368	0.1578	0.2667	0.1635	-0.2461	-0.1204	-0.3274	0.012	0.0805	0.2068	0.2399	0.2046	0.6413	-0.0211	0.0015	0.2188	-0.1943	-0.0648	0.0103	-0.181	0.4603	-0.6872	0.8801	0.1311	1.294	0.63	1.1177	0.6223	-1.3439	-0.7134	-2.0647	0.4012	0.4984	0.804	0.1467	0.4311	2.0885
RTO4_8554	9	2322							Hypothetical Protein	0.0563	-0.3499	-0.14	-0.3194	-0.3808	0.2891	0.2653	-0.2762	-0.2235	-0.2171	-0.3896	0.1755	0.0166	0.2747	-0.3885	0.6935	0.0599	0.2154	0.3346	0.1241	0.2741	-0.2644	-0.2368	0.4567	0.2418	-1.1649	-0.5079	-1.6638	-1.9332	1.6499	1.4617	-1.21	-0.8524	-0.5465	-0.829	0.5089	0.0631	1.2565	-0.7894	1.6887
RTO4_8555	5	1021							Hypothetical Protein	-0.1347	0.431	0.3491	0.3397	0.7166	-0.1362	-0.1526	0.2234	0.3823	0.6014	0.112	0.2838	0.5454	-0.2608	0.1341	0.1243	0.2728	0.4029	0.012	0.2252	0.3321	0.3593	0.0923	0.2166	-0.3977	1.1526	1.3497	1.0163	2.2936	-0.0352	-0.5713	1.0067	1.3695	2.7529	0.2239	0.7953	2.0843	-0.2976	0.2847	0.2079
RTO4_8557	8	3146							Hypothetical Protein	-0.2605	0.0344	-0.1186	-0.0551	0.2076	-0.1368	0.0359	-0.2734	-0.1238	-0.1231	-0.4386	-0.2965	-0.1415	0.0967	0.2101	-0.1544	-0.1024	0.0781	-0.0057	-0.0597	0.0633	0.1505	0.2291	0.0747	-0.8658	0.5438	-0.4353	-0.2297	1.0372	-0.7731	0.2432	-1.5481	-0.6078	-0.44	-1.0467	-0.9074	-0.459	0.2848	0.7115	-0.3157
RTO4_8560	4	812							HMMPfam-SUR7/PalI family-PF06687	0.2405	0.6267	1.0916	0.8389	0.7886	-0.134	0.2485	0.2694	-0.0121	0.0803	-0.1381	0.1642	0.1411	0.1945	-0.3168	-0.0879	-0.1721	-0.1917	0.0224	0.1261	0.266	-0.1907	0.1374	0.0495	0.662	1.7019	3.1596	2.2385	1.8582	-0.4568	0.7642	1.1908	-0.0368	0.4852	-0.141	-0.0669	0.4719	0.5695	-0.0365	-0.1821
RTO4_8562	7	1853							HMMPfam-Alpha/beta hydrolase family-PF12697,SUPERFAMILY--SSF53474	-0.2753	0.3834	0.0469	0.0482	0.3657	-0.031	-0.1796	0.1135	0.2073	-0.0726	-0.2184	-0.6956	-0.2367	-0.3703	-0.1562	-0.5645	0.0372	0.0711	-0.3331	-0.2467	-0.3613	-0.4029	0.037	-0.5275	-1.0491	1.5572	0.1272	0.1018	1.4486	-0.2121	-1.0602	0.6598	0.8745	-0.4714	-0.3161	-2.7371	-0.5713	-1.0279	-0.4581	-1.1341
RTO4_8567	16	2253							Hypothetical Protein	0.0307	-0.0237	-0.139	-0.17	-0.0753	-0.0632	-0.0991	-0.0007	-0.145	0.1761	0.0697	-0.0556	0.0013	-0.1042	-0.0482	0.1644	-0.0124	0.02	-0.1166	0.1646	0.1865	0.1164	-0.2989	-0.1345	0.1887	-0.0852	-1.0159	-1.4122	-0.5302	-0.5635	-0.7993	0.0717	-1.0178	1.3166	0.5588	-0.1503	0.02	-0.6335	-0.2483	0.8828
RTO4_8570	21	3496							HMMPfam-Frequency clock protein-PF09421	0.3572	0.007	-0.0457	-0.055	-0.0269	0.0875	0.126	-0.1371	0.1157	0.3786	-0.389	0.0133	-0.2898	0.3601	0.4189	-0.8442	-0.3037	0.1026	0.0564	-0.4355	0.0141	-0.0166	0.1155	-0.7286	2.2855	0.0565	-0.2223	-0.2943	-0.2111	0.5221	0.9195	-0.8019	0.9447	2.3772	-1.8323	0.1215	-2.3852	1.8989	2.5719	-3.8306
RTO4_8571	4	534							SUPERFAMILY--SSF51197	0.3617	0.3339	0.5204	0.3441	0.609	0.4304	0.1893	-0.1438	0.0862	-0.1036	-0.7692	-0.1597	0.583	-0.0943	-0.0013	0.884	-0.1228	-0.1817	-0.217	0.0996	0.268	0.0983	-0.3089	0.5751	1.0512	1.145	1.5908	1.017	1.8182	1.4281	0.6781	-0.5264	0.1383	-0.3839	-1.4151	-0.2778	1.8695	-0.1948	-0.0017	1.581
RTO4_8572	16	555							Hypothetical Protein	0.0859	-0.1623	0.0069	-0.0421	0.07	-0.0228	0.0873	-0.1524	-0.1561	-0.1827	-0.0792	-0.2403	0.0433	0.0379	0.157	0.3642	-0.1653	-0.0748	-0.1273	-0.1227	-0.1928	0.0343	-0.0314	0.3328	0.7465	-1.0543	0.0942	-0.085	0.552	-0.1718	0.7355	-1.1634	-0.8077	-0.5239	-0.1652	-1.4842	0.2663	0.1871	0.5876	1.0759
RTO4_8573	3	595					TMEM14A		KOG4267 Predicted membrane protein	-0.0856	-0.0431	0.1891	0.1125	0.1516	0.4072	-0.0319	-0.2952	-0.3109	1.0527	-2.6887	0.0208	-0.3847	1.0368	0.2104	0.5968	0.0352	0.4268	1.0719	0.6178	0.0512	0.8282	-0.1935	0.4032	-0.1262	-0.1304	0.2837	0.291	0.2481	1.3794	0.0121	-0.5171	-0.6736	1.7619	-1.0856	-0.0473	-0.5475	0.2579	0.1811	0.8016
RTO4_8574	5	1470							KOG0603 Ribosomal protein S6 kinase	0.0181	-0.1424	0.0295	-0.1488	0.0941	-0.0075	-0.2633	-0.4249	-0.4255	-0.4529	0.1249	-0.1803	-0.0465	-0.0641	-0.3333	-0.5428	0.0335	-0.2608	-0.0306	0.0886	0.0766	-0.2447	-0.1399	-0.6827	0.0888	-0.3601	0.3215	-0.7855	0.0459	0.2412	-1.1451	-2.4366	-2.1808	-2.2462	0.2039	-0.5938	-0.2666	-0.1124	-1.1389	-1.1203
RTO4_8576	2	936							K19270 yfbT, yniC sugar-phosphatase	0.1908	-0.0568	-0.2468	-0.1572	0.1364	-0.1101	-0.2993	-0.1724	0.087	0.0333	0.6709	0.5709	-0.5566	-0.6398	-0.5856	0.2953	0.2297	0.0059	-0.4101	0.829	0.5559	0.2434	-0.7541	-0.4588	0.4814	-0.3314	-0.4246	-0.6562	0.7217	-0.5476	-1.2343	-0.8387	0.3621	0.1959	1.7313	1.2741	-1.889	-1.6471	-1.5384	0.6829
RTO4_8577	16	4524				PAN2	PAN2		K12571 PAN2 PAB-dependent poly(A)-specific ribonuclease subunit 2	0.0698	0.4901	0.3768	0.1883	0.097	0.5993	1.106	0.1977	1.7792	0.8158	-0.3925	0.1318	-0.181	0.1255	0.3051	-0.8881	-0.4152	-0.0408	-0.2897	0.2581	0.2086	0.5632	0.6472	-0.2408	0.2446	2.528	1.9713	1.0862	0.4511	3.428	6.3789	1.3215	12.3927	4.7692	-1.5322	0.7137	-1.1914	0.5328	1.1719	-3.5252
RTO4_8580	24	2807				NTH2,NTH1			K01194 TREH, treA, treF alpha,alpha-trehalase	0.2453	-0.013	0.0013	0.0918	0.1493	-0.1035	-0.0132	0.017	-0.0581	0.0095	-0.5279	-0.1074	0.1616	-0.2011	-0.158	-0.0067	0.0326	-0.0917	-0.1685	0.0377	-0.2093	-0.1203	-0.0634	-0.0701	1.355	0.0808	0.0245	0.5828	1.3165	-0.8131	-0.0229	0.1241	-0.3133	0.0268	-2.27	-0.7413	1.0758	-1.0124	-0.7484	-0.0314
RTO4_8581	6	1856				PNS1			KOG1362 Choline transporter-like protein	0.3254	0.0148	0.0227	0.1287	0.2506	0.3977	0.5138	-0.2664	-0.268	-0.1095	-0.5565	-0.3612	0.0214	-0.0048	-0.1752	-0.1838	-0.1152	-0.1839	-0.12	-0.1754	-0.2563	-0.3505	0.0667	-0.1172	1.6042	0.0606	0.1622	0.6149	1.1977	2.3389	1.9214	-1.3174	-1.2982	-0.377	-1.6335	-1.1267	0.1081	-0.0173	-0.4357	-0.2634
RTO4_8582	29	5031							Hypothetical Protein	-0.0641	0.1317	-0.0005	0.0904	0.1612	-0.1101	-0.0514	-0.0712	-0.2442	-0.2447	-0.0106	-0.0571	0.1052	0.0217	-0.1556	-0.0647	-0.0869	-0.0387	-0.0652	0.1872	0.175	0.0316	-0.0489	-0.1137	-0.4816	0.9201	-0.0481	0.6186	1.1668	-0.9939	-0.4235	-0.5729	-1.8017	-2.0606	-0.0481	-0.5587	0.9242	0.1329	-0.3161	-0.3174
RTO4_8583	3	837							Hypothetical Protein	-0.038	0.0607	-0.1965	0.2238	0.306	-0.6882	0.0011	-0.4353	-0.3364	0.1621	0.4672	-0.7954	-0.4034	-0.0023	-0.4281	-0.6123	0.091	0.2653	0.0887	-0.2911	-0.4495	-0.7192	0.1602	-0.4522	-0.0354	0.0132	-0.5777	1.2206	0.9021	-2.3437	-0.2026	-1.6795	-1.2363	0.0921	0.9865	-1.9547	-1.3713	-0.0091	-0.9949	-1.2939
RTO4_8584	46	3300							BLAST protein of choline transporter-like family [Rhodo...	0.2516	0.0092	-0.1544	-0.0523	0.028	-0.1556	-0.0036	-0.1138	-0.2491	-0.0337	-0.2106	-0.0591	0.1768	-0.0023	-0.1251	0.2023	-0.0322	0.0044	-0.0345	-0.0123	-0.1311	-0.1374	-0.0788	0.1235	1.616	0.0812	-0.9708	-0.3724	0.4486	-1.5005	-0.0706	-1.1442	-2.2012	-0.4369	-0.9926	-0.5077	1.5751	-0.0194	-0.8203	1.147
RTO4_8586	14	233							Hypothetical Protein	0.4062	0.0621	-0.0925	0.219	0.247	-0.1788	-0.0626	0.0843	0.0041	0.1818	-0.1923	0.1156	0.102	-0.1589	-0.1875	0.347	0.0751	-0.0236	-0.0838	0.347	0.1454	0.1595	-0.4716	-0.1246	1.8502	0.2107	-0.3714	1.2262	1.3345	-1.0615	-0.3805	0.4013	-0.1281	0.8585	-0.6304	0.7043	0.6823	-0.5082	-0.6848	1.172
RTO4_8587	3	792							Hypothetical Protein	0.7198	0.5085	0.1949	-0.2874	-0.0327	-0.0407	-0.2441	0.329	-0.1593	0.2871	-0.5445	-1.2995	-0.4931	0.3412	0.0645	0.28	-0.415	0.0636	-0.0738	-1.068	-1.1346	-1.0035	-0.415	-0.135	1.7738	1.7457	0.5087	-0.6774	-0.4054	-0.6517	-0.8563	0.8366	-0.4582	0.6869	-0.7863	-2.8966	-1.1167	0.6875	0.1407	0.375
RTO4_8588	10	2078							K11159 K11159 carotenoid cleavage dioxygenase	-0.3448	0.2517	0.2889	0.0157	0.1687	0.0279	0.1697	-0.0036	-0.2377	-0.0277	-0.2718	-0.3657	-0.116	0.0861	0.1804	0.3133	-0.0003	0.0605	0.0858	-0.0931	-0.0007	0.0873	-0.1927	0.1206	-1.4691	0.8505	0.7664	-0.2048	0.4692	0.179	0.8747	0.0624	-0.9206	0.3636	-0.9963	-1.1875	-0.5015	0.5198	0.0001	0.835
RTO4_8591	17	4137				PRM10			HMMPfam-Protein of unknown function (DUF1212)-PF06738,HMMPfam-Protein of unknown function (DUF3815)-PF12821	0.5026	-0.1772	-0.2605	-0.1727	-0.1017	-0.0714	0.3779	-0.0444	0.3126	-0.2429	0.2931	0.0263	0.0161	0.1601	0.1487	0.4148	-0.0524	-0.0298	0.1077	-0.2456	-0.0371	-0.0969	-0.1374	0.2773	2.6638	-1.0245	-2.0386	-1.1389	-0.653	-0.347	2.6339	-0.204	1.7853	-1.5578	1.3235	-0.0555	0.0405	0.7444	0.6185	1.7091
RTO4_8592	2	2303				VCX1			K07300 chaA, CAX Ca2+-H+ antiporter	0.6012	-0.9235	-1.7775	-0.6855	-0.6586	0.1537	-0.1128	-1.2019	-1.3297	-1.2372	-1.3427	-0.3215	2.3734	1.0595	-0.2045	1.1027	-0.7821	-0.1036	0.2774	-0.1862	-0.4368	-0.3907	2.2884	3.3911	-0.0574	-1.1826	-1.4414	-1.0955	-1.1619	0.2648	-0.0682	-1.9283	-1.3403	-1.0438	-0.1657	-0.1624	1.9539	1.0446	-0.1556	0.5041
RTO4_8593	4	2108							KOG0619 FOG Leucine rich repeat	0.2256	-0.3013	-0.2029	-0.2205	-0.0544	-0.1071	-0.2638	-0.2945	-0.527	0.031	0.7374	-0.7236	-0.4759	0.1598	-0.1932	0.6529	0.3178	0.5799	0.4775	-0.2634	-0.2332	-0.4566	-0.8591	-0.2062	0.5404	-1.5592	-0.8522	-1.254	-0.4981	-0.5279	-1.3912	-1.245	-2.3792	0.186	1.6028	-1.8727	-1.3876	0.3192	-0.3779	1.0689
RTO4_8594	6	1638				MRX10	RMND1		KOG2861 Uncharacterized conserved protein	-0.1102	0.5757	0.1321	0.2383	0.3342	0.0266	0.0429	0.5427	0.6034	0.1869	0.3103	-0.066	0.3124	0.183	0.0598	0.2118	0.1134	-0.0682	0.2964	-0.1627	-0.2541	-0.1029	-0.0212	0.1905	0.0176	2.8739	0.3513	0.9236	1.9256	0.0678	0.2504	1.9605	2.1701	0.5607	1.0504	-0.2398	1.9249	0.6128	0.1565	0.5802
RTO4_8596	10	2467				QDR1,QDR2,AQR1			KOG0255 Synaptic vesicle transporter SVOP and related transporters (major facilitator superfamily)	-0.3386	-0.1381	-0.1135	-0.1166	-0.1462	0.0303	-0.1173	-0.2445	-0.0875	-0.1412	-0.068	-0.1063	0.4211	0.1911	0.2229	0.1689	0.1472	0.0388	0.3383	-0.1998	0.0425	0.0232	0.0799	0.2488	-1.2157	-0.4742	-0.4937	-0.567	-1.0573	0.4056	-0.9177	-1.2328	-0.4996	-0.7251	0.1694	-0.695	2.0615	0.7976	0.6404	0.5322
RTO4_8597	2	509							Hypothetical Protein	0.0967	-0.5679	-0.3335	-0.4476	-0.558	1.1068	0.2994	-1.6878	-0.4349	-0.3396	0.4969	1.5034	0.5021	0.1122	0.6373	-0.6377	-0.3149	0.3868	-0.2027	0.8553	1.3345	1.4926	0.3012	-0.3365	0.0445	-1.1118	-0.8078	-1.1094	-1.0583	1.9964	0.1948	-2.6581	-0.8161	-0.4942	0.521	1.0694	0.6431	0.0682	0.372	-0.1468
RTO4_8598	24	1841				HHF1,HHF2	HIST1H4A,HIST1H4B,HIST1H4C,HIST1H4D,HIST1H4E,HIST1H4F,HIST1H4H,HIST1H4I,HIST1H4J,HIST1H4K,HIST1H4L,HIST2H4A,HIST2H4B,HIST4H4		K11254 H4 histone H4	-0.1049	0.0425	-0.0948	-0.0077	0.1521	-0.0897	0.1267	-0.0202	-0.0055	0.165	0.2959	-0.0375	-0.0377	-0.0675	-0.0909	0.3181	-0.0157	0.0395	-0.0831	-0.0231	-0.1158	-0.1141	-0.2521	0.066	-0.7376	-0.0537	-0.8683	-0.1494	1.1128	-0.7903	1.0049	-0.1747	-0.0694	1.2273	1.6203	-0.1035	-0.2639	-0.4027	-0.3894	1.3975
RTO4_8601	3	1182				YOR111W	ASMTL		K06287 maf septum formation protein	0.1567	0.277	-0.6528	-0.426	-0.2919	0.0846	0.213	-0.9131	-0.2045	-0.4792	-2.7516	-0.3064	-0.2714	-0.3436	-0.0116	1.1446	-0.0366	-0.7914	-0.3802	-0.0853	-0.3933	-0.0968	-0.3123	0.8323	0.2361	0.7109	-1.2241	-0.7189	-0.7231	0.3066	0.7434	-1.7352	-0.4765	-0.7458	-1.8576	-0.5487	-0.5726	-0.6575	-0.0154	0.9453
RTO4_8602	2	961				BNA1	HAAO		K00452 HAAO 3-hydroxyanthranilate 3,4-dioxygenase	0.2384	-1.1859	-0.4649	-0.4563	-0.4654	0.0343	-0.5666	-0.1476	-0.2663	-1.1205	-1.3349	-1.3121	-1.0394	-0.1551	1.2119	0.7589	-0.2365	-0.1078	-0.3916	-1.5543	-2.3007	-0.3424	-1.1031	-0.3443	0.3557	-2.5405	-1.1277	-1.2555	-1.9398	-0.1615	-2.2178	-0.8494	-0.3272	-2.2939	-0.3739	-2.4643	-1.0526	-0.1178	1.6986	0.9028
RTO4_8603	6	1950							KOG2614 Kynurenine 3-monooxygenase and related flavoprotein monooxygenases	-0.712	0.0965	-0.0247	0.1979	-0.166	0.1104	0.3001	0.0935	-0.5235	0.15	1.1993	-0.0298	0.5989	-0.1797	0.5835	0.1663	0.8589	0.4901	0.6792	-0.1102	0.1197	0.4733	0.0948	0.261	-1.4597	0.2807	-0.0476	0.4564	-0.4485	0.8652	0.9335	0.1708	-1.205	0.431	1.9765	0.0349	1.2973	-0.3075	0.8756	0.3866
RTO4_8604	5	1196							HMMPfam-F-box domain-PF00646,ProSiteProfiles-F-box domain profile.-PS50181,SUPERFAMILY--SSF52047	0.9296	0.1307	0.3499	0.0029	0.0423	0.0472	0.1284	-0.1196	-0.1766	-0.1314	0.0379	-0.2835	-0.0964	-0.1721	-0.0557	0.8146	0.2811	0.1106	0.109	-0.0735	0.016	-0.1292	-0.5728	0.2418	2.8002	0.4128	1.2553	-0.0769	-0.1108	0.0902	0.7041	-0.9048	-0.7149	-0.3263	0.1896	-0.6865	-0.1607	-0.5534	-0.109	2.1679
RTO4_8608	5	1567				ITR1,ITR2	SLC2A13		KOG0254 Predicted transporter (major facilitator superfamily)	-0.5782	0.2412	0.245	0.316	0.5821	-0.0704	0.5229	0.6325	1.0523	0.6704	-1.0003	-1.1036	-0.8142	-0.0608	0.2424	-0.2371	0.0602	0.0252	-0.0005	-0.0736	0.2047	0.1688	-0.4041	-0.6412	-1.7122	0.626	0.648	0.8934	1.8345	-0.7459	2.3397	1.6508	3.1439	1.6841	-1.009	-2.0653	-2.789	-0.2827	0.3304	-0.5511
RTO4_8613	7	1669					ACCS,ACCSL		KOG0256 1-aminocyclopropane-1-carboxylate synthase, and related proteins	0.3713	0.0005	0.1962	0.1823	0.4249	-0.1348	-0.0818	-0.0415	-0.2315	-0.1804	-0.1303	0.2098	-0.683	-0.147	-0.349	0.5374	0.116	0.1396	-0.031	0.0268	-0.0208	-0.3222	-0.8051	-0.2677	1.133	-0.1114	0.5481	0.4526	1.2026	-0.5357	-0.351	-0.1621	-0.8816	-0.6552	-0.3159	0.5683	-2.4006	-0.5006	-1.4859	1.308
RTO4_8614	51	2563							Hypothetical Protein	0.1118	0.0322	0.0447	-0.0114	0.0908	0.1054	0.1903	-0.0111	0.0225	-0.0276	0.0395	-0.051	-0.0768	0.0271	0.0464	-0.1469	-0.0564	0.0486	-0.0294	-0.0841	-0.0269	-0.0376	-0.07	-0.2169	0.8122	0.4624	0.6272	0.0556	1.1395	1.1504	1.9903	-0.0951	0.2857	0.0423	0.1948	-0.3853	-0.6756	0.1955	0.2759	-0.8318
RTO4_8616	11	1642					AMACR		K01796 E5.1.99.4, AMACR, mcr alpha-methylacyl-CoA racemase	-0.0351	-0.0711	0.0155	-0.0799	-0.034	0.041	0.1471	0.0052	-0.2008	-0.0847	0.1077	0.2274	-0.0627	-0.0375	0.0527	0.6916	-0.2335	-0.4141	-0.2709	0.0875	0.18	0.1402	-0.1845	0.5071	-0.226	-0.3842	-0.0359	-0.4219	-0.2383	0.2016	0.7982	-0.0216	-1.0729	-0.63	0.4503	0.9255	-0.317	-0.1324	0.1351	2.3451
RTO4_8618	15	1468				JLP1			K19245 JLP1 sulfonate dioxygenase	-0.1313	0.2184	-0.0435	-0.097	0.1118	-0.3286	-0.3907	0.2152	-0.0859	-0.1043	0.1749	0.2145	-0.7251	-0.0111	0.317	-0.1056	-0.0292	0.1095	-0.0402	-0.1	0.2422	0.217	-0.7348	-0.8404	-0.6864	1.3095	-0.5675	-0.5243	0.7646	-2.5342	-2.8721	1.2488	-0.5406	-0.8172	0.8504	1.0921	-3.1748	-0.099	1.3495	-0.3512
RTO4_8619	5	521							HMMPfam-ACT domain-PF13840,PIRSF--PIRSF008459,SUPERFAMILY--SSF55021	0.6474	-0.2586	-0.1377	-0.3062	-0.0838	0.258	0.4791	0.1711	0.1755	0.2192	-0.6197	0.6675	0.0835	0.0733	-0.5217	-0.3485	-0.424	-0.2039	-0.3507	0.4028	0.3802	-0.1189	0.0007	-0.3478	1.4922	-1.1044	-1.1759	-0.5974	-0.4285	0.9203	1.8795	0.8626	0.7339	1.0996	-1.2849	2.0976	0.332	0.1459	-1.0779	-1.3824
RTO4_8620	10	1262							Hypothetical Protein	-0.211	0.1803	-0.0169	-0.0903	-0.07	-0.2723	0.122	0.0059	-0.0723	0.1589	0.0029	0.4245	-0.1139	0.1935	-0.1206	0.3158	-0.2002	-0.1562	-0.0067	0.4146	0.3724	0.294	-0.2481	0.0678	-0.745	1.1473	-0.011	-0.5988	-0.444	-1.5261	0.8495	0.0713	-0.4533	0.8011	0.6799	1.9473	-0.7847	1.0788	-0.4025	0.2346
RTO4_8621	4	1199							KOG2273 Membrane coat complex Retromer, subunit VPS5/SNX1, Sorting nexins, and related PX domain-containing proteins	0.2044	-0.5945	-0.5745	-0.3776	-0.6178	0.0274	-0.1341	0.1244	-0.2389	0.004	-0.1838	-0.4591	0.2635	0.0246	-0.2195	-0.2015	0.0242	0.3698	0.0487	-0.1407	0.0907	-0.3602	0.4776	0.2761	0.0634	-1.7134	-1.9635	-1.2178	-1.6147	-0.149	-0.6263	0.3679	-0.5287	0.1854	-0.1259	-0.9575	0.7367	0.0587	-0.3764	-0.2994
RTO4_8624	2	516							K11254 H4 histone H4	0.2012	0.0807	0.0396	0.2898	-0.0321	0.1035	-0.4256	0.2984	-0.08	0.6543	-0.0187	0.8681	-1.1427	-0.0067	-1.2386	0.9842	0.6823	0.3934	0.6756	0.8579	0.5796	-0.3807	-1.7042	-0.7201	0.2033	0.1118	0.123	0.5681	-0.045	0.3374	-0.8626	0.0914	-0.3531	0.7836	0.0837	0.8344	-0.7954	-0.007	-0.9868	0.7335
RTO4_8627	4	3168							HMMPfam-Domain of unknown function (DUF1771)-PF08590,ProSiteProfiles-Zinc finger C3H1-type profile.-PS50103,ProSiteProfiles-Smr domain profile.-PS50828,SMART-zinc finger-SM00356	-0.1615	-0.0824	0.1486	0.434	0.1962	-0.1414	0.2104	0.773	1.0196	1.215	0.214	-0.5044	0.2592	0.0109	-0.1392	-0.9435	0.2433	-0.3024	0.2542	0.1767	-0.2143	0.0375	0.3651	-0.5784	-0.1596	-0.1948	0.6687	1.303	0.3274	-0.3917	0.943	2.6054	3.4426	3.825	0.8068	-1.216	0.9141	0.0307	-0.2784	-1.5604
RTO4_8628	8	1683							KOG2534 DNA polymerase IV (family X)	-0.2105	-0.0024	-0.0988	-0.2136	0.0715	0.3887	0.35	0.1155	0.0751	-0.0677	-0.1406	-1.0594	0.1888	-0.062	-0.885	0.7563	-0.0375	-0.1116	-0.0994	-0.012	-0.5744	-0.897	-0.2502	0.5061	-0.9269	0.0796	-0.3224	-1.0584	0.4326	1.6334	1.3586	0.583	0.3244	0.2388	-0.2948	-2.7126	1.0682	-0.5327	-2.5059	1.7047
RTO4_8629	4	820							KOG1745 Histones H3 and H4	0.1162	-0.5773	-0.2517	-0.3305	0.3187	-0.0123	0.2321	0.2534	-0.4407	0.1403	0.0068	-0.3805	0.0855	-0.1087	-0.6703	0.3679	0.1808	-0.2246	0.0721	0.1522	0.1151	-0.518	-0.441	-0.073	-0.7588	-1.0208	-0.5064	-1.0101	1.188	0.1488	1.0047	1.1469	-1.2617	0.2586	-0.4016	-0.9118	0.267	-0.2324	-0.3701	0.1496
RTO4_8631	11	5007				PMC1	ATP2B1,ATP2B2,ATP2B3,ATP2B4		K01537 E3.6.3.8 Ca2+-transporting ATPase	-0.0228	0.6481	1.0664	0.9887	1.1309	0.5928	0.5041	0.9607	0.9612	0.2264	-1.0187	-0.0881	-0.4745	0.4252	0.1287	-0.6084	-0.5097	0.4597	-0.0845	0.1042	-0.0531	0.2328	-0.2632	-0.8716	-0.243	3.3323	6.1417	5.3582	6.0078	3.61	3.075	4.6588	4.7569	0.9041	-4.6297	-0.4329	-2.14	1.8167	0.4708	-1.3713
RTO4_8632	8	896							BLAST phosphoglycerate mutase-like protein [Sanghuangporus ...	0.1578	-0.0373	0.0774	-0.0705	-0.2241	-0.1909	-0.0165	-0.4608	-0.4218	-0.4298	0.3326	-0.1152	-0.0336	0.2015	0.0884	0.0374	-0.1126	0.0626	0.0889	-0.0671	-0.2777	0.0212	0.302	0.3394	0.5535	-0.2703	0.2266	-0.4729	-1.0324	-0.7566	-0.0823	-1.9027	-2.0098	-1.7167	0.9803	-0.2224	-0.1214	1.0579	0.3526	0.12
RTO4_8633	6	2238				URK1	UCKL1		K00876 udk, UCK uridine kinase	0.4585	0.3163	0.2546	0.134	0.2781	0.5198	0.4229	0.0606	-0.0994	0.3687	-0.0235	-0.4074	-0.1248	-0.0144	-0.3087	0.3145	0.4129	0.1339	0.3984	0.1127	-0.2888	-0.1961	-0.1813	0.1332	1.4591	0.8202	0.577	0.406	0.9309	2.2744	1.7766	-0.0666	-0.2816	1.172	0.2796	-1.3544	-0.5449	-0.0386	-0.6538	0.6795
RTO4_8635	3	1367							K03381 catA catechol 1,2-dioxygenase	-0.5673	0.6295	-0.4138	0.5236	0.2281	-1.8591	-0.2267	0.1535	-0.7341	-1.019	1.6132	-1.5832	-0.1554	0.606	0.1861	-3.3308	-0.0443	-0.0026	0.5617	-0.8138	-0.6177	-0.6277	0.6305	-2.7003	-0.9884	1.4722	-0.928	1.1722	0.3603	-3.4219	-0.4647	0.2819	-1.6565	-1.17	2.1158	-1.7948	0.0154	1.0057	0.2893	-2.5788
RTO4_8636	6	1430							HMMPfam-Fungal Zn(2)-Cys(6) binuclear cluster domain-PF00172,HMMPfam-Fungal specific transcription factor domain-PF04082,ProSitePatterns-Zn(2)-C6 fungal-type DNA-binding domain signature.-PS00463,ProSiteProfiles-Zn(2)-C6 fungal-type DNA-binding domain profile.-PS50048,SMART-GAL4-like Zn(II)2Cys6 (or C6 zinc) binuclear cluster DNA-binding domain-SM00066,SMART-Fungal specific transcription factor d…	-0.1818	-0.1177	-0.0614	0.2107	0.2497	-0.2664	0.4698	-0.2437	0.3758	0.18	-0.7197	0.6552	-0.2917	-0.7318	0.0524	-0.6801	0.3153	-0.5716	-0.4165	-0.1022	-0.4314	-0.0499	0.1305	-0.5496	-0.3147	-0.2033	-0.5486	0.6286	0.5091	-0.6659	1.5748	-1.4581	0.8028	0.2562	-0.1859	1.8307	-0.7534	-1.6686	0.1341	-0.6482
RTO4_8637	7	1300							BLAST nitrogen assimilation transcription factor [Rhodo...	-0.3214	-0.124	-0.3631	-0.3993	-0.1823	-0.1991	0.1171	-0.0962	-0.295	-0.3479	0.7715	0.4438	-0.2446	0.2688	-0.2886	0.0214	0.1209	0.2134	0.3897	0.5429	0.2339	0.2542	0.0384	0.0599	-1.3268	-0.3717	-1.4363	-1.6656	-0.7231	-0.7561	0.379	-0.438	-0.8523	-0.9982	2.0044	1.4356	-0.3023	0.7919	-0.5966	0.0347
RTO4_8640	3	1081							KOG4178 Soluble epoxide hydrolase	-0.3357	-0.8593	-0.233	-0.2084	-0.0838	0.0303	0.3477	0.293	-0.4736	0.5416	-2.3844	-2.0531	0.2297	-1.131	-0.4879	-0.2072	-0.2518	-0.5304	-1.3828	-1.3353	-1.8534	-1.8232	-1.1722	-1.3794	-0.5512	-1.2998	-0.4377	-0.6367	-0.0871	-0.3323	0.3797	-0.263	-0.968	0.3465	-1.0476	-1.6988	0.5001	-1.0699	-0.4197	-0.1593
RTO4_8641	4	1813				PAF1			K15174 PAF1 RNA polymerase II-associated factor 1	1.1157	0.9982	1.2842	1.2426	1.3734	0.4118	0.9563	-0.0446	0.561	-1.6985	-0.3178	-0.0501	-0.311	0.3941	0.2229	-0.0876	-0.2043	-0.0901	0.1899	-0.5581	1.0347	-0.3351	-0.563	-0.6506	1.1318	2.0758	2.9054	3.1883	3.3808	1.1804	2.7223	-0.1594	1.7093	-2.2736	0.0588	-0.1095	-0.6036	0.8601	0.0066	-0.1145
RTO4_8642	2	667							BLAST Putative Pc16g06240 protein [Torrubiella hemipterigena]	0.0947	0.1056	-0.2983	-0.174	-0.3955	0.7865	1.2903	1.2027	1.3699	0.9785	0.1423	1.2556	2.1278	-0.1054	-0.275	-1.3281	0.134	0.4733	0.0286	0.7237	0.4455	0.4487	1.5942	0.2661	0.3241	0.2032	-0.1378	-0.286	-0.5502	1.2433	2.1579	1.6374	1.612	1.3919	0.365	1.4036	2.387	-0.2964	-0.3173	-1.1682
RTO4_8643	2	904							BLAST nitrogen assimilation transcription factor [Rhodo...	0.5689	1.0694	1.6121	0.9829	-0.125	-0.1547	-0.1738	-0.825	-0.3117	-0.2808	-1.597	0.4903	0.4946	0.9188	0.1045	-0.7092	-1.0679	-0.6223	-0.149	0.0557	0.2526	0.1602	0.4233	-0.2859	0.4589	0.8757	1.3287	0.7602	-0.307	-0.2116	-0.2277	-1.123	-0.5169	-0.3859	-0.5076	0.4109	0.4308	1.169	0.0261	-0.2933
RTO4_8648	8	871							Hypothetical Protein	0.2573	0.6597	0.5942	0.6114	0.5597	0.1269	0.2722	0.0487	0.2176	0.5389	-1.1541	0.199	0.1698	0.0474	-0.1009	0.0064	-0.0513	-0.2246	-0.004	0.2395	0.0825	0.1386	-0.4141	-0.4077	0.5975	3.0898	2.6874	2.9788	2.95	0.6073	1.6099	0.1659	0.8641	2.1983	-3.5071	0.8548	0.6221	0.0524	-0.4295	0.0195
RTO4_8650	18	775							Hypothetical Protein	0.0818	-0.0138	0.0624	0.1867	0.3057	0.2935	0.2751	0.0451	-0.0628	0.1096	-0.3864	-0.5813	-0.2485	-0.1772	0.287	0.3563	0.1597	0.0713	-0.0175	-0.1096	-0.1514	0.1773	-0.3701	-0.0139	0.503	-0.0895	0.4131	1.3518	1.988	2.2251	2.1349	0.5695	-0.129	0.9633	-1.7606	-3.5301	-1.6477	-1.2752	1.2325	2.1918
RTO4_8652	4	1790					ACCS,ACCSL		K01762 ACS 1-aminocyclopropane-1-carboxylate synthase	0.6316	-0.87	-0.3325	-0.3508	-0.1392	0.0738	0.0492	-0.4048	-0.4355	-0.529	1.0089	0.1137	0.1835	-0.6	-0.2312	0.1809	0.3298	0.0279	-0.2702	0.0951	-0.1817	-0.1361	0.404	0.5849	1.6328	-2.7735	-1.0025	-1.5026	-0.0783	0.2621	0.2185	-1.4711	-1.2659	-1.7963	2.87	0.1061	0.989	-2.049	-0.3883	0.4989
RTO4_8653	2	639							Hypothetical Protein	0.4214	-0.6685	-0.1891	-0.1924	-0.7075	0.1907	0.3598	0.2402	-0.1369	-0.3528	0.6992	1.2281	0.1567	0.0565	0.0836	0.6462	-0.1878	0.6469	-0.1313	0.9372	0.8307	1.0208	-0.3981	0.2481	0.4398	-1.3649	-0.1192	-0.3238	-1.4031	0.2856	0.7512	0.2296	-0.1851	-0.2604	0.8733	1.8056	0.3093	0.0714	0.0805	0.6718
RTO4_8654	7	2234							SUPERFAMILY--SSF52047	-0.0637	0.1658	0.201	0.2826	0.116	-0.0732	0.2631	0.7724	0.1445	0.6374	-0.5297	0.8234	-0.2886	0.0447	-0.7994	-0.4013	0.1087	-0.1829	0.1533	0.7486	0.4488	-0.0508	-0.1434	-0.5447	-0.5001	0.6682	0.9531	1.0254	0.682	-0.1261	1.0676	2.9499	0.8558	1.7114	-0.5752	2.1691	-1.0625	0.1609	-1.8039	-0.8578
RTO4_8656	10	2562							K00521 E1.16.1.7 ferric-chelate reductase	0.3032	0.3439	0.1126	0.2049	0.2266	-0.0295	0.1275	-0.119	-0.332	0.2252	-0.9349	-0.0438	-0.2795	-0.0265	0.4314	0.5156	-0.2503	-0.3349	-0.2769	-0.3018	-0.0467	0.1297	-0.5108	0.0049	0.9412	1.7047	0.9131	1.3004	1.1488	-0.3979	0.9164	-0.6295	-1.2291	0.9619	-3.2922	-0.0783	-1.8042	-0.0958	1.63	2.3999
RTO4_8657	7	2040				YJR124C			HMMPfam-Major Facilitator Superfamily-PF07690,ProSiteProfiles-Major facilitator superfamily (MFS) profile.-PS50850,SUPERFAMILY--SSF103473	-0.0167	-0.0635	0.2135	0.1451	0.2696	0.0625	-0.1339	-0.1879	0.0957	-0.0059	-0.0831	0.0477	-0.1108	-0.1387	0.3607	-0.1967	0.2367	0.2568	0.098	-0.2055	0.1121	0.1553	0.0419	-0.1548	-1.3357	-0.466	0.9274	1.1352	1.5437	0.2831	-1.0791	-0.7112	0.7818	-0.0241	-0.0579	0.1347	-0.1465	-0.3948	0.779	-0.1762
RTO4_8658	6	1793							HMMPfam-Major Facilitator Superfamily-PF07690,ProSitePatterns-Sugar transport proteins signature 1.-PS00216,ProSiteProfiles-Major facilitator superfamily (MFS) profile.-PS50850,SUPERFAMILY--SSF103473	0.0973	0.0154	0.2307	0.1605	-0.0003	-0.1283	0.0208	0.3801	0.2097	0.3722	0.2534	-0.3214	0.4507	0.0637	-0.0146	0.4377	-0.255	-0.1221	-0.1913	-0.024	-0.1773	-0.0386	-0.0426	0.3951	0.4904	-0.2184	1.3297	0.9323	-0.418	-0.9431	-0.038	1.6603	1.0823	1.5086	0.6551	-1.3369	1.6882	0.2207	-0.0295	1.2322
RTO4_8661	2	557							Hypothetical Protein	0.0296	-0.0948	-0.3212	-0.6114	0.0693	-0.5105	-0.177	-0.3796	-0.7116	-0.4177	0.2916	0.4383	-0.7347	0.3415	0.2614	-0.0944	-0.3675	-0.315	-0.0259	0.2941	0.4663	0.5555	-0.0487	-0.1431	0.1695	-0.3358	-1.1678	-2.0937	0.2434	-1.4939	-0.8229	-1.5151	-2.9542	-1.9419	1.4063	0.9997	-0.8792	1.0615	0.5447	-0.3032
RTO4_8663	14	2014							KOG3069 Peroxisomal NUDIX hydrolase	0.0929	-0.5096	-0.3295	-0.146	-0.1276	0.1551	0.1778	-0.0941	-0.4163	-0.6962	-0.1106	-0.2206	-0.0218	-0.1287	-0.42	-0.3984	0.0505	-0.1042	-0.0782	-0.0146	-0.4441	-0.4347	0.3268	-0.0716	0.5916	-2.8527	-2.0401	-0.7351	-0.7648	1.4237	1.2684	-0.5419	-2.7933	-3.9215	-0.6517	-1.4848	-0.093	-0.5999	-0.5452	-1.4147
RTO4_8664	3	4052							K20177 VPS3, TGFBRAP1 vacuolar protein sorting-associated protein 3	0.4742	-0.5698	-0.6123	-0.7087	-1.1068	-1.1921	-1.0126	0.4184	-1.3063	-2.0211	0.6977	0.1277	-5.2531	-0.6572	-1.1441	0.122	0.5989	0.6858	-0.0583	0.3403	-0.5384	-0.8037	-5.0515	-4.9295	0.3972	-0.9277	-1.3698	-1.224	-2.1509	-2.4631	-2.4026	1.1765	-1.6553	-1.5767	1.1099	0.7062	-3.6847	-0.215	-0.8962	0.0545
RTO4_8665	3	345							Hypothetical Protein	0.3779	0.2211	0.2132	0.5012	0.2683	0.3023	0.5496	0.3417	0.3729	0.2627	-0.2901	0.2137	-0.2812	0.1152	0.0638	0.517	-0.2306	0.0292	-0.1154	-0.1738	-0.0257	-0.11	-0.4846	0.0324	0.4959	0.7168	0.5769	1.3496	1.0079	1.1435	2.0286	0.5278	0.9447	0.8104	-0.3099	0.487	-0.1026	0.1921	0.1039	0.7818
RTO4_8666	8	1684					HSD17B14		KOG0725 Reductases with broad range of substrate specificities	-0.0161	0.3498	0.4445	0.4239	0.4095	0.1138	-0.0249	-0.1309	-0.2643	-0.3437	-0.3713	0.2952	0.0793	0.0361	0.3922	-0.1814	-0.1053	-0.3039	-0.0691	0.0521	0.1611	0.4444	0.108	-0.0734	-0.5782	1.5105	2.316	2.3323	2.788	0.8974	-0.165	-0.6689	-1.1893	-1.2499	-1.1214	1.386	0.5794	0.1624	1.1427	-0.4218
RTO4_8668	12	3647							BLAST transcription factor hoxa13 [Aspergillus bombycis]	0.1068	-0.3236	-0.3206	-0.2133	-0.2476	-0.0094	-0.301	-0.1772	-0.0265	0.2027	-1.3734	0.2162	0.12	0.0143	-0.3568	-0.3223	-0.4825	-0.2856	-0.4682	0.3136	0.0787	-0.0432	0.0531	-0.2692	0.3858	-1.4556	-1.5916	-0.943	-1.272	0.2065	-1.5414	-0.8918	-0.0652	0.8814	-2.4993	0.7561	0.4711	0.0493	-1.1766	-0.77
RTO4_8669	2	635							Hypothetical Protein	-0.3144	-0.408	-0.0359	0.0436	-0.3192	0.2462	0.4412	-0.1548	-0.3642	-0.7594	-0.2791	0.6905	0.1745	0.4721	0.3996	0.3926	-0.462	-0.2666	0.0101	0.2952	0.4401	0.6948	0.0499	0.4425	-0.6467	-0.7424	-0.012	0.1813	-0.5536	0.5945	1.2947	-0.286	-0.7283	-1.645	-0.3824	1.4908	0.4932	1.0173	0.6598	0.4648
RTO4_8672	6	1109							HMMPfam-Domain of unknown function (DUF1917)-PF08939,SUPERFAMILY--SSF55418	0.5837	-0.2096	-0.4426	0.2411	0.0056	-0.0802	0.0168	0.1317	-0.1208	-0.3334	-0.2186	-0.9946	0.3203	0.1653	0.2272	-0.1599	0.3031	0.4821	0.4684	-0.4422	-0.7387	-0.215	0.0729	-0.087	1.5085	-0.3822	-1.2145	0.4434	-0.1513	-0.2102	-0.0109	0.4314	-0.3667	-0.7845	-0.455	-3.2672	0.9102	0.3614	0.4197	-0.0968
RTO4_8679	17	3525					TTF2		KOG1001 Helicase-like transcription factor HLTF/DNA helicase RAD5, DEAD-box superfamily	-0.3707	-0.3279	-0.1247	-0.1724	-0.2407	-0.344	-0.2442	-0.1929	-0.2599	-0.3055	-0.1718	-0.1085	0.1318	0.0149	0.0612	-0.0541	-0.0229	-0.0657	-0.008	-0.1584	-0.007	-0.0972	0.332	0.2779	-2.3511	-2.103	-0.8471	-1.0095	-1.8877	-2.3874	-1.5583	-1.4621	-1.6916	-1.6736	-0.945	-0.6285	0.883	0.0926	0.2349	-0.2256
RTO4_8681	3	1497							Hypothetical Protein	-1.394	-0.2505	-3.2061	-3.3209	-2.4759	-2.703	-3.2652	-2.0953	-1.5462	-1.1409	0.1876	-0.3919	-0.7197	2.2244	1.3733	-0.0103	-1.8021	0.2579	0.4223	-0.4673	-0.0221	0.9059	-0.2483	-0.2586	-0.751	-0.2832	-2.8931	-2.9243	-2.7635	-3.4391	-3.1061	-2.6724	-1.8589	-1.1918	0.1879	-0.4079	-0.6359	1.6845	1.1879	-0.0053
RTO4_8683	33	1914							Hypothetical Protein	0.0682	0.0509	0.1619	0.2201	0.3518	0.006	0.0424	0.2652	-0.0157	0.077	-0.1031	-0.1031	-0.0878	-0.1399	0.128	0.231	0.1351	0.2353	-0.0048	-0.0956	-0.0667	0.0324	-0.2925	-0.0615	0.5263	0.3516	1.2607	1.6747	2.6336	-0.0087	0.4321	2.0434	-0.1518	0.5673	-0.5518	-0.9392	-0.6314	-1.1628	0.7953	0.9826
RTO4_8684	9	1751				DUG3			K18802 DUG3 glutamine amidotransferase	-0.0208	0.668	0.4209	0.4002	0.639	0.3542	-0.0248	-0.3202	-0.1844	-0.0681	0.2437	-0.0705	-0.1772	-0.1658	0.5241	0.0901	0.1754	0.0545	0.0096	-0.3915	0.1185	0.1326	-0.487	-0.397	-0.2042	2.3512	1.6844	1.6448	3.0944	1.7329	-0.4285	-1.3511	-0.6916	-0.0321	0.6536	-0.329	-0.7217	-0.3769	1.3828	0.2662
RTO4_8685	6	1284							HMMPfam-DnaJ domain-PF00226,PRINTS-DnaJ domain signature-PR00625,ProSitePatterns-Nt-dnaJ domain signature.-PS00636,ProSiteProfiles-dnaJ domain profile.-PS50076,ProSiteProfiles-IQ motif profile.-PS50096,SMART-DnaJ molecular chaperone homology domain-SM00271,SUPERFAMILY--SSF46565	0.3739	0.2275	0.6051	0.3286	0.0931	-0.1338	-0.0452	0.3027	0.0867	0.5149	-0.0491	-0.6145	-0.1243	-0.1976	-0.1679	0.3648	-0.0449	-0.0004	-0.2425	-0.0437	-0.3641	-0.2116	-0.4258	-0.061	1.1198	0.4228	1.5872	0.8855	0.2264	-0.7304	-0.1215	1.4225	0.4286	1.4691	0.057	-2.2377	-0.4155	-0.667	-0.5468	0.8477
RTO4_8686	2	1655							Interpro Fungal domain of unknown function (DUF1750)	0.5395	-0.3374	0.8984	-0.075	-0.1688	0.4825	0.5348	-0.5602	-0.1556	-0.0609	-1.7697	-1.2911	-0.8821	0.1073	0.4928	0.1772	0.0429	-0.0269	0.1502	-1.3026	-0.57	-0.8098	-1.4843	-1.3071	0.7825	-0.5897	1.3653	-0.2747	-0.7234	1.167	1.0915	-1.1702	-0.3271	0.2091	-0.4086	-2.1714	-1.1524	0.0649	0.5928	0.1587
RTO4_8687	8	1202							KOG2134 Polynucleotide kinase 3' phosphatase	-0.2735	-0.4156	-0.6036	-0.4559	-0.2528	0.0255	-0.3367	-0.5679	-0.2721	-0.1415	0.2466	0.1992	-0.3406	-0.4669	0.2719	0.8774	0.1986	0.1327	-0.2683	0.3641	0.6098	0.6361	-0.5428	0.3346	-0.7479	-1.446	-2.2177	-1.5739	-0.569	0.0659	-1.2952	-2.2654	-0.9769	-0.462	0.6467	0.6838	-1.166	-1.3585	0.5278	2.051
RTO4_8688	8	2125							Hypothetical Protein	-0.5009	0.6209	0.4331	0.3223	0.5626	0.1616	0.4096	0.4115	0.3466	0.3186	-0.0462	-0.5976	0.0703	0.0398	-0.0783	0.4924	0.3154	0.1369	0.3553	-0.2355	-0.3449	-0.3138	-0.383	0.1094	-1.8065	2.7452	1.5867	1.0349	2.3699	0.8178	2.2932	1.8413	1.5703	1.7083	0.141	-2.3275	0.3833	0.1198	-0.2217	1.0483
RTO4_8690	2	948							Hypothetical Protein	-0.0384	0.0924	0.0141	0.2118	0.3457	0.2453	-0.4945	-0.2011	-0.0785	0.1545	0.9307	0.1382	-0.1199	0.1746	0.0096	-0.3968	0.6496	0.3223	0.8242	-0.4231	-0.3543	-0.4135	-0.1691	-0.5658	0.0354	0.5661	0.1554	0.5564	0.8033	0.7332	-1.5096	-0.4868	-0.0718	0.5111	1.2988	0.7552	-0.5174	0.2866	0.0161	-0.2704
RTO4_8691	4	951							Hypothetical Protein	0.703	0.0781	0.347	0.1133	0.3743	0.2091	0.1986	-0.0041	-0.0032	-0.0118	-1.3504	0.0959	0.3146	-0.1709	-0.0328	-0.9257	-0.1176	0.0252	-0.2885	-0.1336	-0.1127	-0.1664	0.2503	-0.6754	2.3334	0.242	0.9215	0.761	0.9884	0.7808	0.5788	-0.0765	0.0928	-0.1153	-1.5339	0.1177	1.0045	-0.02	-0.0742	-1.6888
RTO4_8692	5	2169				UGA2	ALDH5A1		K00135 gabD succinate-semialdehyde dehydrogenase / glutarate-semialdehyde dehydrogenase	0.3645	-0.1476	-0.1586	-0.3032	-0.2193	-0.6213	-0.4412	-0.129	-0.4477	-0.8636	-0.0674	-0.3437	-0.4053	0.3851	-0.4758	-0.0394	-0.1737	0.1419	0.2114	0.2968	0.2379	-0.179	-0.7075	-0.7469	1.2008	-0.6112	-0.8354	-1.3214	-1.4079	-2.7818	-2.1143	-0.8691	-1.6953	-2.5612	-0.315	-0.7937	-1.2936	0.7723	-0.7552	-0.0639
RTO4_8693	22	5723				YCF1,VMR1,BPT1,YBT1,NFT1,YOR1	ABCC1,ABCC10,ABCC11,ABCC12,ABCC2,ABCC3,ABCC4,ABCC5,ABCC6,ABCC8,ABCC9		KOG0054 Multidrug resistance-associated protein/mitoxantrone resistance protein, ABC superfamily	-0.0288	0.2276	0.1777	0.1701	0.2769	-0.1092	0.0198	0.1239	0.0133	0.3216	-0.2592	-0.1468	-0.0504	0.0556	-0.0464	0.0673	-0.2681	-0.133	-0.2125	-0.062	0.0963	-0.1084	-0.1421	-0.0747	-0.2836	1.7269	1.2427	1.0616	2.056	-0.9345	0.16	0.8944	0.0157	2.2423	-1.0341	-1.1458	-0.3628	0.2863	-0.2502	0.3321
RTO4_8694	7	1514				SHE9			K17983 SHE9 sensitive to high expression protein 9, mitochondrial	0.9674	-0.661	-0.5121	-0.5267	-0.8559	0.0583	-0.2985	-0.6557	-0.5412	-1.308	-0.2987	-0.8927	-1.163	0.0051	-0.0916	-0.1726	-0.2965	0.2623	-0.2914	-0.4903	-0.3924	-0.5819	-0.1243	-0.2969	1.0495	-2.0592	-1.8161	-1.5759	-3.0352	0.2579	-1.3492	-2.165	-1.6555	-2.7126	-0.4951	-1.9656	-3.167	0.0081	-0.164	-0.2744
RTO4_8695	3	1241							KOG0378 40S ribosomal protein S4	-0.4825	1.7325	2.1333	1.7688	2.3376	0.0743	0.081	-0.4165	-0.609	-1.3043	0.825	0.487	-0.0284	-0.8912	-0.6987	0.1747	0.0344	-0.2158	-0.8568	1.6657	0.8025	0.967	-1.0696	-0.8948	-0.7414	1.3256	2.4951	1.0722	2.0565	0.1781	0.0349	-0.6818	-1.0427	-1.4021	1.1383	0.6064	-0.1007	-1.1192	-0.3728	0.1363
RTO4_8697	8	1063							Hypothetical Protein	0.335	0.0931	0.2197	0.2591	0.3392	0.2371	0.3956	0.5052	0.5511	0.7043	-0.6477	0.0447	0.1142	-0.357	0.0678	0.5528	0.0465	-0.1055	-0.3105	-0.0137	0.0852	0.0542	-0.1561	0.3967	1.7575	0.5244	1.1726	2.3025	2.0347	1.8384	2.6423	2.6439	2.2444	2.5552	-1.9959	-0.0247	0.7608	-1.4025	0.0705	2.6993
RTO4_8698	5	1774				TCD2,TCD1			KOG2018 Predicted dinucleotide-utilizing enzyme involved in molybdopterin and thiamine biosynthesis	-0.3372	-0.0807	0.3543	-0.1155	0.2309	0.2662	-0.4639	0.1723	0.5863	0.2028	-0.5378	-0.1894	-0.228	-0.1037	1.0591	-0.3515	-0.0916	0.3802	-0.1953	-1.0042	0.0641	0.0549	-0.5429	-0.8944	-0.8079	-0.2139	1.848	-0.4113	0.7692	1.1189	-1.7269	0.7789	2.479	1.1377	-1.246	-0.7616	-1.2376	-0.0987	1.9064	-0.2334
RTO4_8699	2	1476					NDUFS7		K03940 NDUFS7 NADH dehydrogenase (ubiquinone) Fe-S protein 7	0.6309	0.598	0.5652	0.824	0.263	-0.4315	-0.6256	-0.6722	-0.9097	-0.44	0.0044	-0.6752	-0.6237	0.7095	0.2285	0.1127	-0.5143	-0.422	0.1952	-0.2769	-0.5911	-0.0483	-0.799	-0.6862	0.5822	1.0939	1.0973	1.5287	0.4412	-0.7713	-1.2821	-1.257	-1.4023	-0.5013	-0.0214	-1.4675	-1.2578	1.2769	0.1876	0.107
RTO4_8701	15	1744							Hypothetical Protein	0.1107	-0.1597	0.0093	0.0028	-0.0931	-0.1246	-0.4575	-0.0795	-0.5493	-0.4987	0.1044	-0.1217	-0.0391	0.0417	-0.202	-0.0439	0.0718	0.1272	0.1134	0.0991	-0.0563	-0.103	0.091	0.047	0.4993	-0.813	0.1567	0.0357	-0.7555	-0.8356	-2.8987	-0.5733	-3.1796	-3.1065	0.3821	-0.5067	-0.1026	0.2091	-0.9548	-0.1398
RTO4_8705	9	1633							HMMPfam-Glycosyl hydrolases family 17-PF00332,SUPERFAMILY--SSF51445	0.5572	0.16	0.1176	-0.176	0.1918	-0.0471	-0.0989	0.0199	-0.0617	0.2983	0.3657	0.2958	-0.0246	-0.2903	0.0407	0.2458	-0.0265	0.1176	-0.3168	0.0383	0.2094	0.079	0.1203	0.366	2.1359	0.7014	1.0413	-0.8951	1.0212	-0.3549	-0.4673	0.1516	-0.238	1.2291	1.4372	1.1001	-0.1741	-0.7018	0.1528	0.9606
RTO4_8706	3	491							Hypothetical Protein	0.4053	0.1607	0.2997	0.3837	0.1748	0.2028	-0.1078	0.1552	0.0744	-0.131	0.813	-0.2044	0.0323	-0.076	-0.1537	-0.2666	-0.3359	-0.1261	-0.4119	-0.1642	-0.8195	-0.3178	-0.0188	-0.2854	0.6892	0.6103	0.4216	0.5996	0.3433	-0.0474	-0.3045	0.0849	0.0319	0.3351	1.091	-0.3882	0.0382	-0.1234	-0.217	-0.3788
RTO4_8708	7	1164				EFM4	METTL10,RP11-12J10.3		KOG1271 Methyltransferases	0.3141	-0.2665	-0.1676	-0.3095	-0.3937	0.3425	0.4186	-0.0605	0.013	0.122	-0.2885	0.8283	-0.5585	0.0759	-0.0505	-0.1463	0.0248	0.3054	0.1007	0.6433	0.2894	0.5929	0.1193	-0.0271	1.2523	-0.941	-0.859	-1.3378	-1.6263	1.8618	1.887	-0.485	0.3261	0.8213	-0.5002	2.8278	-2.3837	0.3989	-0.1155	-0.5556
RTO4_8710	7	345							SUPERFAMILY--SSF54285	-0.4562	0.003	0.0064	0.1784	0.0213	0.2181	0.2518	0.2145	-0.108	0.0917	-0.5935	-0.0003	-0.0511	-0.0805	-0.0228	0.3991	-0.1045	-0.44	-0.185	0.0154	-0.1083	-0.0074	-0.3852	0.0139	-0.9115	0.1024	0.0495	0.5654	0.0604	1.0453	1.0319	0.9011	-0.3517	-0.002	-0.9611	-0.0924	-0.2449	-0.2291	-0.0758	1.1969
RTO4_8711	4	1266					CCDC174		HMMPfam-Domain of unknown function (DUF4078)-PF13300	-0.4793	-0.0598	0.5882	0.4456	0.3341	0.0921	0.1589	-0.0297	-0.3613	-2.1035	0.3321	0.4994	-0.269	0.2163	0.7579	1.2932	-0.1642	0.128	0.0521	-0.1237	-0.0942	0.6342	-3.0487	-1.7556	-1.0493	-0.1281	1.385	0.9376	0.8111	0.296	0.3154	-0.2459	-1.0941	-2.4809	0.6229	1.7147	-0.621	0.184	1.1433	1.0233
RTO4_8714	2	1138					RTFDC1		KOG3113 Uncharacterized conserved protein	0.3744	0.0216	-0.4035	-0.7229	0.2078	0.694	0.3665	0.1329	0.1896	-0.1433	0.1572	0.8402	0.2796	-0.3306	-0.5532	-0.1531	-0.2155	-0.5108	-0.546	0.0911	-0.1363	-0.4621	0.6827	0.5296	0.8094	0.3556	-1.2782	-1.5338	0.2238	1.7162	0.9453	0.3279	0.4157	-0.2258	0.1365	1.602	0.5901	-0.068	-0.2634	-0.1221
RTO4_8715	13	1331					CLPP		K01358 clpP, CLPP ATP-dependent Clp protease, protease subunit	0.2898	-0.2339	-0.2699	0.0652	-0.1608	0.2442	0.0504	-0.0816	-0.2495	0.2387	-0.1898	0.46	-0.1223	-0.0152	-0.3735	-0.2078	0.0459	-0.1348	0.0308	0.5751	0.0757	0.2015	-0.0809	-0.2887	1.3404	-1.3215	-1.8378	0.3543	-0.9529	1.5789	0.269	-0.5259	-1.3843	1.1087	-0.5024	2.0787	-0.9329	-0.0376	-1.3479	-0.8403
RTO4_8716	12	1845							KOG0085 G protein subunit Galphaq/Galphay, small G protein superfamily	-0.3177	-0.1184	-0.0687	-0.2017	-0.0634	0.2933	0.1764	0.0593	-0.1024	0.5057	-0.077	0.2149	0.0433	-0.0182	0.2045	0.1613	-0.018	-0.0131	-0.0363	0.1665	0.1535	0.371	0.0868	0.2482	-1.1976	-0.5695	-0.4254	-0.9143	-0.3318	1.8721	0.8422	0.2105	-0.3959	2.2055	-0.1516	0.7259	0.2177	-0.1085	0.7479	0.4183
RTO4_8719	11	2239							BLAST carbohydrate-binding module family 13 protein [Rhizoc...	-0.1022	0.2072	-0.0711	0.3057	0.248	0.3127	0.3658	-0.0331	-0.001	0.1348	-0.1772	-0.2033	0.0783	0.1643	-0.155	-0.0804	0.0381	0.0959	0.2024	-0.1746	-0.1457	-0.3296	-0.2156	-0.296	-0.0676	1.1267	-0.6353	1.7826	1.4253	1.766	2.1433	-0.2349	-0.1184	0.5321	-0.9449	-1.3176	0.5191	0.4467	-0.5401	-0.2647
RTO4_8723	3	830							Hypothetical Protein	-0.011	-0.1387	0.1201	0.1318	0.2747	0.0532	0.1334	0.1438	-0.4052	0.24	-0.5263	-0.5224	-0.1435	-0.0128	-0.6593	-0.1625	-0.0078	0.0846	-0.0206	0.5026	-0.0037	-0.1567	-0.1499	-0.3124	-0.6781	-0.5357	1.3448	0.6584	1.3881	0.2795	0.7936	0.8347	-0.9655	1.3137	-0.8859	-1.8148	-0.2127	-0.1222	-1.642	-0.0893
RTO4_8725	8	1878				BNA5	KYNU		K01556 KYNU, kynU kynureninase	-0.0748	-0.7552	-0.3728	-0.4316	-0.0897	0.1565	-0.1381	-0.0332	-0.4561	-0.3397	-0.0104	-1.0296	0.3228	0.1083	0.9186	0.2064	-0.3592	-0.3432	-0.2509	-1.187	-0.5693	-0.2684	0.1673	0.3737	-0.2301	-3.5944	-1.8906	-2.0805	-0.5777	0.8586	-0.7344	0.0041	-2.2643	-1.9899	-0.0582	-3.6535	1.6166	0.4197	2.1848	0.7111
RTO4_8726	6	1801							KOG1515 Arylacetamide deacetylase	-0.572	0.0998	0.2322	0.1609	0.447	0.0606	0.4242	-0.1402	-0.1232	0.1801	-2.6685	-0.2265	0.2127	0.2966	-0.5156	-0.1955	-0.4217	-0.6044	-0.1251	0.4053	0.4205	-0.1103	0.6477	0.4523	-1.2484	0.0332	0.6008	0.3483	1.2817	0.1771	1.3398	-0.7405	-0.2778	0.5142	-2.9329	-0.5906	0.501	0.6665	-0.4036	-0.2844
RTO4_8727	5	1598							BLAST minor histocompatibility antigen H13 [Kwoniella d...	-0.0825	-0.3125	-0.3497	-0.5921	-0.4608	0.2517	0.2394	-0.071	-0.1461	-0.3773	-0.1726	-0.0297	-0.9282	-0.074	-0.2121	-0.39	0.0765	-0.8307	0.0025	-0.3629	-0.252	-0.575	-0.784	-1.174	-0.253	-0.663	-1.1814	-2.016	-1.5838	1.1569	0.9389	-0.3904	-0.3629	-1.02	-0.3004	-0.0254	-2.7797	-0.5888	-0.335	-0.4954
RTO4_8728	1	275							BLAST CBN-SNA-1 protein [Caenorhabditis brenneri]	0.3189	-0.1865	-0.0332	0.2725	0.0005	0.131	0.1353	0.1218	0.0059	0.2106	-0.5837	-0.2055	-0.2272	-0.1067	-0.3096	0.1143	-0.2728	-0.1694	-0.3795	0.1616	0.0398	-0.148	-0.0699	0.0444	1.4779	-1.0126	-0.2378	1.7051	-0.0367	0.7929	0.7966	0.6376	-0.0091	1.021	-1.827	-1.0004	-1.2849	-0.4714	-1.1387	0.5293
RTO4_8730	7	475							HMMPfam-CENP-S associating Centromere protein X-PF09415,SUPERFAMILY--SSF47113	0.1965	-0.1515	-0.1779	-0.4172	-0.5116	-0.2825	0.3709	-0.0596	0.1519	-0.3087	-1.6128	0.6622	0.1317	0.2574	-0.2921	0.1316	-0.1921	-0.1119	0.0653	0.7072	0.6472	0.4151	0.0561	0.1877	0.5185	-0.4053	-0.7202	-1.488	-1.7669	-0.9955	1.1392	-0.2979	0.4781	-0.3209	-1.4825	1.487	0.8552	0.8161	-0.6235	0.4523
RTO4_8732	4	1674							KOG2498 IK cytokine down-regulator of HLA class II	-0.3467	-0.7897	-0.3559	-0.4865	-0.3746	-0.5875	-0.352	-0.0733	0.3799	0.362	0.4127	-0.3354	0.2476	0.2783	0.2492	-0.8088	-0.4574	-0.3185	-0.1792	-0.6001	-0.2436	-0.3509	-0.1302	-0.939	-0.691	-1.6266	-1.0868	-1.3245	-0.7209	-1.8783	-0.8075	-0.4043	0.4016	-0.0187	0.594	-0.9448	0.5499	0.6495	0.3068	-1.0437
RTO4_8734	2	1150							HMMPfam-Thioredoxin-like-PF13905,SUPERFAMILY--SSF52833	-0.3789	-0.9816	-0.9328	-0.9522	-0.8558	0.081	-0.078	-1.4617	-1.1121	-1.5754	0.3965	-0.9975	0.2598	0.1426	-0.7412	0.6709	-0.1885	0.087	-0.0459	-0.3309	-1.8731	-1.0722	-0.4564	0.2145	-0.9553	-3.2731	-3.1202	-3.488	-2.3298	0.286	-0.1669	-3.9562	-3.8968	-3.8637	0.6689	-2.244	0.946	0.1914	-1.0039	1.1184
RTO4_8735	9	2753							ProSiteProfiles-TPR repeat region circular profile.-PS50293,SMART-Tetratricopeptide repeats-SM00028,SUPERFAMILY--SSF48452	0.1795	-0.1381	-0.034	0.141	-0.0671	-0.0615	0.1572	0.0756	-0.0834	-0.12	0.0585	-0.4986	0.1586	0.106	0.1188	0.3415	0.3159	0.3009	0.4219	-0.4897	-0.4702	-0.3709	-0.2029	0.1386	0.1852	-0.3707	0.0243	0.7936	-0.3507	-0.4235	1.0346	0.1516	-0.9406	-0.3708	0.205	-2.0139	0.8928	0.4362	0.332	0.9231
RTO4_8736	12	2952							KOG2100 Dipeptidyl aminopeptidase	-0.1605	-0.418	-0.2538	-0.2714	-0.2933	0.1356	0.193	-0.0315	0.1695	-0.0693	0.0808	0.494	-0.2129	-0.2864	-0.1108	-0.4923	-0.0608	-0.1971	-0.3472	0.2411	0.2152	0.1304	0.1842	-0.3081	-0.6217	-1.7652	-1.736	-1.2215	-1.5978	0.8739	1.1082	-0.239	0.6937	-0.2216	0.4155	1.8974	-0.7311	-1.0053	-0.1701	-1.0588
RTO4_8737	6	1855					TRAPPC12		K20309 TRAPPC12 trafficking protein particle complex subunit 12	0.4937	-0.2067	-0.4368	-0.2498	-0.1872	-0.129	-0.3197	-0.3903	-0.6135	-0.485	-0.192	-0.4643	-0.0515	0.0584	0.09	0.3254	-0.2791	-0.2091	-0.2206	-0.239	-0.3894	-0.149	-0.4382	-0.1128	1.4873	-0.9434	-1.6703	-1.2444	-0.9886	-0.4739	-1.7055	-1.8679	-3.5677	-2.761	-0.7717	-1.4057	-0.3527	0.2301	0.329	0.7453
RTO4_8738	13	2780							HMMPfam-RTC4-like domain-PF14474	0.1489	0.1482	-0.1439	-0.3726	-0.0139	-0.2605	-0.1472	0.2896	0.0592	0.4368	-0.379	-0.0768	0.0735	-0.2304	0.3811	-0.3605	-0.0866	0.0212	-0.317	-0.1537	0.0268	0.2275	0.0704	-0.2901	0.705	0.5643	-0.5585	-1.6912	0.0377	-1.4558	-0.527	1.5491	0.2397	1.2312	-1.1815	-0.3101	0.2615	-0.9254	1.1447	-0.6605
RTO4_8739	15	2192				YPL260W			HMMPfam-Protein of unknown function (DUF2408)-PF10303	0.412	0.4441	0.3847	0.5788	0.595	0.2926	0.6155	0.6949	0.9512	1.0518	-0.2633	-0.3314	-0.2499	-0.0982	0.6513	0.4722	-0.2684	-0.3566	-0.3666	-0.5036	-0.1426	0.1477	-0.7671	-0.2948	1.7682	3.0651	2.2344	3.2462	3.5146	1.5294	3.5714	4.3556	5.5848	5.5072	-0.7976	-1.895	-1.3326	-0.3887	2.5975	1.7219
RTO4_8740	12	1992							BLAST arsenical pump membrane protein [Exophiala dermat...	0.5503	0.0267	0.0949	0.1054	0.2387	0.0083	-0.0265	0.0892	-0.0165	0.2672	0.0083	-0.4189	-0.2103	-0.1527	-0.4851	0.207	0.0989	0.2587	-0.0538	-0.0868	-0.4458	-0.5719	-0.4296	-0.2226	2.7336	0.1503	0.175	0.422	1.4226	0.1482	-0.1408	0.3184	-0.168	1.1191	0.0073	-1.6403	-0.9694	-0.5657	-1.6931	0.7943
RTO4_8741	12	2467				YPL222W	SELO		KOG2542 Uncharacterized conserved protein (YdiU family)	-0.0655	-0.2242	-0.1935	-0.1022	0.0837	0.1427	-0.3964	0.0382	-0.2843	0.2348	-0.424	-0.0895	0.0208	0.3206	-0.2349	-0.1596	-0.0973	0.0374	0.2233	-0.0706	-0.1033	-0.3055	0.2473	0.0877	-0.5034	-0.7683	-0.9653	-0.4843	0.3615	0.7834	-2.6301	0.1276	-1.1401	1.1068	-1.0373	-0.4732	0.2152	1.1537	-0.7413	-0.3422
RTO4_8742	2	654							Hypothetical Protein	-0.4303	1.8715	1.4041	1.7255	2.0322	0.4092	-0.06	-0.0987	0.0669	0.1893	1.8296	-0.9513	0.2854	-1.4651	0.1228	-0.276	1.3438	0.7358	-0.1213	0.6973	0.7217	0.8201	-0.4641	-0.7401	-0.3092	1.5242	0.9368	1.1666	1.6777	0.7028	0.2556	-0.3819	-0.1127	0.1952	1.3305	-0.6025	0.1157	-1.2975	0.0663	-0.0815
RTO4_8743	4	986							HMMPfam-Cytidine and deoxycytidylate deaminase zinc-binding region-PF00383,ProSitePatterns-Cytidine and deoxycytidylate deaminases zinc-binding region signature.-PS00903,SUPERFAMILY--SSF53927	0.9594	0.1216	-0.0505	-0.095	0.1237	-0.2004	0.3392	0.4663	0.0007	-0.0831	0.1339	-0.3886	0.165	-0.0642	0.452	0.044	-0.5464	-0.2011	-0.6105	-0.5087	-0.6036	-0.0567	0.1914	0.2354	1.6041	0.1581	-0.483	-0.4468	0.1858	-0.8508	1.2465	1.5983	0.0842	-0.4366	0.2574	-0.8419	0.8084	-0.1399	0.8201	0.1115
RTO4_8745	8	1901							KOG1515 Arylacetamide deacetylase	0.1223	-0.272	-0.1401	0.1586	0.1217	0.1005	0.0376	0.1412	0.0247	0.0753	-0.3287	-0.0267	0.0245	0.1733	-0.1524	0.2232	-0.1629	-0.1781	0.0104	-0.1217	0.0797	-0.2742	-0.1013	0.1219	0.2088	-1.1916	-0.9293	0.7722	0.6905	0.4986	0.1913	0.5283	0.0691	0.2626	-1.1941	-0.3028	0.3281	0.3443	-0.4697	0.5671
RTO4_8747	4	1615							HMMPfam-Inositolphosphorylceramide synthase subunit Kei1-PF08552	0.701	0.4171	0.1358	0.0462	0.0755	0.2768	0.3451	0.3839	0.4909	0.2603	-0.312	0.0993	-0.0444	0.0183	-0.08	0.3945	0.0603	0.2645	0.0786	0.3576	-0.0103	0.2776	-0.1194	0.2751	1.362	1.5496	0.3774	-0.0354	0.0065	1.2668	1.041	1.458	1.5276	0.9063	-0.5442	0.2799	-0.1554	0.0367	-0.2342	0.5178
RTO4_8750	6	685							Hypothetical Protein	-0.0461	-0.547	-0.2882	-0.2757	-0.3286	-0.284	-0.253	-0.1488	-0.7004	-0.7917	0.3544	0.1405	0.3212	-0.21	-0.2129	0.5272	0.4154	0.3484	0.2054	0.1785	0.2117	-0.0344	-0.6199	-0.0927	0.2343	-2.4339	-1.3589	-2.005	-1.5391	-1.2547	-1.1279	-0.7967	-3.2717	-3.1115	1.0462	0.2668	1.03	-0.5419	-1.1162	0.3731
RTO4_8753	23	5553							Hypothetical Protein	0.2852	0.0816	0.1765	0.1289	0.1635	0.1839	0.1168	0.2313	0.0949	0.1631	-0.2214	0.1239	-0.2331	-0.085	-0.2885	0.1434	0.0301	0.0649	-0.0549	0.0318	-0.0736	-0.2567	-0.314	-0.1707	2.1018	0.7387	1.3146	0.8422	1.3029	1.7056	1.0554	1.7355	0.6737	1.1657	-1.1748	0.793	-1.6442	-0.5907	-0.3112	0.7106
RTO4_8754	5	1850							Hypothetical Protein	0.8841	-0.2618	-0.0945	0.0322	-0.3208	-0.0815	-0.1588	1.0548	0.9205	1.3092	-0.0188	0.2796	-0.19	-0.0344	0.2018	-0.0026	-0.0755	0.091	-0.1099	0.8353	0.7979	1.0371	-0.2105	-0.2131	1.4451	-0.5124	-0.0249	0.0769	-0.7142	-0.3289	-0.3861	2.6987	2.3336	2.6803	-0.036	0.4301	-0.5706	-0.0485	0.2846	-0.0026
RTO4_8755	3	768							Hypothetical Protein	0.1139	0.5013	0.5622	0.2595	0.4638	0.9088	0.93	0.3741	0.3674	0.2557	0.0459	-0.3555	0.2341	-0.1685	-0.4659	-0.6381	-0.0695	-0.0981	-0.238	-0.0725	-0.647	-0.5385	0.9177	0.2797	0.246	1.1939	1.3571	0.6195	1.0149	1.8784	2.401	0.6203	0.5149	0.9849	0.1101	-0.4902	-0.0552	-0.3648	-0.7466	-0.6229
RTO4_8756	6	488							Hypothetical Protein	-0.1332	-0.2752	-0.4038	-0.3596	-0.1465	-0.07	-0.0768	-0.2051	-0.2678	-0.0857	-1.4719	-0.2134	-0.148	0.3387	-0.2203	0.4754	-0.2727	-0.2875	0.066	-0.0645	0.036	-0.2848	-0.4003	0.0751	-0.4737	-0.3113	-1.8784	-1.4583	-0.6164	0.0597	-0.6717	-1.0758	-1.0559	-0.3549	-2.0802	-0.4684	-0.8369	1.5855	-0.6003	1.195
RTO4_8757	8	3856							HMMPfam-Vacuolar sorting protein 9 (VPS9) domain-PF02204,ProSiteProfiles-VPS9 domain profile.-PS51205,SUPERFAMILY--SSF109993	-0.1099	-0.6225	-0.3657	-0.0035	-0.4654	0.0931	0.0757	0.1143	0.2065	0.5067	-0.4597	0.1059	0.0997	-0.3468	0.5586	0.2506	-0.0006	-0.1078	-0.3474	0.0034	0.5424	0.562	-0.0135	0.2371	-0.3234	-2.2157	-1.2041	-0.0134	-1.4883	0.4069	0.1915	0.4128	0.3854	1.5996	-1.0612	0.3012	-0.0805	-1.7071	1.5153	0.6863
RTO4_8761	2	765							Hypothetical Protein	0.1413	0.2323	-0.0854	0.0351	0.1396	0.3576	0.5062	-0.405	-0.1019	-0.6327	-0.0869	-0.859	0.0065	-0.3212	0.0298	-0.3326	0.7027	0.8038	0.3815	0.1454	0.2465	0.1752	0.0342	-0.2984	0.5291	0.9556	-0.0944	0.0921	0.6477	1.1268	1.7268	-0.9468	-0.2886	-1.2828	0.2966	-1.627	0.0519	-0.5929	0.0579	-0.6507
RTO4_8762	7	1441							KOG0714 Molecular chaperone (DnaJ superfamily)	0.1528	-0.2138	-0.1845	-0.0951	-0.1196	0.3062	0.2565	-0.3239	-0.4478	-0.365	0.2708	0.2998	0.2502	0.2313	0.0106	0.0182	-0.0714	0.1559	0.1599	0.2963	0.2304	0.307	-0.0104	0.0079	0.0459	-0.8272	-0.8656	-0.6023	-0.4071	0.6038	0.7572	-1.5274	-1.8912	-1.9288	0.8508	0.8142	1.1817	0.9409	0.0298	0.0557
RTO4_8763	8	2740				YGL114W			KOG2262 Sexual differentiation process protein ISP4	-0.2227	0.2203	0.2996	0.0222	0.2823	0.2038	0.4865	-0.2991	-0.3245	-0.0407	-0.5728	-0.1956	0.001	0.3627	-0.1026	0.3883	-0.3289	0.1101	0.0338	-0.0075	-0.0437	-0.11	-0.8696	-0.4813	-0.4809	0.6096	1.0642	0.335	1.0939	0.9028	1.8265	-0.7221	-1.066	-0.1842	-0.5038	-0.2279	-0.1146	0.7902	-0.2871	0.4757
RTO4_8765	9	1408							SUPERFAMILY--SSF52047	-0.1434	0.3083	0.7826	0.618	0.1474	0.1725	0.4005	-0.0697	-0.0969	-0.0696	-0.059	-0.161	0.2364	-0.0149	-0.1773	-1.0363	0.2464	0.2785	0.2315	-0.074	0.0004	-0.2513	0.7596	-0.2767	-0.4035	1.1806	3.2053	2.2768	0.245	0.953	2.2922	-0.4895	-0.236	-0.0704	-0.2286	-0.54	1.4763	-0.0365	-0.4092	-1.3394
RTO4_8766	9	2131				AVT6,AVT5			KOG1305 Amino acid transporter protein	0.2699	-0.3149	-0.052	-0.2365	-0.0721	0.0628	0.1864	0.3592	0.2407	0.4887	-0.4076	0.3982	0.1555	0.1033	-0.3399	0.2964	0.1322	-0.0133	0.2355	0.418	0.2182	0.0781	0.1409	0.4373	1.1268	-0.8909	-0.1524	-1.0734	0.0086	0.5612	1.0997	1.476	1.0962	2.1119	-1.2887	1.5378	0.8608	0.4483	-1.1504	0.9159
RTO4_8772	10	2998							HMMPfam-PB1 domain-PF00564,HMMPfam-Zinc finger, ZZ type-PF00569,ProSitePatterns-Zinc finger ZZ-type signature.-PS01357,ProSiteProfiles-Zinc finger ZZ-type profile.-PS50135,SMART-Zinc-binding domain, present in Dystrophin, CREB-binding protein.-SM00291,SUPERFAMILY--SSF54277,SUPERFAMILY--SSF57850	-0.1126	-0.0561	-0.0866	-0.1298	-0.0522	-0.3736	-0.2081	0.0233	-0.0627	0.073	0.0211	-0.3872	0.2169	0.0087	-0.406	-0.6121	-0.1163	0.0958	-0.1076	0.1987	-0.3064	-0.2073	0.5116	-0.1005	-0.3481	-0.191	-0.5503	-0.5787	-0.2579	-2.0668	-0.927	-0.0328	-0.1329	0.6071	0.1654	-1.5466	1.022	0.0248	-1.6537	-1.4266
RTO4_8774	2	1261							HMMPfam-NmrA-like family-PF05368,SUPERFAMILY--SSF51735	-0.605	0.1701	-0.2545	-1.0521	-0.6007	0.7592	1.8522	0.5089	-0.5325	0.2864	-1.7362	1.0205	0.0293	1.3709	0.2033	-0.4557	-1.7534	-0.3071	-0.3825	-0.1904	0.0031	0.0129	-0.4155	-0.8712	-0.4492	0.1512	-0.3286	-0.8404	-0.8047	0.7659	2.0765	0.4706	-0.2747	0.2981	-0.8417	0.922	-0.0478	1.3617	0.1089	-0.2129
RTO4_8775	3	988							Hypothetical Protein	-0.2565	0.0419	0.0768	0.0292	0.6159	-0.3829	-0.4557	0.4821	0.1145	-0.6655	-0.2792	0.7012	-0.51	0.1266	0.7081	-0.5993	-0.3161	-1.0337	-0.1896	0.403	0.7293	1.1111	0.4157	-0.1836	-0.2776	0.1791	0.0607	-0.2002	1.342	-0.9296	-1.1259	0.6982	-0.3303	-1.2494	-0.3426	1.1604	-0.6189	0.1945	1.0369	-0.763
RTO4_8778	4	1316							HMMPfam-WD domain, G-beta repeat-PF00400	0.0139	-0.5005	-1.669	-0.9642	-1.3375	-0.4842	-0.0189	0.4179	-0.5103	0.2274	0.4877	-0.7225	0.1835	-0.0231	-0.0871	-1.2512	-0.2802	-0.2242	-0.3032	-0.4683	-0.0987	-0.5554	0.4603	-0.7909	0.1962	-0.8883	-3.6639	-2.1704	-2.3982	-1.1041	-0.035	0.587	-0.5902	0.3616	0.7652	-1.2038	0.4673	-0.0234	-0.0819	-1.0264
RTO4_8782	11	1005					SCP2D1		KOG4170 2-enoyl-CoA hydratase/3-hydroxyacyl-CoA dehydrogenase/Peroxisomal 3-ketoacyl-CoA-thiolase, sterol-binding domain and related enzymes	0.1712	-0.2843	-0.3781	-0.4306	-0.1957	-0.1686	-0.1612	-0.0752	-0.5717	-0.2587	-0.3546	0.1749	0.1944	0.1976	-0.0556	-0.1061	0.008	0.102	0.2056	0.3747	0.2669	0.3191	0.2691	0.163	0.9529	-1.6156	-1.8043	-1.8268	-1.0279	-0.8872	-1.1123	-0.5732	-2.8585	-1.4288	-1.0871	1.1359	0.9237	0.4433	-0.2016	-0.3925
RTO4_8783	16	2734					POLK		K03511 POLK DNA polymerase kappa	0.1292	-0.1659	-0.0335	-0.2222	-0.0288	0.016	-0.1643	0.1275	-0.1337	0.0788	-0.0033	-0.1245	0.0262	0.1033	-0.032	-0.3599	0.1111	0.1348	0.2144	0.1033	0.0733	0.0713	-0.0093	-0.3691	0.852	-1.2859	-0.3245	-1.5166	-0.3038	0.1496	-1.1046	0.8926	-0.7241	0.5076	-0.0079	-0.6439	0.2249	0.4872	-0.1427	-1.6925
RTO4_8784	10	1419							Hypothetical Protein	0.4045	-0.1317	-0.1957	-0.1732	-0.1098	0.0588	0.1728	-0.0556	-0.2798	0.4165	0.04	0.1338	0.2431	-0.0935	-0.2376	-0.3152	0.0635	-0.1427	-0.0299	0.2828	-0.0711	0.0452	0.1674	-0.1478	1.0513	-0.4275	-0.9839	-0.8126	-0.2268	0.3763	0.9615	-0.227	-1.361	1.6378	0.2027	0.5591	1.2554	-0.4186	-0.8412	-0.7963
RTO4_8785	3	970							KOG4697 Integral membrane protein involved in transport between the late Golgi and endosome	0.1053	-0.112	-0.0786	-0.5822	-0.2798	-0.1682	0.305	-0.6722	-0.4086	0.1211	-0.3787	-0.562	-0.0966	0.1471	-0.0946	0.0643	0.1569	0.1416	0.3041	-0.4678	-0.3908	-0.5624	-0.1213	-0.0571	-0.8174	-0.4367	-0.2997	-2.0577	-1.7156	-0.453	1.1849	-4.3871	-1.5836	0.4313	-1.3435	-1.9677	-0.2396	0.3835	-0.2712	0.0933
RTO4_8786	12	2841							KOG2308 Phosphatidic acid-preferring phospholipase A1, contains DDHD domain	-0.13	-0.0444	0.0552	-0.0703	-0.1065	-0.3015	-0.0824	-0.0058	0.0251	0.1063	0.228	0.059	-0.1431	-0.0899	0.1332	0.0931	0.1246	-0.0146	0.0347	-0.0634	-0.1538	0.0698	-0.0302	0.0629	-0.7569	-0.5417	0.2322	-0.5309	-0.7159	-1.9526	-0.4687	-0.1212	-0.1326	0.3626	0.6488	0.3924	-0.872	-0.374	0.4037	0.2873
RTO4_8787	13	2084							HMMPfam-Major Facilitator Superfamily-PF07690,ProSiteProfiles-Major facilitator superfamily (MFS) profile.-PS50850,SUPERFAMILY--SSF103473	-0.2989	-0.522	-0.1035	-0.1609	-0.293	0.2106	0.1301	0.1872	0.3329	0.2025	-0.0279	-0.2824	-0.2654	-0.0309	0.0074	-0.0326	0.2672	0.1078	0.2363	-0.0658	-0.1498	-0.0584	-0.0079	-0.0406	-1.5609	-2.8697	-0.6555	-0.7559	-1.4263	1.3739	0.7387	0.7307	1.8292	1.2575	-0.3657	-1.3988	-1.2999	-0.1043	0.0215	-0.0916
RTO4_8788	6	1272							K11209 yghU, yfcG GSH-dependent disulfide-bond oxidoreductase	0.6815	0.0034	-0.0548	0.0841	-0.1766	0.3469	0.3012	0.0831	-0.0281	0.1532	0.1288	0.3752	-0.1033	-0.1855	-0.071	0.1811	0.1163	0.1941	-0.0692	0.4651	0.4076	0.3941	-0.3465	-0.1654	1.3016	-0.0316	-0.3773	0.1117	-0.422	1.4015	1.1826	-0.0663	-0.0869	0.4729	0.1223	1.0087	0.1291	-0.8746	-0.1406	0.4063
RTO4_8789	5	1122							K11209 yghU, yfcG GSH-dependent disulfide-bond oxidoreductase	0.6583	0.0365	0.0814	0.2299	0.4424	0.3169	0.5717	0.4638	0.451	0.6183	-0.8089	-0.2164	0.0657	-0.0371	-0.2368	-0.4124	-0.2282	-0.1357	-0.2654	0.1777	-0.341	-0.0591	0.4658	0.0534	1.7681	-0.045	0.289	1.6482	1.5904	1.4585	2.4745	1.4723	1.8227	2.024	-1.0501	-0.8403	0.509	-0.087	-0.7074	-1.3647
RTO4_8791	4	900							KOG4580 Component of vacuolar transporter chaperone (Vtc) involved in vacuole fusion	0.6747	-1.1956	-1.3017	-1.1146	-1.087	-1.6028	-1.1059	-1.3562	-0.7963	0.0237	-0.2318	-0.6857	0.1826	-0.0955	3.1321	0.4166	0.2559	-0.1054	0.1604	-1.6459	0.2305	1.4862	0.1346	0.5511	0.9523	-3.2254	-3.0237	-2.554	-3.0068	-5.3925	-3.8991	-4.0444	-1.9648	0.0543	0.301	-0.473	0.3129	-0.1913	2.8222	0.3226
RTO4_8792	17	3331							HMMPfam-Diaphanous GTPase-binding Domain-PF06371,SUPERFAMILY--SSF48371	0.297	-0.4193	-0.0657	-0.2782	-0.313	-0.3216	-0.2147	-0.5112	-0.5896	-0.2955	0.0082	-0.3422	-0.2038	-0.1663	-0.2177	-0.1118	-0.0819	-0.2045	-0.2481	-0.0174	-0.2163	-0.2351	-0.2605	-0.3723	1.8233	-1.8407	-0.228	-1.3536	-1.6301	-1.9667	-1.3711	-2.8111	-2.8413	-1.3393	0.0048	-1.6005	-0.9331	-0.6358	-1.1766	-0.2844
RTO4_8793	3	1306							HMMPfam-NmrA-like family-PF05368,SUPERFAMILY--SSF51735	-0.6111	0.1384	-0.1961	-0.0057	0.0038	0.712	0.9631	0.1174	0.1853	0.6898	-0.3458	-0.6098	-0.3081	-0.4819	-0.4762	0.1294	0.488	0.551	0.0061	-0.0374	-0.5216	-0.5136	0.1071	0.2365	-1.4719	0.6011	-0.7819	0.0074	0.038	2.0255	2.7485	-0.2732	0.0599	0.8637	-0.4523	-1.0896	-0.9119	-1.3817	-1.0053	0.0943
RTO4_8794	1	598							Hypothetical Protein	0.437	-0.1002	-0.2021	-0.0948	-0.1986	0.0988	0.1673	0.1516	0.5086	0.1771	-0.1423	-0.1767	0.1526	-0.2249	-0.0054	-0.1989	0.2603	0.0579	0.0355	-0.0177	-0.1276	-0.0231	0.5737	0.3748	0.8997	-0.2801	-0.6321	-0.312	-0.5863	0.3274	0.5696	0.3813	1.3285	0.441	-0.2019	-0.4513	0.3779	-0.5001	-0.008	-0.3256
RTO4_8795	2	976							Hypothetical Protein	0.3337	-1.2015	1.0966	0.3404	0.7458	-0.4191	0.3344	1.1833	-0.3135	1.632	-1.0189	1.0237	-0.0054	-1.6809	-1.6964	-1.4924	1.0194	0.5394	-0.6615	1.3145	0.753	-0.3819	0.207	-1.2853	0.8904	-0.7148	1.5731	0.864	1.3255	-0.5449	1.0398	1.055	-0.5671	1.629	-0.0585	0.8124	-0.0566	-1.4435	-0.975	-0.9772
RTO4_8796	4	1274							HMMPfam-NmrA-like family-PF05368,SUPERFAMILY--SSF51735	-0.4769	0.7067	0.2759	0.15	0.3859	0.39	0.555	0.1683	0.1497	-0.0007	0.608	-0.4083	0.8701	0.1569	-0.869	-0.4524	0.0452	0.1251	0.202	0.6229	0.2015	-0.246	-0.8753	-1.3277	-0.7811	1.5698	0.9176	0.2421	1.3609	1.4983	2.0359	0.643	0.3181	-0.1219	1.2565	-1.0772	2.5316	0.0228	-1.7341	-0.3346
RTO4_8798	4	1496					ABHD12		K13704 ABHD12 abhydrolase domain-containing protein 12	0.7748	-0.4528	-0.5861	-0.3008	-0.1265	-0.3693	-0.5592	0.074	0.1991	0.6073	0.7258	0.13	-0.1443	-0.0265	-0.1347	0.0472	0.5994	0.3506	0.573	0.2813	0.1269	0.1466	0.2365	0.2838	1.528	-1.1426	-1.7406	-0.4685	-0.4674	-1.4235	-1.6614	0.274	0.337	1.6056	1.1411	0.3669	-0.6343	-0.044	-0.2297	0.0688
RTO4_8799	3	1449							HMMPfam-SH3-binding, glutamic acid-rich protein-PF04908,ProSiteProfiles-Glutaredoxin domain profile.-PS51354,SUPERFAMILY--SSF52833	0.2689	-0.5933	-0.0337	-0.1826	-0.2585	0.166	0.0404	-0.5404	-0.7923	-0.5619	0.1624	-0.2508	-0.1763	0.2122	-0.1868	1.0252	-0.2151	0.3053	-0.0029	-0.2226	-0.0163	-0.4094	-0.8972	0.128	1.1338	-2.1096	0.0367	-1.0736	-1.1692	0.8002	-0.0258	-2.6947	-3.0694	-1.6325	0.5038	-0.7337	-0.4837	1.2245	-0.4847	1.859
RTO4_8803	5	2063				RAI1	DXO		K14845 RAI1, DOM3Z RAT1-interacting protein	-0.8323	0.122	0.4976	0.3456	0.3561	0.1873	0.3285	0.5487	0.3091	0.357	-0.7878	0.5558	-0.1515	0.2166	-0.1306	0.1024	-0.3205	0.0213	-0.1039	0.5231	0.6344	0.3926	-0.4788	-0.3765	-2.5972	0.4633	1.6826	1.3815	1.1714	0.5696	1.1494	2.5824	1.3302	1.2229	-1.6332	1.0856	-0.4224	0.8161	-0.2072	0.1395
RTO4_8804	2	2230							HMMPfam-CLASP N terminal-PF12348	-0.0894	-0.0196	-0.1809	-0.2353	0.132	0.0873	0.5275	0.3789	0.3881	0.3922	-0.7545	0.0708	-0.0565	-0.0913	0.6138	-1.128	-0.0981	-0.283	-0.1894	-0.2319	0.325	0.3819	0.6785	-0.4494	-0.3287	0.0155	-0.9045	-0.7886	0.4652	0.8291	2.1235	1.4104	1.0845	1.3787	-1.7782	0.4071	0.0916	-0.4089	1.8542	-1.6027
RTO4_8805	5	1310							Hypothetical Protein	0.179	0.6171	0.3505	0.013	0.5276	0.1034	-0.0156	-0.0612	-0.0637	-0.3787	-0.7243	-0.0506	-0.6161	0.0819	0.4586	0.8397	-0.2014	-0.0359	-0.1195	0.242	0.2829	0.7006	-1.8109	-0.9712	0.474	1.1416	0.4469	-0.341	1.3118	0.1607	-0.2638	-0.183	-0.638	-0.632	-1.0896	-0.1247	-1.5118	0.1934	0.8259	1.1624
RTO4_8806	10	1490							Hypothetical Protein	0.4041	-0.4328	-0.2361	-0.0576	-0.1863	-0.637	-0.5355	0.036	-0.2372	0.1296	0.1156	0.3834	-0.1719	-0.0112	-0.0972	0.1943	-0.4394	-0.31	-0.4505	0.2228	0.2532	0.1256	-0.4963	-0.302	1.4205	-2.0601	-1.3421	-0.3325	-1.3289	-3.4105	-2.9504	0.1769	-1.0545	0.6262	0.3405	1.8403	-0.4761	-0.0429	-0.3208	0.374
RTO4_8807	9	2356							KOG2246 Galactosyltransferases	-0.1379	0.2791	0.2151	0.1442	-0.0463	0.1874	0.3899	0.0071	0.1139	0.2735	0.388	-0.0867	0.0265	0.4415	-0.2105	0.4314	0.057	0.021	0.4984	0.1834	0.1321	-0.0271	-0.0107	0.4208	-0.3421	1.3449	1.0883	0.7285	-0.2054	0.8385	1.9173	-0.0511	0.57	1.4305	0.9968	-0.1091	0.1186	1.5067	-0.6654	1.6544
RTO4_8808	7	1849							HMMPfam-G protein-coupled glucose receptor regulating Gpa2-PF11710,SUPERFAMILY--SSF81321	0.0302	0.7079	0.598	0.4577	0.5525	0.0198	0.25	0.1845	-0.023	-0.0511	-0.1872	0.2438	-0.3303	-0.2467	0.0536	-0.3162	0.2129	0.0104	-0.0338	0.201	0.4184	0.2546	0.0057	-0.3105	-0.0651	2.6058	2.2571	1.7708	2.0817	0.1147	1.1894	1.0452	0.0218	-0.0341	-0.8948	0.9751	-1.1411	-0.4156	0.1107	-0.7829
RTO4_8809	2	1475				DER1	DERL2		K13989 DERL2_3 Derlin-2/3	1.9325	-0.6015	-0.9635	-1.1942	-0.7221	-0.7694	-0.2013	-0.8077	-0.2937	-0.9721	0.362	0.6284	0.9216	-0.739	0.3998	1.2013	0.0038	-0.3659	-0.7352	0.0944	0.6616	0.4942	-0.8088	0.3926	1.2395	-0.8885	-1.5119	-1.8434	-1.2432	-0.8397	-0.0744	-1.5291	-0.6158	-1.1538	0.3215	0.7329	1.3116	-1.1457	0.0554	0.8143
RTO4_8810	11	4568				UBP12	USP11,USP15,USP4,USP19		K11835 USP4_11_15, UBP12 ubiquitin carboxyl-terminal hydrolase 4/11/15	0.239	0.2227	0.3497	0.2528	0.273	0.0241	0.0896	0.2025	-0.0384	0.2136	-0.0412	-0.3079	-0.7258	-0.0213	-0.479	0.9213	0.0396	-0.0443	0.0182	0.4684	-0.4338	-0.0106	-0.9973	-0.076	0.9306	1.2495	1.5516	0.9931	1.2398	0.1461	0.4928	0.938	-0.2073	0.9734	-0.0869	-0.7471	-3.1264	-0.1051	-1.9164	0.6736
RTO4_8811	5	1112							KOG2742 Predicted oxidoreductase	-0.1564	0.9625	1.4509	1.4411	1.0721	0.3137	0.1061	0.9715	0.6914	1.4508	-0.4661	0.2076	0.3532	-0.6584	0.7974	0.2744	0.5777	0.4399	-0.0806	-0.2981	0.1794	0.4994	0.0606	0.335	-0.4009	1.1162	3.2979	2.062	1.5448	0.9966	0.2971	2.4515	1.3599	2.7116	-0.5039	0.491	0.9932	-0.6527	1.2006	0.4224
RTO4_8812	2	3593							HMMPfam-Transcription factor IIIC subunit delta N-term-PF12657,HMMPfam-Putative zinc-finger of transcription factor IIIC complex-PF12660,SUPERFAMILY--SSF50978	0.4842	-0.0752	0.4797	0.0711	0.4985	-0.2022	0.1662	0.2561	0.7335	0.5702	-0.0579	0.0306	-0.3489	0.0133	0.338	-0.6747	-0.2886	-0.1254	-0.2754	0.0041	0.3958	0.3421	0.429	-0.2456	-0.4313	-0.1432	0.7995	0.2098	0.8938	-0.3885	0.2769	0.1645	1.0181	0.6837	0.038	0.0766	-0.3446	0.0124	0.8637	-0.4603
RTO4_8813	9	1345				CPR5,CPR2	PPIB		K03768 PPIB, ppiB peptidyl-prolyl cis-trans isomerase B (cyclophilin B)	0.5876	-0.4428	-0.2376	-0.1268	-0.2721	0.0228	0.1332	-0.5849	-0.354	0.1018	-0.4212	0.1512	-0.0474	-0.3326	-0.1096	0.4709	0.2766	0.1962	-0.056	0.5663	0.8734	0.4566	-0.1785	0.2924	1.3822	-1.0529	-0.4477	-0.2471	-0.6869	0.0606	0.511	-2.1333	-1.5094	0.4492	-0.554	0.2783	-0.1585	-1.0631	-0.2304	0.1217
RTO4_8815	12	2593							BLAST protein of unknown function [Taphrina deformans PYCC ...	0.0441	0.3801	0.1352	0.036	0.481	0.1587	0.5107	0.388	0.6829	1.0792	-1.0584	-0.0492	-0.2622	-0.4417	0.2906	-0.7347	0.2666	-0.1677	-0.1751	-0.3993	0.0469	-0.1087	0.4985	-0.2362	0.165	1.9624	0.5049	-0.0274	2.1227	0.8883	2.9441	1.8447	3.0828	5.1928	-2.8929	-0.3212	-1.2748	-1.6229	0.9663	-2.726
RTO4_8817	1	349							HMMPfam-ESSS subunit of NADH-ubiquinone oxidoreductase (complex I)-PF10183	1.5072	0.1315	0.158	-0.3221	0.0256	0.2066	-0.5826	-0.0385	-0.5345	-0.6819	-1.8351	-0.2238	0.1784	0.8919	1.0707	0.1448	-0.4732	0.1084	0.4187	-0.5137	0.0646	0.5571	-0.2824	-0.1376	2.5741	0.1373	0.2019	-0.6369	-0.0663	0.4297	-1.0093	-0.0889	-0.9485	-1.0136	-0.5915	-0.5364	0.5208	1.0337	1.4288	0.15
RTO4_8818	8	2226				DJP1			K09525 DNAJC5 DnaJ homolog subfamily C member 5	0.0925	-0.2035	-0.0768	0.067	-0.0711	-0.088	-0.1855	-0.2414	-0.5931	-0.467	0.5758	0.4201	0.0766	0.1115	-0.1553	-0.311	-0.2518	-0.3439	-0.1403	0.2256	0.2004	0.0702	0.4942	0.1831	0.8008	-0.682	-0.3227	0.2467	-0.2783	-0.429	-1.048	-0.9373	-2.2467	-1.8018	1.5909	1.4263	0.2303	0.3766	-0.2504	-0.1848
RTO4_8819	11	1640				AGX1	AGXT		K00830 AGXT alanine-glyoxylate transaminase / serine-glyoxylate transaminase / serine-pyruvate transaminase	-0.2871	0.4456	0.3596	0.4181	0.6853	0.3268	0.1631	0.5832	0.3099	0.3067	0.6274	0.065	0.2109	0.1774	0.1092	0.9767	-0.0112	-0.0878	0.1662	-0.0138	0.2461	0.0954	-0.571	0.4057	-1.0028	1.9769	1.4406	1.7677	3.2629	1.8132	0.669	2.4435	1.3953	1.2436	1.7058	-0.0923	1.0107	1.1327	0.326	2.4402
RTO4_8820	14	1598							SUPERFAMILY--SSF52047	0.0762	-0.0062	-0.253	-0.084	0.0636	0.2906	0.5997	0.2695	0.125	0.3733	0.2787	0.1819	-0.2577	0.3254	0.0388	0.2579	0.1127	0.1057	0.4381	0.0216	-0.1161	0.0604	-0.1775	0.0803	0.3974	0.3853	-1.2302	-0.3145	0.4159	1.7762	3.232	1.3499	0.6261	1.8025	0.9949	0.5614	-0.9306	1.334	0.2232	1.0699
RTO4_8821	6	1596							SUPERFAMILY--SSF52047	1.0527	0.0804	0.2471	0.2831	0.1726	0.0405	-0.0886	-0.4464	-0.0045	0.0348	-0.4212	-0.5814	-0.2935	-0.1309	0.2782	0.3406	0.0948	0.0501	-0.0361	-0.3576	0.004	-0.0793	-0.1853	0.1553	2.5379	-0.0752	0.8979	0.7583	0.4909	0.4363	-0.3381	-1.5603	0.133	0.4023	-1.2524	-1.7896	-0.8349	-0.2589	0.2286	0.9978
RTO4_8822	13	2486							Hypothetical Protein	0.0742	0.3493	0.1514	0.154	0.1667	0.1283	-0.015	-0.2095	-0.1667	0.0451	-0.3046	0.0482	-0.2871	-0.2581	0.1927	0.2811	0.4345	-0.0181	0.1764	-0.0671	-0.0506	0.1255	-0.2943	-0.0132	0.3022	1.5395	1.1096	0.9569	1.0105	0.8206	-0.0261	-1.318	-1.1008	0.3593	-1.0159	0.5434	-1.3805	-1.2021	0.7469	1.2058
RTO4_8823	2	711							KOG1745 Histones H3 and H4	-0.0923	0.0709	-0.0469	0.1042	0.5001	0.2981	0.0543	-0.2607	-0.7074	-0.3634	-0.4543	0.0773	-0.0732	-0.0146	-0.2054	-0.7576	0.2296	-0.066	0.215	0.176	0.3271	-0.0294	0.0168	-0.7409	-0.5869	0.5714	-0.6271	0.0951	1.8161	1.2758	0.7616	-0.9421	-2.2467	-0.7977	-1.0181	0.1764	0.3608	-0.0466	-0.2466	-2.3242
RTO4_8824	3	1955							Hypothetical Protein	-0.3901	0.4197	0.4275	0.4455	0.2235	0.4329	0.3935	-0.5248	-0.2975	0.0551	0.071	-0.3606	0.6158	-0.533	-0.0439	-0.1197	0.291	0.0398	-0.242	-0.0287	-0.0233	-0.0726	0.4531	0.3334	-0.6041	0.7086	0.8938	0.7822	0.1287	0.9889	0.8567	-1.3075	-0.7506	0.2288	0.1492	-0.4697	1.7681	-0.9076	-0.0153	-0.1888
RTO4_8827	13	2505					PPIL2		K10598 PPIL2, CYC4, CHP60 peptidyl-prolyl cis-trans isomerase-like 2	-0.0342	-0.0305	0.4004	0.1885	0.0895	0.2483	0.0603	-0.1676	-0.0638	-0.6001	-0.1572	-0.4787	-0.371	-0.2625	-0.1408	0.359	0.0078	-0.0173	-0.2547	0.1176	-0.3488	-0.0231	-0.5853	-0.2263	-0.0681	-0.2089	2.5491	1.1604	0.48	1.9766	0.2832	-0.8877	-0.4617	-3.1262	-0.4058	-2.2459	-1.8493	-1.7988	-0.283	1.4136
RTO4_8828	5	1874				LEO1	LEO1		K15177 LEO1 RNA polymerase-associated protein LEO1	-0.6467	0.1478	0.1325	0.1097	0.0695	-0.0547	-0.3139	0.3099	0.2314	0.3925	-0.0859	1.0984	-0.844	-0.7765	0.3377	1.3125	1.0476	0.6108	0.2711	-0.2847	0.9669	0.053	-2.6428	-1.3304	-1.265	0.7487	0.3786	0.2899	0.2479	-0.1597	-0.6623	0.1921	-0.3743	0.3044	0.101	2.5152	-2.219	-1.4532	0.2529	1.2676
RTO4_8829	3	758							Hypothetical Protein	0.0923	0.1269	0.1512	0.2115	-0.1786	0.1802	0.5387	0.496	0.0587	0.0296	-0.0814	0.6348	0.3092	0.3555	-1.2053	0.4277	-0.1006	-0.1958	0.2549	0.7919	0.4254	-0.4133	0.4952	0.9229	0.1785	0.0786	0.5436	0.5816	-0.647	0.6581	2.2664	1.2269	0.13	0.1101	0.2977	1.7098	0.9109	0.6672	-2.0406	0.7603
RTO4_8830	1	927							Hypothetical Protein	-0.175	-0.0326	0.4343	0.0794	0.2534	-0.3955	0.004	-0.0637	-0.0268	-0.674	0.4099	-0.0053	-0.2983	0.2035	-0.3147	-0.5201	0.1873	0.136	0.3908	-0.0273	0.2174	-0.342	0.2603	-0.2598	-0.3849	-0.0111	1.1864	0.2278	0.6768	-1.1251	0.0242	-0.3402	-0.2047	-1.4475	0.6617	-0.0391	-0.6988	0.405	-0.6244	-0.8241
RTO4_8831	4	1272							Hypothetical Protein	-0.6577	-0.2895	-0.2789	-0.655	-0.5073	-0.1014	-0.2018	0.2426	-0.9577	-0.4292	-2.0636	0.5014	-0.2424	0.0102	-0.785	-0.5811	0.4562	0.5264	0.4664	0.8969	0.3715	0.112	-0.2966	-0.8778	-0.6742	-0.8297	-0.4782	-1.4468	-1.7092	-0.0845	-0.6264	0.3672	-1.5992	-0.4035	-0.9616	0.7951	-0.3774	0.0181	-0.7696	-0.5269
RTO4_8832	6	1419							Hypothetical Protein	0.2025	0.1157	0.2128	0.2576	0.447	0.1446	0.1033	0.3948	0.188	0.3408	-0.1693	-0.1622	-0.1689	0.2356	0.0903	0.2197	-0.1544	-0.2375	0.0812	0.1661	-0.0935	0.2565	-0.0718	0.1479	0.5969	0.9325	1.0332	1.2776	2.6834	0.5395	0.7056	1.5177	0.861	1.94	-0.6927	-0.9419	-0.7382	0.936	0.2137	0.9323
RTO4_8833	15	3871				PMS1	PMS2		K10858 PMS2 DNA mismatch repair protein PMS2	0.0049	-0.1553	-0.4842	-0.2499	-0.1979	-0.058	-0.1578	-0.2869	-0.1144	0.0245	0.0714	0.0905	-0.0941	0.1102	0.0114	0.4238	-0.093	0.0775	0.0172	0.1124	0.1778	0.1238	-0.361	0.0628	0.028	-0.7659	-2.7494	-1.4844	-1.0633	-0.3809	-1.0714	-1.7984	-0.8598	-0.0316	0.2715	0.2724	-0.4912	0.6647	0.0445	1.2956
RTO4_8834	8	1157							Hypothetical Protein	0.0146	-0.0086	-0.2414	0.1998	-0.0322	-0.1662	-0.2058	0.0363	-0.2561	-0.1263	-0.6009	0.107	-0.1653	0.1323	-0.0171	-0.5628	0.175	-0.0344	0.3072	-0.1291	-0.1765	-0.1462	0.0894	-0.4734	-0.1066	0.0256	-0.8558	0.6979	-0.0397	-0.6628	-0.7716	0.0719	-0.8554	-0.5418	-1.1757	0.3696	-0.5672	0.2851	-0.0532	-0.657
RTO4_8836	7	1095							Hypothetical Protein	0.3362	0.2249	0.285	0.0175	0.0745	0.3906	0.5492	0.2512	0.1593	0.4759	0.3457	-0.1904	0.4258	-0.1348	-0.2064	-0.2005	0.1188	0.1035	-0.016	-0.3151	-0.314	-0.5215	0.3671	0.1667	0.7027	0.8491	1.137	0.1349	0.2951	1.6741	2.2089	1.0053	0.5754	1.6217	0.8218	-0.5875	1.5798	-0.4772	-0.5113	-0.3776
RTO4_8837	12	5333				TCB2,TCB1,TCB3	ESYT1,ESYT2,ESYT3		KOG1012 Ca2+-dependent lipid-binding protein CLB1/vesicle protein vp115/Granuphilin A, contains C2 domain	-0.9242	-1.4307	-1.1383	-1.5245	-1.4162	-0.4812	-0.8305	-1.021	-1.4943	-1.643	0.8771	-0.7007	0.0676	-0.073	0.3151	0.6058	-0.0659	-0.3027	-0.1389	-0.2865	-0.394	0.0286	-0.4613	0.1444	-3.0986	-4.7339	-4.0593	-6.0648	-4.0577	-1.9044	-3.1325	-3.8477	-4.7237	-4.7572	2.3167	-1.6108	0.21	-0.2359	1.2131	1.3981
RTO4_8839	4	1659							Hypothetical Protein	0.1052	-0.1944	-0.2813	-0.2991	0.2442	0.2153	0.1961	-0.0567	-0.6148	-0.1687	0.1528	0.0383	0.1464	0.2448	-0.4359	-0.127	0.0958	-0.1936	0.3405	0.6618	0.1722	0.2259	0.107	-0.0201	0.2386	-0.7279	-0.4952	-1.2756	1.3123	0.9382	0.9945	-0.3087	-2.4483	-0.6115	0.5254	0.0474	0.9141	0.7553	-1.1418	-0.1838
RTO4_8841	8	1644				PIF1,RRM3	PIF1		K15255 PIF1 ATP-dependent DNA helicase PIF1	0.1994	-0.4335	0.0321	-0.0462	-0.2117	0.0223	0.0255	0.1977	-0.0218	0.1903	-0.011	-0.4349	-0.1987	0.2515	0.0089	-0.0815	0.2001	0.2161	0.4516	-0.0927	0.0334	-0.0839	-0.5161	-0.5976	0.5847	-1.3958	0.0143	-0.2406	-1.0467	-0.0357	0.1949	0.7068	-0.0616	0.8098	-0.3418	-1.5485	-0.9839	0.7217	0.0276	-0.1448
RTO4_8842	5	1400							Hypothetical Protein	-0.0804	0.0733	0.0897	-0.1744	0.2202	0.0886	-0.2566	0.0597	0.3271	0.7517	0.1482	-0.7388	-0.3045	0.4658	0.7116	0.0159	0.0695	0.4594	0.5353	-0.4173	-0.3812	0.2943	-0.2866	-0.2706	-0.0517	0.1628	0.1788	-0.5211	0.5902	0.3552	-0.9085	-0.0223	0.9847	1.5244	0.4274	-1.9879	-0.865	1.2383	1.412	0.022
RTO4_8843	32	2255				SOH1	MED31		K15153 MED31, SOH1 mediator of RNA polymerase II transcription subunit 31	-0.0656	-0.0542	0.0099	-0.0131	0.1295	-0.1174	0.0838	0.1154	0.1225	-0.1318	-0.1564	0.0105	-0.2044	0.1022	-0.3872	-0.2431	-0.0615	-0.1853	0.0407	0.1651	-0.0717	-0.222	0.0066	-0.2365	-0.6259	-0.4397	0.1333	-0.2021	1.1836	-1.0375	0.7734	1.0025	1.2009	-1.0059	-0.9699	0.027	-1.8004	0.6663	-2.1282	-1.575
RTO4_8846	7	2441							HMMPfam-Tetratricopeptide repeat-PF07719,HMMPfam-TPR repeat-PF13414,ProSiteProfiles-TPR repeat region circular profile.-PS50293,SMART-Tetratricopeptide repeats-SM00028,SUPERFAMILY--SSF48452	-0.1961	0.0073	-0.0078	-0.0378	0.0405	0.362	0.1172	0.4342	0.1954	0.2742	0.1972	-0.432	0.2762	-0.0918	0.4527	0.3441	-0.1409	-0.0649	-0.2326	-0.3289	-0.1611	0.1238	-0.0099	0.3342	-0.9801	0.0537	-0.2384	-0.2887	0.1287	1.9734	0.44	1.7577	0.6683	1.221	0.7542	-1.4622	1.1194	-0.2407	1.0617	0.249
RTO4_8848	11	3659							ProSiteProfiles-Myb-type HTH DNA-binding domain profile.-PS51294,SUPERFAMILY--SSF46689	0.1239	0.5177	0.4208	0.5258	0.64	0.2982	0.1923	-0.1397	-0.1554	-0.3148	-0.1717	-0.3655	0.5277	0.062	-0.5506	-0.3848	-0.0838	-0.1127	-0.0219	0.1764	-0.2046	-0.3742	0.4205	0.0357	0.4001	2.0814	1.479	1.7383	2.2249	1.2857	0.8506	-0.6726	-0.4468	-0.9717	-0.5245	-1.5122	2.7346	0.1307	-1.6747	-1.2938
RTO4_8849	5	3082							K11756 RSC1_2 chromatin structure-remodeling complex subunit RSC1/2	-1.3379	-0.5697	-0.2771	-0.7071	-0.4261	0.2899	0.0934	-0.3289	-0.1012	-0.6179	-0.2464	-0.6746	-0.2091	0.0846	0.1935	0.8423	-0.113	0.111	-0.0285	-0.3144	-0.5083	-0.1209	-1.3302	-0.4879	-3.3066	-1.3865	-0.9584	-1.0526	-1.3026	0.98	0.2704	-1.1804	-0.3776	-1.6691	1.475	-1.5085	-0.9332	0.2285	0.369	1.1016
RTO4_8850	11	278							Hypothetical Protein	0.1325	0.0474	-0.0542	0.1952	0.0641	0.4785	0.5068	0.2089	0.133	0.3276	-0.0241	-0.1548	-0.0119	-0.1112	0.4059	0.4046	-0.0428	-0.1364	-0.154	-0.2654	-0.186	0.1405	-0.2191	0.1855	0.9327	0.3026	-0.4009	0.9983	0.7817	3.0992	3.2853	1.4046	0.718	1.7719	-0.0997	-0.7568	0.3172	-0.2152	1.5924	1.523
RTO4_8851	10	1234							KOG1339 Aspartyl protease	-0.0731	0.1797	0.137	0.0377	0.2483	-0.096	0.1348	0.709	0.8412	1.0051	-0.8257	-0.2267	0.297	-0.2896	-0.1701	0.259	0.0983	-0.0973	-0.1912	-0.1696	-0.4123	-0.3397	-0.0954	0.1636	-0.3409	0.7963	0.5045	0.0564	0.9724	-0.4499	0.3026	3.1947	3.1648	4.4437	-2.7442	-1.2066	1.5017	-0.9689	-0.5147	0.8891
RTO4_8852	33	2097							Hypothetical Protein	0.1764	-0.0602	-0.1269	-0.0283	0.0733	-0.2093	-0.1031	-0.0543	-0.135	-0.0168	-0.3018	-0.0472	0.0266	0.0795	-0.1376	0.1193	-0.0742	-0.0602	0.0053	0.1166	-0.0951	-0.021	-0.0977	0.0216	1.1486	-0.4239	-1.1807	-0.3064	0.5303	-1.9924	-0.9954	-0.2691	-1.132	-0.0636	-1.8333	-0.273	0.235	0.6405	-0.7979	0.6954
RTO4_8853	15	2370					ASPG		K13278 ASPG 60kDa lysophospholipase	0.0612	-0.1794	-0.3145	0.1677	0.1453	0.3103	0.2107	0.1927	-0.1055	0.2484	-0.1171	0.1189	0.3849	-0.0242	-0.0973	0.2214	0.0282	-0.0798	0.004	-0.0206	-0.0168	-0.1178	0.1443	0.3657	0.1573	-0.861	-1.7207	0.8688	1.046	1.8693	1.2391	1.0331	-0.6598	1.2321	-0.4557	0.3767	1.9368	-0.0996	-0.3866	0.8542
RTO4_8854	3	730							HMMPfam-Domain of unknown function (DUF202)-PF02656	-0.4224	1.1604	1.2821	-0.3922	0.6911	-0.3462	0.2155	-0.5535	0.4132	0.7172	-0.9491	0.617	-1.0057	0.1853	-0.327	0.7608	0.3219	0.0505	0.5072	-0.9634	-1.2906	-1.2904	-0.8309	-0.0701	-0.6082	2.0895	2.1654	-0.1522	1.1823	-0.7479	0.554	-0.6854	0.6612	1.1418	-0.4485	0.1164	-1.0234	0.2694	-0.2963	0.3376
RTO4_8870	8	1123							ProSitePatterns-Zinc finger RING-type signature.-PS00518,ProSiteProfiles-Zinc finger RING-type profile.-PS50089	0.4573	-0.0113	-0.0709	0.0201	-0.1796	0.0195	-0.1489	0.0717	-0.1407	0.0337	-0.3288	-0.7217	-0.1245	0.1615	-0.2148	-0.467	0.0792	0.0579	0.2407	-0.0721	-0.1594	-0.2869	0.0984	-0.3686	1.6561	-0.0697	-0.1078	0.1108	-0.8986	-0.357	-1.1134	0.2826	-0.6922	0.1855	-0.7618	-2.427	-0.3078	0.5735	-0.587	-0.4507
RTO4_8871	13	3522							Hypothetical Protein	0.0764	-0.602	-0.6304	-0.5161	-0.4939	-0.407	-0.2072	-0.8003	-0.978	-1.0227	0.0017	-0.0745	-0.242	-0.0007	-0.069	0.0802	-0.0298	-0.0789	-0.0305	0.0043	0.1049	-0.0647	0.0511	0.1313	0.2293	-3.8127	-3.3591	-2.8006	-2.3781	-2.3071	-1.1165	-4.5755	-4.833	-4.8299	-0.1009	-0.2582	-1.6205	-0.0027	-0.1484	0.3389
RTO4_8872	10	875							Hypothetical Protein	-0.0833	0.0078	-0.0321	0.0016	0.0777	0.0615	0.1413	-0.0576	-0.0423	0.0265	0.3088	-0.7694	-0.3816	-0.2354	-0.1823	0.1916	-0.0886	-0.1935	-0.324	-0.0779	-0.3766	-0.2602	-0.3753	-0.1837	-0.8517	-0.0287	-0.3084	-0.1808	0.2869	0.6894	0.8083	-0.4544	-0.4184	0.0785	1.0918	-2.7955	-1.3626	-0.9173	-0.6805	0.3875
RTO4_8873	9	1016							HMMPfam-ubiE/COQ5 methyltransferase family-PF01209,SUPERFAMILY--SSF53335	-0.0249	-0.0939	-0.2765	-0.1583	0.0094	0.4626	0.716	0.1205	0.331	0.1576	-0.5234	-0.1416	-0.5753	0.0989	-0.0982	0.2568	-0.3097	0.0472	-0.2108	-0.0545	-0.1238	-0.1527	-0.556	-0.2992	-0.443	-0.3657	-1.7349	-0.8914	0.2761	2.3668	3.6044	0.5142	1.2087	0.8535	-1.7287	-0.7507	-2.9427	0.4593	-0.3161	0.563
RTO4_8875	3	3852							K19347 SUN1_2 SUN domain-containing protein 1/2	-0.2349	0.198	0.2613	0.2267	0.9672	-0.4646	-0.0381	-0.0131	0.3689	-0.2554	-0.3079	-0.4555	-1.0004	-0.0613	0.3482	-1.0052	-0.2919	0.2735	-0.3532	-0.0136	0.1244	0.3347	-0.4114	-1.4166	-0.5617	0.2943	-0.1466	-0.0023	0.7152	-0.8293	-0.0131	-0.0926	0.4978	-0.3863	-0.4155	-0.5857	-1.9309	-0.0959	0.1947	-1.0331
RTO4_8877	2	2201							K11566 ASK1 DASH complex subunit ASK1	-0.2944	0.1617	0.3069	0.2774	-0.1312	0.0142	0.7994	-0.3316	-0.2876	-0.2444	0.5061	0.4472	-0.3223	0.6858	0.5558	0.7759	-0.4753	0.0044	0.2105	-0.0111	0.812	0.5447	-0.3323	0.4437	-0.9359	0.1077	0.4654	0.6561	-0.4217	-0.2461	1.2916	-1.0861	-0.9179	-0.5816	1.7603	0.695	-0.617	1.0135	0.8217	1.0952
RTO4_8879	3	1909					RCC1L		KOG1426 FOG RCC1 domain	0.2386	0.2549	0.1304	0.2985	0.3042	0.3792	0.2336	0.2112	-0.1603	0.0326	-0.4976	0.0755	0.4793	0.023	-0.238	0.0433	-0.2469	0.3477	-0.224	0.0364	-0.3696	-0.2015	-0.2035	-0.1602	0.1983	0.5877	0.3366	0.6572	1.1106	1.2815	0.613	0.64	-0.5606	0.1593	-0.8237	0.1549	1.1857	0.0534	-0.1969	0.0752
RTO4_8880	7	1193							HMMPfam-Glutathione S-transferase, C-terminal domain-PF13410,HMMPfam-Glutathione S-transferase, N-terminal domain-PF13417,ProSiteProfiles-Soluble glutathione S-transferase N-terminal domain profile.-PS50404,ProSiteProfiles-Soluble glutathione S-transferase C-terminal domain profile.-PS50405,SUPERFAMILY--SSF47616,SUPERFAMILY--SSF52833	-0.0066	0.4277	0.0021	0.3248	0.2226	-0.2783	0.1359	-0.075	-0.1231	-0.1732	0.2361	-0.0765	-0.0961	0.0316	0.0351	0.2522	0.0057	0.1514	0.0373	-0.2667	-0.1729	-0.2316	-0.3887	-0.1365	0.2665	1.7681	-0.2993	1.9736	1.079	-1.4845	0.4684	-0.4914	-0.7716	-0.9648	0.8605	-0.4381	-0.6759	0.1746	0.121	0.6302
RTO4_8881	5	2068							K09468 MSN2_4 zinc finger protein MSN2/4	0.2343	0.4758	0.4294	0.063	0.3596	0.4957	0.741	0.0722	-0.0522	0.0845	-0.1876	0.0039	-0.5098	0.0348	-0.0789	0.0414	0.1744	0.1108	0.2091	0.5205	0.3026	0.4417	-0.0047	0.0367	0.6146	1.8833	2.1346	0.1978	1.6709	2.465	3.3168	0.2862	-0.3522	0.388	-0.5973	0.0961	-1.4905	0.1214	-0.1675	0.1571
RTO4_8882	1	762							KOG0417 Ubiquitin-protein ligase	-1.0951	-0.9882	-0.5964	-1.9062	-0.341	-0.0142	0.5833	-0.6172	-1.2502	-0.7077	-3.4238	-1.1052	-0.5583	0.0703	0.1295	0.5971	-0.9834	-0.5042	-0.9131	-0.0753	-0.326	0.0542	0.0794	0.6765	-0.9241	-1.7464	-1.2867	-2.8915	-0.6288	-0.0341	1.1171	-1.4696	-2.2023	-1.4687	-1.6879	-0.3989	-1.0698	0.1039	0.0759	0.9094
RTO4_8883	3	2011							Hypothetical Protein	-0.7459	-0.3267	-0.1056	-0.253	0.25	-0.3754	-0.3346	-0.2873	-0.1756	-0.395	0.058	0.0444	-0.7465	-0.4171	-0.3412	0.3989	0.0026	-0.0927	-0.4145	0.5681	0.3847	0.2269	-0.9204	-0.5214	-1.5207	-0.5549	-0.6714	-0.6243	1.0311	-0.7147	-1.2499	-0.4725	-0.261	-0.4289	0.2085	0.5174	-2.2945	-1.4624	-0.6875	0.6149
RTO4_8884	1	1488				RAD51	RAD51		K04482 RAD51 DNA repair protein RAD51	0.2757	-0.4825	-0.1504	0.3277	-0.0038	0.4328	-0.283	0.4576	-0.3591	0.051	-0.8318	0.0547	0.0548	-1.0165	0.465	-0.5969	0.0428	-0.0544	-0.9736	0.4843	1.0282	0.9493	0.0937	-0.5032	0.2256	-0.5168	-0.0317	0.4423	0.0994	0.6027	-0.4377	0.4047	-0.4341	0.0282	-0.0592	0.1014	0.0876	-0.9833	0.233	-0.4429
RTO4_8885	5	1863					ACAA2		K07508 ACAA2 acetyl-CoA acyltransferase 2	0.2001	-0.5941	-0.5668	-0.4987	-0.4172	-0.4132	-0.4094	-0.2781	-1.2382	-0.9963	-0.7735	0.0433	0.2321	-0.2823	0.049	-0.2088	0.0677	0.0701	-0.2146	-0.1357	0.4075	-0.0867	-0.1332	-0.342	0.4652	-2.2468	-1.9768	-1.816	-1.0015	-1.3199	-1.1364	-0.8506	-4.2156	-2.6685	-1.3585	0.1098	0.4896	-0.433	0.0646	-0.0542
RTO4_8886	7	1613				MCH1			HMMPfam-Major Facilitator Superfamily-PF07690,SUPERFAMILY--SSF103473	-0.1616	0.0237	0.213	0.0976	0.4884	0.2274	0.2841	0.2571	0.2623	0.0936	-0.3047	-0.3747	0.1135	0.2855	-0.3259	0.46	-0.2941	0.0057	-0.0086	0.0298	-0.1045	-0.2961	-0.3554	0.1046	-0.3419	0.1102	1.0784	0.4721	1.9417	1.0393	1.4416	1.2636	0.6107	0.5618	-0.904	-0.5903	0.5411	0.7451	-0.848	1.1193
RTO4_8888	2	1284							Hypothetical Protein	-0.2593	0.0719	-0.7811	-0.1965	-0.1379	-0.1541	-0.3405	0.0758	0.1019	-0.1044	-0.0428	0.0574	0.3506	0.3774	0.0295	0.3303	-0.5637	-0.4111	-0.1863	-0.4781	-0.1874	-0.4486	-0.3146	0.0158	-0.3876	0.1003	-1.8281	-0.4802	-0.4986	-0.3929	-0.9137	0.1514	0.1722	-0.3575	0.1709	0.061	0.565	0.4482	0.0394	0.75
RTO4_8890	16	5331				YLR419W	DHX29,DHX36,DHX57		K13026 DHX57 ATP-dependent RNA helicase DHX57	0.0879	0.1122	0.0605	-0.0258	0.3595	0.0103	0.0802	0.0064	-0.0346	0.0294	-0.095	-0.1621	0.2111	0.3064	0.0213	-0.2548	-0.2032	-0.1441	0.1032	0.3472	0.0798	0.3685	0.1811	-0.0737	0.1354	0.7707	0.4899	-0.1169	2.3245	0.0758	0.6429	0.0898	-0.1587	0.1595	-0.1298	-0.9525	1.5444	1.4925	0.0841	-1.0392
RTO4_8891	3	5260				SIN3	SIN3A,SIN3B		K11644 SIN3A paired amphipathic helix protein Sin3a	1.5903	0.2411	0.9505	1.3477	1.1622	0.5052	1.5015	0.2934	0.9471	0.4874	-2.672	0.242	-0.1372	0.5422	1.0971	0.6146	-0.5195	-0.1408	0.0227	-0.248	0.6666	0.8491	-0.8238	-0.2092	2.2039	0.7805	1.4584	2.623	2.457	1.1556	4.7383	0.5151	1.5887	0.6687	-1.2634	-0.1709	-0.4531	1.27	0.6696	0.644
RTO4_8892	9	3587							KOG0519 Sensory transduction histidine kinase	0.3886	-0.2108	-0.1251	-0.0336	-0.2235	-0.0627	0.2301	-0.4378	-0.5701	-0.0735	-0.0023	-0.2123	-0.0694	-0.3263	0.1134	0.0322	0.2028	-0.1175	-0.1235	0.0039	-0.1303	0.1173	0.1381	0.1703	1.5094	-0.8492	-0.5067	-0.1517	-0.9888	-0.0233	1.2869	-1.784	-2.0765	-0.3917	0.0017	-0.8831	-0.2352	-1.0267	0.4376	0.0732
RTO4_8893	8	1908				MAP2	METAP2		K01265 map methionyl aminopeptidase	-0.2724	0.1127	-0.0594	0.1681	0.3419	-0.0709	-0.2852	-0.084	-0.1441	-0.3421	0.3081	-0.3958	-0.5555	0.0394	-0.0537	0.7755	0.4388	0.122	0.4782	-0.5144	-0.7332	-0.5681	-0.7078	0.0677	-1.0687	0.5812	-0.0962	0.3926	1.6135	-0.2501	-1.4808	-0.159	-0.468	-0.818	0.9639	-1.214	-1.7523	0.1128	-0.1277	2.0532
RTO4_8895	4	792							Hypothetical Protein	0.3325	-0.3598	-0.0237	-0.2555	-0.5658	0.3022	0.4462	-0.0534	-0.1806	0.0842	-0.0422	0.4131	0.0806	-0.1224	-0.0337	0.1006	0.0815	0.0434	-0.0409	0.0909	-0.1106	0.0572	-0.2259	-0.1253	0.6081	-1.4417	-0.0898	-1.0517	-1.7049	1.1905	1.4334	-0.2778	-0.6831	0.2161	-0.082	0.9524	0.3115	-0.0575	-0.0785	0.1871
RTO4_8896	4	1724							BLAST hydroxymethylglutaryl-mitochondrial isoform 1 [Lichth...	1.3391	-0.0119	-0.3241	-0.4261	-0.4118	-0.1858	0.0113	-0.4261	-0.9042	0.3503	-0.2185	0.1576	0.0103	-0.0278	-0.3643	-1.3307	0.026	-0.2903	-0.0018	-0.3998	-0.0012	-0.764	-0.4415	-1.7722	1.2658	0.0232	-1.2584	-0.9758	-0.6727	-0.5416	0.0758	-1.22	-2.3223	1.0334	-0.2437	0.1971	0.016	-0.0723	-0.4261	-1.4357
RTO4_8897	2	788							Hypothetical Protein	0.85	0.3248	0.2711	0.2981	-0.127	-0.1515	-0.4559	0.082	-0.1365	-0.7865	0.0236	-0.2054	-0.8175	0.268	0.1199	0.9502	-0.2632	-0.6116	0.0049	-0.2563	-0.3156	-0.1364	-1.4238	-0.4735	0.891	0.472	0.6143	0.5485	-0.2971	-0.4506	-1.107	-0.3015	-0.9216	-0.4007	0.0964	-0.5467	-1.7339	0.3793	0.2174	0.9465
RTO4_8901	10	1195				YNL200C	NAXE		K17759 AIBP, nnrE NAD(P)H-hydrate epimerase	0.0721	0.2598	0.0929	0.1872	0.3779	0.1629	0.1043	-0.2494	-0.1383	0.001	-0.123	0.2256	-0.1178	-0.3608	-0.2254	-0.2379	0.2295	-0.1879	-0.1314	0.1944	0.1466	-0.031	0.1649	-0.0731	0.3328	1.43	0.476	0.9377	2.2496	0.9722	0.5739	-1.13	-0.7814	-0.0442	-0.4017	0.8141	-0.4492	-1.4084	-0.9277	-0.6071
RTO4_8902	18	2248				CNE1	CANX,CLGN		K08054 CANX calnexin	0.0748	-0.1498	-0.179	-0.1273	0.188	-0.0289	0.354	-0.0128	0.0527	0.4673	-0.0839	-0.0122	-0.2649	-0.5064	-0.3811	-0.3177	0.2086	-0.0636	-0.2978	0.0486	-0.2122	-0.3325	-0.0814	-0.3991	0.4152	-0.8824	-1.4959	-0.9172	1.3186	-0.2016	2.5999	-0.0121	0.7257	3.2156	-0.3649	-0.0226	-1.8365	-2.8149	-1.7091	-1.109
RTO4_8904	3	628							K09548 PFDN1 prefoldin subunit 1	-0.4685	-0.9772	-0.3506	-0.1537	-0.5536	-0.1853	-0.2605	0.1363	0.3059	0.6908	-1.0777	0.2602	-1.0932	-0.0187	-0.7474	0.628	-0.0572	0.3613	-0.076	-0.0912	-0.4832	-0.8387	-1.774	-1.146	-0.927	-1.8947	-1.0878	-0.6839	-1.3457	-0.561	-0.5494	0.5411	0.4666	1.5543	0.2634	0.3865	-1.8509	-0.0505	-0.9957	0.5382
RTO4_8905	3	1271							KOG0725 Reductases with broad range of substrate specificities	0.4172	-0.0583	0.023	0.0282	0.0922	-0.1948	0.2192	0.0466	0.1178	0.223	0.028	0.7279	-0.0718	0.0154	-0.0594	0.5865	0.2184	-0.1543	0.2338	0.1167	0.2976	0.0573	-0.6165	-0.0299	1.0399	-0.2066	-0.2073	-0.2596	-0.066	-0.6113	1.1011	0.0108	0.2968	0.4572	0.0405	1.901	-0.0081	0.0186	-0.0561	0.4119
RTO4_8906	2	400							Hypothetical Protein	0.1089	0.0288	0.6108	0.0046	0.3957	0.3669	0.0782	-0.0848	-0.5218	-0.0848	0.317	0.1059	0.2107	0.1046	-0.5534	-0.3621	0.0653	0.38	0.1698	0.976	0.3868	0.4227	0.6594	0.2973	0.5004	0.2586	2.2207	0.2758	1.3142	1.7215	0.2243	-0.4002	-0.931	0.151	0.3711	0.3026	0.7212	0.1276	-0.8659	-0.6129
RTO4_8907	11	1711							HMMPfam-Zinc finger, C2H2 type-PF00096,ProSiteProfiles-Zinc finger C2H2 type domain profile.-PS50157	-0.7786	-1.8782	-1.9034	-1.617	-1.4982	-1.9563	-1.5193	-2.0741	-2.3029	-1.6163	0.8955	0.0437	-0.1496	0.1306	-0.1397	-0.2126	-0.4819	-0.1879	-0.3513	-0.2467	-0.4364	-0.3865	-0.8248	-1.0374	-2.4392	-7.2108	-6.3572	-5.544	-4.8665	-8.222	-5.6046	-8.2144	-6.4096	-6.1354	3.0254	0.1463	-0.5481	0.3805	-0.4107	-0.372
RTO4_8913	13	3360				ASG1,YJL206C			HMMPfam-Fungal Zn(2)-Cys(6) binuclear cluster domain-PF00172,HMMPfam-Fungal specific transcription factor domain-PF04082,ProSiteProfiles-Zn(2)-C6 fungal-type DNA-binding domain profile.-PS50048,SMART-GAL4-like Zn(II)2Cys6 (or C6 zinc) binuclear cluster DNA-binding domain-SM00066,SMART-Fungal specific transcription factor domain-SM00906,SUPERFAMILY--SSF57701	-0.1607	-0.2988	-0.0691	-0.0194	0.0546	-0.0151	0.2353	0.0181	-0.5963	0.0413	-0.1374	0.0172	-0.1673	0.0352	-0.1862	0.2609	0.0693	0.0205	0.1045	0.3417	0.0854	0.1555	-0.1848	0.0761	-0.8073	-1.7079	-0.3591	-0.0986	0.2937	-0.0916	1.5759	-0.0263	-3.486	-0.0373	-0.5875	-0.0309	-0.9843	0.1751	-0.6754	0.7748
RTO4_8914	5	1068				GTT1			K00799 GST, gst glutathione S-transferase	0.845	-0.2994	-0.5159	-0.5817	-0.5756	-0.3569	-0.1513	-0.5465	-0.4531	0.149	0.5959	0.102	0.2117	-0.0945	0.3379	-0.6401	-0.2567	-0.2197	-0.3512	0.2547	0.4	0.5926	0.4174	-0.2228	2.149	-1.2142	-2.3234	-2.5681	-1.969	-2.0344	-0.7473	-2.6342	-1.8655	0.2819	1.9279	0.5299	0.6662	-0.2984	0.9728	-1.3767
RTO4_8915	3	3857				YFL034W	TMCO4		KOG2385 Uncharacterized conserved protein	0.3002	-0.3524	0.2139	1.2453	-0.2437	0.7028	-0.2195	0.6577	0.5831	0.2361	-0.5896	-0.6285	-0.4799	-0.7747	-0.2599	1.2458	-1.0644	-0.1262	-1.8391	0.6091	0.0634	0.3492	-1.8692	-0.6234	0.2359	-0.7007	-0.4373	1.6594	-0.6144	1.2255	-0.4429	0.7195	0.7943	0.0515	-0.0155	-0.0368	-0.8142	-0.642	-0.2604	0.6294
RTO4_8917	2	5204				XRN1	XRN1		K12618 XRN1, SEP1, KEM1 5'-3' exoribonuclease 1	0.2577	0.064	-1.0247	-1.0594	-0.7098	-0.4684	-0.0014	-0.1999	-0.4302	-1.0648	1.1499	0.7332	-0.1129	-0.2607	-0.2012	0.891	0.2919	0.3028	0.0312	1.0271	1.4028	0.8259	-0.6176	0.2734	0.3539	0.048	-1.5524	-1.4579	-1.3906	-0.7728	0.0111	-0.3191	-0.5439	-0.8413	0.9971	0.653	-0.1137	-0.1683	-0.1346	0.6569
RTO4_8918	3	1154							KOG4391 Predicted alpha/beta hydrolase BEM46	0.2476	-0.2923	-0.1764	-0.4664	-0.1407	-0.4013	-0.6409	0.2207	0.1834	0.108	0.4706	-0.0282	-0.3621	0.0878	-0.1489	0.1773	0.131	-0.0315	0.2188	0.2175	0.1736	0.0686	-0.3657	-0.1884	0.8601	-0.9628	-0.9408	-1.756	-0.2786	-2.0655	-2.0197	0.8735	0.5867	1.3562	1.1174	-0.2798	-0.7467	0.193	-0.1046	0.2437
RTO4_8919	4	2729							KOG1515 Arylacetamide deacetylase	-0.1374	-0.5337	-0.1724	0.0962	0.1928	0.1758	-0.3238	0.5541	0.4991	0.1424	-0.5757	0.2419	0.3225	0.186	0.2978	0.3501	-0.1899	-0.263	-0.004	-0.2673	0.0042	0.0305	0.1683	0.5184	-1.0782	-1.8765	-0.6413	0.2296	0.8731	0.7521	-0.6603	1.521	1.3208	0.6128	-0.5326	0.5818	1.0946	0.573	0.4749	0.5129
RTO4_8920	3	987				SRP14			KOG1761 Signal recognition particle, subunit Srp14	0.4755	-0.163	-0.0073	0.16	0.0777	-0.3109	-0.5462	-0.2856	-0.0653	-0.0009	0.5232	-0.3196	-1.0893	0.3532	-0.7913	-0.9457	-0.4998	0.157	-0.1466	0.2531	-0.5621	-0.5383	-0.8878	-1.8335	1.3788	-1.1161	0.0216	0.5889	0.3621	-1.8505	-3.6279	-0.9404	0.4236	0.562	1.3581	-1.0809	-3.2276	0.8846	-1.7865	-1.9213
RTO4_8924	8	1099							HMMPfam-Acetyltransferase (GNAT) domain-PF13302,SUPERFAMILY--SSF55729	-0.3267	-0.0523	-0.2213	-0.2917	-0.2364	-0.4151	-0.1188	0.1633	-0.0237	0.0373	-0.7839	0.6587	-0.3929	0.3339	-0.2399	0.5674	-0.3685	-0.4126	-0.0346	0.8678	1.1991	0.6279	-0.5987	-0.0312	-0.2818	0.1529	-0.6127	-0.775	-0.4866	-1.895	-0.2506	0.633	-0.1316	0.1278	-1.2628	1.5792	-1.2992	0.4723	-0.3879	1.0475
RTO4_8925	8	4360							HMMPfam-Ras association (RalGDS/AF-6) domain-PF00788,ProSiteProfiles-Ras-associating (RA) domain profile.-PS50200,SMART-Ras association (RalGDS/AF-6) domain-SM00314,SUPERFAMILY--SSF54236	0.1778	0.2071	0.2854	0.3218	0.4727	0.2497	0.3939	0.5293	0.4797	0.9621	0.3008	0.758	0.0538	-0.2081	0.6343	0.6355	0.1595	-0.2247	-0.0486	0.5434	0.9689	1.1777	0.0004	0.6359	0.4142	0.6159	1.3447	1.5259	1.6148	1.8128	1.7448	2.1387	2.0013	3.6446	1.1008	1.9272	0.1473	-0.7174	0.8495	2.167
RTO4_8927	2	1655							KOG4672 Uncharacterized conserved low complexity protein	0.0558	0.0233	-0.1563	-0.4256	-1.2429	0.4261	0.9187	0.1961	-0.0226	-0.4603	-1.4258	0.9758	-0.7198	-0.6995	-0.2689	3.263	0.0419	-0.2457	-0.6577	0.1974	-0.2565	-0.0716	-2.7673	0.4957	0.0322	0.2473	-0.2135	-0.4105	-1.2765	0.4493	0.9395	-0.0381	-0.3109	-0.5378	-0.626	0.6717	-0.7753	-0.6174	-0.1074	1.4051
RTO4_8928	17	4465							Hypothetical Protein	0.1666	-0.2305	-0.1628	-0.1122	-0.1234	-0.1565	0.0784	-0.1134	0.2761	-0.032	-0.0345	-0.0973	-0.0808	0.399	0.0663	-0.043	-0.1097	0.0095	0.2893	-0.0619	0.0229	0.0044	0.0608	0.0178	0.5436	-1.2578	-0.8497	-0.4161	-0.5138	-0.8988	0.5138	-0.7822	1.8313	-0.1915	-0.1006	-0.4315	-0.5645	1.815	0.362	-0.1872
RTO4_8929	22	4794							Hypothetical Protein	0.1148	-0.1478	-0.0494	0.0417	-0.0587	-0.0408	0.022	-0.0346	-0.1459	0.1826	-0.4085	-0.2769	0.0109	-0.0702	0.4297	-0.0622	-0.0288	-0.2987	-0.099	-0.2561	-0.193	0.1736	0.1266	0.0644	0.719	-0.7517	-0.579	0.4734	-0.3225	-0.3647	0.1865	-0.2421	-1.0885	1.1957	-2.0547	-1.7244	0.0269	-0.3708	1.8383	-0.2693
RTO4_8930	1	2847							HMMPfam-HPC2 and ubinuclein domain-PF08729	-1.1457	-0.9554	0.0131	0.1457	1.3493	-1.9721	-1.0727	-0.7456	-0.8613	-0.7439	0.3985	-0.6232	-1.2045	0.1086	2.1604	0.0887	-0.2929	-0.5437	-0.1843	-0.2694	-0.2466	1.891	-1.1234	-1.0347	-0.348	-0.3046	-0.1057	0.0303	0.4326	-0.8944	-0.4786	-0.268	-0.4234	-0.1949	0.2723	-0.1848	-0.401	0.042	0.4532	0.0201
RTO4_8932	11	2488				MNS1	MAN1B1		K01230 MAN1 mannosyl-oligosaccharide alpha-1,2-mannosidase	-0.1361	-0.2893	-0.184	-0.1997	-0.2696	-0.2426	-0.4363	-0.4019	-0.4232	-0.6363	0.3382	-0.7645	0.3895	-0.0664	-0.0256	0.1894	-0.0569	-0.2682	-0.1233	-0.55	-0.2418	-0.5756	0.1945	0.3839	-0.4875	-1.2418	-1.3628	-1.2648	-1.7956	-1.5108	-2.3771	-2.2242	-2.0784	-2.4752	0.9787	-3.2913	1.7365	-0.2493	-0.0844	0.5242
RTO4_8934	2	341							HMMPfam-Oligosaccaryltransferase-PF10215,SUPERFAMILY--SSF103464	-0.1464	0.0788	-0.2024	-0.167	-0.2594	0.0259	-0.3199	0.0076	0.1412	0.3756	-1.0805	-0.7156	-0.2269	-0.6278	0.0162	0.1445	0.1339	-0.0677	-0.4939	-0.1756	-0.2391	-0.1594	0.1865	0.3311	-0.3639	0.364	-0.6388	-0.4966	-0.9631	-0.5886	-0.8668	0.0503	0.4913	1.2607	-1.1848	-1.5414	-0.657	-1.5709	0.0432	0.0813
RTO4_8935	31	2941							ProSiteProfiles-Prokaryotic membrane lipoprotein lipid attachment site profile.-PS51257	0.3731	-0.2823	-0.0659	-0.0922	-0.1097	0.0405	-0.0164	-0.2744	-0.2765	-0.1606	0.2831	-0.0335	-0.1032	0.1084	-0.0602	0.1581	0.0676	0.0934	0.1761	0.0943	0.0396	0.0341	-0.15	0.0081	2.2759	-1.9378	-0.576	-0.8207	-0.8386	0.3893	-0.2253	-2.2087	-2.2569	-1.2146	1.86	-0.2975	-0.7352	0.5545	-0.2932	0.9988
RTO4_8937	3	645				TMC1			K07059 K07059 uncharacterized protein	-0.9025	-0.1881	0.2056	0.0771	-0.1556	0.817	0.5425	0.1351	0.3217	0.2892	-0.4689	-0.0381	0.5614	-0.578	-0.1053	-0.0319	0.5063	0.3179	-0.0717	0.315	0.1013	0.2097	-0.3674	-0.3992	-2.3896	-0.1279	0.6027	0.182	-0.4385	2.287	1.0517	0.4689	1.2578	1.1836	-0.4688	0.4094	1.7238	-1.3844	-0.1876	-0.0118
RTO4_8938	21	2411							Hypothetical Protein	-0.0102	0.0612	0.2668	0.0725	0.2963	-0.0014	-0.0153	0.3891	0.3776	0.4566	-0.0854	0.027	0.1044	-0.1691	0.2263	0.0373	0.1261	0.1023	-0.0431	-0.0544	0.0136	0.1719	0.1094	0.1467	-0.0558	0.3604	1.7348	0.4178	1.8864	-0.0794	-0.0944	2.2935	2.1651	2.7915	-0.751	0.0666	0.571	-0.7461	1.1573	0.1211
RTO4_8940	1	1840							Hypothetical Protein	0.0003	0.1983	-0.034	0.4514	0.1207	0.1691	-0.0356	0.0985	-0.0218	-0.3556	-0.0648	-0.2922	-0.0637	0.3966	0.0347	-0.324	-0.1932	-0.0942	0.2034	-0.1822	-0.1936	-0.1475	0.2787	-0.0453	0.2515	0.5347	-0.202	1.3678	0.2967	0.5518	-0.1389	0.2499	-0.0896	-0.754	-0.093	-0.7717	-0.1909	0.8888	0.075	-0.4921
RTO4_8941	2	2145							BLAST proteophosphoglycan 5 [Moniliophthora roreri MCA ...	0.1148	0.4886	0.0073	0.5968	0.4301	0.3238	0.6006	0.3688	-0.0451	0.491	0.7194	0.862	0.4128	-0.3813	-0.0694	-1.8037	0.4307	-0.0361	0.0494	1.1314	0.4841	1.0621	0.9745	-0.8292	0.3372	0.9095	0.0121	1.4364	0.8163	0.9953	1.3031	1.0503	0.1624	1.3377	0.9454	1.7365	0.8169	-0.8094	-0.1021	-2.3381
RTO4_8944	2	2754				VPS33	RP11-512M8.5,VPS33A		K20182 VPS33 vacuolar protein sorting-associated protein 33	-1.039	-0.424	-0.536	0.1787	-0.233	0.1044	0.2887	-1.0385	-0.6187	-0.3902	-2.9469	-0.2137	-0.7265	-0.8059	-0.2356	1.1109	0.3006	-0.2851	-0.5053	-0.4978	0.1167	-0.7334	-2.2049	-1.094	-1.477	-0.7354	-0.5564	0.3809	-0.4767	0.163	0.8723	-2.6399	-1.1717	-0.2846	-0.8245	-0.4555	-0.7829	-1.3417	-0.198	1.287
RTO4_8945	2	1749							Hypothetical Protein	-0.0737	0.6435	0.3513	0.3821	0.4775	0.1317	0.4129	0.4376	0.258	0.2301	0.1611	-0.0782	0.2398	0.165	-0.0885	1.0086	0.4034	0.2435	0.5684	0.2329	0.1983	0.1444	-0.5037	0.5049	-0.0649	1.0962	0.4668	0.4187	0.9005	0.3205	1.5148	1.3974	0.8611	0.6884	0.1801	-0.1197	1.0033	0.3476	-0.1056	1.3282
RTO4_8946	3	1771					PARK7		K05687 PARK7 protein DJ-1	-0.5989	-0.2013	-0.4442	-0.34	-0.1027	-0.1771	0.1054	-0.1107	-0.3634	-0.0789	-2.6169	2.1855	0.2488	-0.1435	-0.4355	0.0691	0.4416	0.5523	0.2981	1.655	1.5211	1.2195	0.2667	0.3358	-1.166	-0.7263	-1.2491	-0.9281	-0.6153	-0.2071	0.1859	-0.2015	-0.9338	-0.515	-1.2623	2.2312	0.5261	-0.2493	-0.2421	0.1121
RTO4_8948	11	806							Hypothetical Protein	-0.1983	0.0266	0.0478	0.0645	0.1331	-0.2602	-0.1414	0.0896	-0.0843	0.2817	-0.2871	-0.3363	-0.074	-0.0023	0.1247	-0.014	0.06	-0.0405	0.0578	-0.1866	-0.228	-0.062	0.1284	0.1144	-0.9451	-0.0387	0.0607	0.1987	0.7625	-1.6367	-0.9727	0.5018	-0.4069	1.695	-0.5365	-1.4615	-0.2686	-0.0027	0.3903	-0.0698
RTO4_8949	7	2510							Interpro ERCC4 domain 0	0.2897	0.463	0.1963	0.3632	0.1322	-0.3206	-0.2035	0.1158	0.2462	0.2285	0.9651	-0.3704	-0.4782	-0.4653	-0.3905	0.4215	0.2322	0.1858	-0.2331	-0.3209	-0.642	-0.7113	-0.6918	-0.2703	0.9093	1.3829	0.7328	1.2245	0.3318	-1.2972	-0.6915	0.4974	0.9938	0.8538	2.0255	-1.3286	-2.399	-1.2066	-1.2707	0.9717
RTO4_8951	8	784							HMMPfam-Protein of Unknown function (DUF1690)-PF07956	-0.1852	-0.178	-0.1706	0.1589	-0.0026	-0.1117	-0.066	-0.13	-0.3876	-0.3784	0.511	0.2186	-0.142	0.1724	-0.1605	-0.4498	-0.0881	-0.0436	0.0843	0.229	0.3376	0.0685	-0.0949	-0.5446	-0.5756	-0.6475	-0.8291	0.835	-0.1524	-0.5104	-0.341	-0.5959	-1.1831	-1.4991	1.9675	0.7423	-0.821	0.6499	-0.246	-1.4444
RTO4_8952	6	1625							K01259 pip proline iminopeptidase	0.3777	0.018	-0.0203	0.4547	0.1369	0.1022	-0.0211	-0.1621	-0.0098	-0.2947	-0.8849	0.2479	-0.3188	0.0555	-0.31	-0.1189	-0.0244	0.2531	0.0311	-0.1156	0.128	-0.4256	-0.5689	-0.6878	0.7569	0.0647	-0.1383	1.9975	0.4227	0.4678	-0.4411	-0.8132	-0.2006	-1.0289	-1.7599	1.0672	-1.1788	0.0689	-0.194	-0.2309
RTO4_8953	8	1744							HMMPfam-Polynucleotide kinase 3 phosphatase-PF08645,HMMPfam-AAA domain-PF13671,SUPERFAMILY--SSF52540,SUPERFAMILY--SSF56784	-0.3388	-0.0153	-0.1222	0.1011	-0.138	-0.0329	-0.0298	-0.1202	-0.0656	-0.0593	0.5	-0.4916	-0.2516	0.3215	-0.23	0.3014	-0.0097	0.0189	0.3118	-0.2679	-0.4747	-0.4979	-0.1058	0.1956	-1.4164	-0.1338	-0.5007	0.412	-0.6468	-0.1428	-0.4783	-0.7203	-0.3112	-0.1727	1.529	-1.7648	-0.8179	0.8258	-0.6407	0.6286
RTO4_8955	11	3716				RAD2	ERCC5		K10846 ERCC5, XPG, RAD2 DNA excision repair protein ERCC-5	0.1754	0.2216	0.1376	-0.013	0.2091	-0.1442	-0.3277	0.0199	-0.4107	-0.0763	-0.0991	0.0801	-1.1427	-0.0525	-0.3333	0.3567	0.2149	0.0749	0.1624	-0.0261	-0.1503	-0.3594	-1.4706	-1.1139	0.7465	1.5233	0.6079	-0.1136	1.127	-0.8293	-2.1605	0.1252	-2.6559	-0.3101	-0.3497	0.2597	-4.9648	-0.1852	-1.0258	1.0924
RTO4_8956	12	2221							K12609 CAF120 CCR4-NOT transcriptional complex subunit CAF120	-0.2647	-0.3822	-0.3125	-0.179	-0.171	-0.205	-0.2339	-0.2845	-0.2849	-0.2557	-0.1206	-0.3325	0.0857	-0.0426	-0.1411	0.0491	0.0676	0.1807	0.0249	-0.0671	-0.0654	-0.2082	-0.0067	0.0424	-1.2968	-2.1825	-2.0439	-1.231	-1.0628	-1.2545	-1.6533	-1.4847	-1.6109	-1.554	-0.706	-1.6929	0.5714	-0.0206	-0.3466	0.0096
RTO4_8957	6	1644				TMA46	ZC3H15		KOG1763 Uncharacterized conserved protein, contains CCCH-type Zn-finger	-0.567	-0.6708	-0.1232	-0.0223	-0.2221	-0.667	0.0647	0.2868	0.1421	0.412	-0.7216	0.4431	0.1837	0.0577	-0.361	0.0494	-0.406	-0.1133	-0.3483	0.8184	0.3763	0.4574	-0.4853	-0.4358	-1.6302	-1.8492	-0.4948	-0.1473	-0.3781	-2.651	0.1248	0.6215	0.2394	1.451	-1.6527	1.6245	0.7499	0.1618	-0.5837	0.0719
RTO4_8959	11	1962					LGSN		K01915 glnA, GLUL glutamine synthetase	0.0943	-0.2246	-0.3469	-0.5185	-0.5127	-0.1203	-0.4117	-0.1261	-0.4787	-0.3901	-0.5128	-0.2227	0.0115	0.4799	0.166	0.024	-0.5848	-0.0979	-0.1049	-0.0049	0.4061	0.1611	-0.1948	-0.1708	0.2841	-0.9166	-1.5888	-2.379	-2.5224	-0.4737	-1.8348	-0.6936	-2.6843	-1.916	-1.7408	-0.873	0.9251	1.8381	0.6144	0.0762
RTO4_8960	10	3605							K10747 LIG1 DNA ligase 1	-0.1984	0.0319	0.2027	0.2324	0.1302	0.1223	-0.1289	0.1026	-0.0676	0.0808	-0.7361	-0.0228	0.0497	-0.0256	0.2722	-0.012	-0.2679	-0.3467	-0.2935	-0.126	0.0344	0.1462	0.0235	0.0115	-0.9584	0.2889	0.8156	1.0097	0.9146	0.6268	-0.6855	0.5588	-0.3201	0.2922	-1.8186	-0.214	0.2474	-0.0904	0.9628	-0.0189
RTO4_8961	5	2602					TBC1D5		K18469 TBC1D5 TBC1 domain family member 5	0.0163	-0.0012	0.5643	0.1493	0.1784	0.4592	0.7177	0.0882	0.6835	-0.2038	-1.0738	-0.1974	-0.1634	0.1965	0.0694	0.1958	-0.3792	0.1742	-0.1828	-0.0675	-0.0274	0.0019	-0.7508	-0.5551	0.2514	-0.446	1.9265	0.6209	0.4204	1.831	3.1897	0.3529	2.556	-0.7277	-1.4145	-0.6217	-0.362	0.4973	0.3582	0.3355
RTO4_8962	7	2892				DIP5			K16261 YAT yeast amino acid transporter	0.4043	-0.0333	-0.168	0.076	-0.0278	-0.0857	0.1332	-0.0893	-0.2688	0.0072	-0.0633	0.0083	0.2226	0.1211	-0.0618	-0.6666	0.5239	0.4782	0.645	0.2018	0.0847	0.1401	-0.0511	-0.7177	1.4633	0.072	-0.4973	0.3546	0.0451	-0.4474	0.7294	-0.4534	-1.0358	-0.024	0.1749	0.0307	0.831	0.3632	-0.0973	-2.6118
RTO4_8964	5	1760							Hypothetical Protein	0.7228	0.0856	-0.0903	0.1675	0.0923	-0.3219	-0.1314	-0.0074	0.1074	-0.3473	-1.0021	-0.3676	0.7102	-0.303	-0.5149	-0.3305	-0.3161	-0.5782	-0.6191	0.2342	-0.2689	-0.2807	0.3435	0.0129	1.6007	0.5258	-0.0752	0.5773	0.0418	-1.1162	-0.4066	0.0345	0.1572	-1.0203	-1.8243	-0.5554	2.2936	-0.7127	-1.187	-1.0224
RTO4_8965	5	1660							ProSiteProfiles-APSES-type HTH DNA-binding domain profile.-PS51299,SUPERFAMILY--SSF54616	-0.2532	-0.6033	-0.6951	-0.6329	-0.3089	-0.0974	-0.2496	0.5086	0.7754	0.4099	-1.3329	1.0805	-0.1784	0.7824	0.011	-0.1949	-0.0692	0.1705	0.7132	0.9251	0.6944	0.9361	-0.506	-0.7008	-1.5296	-0.9553	-1.8854	-1.5831	-0.8216	-0.3236	-0.6333	1.6319	1.7338	0.7098	-1.4059	2.4746	-0.5743	1.7406	0.0211	-0.3341
RTO4_8966	12	3436							ProSiteProfiles-F-box domain profile.-PS50181	0.0795	-0.1303	0.1848	0.0748	-0.0637	0.1499	-0.0151	-0.2452	-0.1826	-0.1477	0.46	-0.0288	-0.1326	0.093	-0.3018	0.11	-0.1227	-0.0702	-0.0297	0.4354	0.3369	0.1336	-0.1442	-0.0342	0.2567	-0.5231	0.9567	0.2735	-0.2707	0.7074	-0.0432	-1.0519	-0.803	-0.6147	1.8743	-0.1113	-0.3888	0.3751	-0.7223	0.2261
RTO4_8967	6	695							HMMPfam-2'-5' RNA ligase superfamily-PF13563,SUPERFAMILY--SSF55144	-0.3767	0.252	0.2173	-0.3944	0.1385	-0.136	0.1049	-0.2709	-0.2712	0.0901	-0.6215	-1.4333	-0.5096	0.1197	-1.2203	0.4577	-0.4252	-0.5445	-0.3055	0.7185	0.3376	-0.5018	-0.8067	-0.349	-0.4074	0.6529	0.692	-1.0063	0.534	-0.8123	0.5774	-0.8113	-0.5498	0.3345	0.0106	-1.8343	-1.4561	0.2733	-1.7263	0.795
RTO4_8968	13	2309				MIC60			K17785 IMMT, FCJ1, MNOS2 mitofilin	-0.1478	-0.2553	-0.6669	-0.383	-0.6529	-0.5047	-0.5376	-0.6969	-1.394	-1.5544	0.0213	0.1357	-0.7412	0.9623	0.3649	-0.2436	-0.7155	-0.0795	0.2468	-0.3196	0.1856	0.0453	-0.6209	-0.8645	-0.8699	-1.1917	-3.7218	-2.0124	-2.9651	-2.5031	-3.3648	-4.2286	-5.9646	-6.5374	0.0802	0.6968	-3.7533	3.2935	1.4272	-0.7907
RTO4_8970	6	2840				YND1	AL365273.1,ENTPD1,ENTPD4,ENTPD7		K14642 YND1 golgi apyrase	-0.5225	0.5125	0.4931	0.4837	0.5503	0.491	0.9063	0.561	1.3985	1.8848	-0.3404	0.0973	-0.2383	-0.3915	-0.0305	-0.0858	0.4454	0.1731	0.054	-0.4238	-0.206	-0.4543	0.3426	0.2568	-1.7646	1.5931	1.4533	1.4038	1.5948	2.4069	3.7366	1.5913	3.5023	4.2991	-0.5166	0.3625	-0.7156	-0.6361	-0.064	-0.185
RTO4_8975	10	2572					ALDH6A1		K00140 mmsA, iolA, ALDH6A1 malonate-semialdehyde dehydrogenase (acetylating) / methylmalonate-semialdehyde dehydrogenase	0.1687	-0.0951	-0.1742	-0.1534	-0.1485	-0.1708	-0.0729	-0.3455	-1.1055	-0.3533	-0.4618	-0.2817	0.2623	0.0397	-0.0045	0.4541	0.0519	-0.0895	0.0916	-0.0162	-0.1376	-0.0207	-0.2221	0.2319	0.6321	-0.506	-0.9964	-0.7133	-0.7717	-0.8431	-0.2186	-1.6618	-3.9368	-1.809	-1.1689	-0.6462	1.1447	0.1486	-0.03	0.7735
RTO4_8977	17	4009							K19001 HELLS, DDM1 ATP-dependent DNA helicase	0.0373	0.2055	0.1953	0.0336	0.201	-0.0294	-0.193	-0.2466	-0.5222	-0.7086	0.0827	-0.0968	0.2157	0.0154	-0.2674	0.6345	-0.0332	-0.0079	-0.0178	0.3726	0.3216	0.1052	-0.1175	0.5169	0.0998	1.191	1.4037	0.1036	1.2659	-0.1374	-1.4359	-1.6727	-3.1153	-4.7189	0.5308	-0.5645	1.6451	0.0857	-1.2702	2.7148
RTO4_8979	2	2273							K00490 CYP4F cytochrome P450, family 4, subfamily F	0.5942	-1.2965	-0.2506	-0.182	-0.1418	0.4338	0.1552	-0.043	-0.3602	0.5518	0.686	0.6707	-0.5081	0.298	-0.1067	0.8516	-0.3235	0.0686	-0.0255	-0.2725	-0.3069	-0.3792	-1.0838	-0.2322	0.935	-1.8233	-0.437	-0.4007	-0.4937	1.3602	0.4272	-0.1157	-0.1143	1.217	1.0857	0.7507	-0.6336	0.469	-0.0841	1.1475
RTO4_8980	9	1108							KOG3183 Predicted Zn-finger protein	-0.0559	-0.161	-0.1451	-0.1759	-0.0706	-0.104	0.0619	0.2932	0.233	0.4684	-0.1999	-0.5009	0.1363	0.2302	-0.0977	-0.035	-0.082	0.1236	0.1482	-0.38	-0.2981	-0.4777	-0.0579	-0.0929	-0.5887	-1.0014	-0.991	-0.9014	-0.3803	-0.5784	0.251	1.4067	1.0186	1.951	-0.2361	-2.0671	0.7352	0.8654	-0.3204	-0.0896
RTO4_8981	3	3172							K10631 TOPORS E3 ubiquitin-protein ligase Topors	-0.3595	-1.3982	-0.8822	-0.812	-0.7351	-0.8343	-0.4017	-0.5618	-0.7165	-0.0956	-0.3657	-0.9166	-0.5122	-0.253	-0.4898	-0.0666	0.0461	0.0885	-0.2069	-0.5489	-0.1246	-1.0387	-0.1133	-0.1799	-1.1965	-3.557	-2.5863	-2.0451	-1.6943	-2.6688	-1.4773	-1.325	-1.6964	-0.3362	-0.4273	-1.8166	-1.3305	-0.544	-0.7811	-0.0372
RTO4_8983	4	1317							HMMPfam-Haloacid dehalogenase-like hydrolase-PF13419,SUPERFAMILY--SSF56784	0.4733	0.2366	0.0367	0.2139	-0.0617	-0.3296	-0.4129	-0.7179	-0.6077	-0.2121	-0.3031	0.0275	0.0152	0.1996	-0.0102	0.0951	-0.1265	-0.0726	0.073	-0.3876	-0.467	-0.3978	0.3615	0.4566	2.3073	0.6386	0.005	0.7115	-0.3164	-1.1357	-1.6056	-2.9351	-2.7524	-0.962	-0.2274	-0.0911	0.173	0.7157	-0.0237	0.1824
RTO4_8985	8	494							Hypothetical Protein	-0.3411	0.5109	0.5026	0.5052	0.455	-0.0397	0.4154	0.0115	-0.1596	-0.145	0.3852	0.0723	0.1385	0.2732	0.0234	-0.2167	-0.0727	-0.1185	0.2004	-0.0022	0.0707	0.0212	-0.1279	-0.3446	-1.2604	1.8687	1.8342	1.5774	1.4473	-0.1328	2.8612	0.0533	-0.8312	-0.8636	1.078	0.1921	0.3732	1.3516	0.2469	-0.2307
RTO4_8986	10	2899							HMMPfam-PX domain-PF00787,ProSiteProfiles-PX domain profile.-PS50195,SUPERFAMILY--SSF64268	-0.2956	0.1893	0.397	0.3949	0.4296	0.3265	0.6855	0.0457	0.2691	0.5156	-0.2079	0.0658	0.112	0.1861	0.1365	-0.1717	-0.307	0.0573	-0.1208	-0.067	-0.0576	0.0695	0.0954	-0.0763	-1.1603	0.9616	1.8899	2.1188	2.3787	1.8131	3.9914	0.3631	1.1661	2.0735	-0.8544	0.2436	0.7747	0.6391	0.3343	-0.4231
RTO4_8987	7	2239							K08486 STX1B_2_3 syntaxin 1B/2/3	-0.2096	0.3133	0.3709	0.2017	0.242	0.1553	-0.148	0.1556	-0.1168	-0.0095	-0.1156	0.2109	-0.1436	-0.1686	0.0782	-0.0558	-0.1695	-0.1223	-0.3381	0.2372	0.0262	0.3153	0.4324	0.3766	-0.8479	1.2195	1.7477	1.0074	1.3556	0.9531	-1.0097	0.5254	-0.2797	-0.0606	-0.1463	1.3796	-1.2181	-0.4968	0.166	-0.1342
RTO4_8988	9	1301							K17742 SOU1 sorbose reductase	0.5533	0.2903	0.2643	0.0923	0.3208	-0.0182	0.0134	0.0862	0.3875	0.6345	0.013	0.0852	-0.0372	0.3743	0.3548	-0.0734	0.18	0.3024	0.5543	-0.0613	-0.0322	0.2935	0.0474	-0.0259	2.1238	1.0416	1.0492	0.3607	1.3386	-0.0337	0.0545	0.4763	1.69	2.8057	-0.427	0.5283	-0.2518	1.5838	0.7765	-0.3531
RTO4_8991	4	969				SBA1			KOG3158 HSP90 co-chaperone p23	0.3993	0.3188	-0.0712	-0.5382	0.0325	-0.3484	-0.8761	0.2282	-0.2988	-0.1591	-0.9054	-0.6823	-0.0301	0.0325	-1.1922	-0.238	-0.2841	-0.25	-0.2516	-0.655	-0.8108	-1.8472	0.3525	0.1145	0.5845	0.6511	-0.1571	-1.066	0.0616	-1.1818	-2.4101	0.312	-0.7535	-0.4406	-0.2791	-0.9763	0.486	0.0567	-1.2243	-0.3441
RTO4_8992	4	1873				CRN1	CORO1A,CORO1B,CORO1C,CORO6		K13886 CORO1B_1C_6 coronin-1B/1C/6	0.2932	0.2034	0.3082	0.3233	0.1853	1.0057	1.1762	1.3633	1.3724	0.9117	0.6688	0.0636	0.1008	0.0654	0.1967	-0.0378	0.2492	-0.4159	0.3145	0.0737	0.0857	0.2703	0.4185	0.3806	0.2297	0.669	1.5357	0.9375	0.7874	3.4589	3.5646	2.9856	2.8238	1.8853	1.1151	0.2597	0.3352	0.1325	0.4644	-0.0691
RTO4_8994	13	2862							K19423 epsE glycosyltransferase EpsE	0.1629	-0.0613	0.1786	0.1987	0.3674	0.1622	-0.03	0.45	0.2853	0.4272	-0.6601	-0.4503	-0.749	0.0365	-0.3544	0.3096	-0.185	-0.3065	-0.1486	-0.0905	-0.2915	-0.4449	-1.0882	-0.7785	0.6088	-0.2355	0.9572	1.087	2.177	1.132	-0.2345	2.6376	1.4949	2.4765	-2.5773	-1.8304	-3.9233	0.1395	-1.2678	0.9602
RTO4_8998	7	2147							K10088 OS9 protein OS-9	-0.1428	0.056	0.3251	-0.0722	0.3658	0.4364	0.2958	0.5271	0.1702	0.6204	-0.4536	-0.1911	-0.1286	-0.0063	0.0889	0.5209	-0.0897	-0.2648	-0.096	0.1763	0.1021	0.2653	-0.4175	0.1034	-0.4685	0.3101	1.5074	-0.4396	1.7994	2.0088	1.3483	2.3909	0.7732	2.4148	-1.0803	-0.5769	-0.4052	-0.0203	0.2615	1.4734
RTO4_8999	6	1146							Hypothetical Protein	0.2438	0.4111	0.4761	0.619	0.6208	0.5248	0.1675	0.0424	-0.0142	0.0319	0.174	-0.2219	0.4325	0.2162	0.1914	0.2245	-0.1041	-0.1276	0.1121	-0.263	-0.3118	-0.0717	-0.232	-0.0076	0.457	1.6271	2.1598	2.3394	2.8946	2.8376	0.8552	0.1152	-0.1724	0.1476	0.4134	-0.8567	1.6673	0.4231	0.5875	0.3196
RTO4_9002	9	1597					ZDHHC16		K18932 ZDHHC palmitoyltransferase	0.2586	0.1714	0.0382	-0.1476	0.0649	-0.1931	0.0813	-0.0313	-0.2963	-0.2227	-0.0633	-0.1944	-0.1051	0.247	0.0218	-0.2511	-0.1496	0.1465	0.0974	0.1393	0.1451	0.1611	0.3656	0.1145	1.4122	1.0227	0.3143	-0.762	0.71	-1.2696	0.8277	-0.0275	-1.6531	-0.9288	-0.2779	-0.7735	-0.353	1.1193	0.0925	-0.5561
RTO4_9003	6	1849				PDR16,PDR17			KOG1470 Phosphatidylinositol transfer protein PDR16 and related proteins	-0.9788	-1.13	-0.9004	-0.7795	-0.9719	-0.615	-0.362	-0.8987	-1.1453	-0.7021	0.5831	-1.2083	0.2134	-0.0046	-0.524	0.0845	-0.3541	-0.4892	-0.3587	-0.4202	-0.7937	-0.9442	-0.1382	-0.0537	-1.9674	-2.5765	-2.657	-2.1163	-2.6908	-2.3175	-1.0102	-2.9507	-3.0105	-1.325	1.356	-2.656	0.2685	-0.0087	-0.9807	0.1066
RTO4_9004	6	1135							Hypothetical Protein	-0.5185	0.3419	0.5746	0.2832	0.9834	-0.1508	0.2423	-0.0769	-0.098	-0.0612	0.1415	-0.1429	-0.1882	0.1452	-0.2475	-1.157	0.3519	0.171	0.497	0.1078	0.2736	-0.1397	-0.1053	-1.2623	-1.6835	1.1362	2.2462	1.0465	3.463	-0.754	1.5023	-0.2479	-0.0414	-0.1468	0.7041	-0.409	-0.0542	0.3883	-0.2626	-1.1723
RTO4_9007	17	1357					PTPN3,PTPN4		K18027 PTPN3, PTPH1 tyrosine-protein phosphatase non-receptor type 3	0.1457	-0.1335	-0.1418	-0.0453	-0.107	-0.0052	-0.0416	-0.0276	-0.1684	-0.2247	-0.0415	0.1762	0.259	-0.131	0.3447	-0.0601	0.1151	0.1349	-0.0159	-0.1571	0.3031	0.1876	0.2679	0.2077	0.9023	-1.1467	-1.0297	-0.5314	-0.8433	-0.0148	-0.3012	-0.0915	-1.3142	-1.4751	-0.1918	1.019	2.2787	-0.7268	1.8984	-0.2849
RTO4_9009	16	5936				VPS15	PIK3R4		K08333 PIK3R4, VPS15 phosphoinositide-3-kinase, regulatory subunit 4	0.2607	0.0967	0.1898	0.222	0.228	0.2126	0.5984	0.3	-0.1028	0.3211	-0.0989	-0.3228	-0.2951	0.1948	-0.0546	0.7292	0.1144	0.3701	0.3092	-0.0398	-0.5139	-0.0944	-0.7473	-0.0181	1.6173	0.6743	1.0649	1.3985	1.4785	1.5089	4.2776	2.117	-0.3055	2.1511	-0.334	-1.7458	-1.132	1.0427	-0.2873	0.3464
RTO4_9011	7	1926				OAC1	SLC25A35		K15117 SLC25A34_35, OAC1 solute carrier family 25, member 34/35	-0.107	0.0815	0.2848	0.2134	0.2871	0.4339	-0.0245	-0.0651	-0.3296	-0.4927	-0.3142	-0.2042	-0.2386	-0.3794	0.4273	-0.2074	0.0043	-0.4203	-0.3751	-0.1637	0.4253	0.2636	-0.0401	-0.2476	-0.7584	0.1538	0.7176	0.0708	0.8518	1.8008	0.0684	-0.1892	-1.1555	-1.4696	-0.5293	-0.8839	-1.1464	-0.1407	0.8709	-0.2612
RTO4_9012	3	1352				YMR262W			KOG3020 TatD-related DNase	-0.0977	-0.0971	0.1033	-0.0247	-0.0955	-0.0768	-0.1144	-0.2221	-0.3332	-0.0617	-0.2196	-0.3551	0.1468	0.0639	0.153	-0.462	-0.0171	0.0227	0.0468	-0.2411	-0.3385	-0.088	0.3818	-0.0802	-0.247	-1.301	0.6673	-0.2292	-0.7328	-1.1654	-0.9576	-2.6204	-2.4638	-0.3654	-1.1012	-1.7953	1.0903	0.3518	0.3178	-2.3172
RTO4_9013	1	1073				MAF1	MAF1		KOG3104 Mod5 protein sorting/negative effector of RNA Pol III synthesis	1.0528	-0.0738	-0.3057	0.159	-0.3751	0.619	0.739	0.9013	0.2902	0.8784	-2.7736	1.3972	-1.3601	-0.7566	0.5996	-1.0395	0.3268	0.6254	-0.4298	1.0599	1.9478	1.6595	0.2201	-0.8194	0.7871	-0.1703	-0.5032	0.2295	-0.5205	0.8612	0.9546	0.852	0.1785	0.6919	-0.861	0.4343	-1.3563	-0.6451	0.0938	-1.0694
RTO4_9014	11	2135				AQY1	AQP4,AQP1,AQP8		K09885 AQPF aquaporin rerated protein, other eukaryote	-0.1313	-0.3421	-0.0837	-0.3855	-0.1659	-0.2604	-0.4429	-0.1226	-0.2679	-0.2486	0.218	-0.0362	-0.216	0.1223	-0.0311	0.0164	-0.1127	-0.1836	0.0097	-0.0103	-0.1118	-0.0415	-0.1536	-0.1372	-0.5985	-1.724	-0.361	-1.7886	-0.8168	-1.6073	-2.4984	-0.8927	-1.6752	-1.372	1.2386	-0.207	-0.8355	0.1976	-0.0788	0.0551
RTO4_9015	2	1626				AQY1	AQP4,AQP1,AQP8		K09885 AQPF aquaporin rerated protein, other eukaryote	-0.1656	-0.0267	-0.2789	-0.4676	-0.2299	0.6879	0.5113	-0.0065	0.0501	-0.225	-0.8399	0.1	0.7228	0.1957	0.6492	0.3286	0.0332	-0.1315	0.2288	-0.2251	0.2861	0.4241	0.2349	0.5635	-0.4172	-0.0224	-0.5841	-1.2991	-0.7815	2.2153	2.4707	-0.349	0.0002	-0.1095	-1.1684	-0.8016	2.0176	0.3917	0.9339	1.0515
RTO4_9016	8	1209					RP11-438J1.1,TATDN2		K03424 tatD TatD DNase family protein	0.215	0.3852	0.1052	-0.0069	0.5026	0.2865	0.0251	0.5816	-0.2312	0.2171	-0.321	-0.1668	-0.3604	0.2672	0.02	-0.369	-0.1921	0.2233	0.075	0.0687	0.0661	0.0887	-0.0655	-0.4345	0.3843	1.4937	0.4469	-0.1405	2.1097	1.2494	0.1172	1.9895	-0.8167	0.6316	0.0308	-0.5591	-1.0739	0.8509	0.0116	-0.8615
RTO4_9018	11	2281							KOG0603 Ribosomal protein S6 kinase	-0.1929	-0.3368	-0.1919	-0.1214	-0.1935	-0.401	-0.157	-0.5865	-0.4326	-0.4202	-0.2399	-0.437	0.0373	0.2902	0.1052	-0.3454	0.011	0.0337	0.3011	0.0534	-0.0401	0.1586	0.1486	-0.1968	-0.8726	-1.5566	-0.9702	-0.7278	-1.2084	-2.2111	-0.7926	-2.9368	-2.151	-2.0403	-0.5897	-1.8464	0.25	1.1521	0.4512	-1.0654
RTO4_9020	5	1035							HMMPfam-Acetyltransferase (GNAT) family-PF00583,ProSiteProfiles-Gcn5-related N-acetyltransferase (GNAT) domain profile.-PS51186,SUPERFAMILY--SSF55729	-0.404	-0.1516	0.0753	0.1332	0.1536	-0.488	-0.3036	-0.2228	0.0184	0.3102	0.8496	-0.2326	0.1334	0.0465	0.2186	-0.2597	-0.0573	0.267	-0.0108	0.0856	0.4679	0.3042	-0.1926	-0.4524	-1.121	-0.8667	0.1398	0.4829	0.7371	-1.604	-0.9142	-0.7061	0.1102	1.2252	1.9711	-0.5668	0.4509	0.161	0.4864	-0.3231
RTO4_9021	4	1273				PUG1,RTA1			HMMPfam-RTA1 like protein-PF04479	-0.1013	0.5764	0.165	0.1369	0.3271	0.2605	-0.0296	0.0334	0.1642	-0.098	0.7261	0.2194	0.023	-0.5554	-0.0607	0.3116	0.0128	-0.5516	-0.5426	0.2816	0.5818	0.2209	-0.1221	0.1895	-0.0588	1.9374	0.6722	0.7961	1.171	0.989	-0.083	-0.301	0.5251	-0.3809	1.386	0.8305	0.1953	-2.0097	-0.1472	0.2723
RTO4_9023	10	1806				SHO1			K11246 SHO1 SHO1 osmosensor	0.072	-0.1155	-0.0426	-0.1693	0.0465	-0.2558	0.5944	0.0537	-0.3265	-0.0358	-0.8111	0.0796	0.1721	0.4357	0.0448	0.0804	-0.65	-0.2411	-0.2143	0.0996	0.1078	0.1444	-0.0512	0.0292	0.289	-0.5282	-0.1902	-0.7372	0.1355	-1.309	2.8521	0.2739	-1.5486	0.0614	-1.4858	0.2589	0.7805	1.4823	0.1152	0.3392
RTO4_9024	11	983							Hypothetical Protein	-0.309	0.0993	-0.0392	0.0725	0.1495	0.0771	0.0931	0.1167	0.1895	-0.0624	0.2418	0.4194	-0.4324	0.0671	0.2928	0.3294	0.1379	0.1644	0.2051	0.239	0.3321	0.5318	-0.0818	0.2475	-1.4253	0.41	-0.2558	0.4747	0.8841	0.5476	0.5487	0.4565	0.937	-0.3936	0.7484	1.8086	-2.1131	0.2275	0.9334	1.1323
RTO4_9025	3	848							Hypothetical Protein	0.4469	0.4102	0.5918	0.284	-0.3655	-0.0982	0.2248	-0.4317	-0.2412	0.4858	-1.2694	-0.7849	0.2997	0.0366	1.1306	-0.1105	-0.1273	-0.0972	-0.0907	-0.9402	-0.2512	0.1903	0.8689	0.7584	0.6836	1.1199	1.6069	0.7277	-0.5526	-0.487	0.6173	-1.0811	-0.8152	1.053	-0.4697	-1.5248	0.6605	0.0096	1.8537	-0.1653
RTO4_9027	9	3502							Hypothetical Protein	0.4098	0.3285	0.2891	0.3086	0.3668	0.3252	0.0666	0.2006	0.0646	0.3438	-0.3433	0.1338	-0.0112	0.1738	0.4678	-0.055	-0.1746	-0.2678	-0.0008	-0.3283	0.3484	0.1395	0.2306	0.1756	1.4585	1.2973	1.1259	1.217	1.3953	1.588	0.1605	0.7691	0.2387	1.5803	-0.8347	0.5205	-0.0028	0.7702	1.2432	-0.1514
RTO4_9028	7	2162							K13289 CTSA, CPY cathepsin A (carboxypeptidase C)	-0.1442	-0.1201	0.2014	0.3089	0.1493	0.0866	0.4492	-0.209	-0.0635	-0.478	0.8587	0.2925	-0.4137	0.4229	-0.3933	-0.0792	0.3924	0.6919	0.8152	-0.1956	0.1219	-0.5889	-0.1305	-0.2097	-0.6715	-0.285	0.5546	0.9278	0.4315	0.0719	1.5029	-0.8372	0.0843	-1.0151	1.5139	0.5097	-0.6354	1.0704	-0.7624	-0.1148
RTO4_9029	2	456							Hypothetical Protein	-0.0209	0.0615	0.1352	-0.0332	0.0837	0.288	0.1735	0.0785	0.0759	0.0925	0.0303	0.2195	0.1804	-0.084	-0.0212	0.281	-0.0518	-0.0126	-0.1358	0.1833	-0.1505	0.1621	0.0237	0.3047	-0.0677	0.2944	0.9485	-0.1468	0.5074	1.7303	0.9187	0.4746	0.3693	0.4543	0.5381	1.0125	0.7437	-0.2529	-0.0822	1.3413
RTO4_9030	11	1500				SSP120			HMMPfam-EF-hand domain pair-PF13499,ProSitePatterns-EF-hand calcium-binding domain.-PS00018,ProSiteProfiles-EF-hand calcium-binding domain profile.-PS50222,SUPERFAMILY--SSF47473	0.2079	0.3725	0.1746	0.5155	0.573	0.2488	0.3291	0.5363	0.5063	0.3546	0.0078	-0.0431	0.031	0.0182	0.4312	0.4279	0.5518	0.4483	0.57	-0.2001	0.2954	0.2311	0.0344	0.4623	0.7789	1.3566	0.716	2.5006	2.6904	1.1979	1.8636	3.1195	2.9046	1.662	0.3888	-0.1203	0.0858	0.0649	1.2626	0.447
RTO4_9032	21	5810							HMMPfam-2OG-Fe(II) oxygenase superfamily-PF13532,SUPERFAMILY--SSF51197	0.1832	-0.137	0.0394	0.0228	0.0967	0.1028	-0.0198	-0.0286	0.1089	0.3467	-0.1749	-0.1491	-0.174	-0.1687	-0.0553	-0.1036	0.0274	0.0493	-0.1413	0.0512	-0.0111	-0.004	-0.2629	-0.3665	0.8932	-0.7326	0.3079	0.1235	0.5665	0.717	-0.1068	-0.1217	0.3318	2.0016	-0.6871	-1.0007	-1.172	-0.8336	-0.4188	-0.4377
RTO4_9033	6	4299				ARK1,PRK1	AAK1		K08853 AAK AP2-associated kinase	-0.3068	-1.0166	-0.8844	-1.1512	-1.088	-0.805	-0.4698	-0.8592	-0.5167	-0.7664	-0.9908	-0.4108	-1.3032	0.0825	0.922	1.2571	-0.1282	0.0098	-0.0458	-0.7776	-0.0812	0.1445	-2.022	-0.765	-1.2544	-2.3631	-1.8626	-2.6613	-2.7538	-2.3028	-1.3834	-2.1475	-1.0525	-1.5827	-1.769	-0.9357	-3.2876	0.1626	0.0451	2.0052
RTO4_9034	3	1006							ProSiteProfiles-Zn(2)-C6 fungal-type DNA-binding domain profile.-PS50048,SUPERFAMILY--SSF57701	0.075	-1.0704	-0.6713	-0.4251	-0.4513	0.0428	0.1745	0.2903	0.3003	0.2795	0.8749	-0.494	0.1279	0.0629	0.1275	-1.3721	0.1104	0.1541	0.1734	-0.0515	-0.0534	0.0759	0.5256	-0.8465	-0.3594	-2.3343	-2.0196	-1.0602	-1.2509	0.0931	0.5348	0.9341	0.8494	0.3268	1.642	-1.3455	0.0721	0.1118	0.459	-1.6338
RTO4_9035	10	718							Interpro Ribosome associated membrane protein RAMP4	-0.1854	-0.2621	-0.3367	-0.699	-0.6109	-0.9476	-0.4073	0.0223	-0.2006	-0.2235	0.273	0.0181	-0.0351	-0.303	-0.0453	0.4521	0.4608	0.4601	0.1578	0.2644	-0.0529	0.219	-0.7935	-0.3414	-0.7302	-1.4521	-2.1483	-3.5782	-2.4066	-4.181	-1.7438	-0.029	-0.7784	-1.0214	1.3391	0.1713	-0.1586	-0.8769	-0.0931	0.7901
RTO4_9036	13	1615							HMMPfam-F-box-like-PF12937,SUPERFAMILY--SSF52047	0.1718	-0.1018	-0.0843	0.0161	0.0542	0.2073	-0.1436	-0.0819	0.0925	0.0674	-0.4317	0.0566	0.2752	-0.0884	0.0694	-0.2661	0.087	-0.1199	-0.0014	0.2619	0.1691	0.3312	0.4907	0.2247	0.7251	-0.5506	-0.3389	0.0844	0.3655	1.3753	-0.9679	-0.4925	0.4797	0.1299	-1.0979	0.0849	1.3759	-1.0444	0.2506	-1.0329
RTO4_9038	8	3045							Hypothetical Protein	-0.3757	-0.0778	0.2184	0.1046	0.0743	0.0729	0.1451	0.0663	0.0423	0.4457	0.0899	-0.012	0.1965	0.1247	0.1173	0.3304	-0.0964	-0.0469	0.0283	-0.0768	0.1977	0.0405	0.0372	0.3676	-1.8025	0.21	1.1976	0.932	0.5382	0.2952	0.9782	0.1334	0.1139	1.8934	0.3476	-0.1164	0.6434	0.5327	0.0211	0.981
RTO4_9039	5	2380				ALG9	ALG9,RP11-108O10.8		K03846 ALG9 alpha-1,2-mannosyltransferase	0.0237	-0.357	-0.1548	0.1567	-0.3695	0.353	0.3143	0.3419	0.0591	-0.5967	-0.5029	0.3426	-0.1341	0	-0.2812	1.499	-0.0821	-0.3249	-0.0821	0.419	0.0799	0.1377	-1.1925	0.3065	0.0903	-0.5355	-0.3547	0.713	-1.6107	1.9635	1.7214	1.4604	0.0883	-1.5899	-1.1208	0.5935	-0.0103	0	-0.3856	2.3536
RTO4_9040	4	640							Hypothetical Protein	0.1152	-0.2133	0.2157	-0.2976	0.2864	0.1774	0.4247	-0.437	-0.445	-0.0262	0.2586	0.1439	0.0689	0.0603	0.1161	0.5254	0.0507	-0.2157	0.111	0.0614	-0.0166	0.1775	-0.55	-0.0246	0.0843	-0.4814	0.7088	-0.7935	0.8823	0.4674	1.4796	-1.2046	-1.6757	-0.4118	0.5839	0.2483	0.2878	0.1683	0.1811	0.603
RTO4_9043	8	923							BLAST expressed protein [Cryptococcus neoformans var. neofo...	-0.3405	-0.1133	-0.5361	-0.3975	-0.316	0.1401	-0.0215	0.0491	-0.2045	-0.315	0.0674	-0.0086	-0.1557	-0.0847	-0.5755	0.3986	0.5715	0.3067	0.4868	0.118	-0.033	-0.4574	-0.8541	-0.4554	-1.0008	-0.1355	-2.38	-1.5356	-1.3516	0.5881	-0.0188	0.0477	-1.0236	-0.8381	0.4478	0.0713	-0.4718	-0.2645	-1.2543	0.5904
RTO4_9046	7	1215							Hypothetical Protein	0.162	0.2045	0.2714	0.3515	0.2627	0.1418	0.1558	0.128	-0.3313	0.015	0.5535	0.1651	0.1302	-0.1825	0.2924	0.3656	0.1729	0.1884	-0.0095	-0.3183	-0.1571	-0.026	0.2383	0.6038	0.6179	0.9362	1.2533	1.3076	1.2098	0.7703	0.8119	0.744	-1.693	-0.12	2.3013	0.2579	0.8897	-0.9825	0.769	1.3199
RTO4_9050	9	2003				GUD1	GDA		K01487 E3.5.4.3, guaD guanine deaminase	-0.7105	-0.2837	0.1182	0.1501	0.0201	-0.2545	-0.1129	0.1159	-0.0116	0.6589	-0.2153	-0.1486	-0.4195	0.3448	-0.1152	-0.4281	-0.4781	-0.3204	-0.1333	-0.0085	0.074	-0.1237	-0.187	-0.6152	-2.4158	-1.4212	0.651	0.635	0.2677	-1.3999	-0.6304	0.536	0.1204	2.6223	-0.5524	-0.4021	-2.2724	1.1951	-0.3855	-0.8654
RTO4_9051	7	1452							K01613 psd, PISD phosphatidylserine decarboxylase	-0.1894	-0.0888	0.1539	-0.3281	-0.2069	-0.1606	0.347	0.2479	0.0681	0.2485	-0.0417	-0.4842	-0.0861	-0.0666	0.2567	1.2845	0.4411	0.4918	0.3745	-0.5911	-0.2574	-0.3343	-1.0027	0.2818	-0.9794	-0.4312	0.8621	-1.4969	-0.8163	-0.9731	1.6056	0.95	0.0523	0.8176	0.3842	-1.6483	-0.2461	-0.2008	0.4119	2.8302
RTO4_9052	47	2690							HMMPfam-Nucleotide-diphospho-sugar transferase-PF03407	0.076	-0.0513	-0.0411	0.0112	-0.0068	-0.1493	-0.1753	0.0108	-0.1143	-0.0032	0.0204	0.0232	0.097	0.129	-0.0187	0.0794	-0.1576	-0.0651	-0.0286	0.1491	0.0642	0.1305	-0.1036	-0.0242	0.5942	-0.3488	-0.3631	0.1418	-0.0472	-1.55	-1.6931	0.1408	-1.0388	0.1638	0.2286	0.116	0.8658	1.03	-0.1155	0.4662
RTO4_9054	4	902				YGL242C			K06867 K06867 uncharacterized protein	-0.183	0.0532	0.0455	0.1149	0.0776	-0.2998	0.1253	-0.1869	0.0731	0.0651	-0.4182	-0.056	0.1048	0.066	0.1372	-0.1151	0.0473	0.1608	0.1133	-0.1296	-0.1979	0.0075	0.5601	0.445	-0.6895	0.1371	-0.0372	0.2973	0.2307	-1.4372	0.2386	-0.6101	0.1707	0.0293	-0.6977	0.0607	0.1764	0.0572	0.5704	-0.3193
RTO4_9055	4	1403							HMMPfam-Fungal Zn(2)-Cys(6) binuclear cluster domain-PF00172,ProSitePatterns-Zn(2)-C6 fungal-type DNA-binding domain signature.-PS00463,ProSiteProfiles-Zn(2)-C6 fungal-type DNA-binding domain profile.-PS50048,SMART-GAL4-like Zn(II)2Cys6 (or C6 zinc) binuclear cluster DNA-binding domain-SM00066,SUPERFAMILY--SSF57701	0.7578	-0.3183	-0.0584	0.1037	-0.3383	0.0118	0.0074	0.0415	0.2053	0.3426	0.1382	0.187	-0.3971	0.2327	0.2188	-0.4678	0.1248	0.1795	0.3575	-0.1528	0.2131	0.066	-0.0691	-0.5369	2.4821	-1.0189	-0.1871	0.4796	-1.4837	0.0626	0.1012	-0.0576	0.4707	1.0498	1.0068	0.488	-1.3069	0.7009	0.5453	-0.7163
RTO4_9056	3	590							Hypothetical Protein	0.7126	-0.4107	-0.2218	0.0518	-0.5501	-0.3074	0.5952	-0.3199	-0.4685	-0.2332	-1.4219	-0.2325	0.5481	-0.0452	-1.5455	-0.5466	-0.0519	0.6618	-0.0972	0.4224	-0.0758	-1.1231	0.2921	-0.2545	0.8849	-0.4946	-0.4701	0.1187	-0.8978	-0.776	1.5036	-0.5977	-0.6899	-0.5495	-0.4976	-0.369	1.2961	-0.0753	-1.058	-0.0666
RTO4_9057	9	2779				PIL1,LSP1			HMMPfam-Eisosome component PIL1-PF13805	0.4942	0.1611	-0.125	-0.4636	-0.0761	0.0584	-0.0682	-0.3286	-0.5465	-0.3325	-0.9461	-0.4597	-0.5845	-0.3635	0.0522	-0.1485	-0.4525	-0.0985	-0.816	-0.4229	-0.6323	-0.3707	0.2095	0.061	1.1323	0.7753	-0.5857	-1.7463	-0.2588	0.3038	-0.2111	-1.5607	-2.2505	-1.2994	-1.9223	-1.7357	-1.8846	-1.214	0.1264	-0.0801
RTO4_9059	9	1043							BLAST gliotoxin biosynthesis protein GliK [Marssonina b...	0.2935	-0.2983	-0.0064	-0.2744	-0.2373	0.1015	0.2334	0.2539	0.4016	0.6762	-1.3361	0.0796	-0.0923	0.014	0.0908	-0.1039	-0.4366	-0.339	-0.4226	-0.0102	-0.1829	0.0806	-0.1753	-0.2791	1.1594	-2.0466	-0.4928	-1.4616	-1.0082	0.6192	1.6249	0.9501	1.5539	2.8388	-3.0619	0.5104	-0.5313	0.0469	0.2227	-0.237
RTO4_9060	7	3163				PPS1			K04459 DUSP, MKP dual specificity MAP kinase phosphatase	0.0405	0.4385	0.1874	0.1131	0.2907	0.1527	0.4213	0.0003	-0.3194	-0.3547	-0.2487	0.1981	0.2134	-0.0487	-0.2352	-0.2233	0.0323	0.1207	-0.0165	0.2643	0.5088	0.0291	0.6741	0.4508	-0.0243	1.5972	0.3628	0.3162	1.0022	0.6449	2.0096	-0.222	-1.2222	-1.6632	-0.6492	0.6302	1.0847	-0.026	-0.6792	-0.5534
RTO4_9061	2	392							Hypothetical Protein	0.283	-0.6477	0.19	0.1173	-0.0242	-0.1201	-0.2735	-0.9147	0.4688	-0.2923	-1.1659	-1.4073	-0.0577	-0.3049	0.9868	1.0214	0.0306	-0.554	-0.2743	-0.6131	0.2888	0.3737	-1.9617	-0.9402	0.1497	-1.1022	0.2106	-0.3593	-0.0432	-0.2823	-0.7128	-2.2483	0.5326	-1.12	-0.4108	-1.7635	-0.128	-0.3034	1.1729	0.756
RTO4_9062	11	1326							Hypothetical Protein	0.1271	-0.2116	-0.3288	-0.2365	-0.3948	0.2539	0.2222	-0.0009	0.1537	-0.1323	-0.1138	-0.1204	-0.3059	0.2708	-0.02	0.1653	0.0753	-0.0683	0.346	-0.3323	-0.4525	-0.3523	0.1123	0.2776	0.5546	-1.1812	-1.6113	-1.1737	-1.4053	1.6157	1.0179	-0.1615	0.5304	-0.4974	0.1468	-0.4709	-1.236	1.1395	-0.0558	0.5276
RTO4_9063	7	1980							Hypothetical Protein	0.5024	0.1485	0.1374	-0.1638	0.1603	0.1784	0.4224	0.1044	0.0309	-0.0588	-0.3245	-0.026	-0.3288	0.0785	0.1723	0.4415	0.1354	-0.0594	0.214	0.019	0.237	0.1912	-0.605	-0.1635	1.478	0.4788	0.4521	-0.7708	0.6269	0.9508	1.8672	0.4536	0.1765	0.0498	-0.8419	-0.118	-1.5303	0.2456	0.6271	1.2126
RTO4_9065	12	1843				POT1	ACAA1		KOG1389 3-oxoacyl CoA thiolase	-0.2032	0.401	0.1672	0.0715	0.2589	-0.1516	-0.2901	0.2829	0.1999	0.248	0.332	0.0066	-0.0748	0.2304	-0.1372	0.005	-0.0476	-0.0719	0.1828	0.3215	0.0915	0.1843	-0.2745	-0.2696	-1.0819	1.9251	1.1871	0.4457	1.2828	-0.8985	-1.7351	1.6535	1.2446	1.3963	1.1128	0.0194	-0.3931	1.3225	-0.4243	0.0156
RTO4_9066	3	836				SNF8	SNF8		K12188 SNF8, EAP30 ESCRT-II complex subunit VPS22	-0.6954	-0.6509	-1.7249	-2.228	-2.0246	-1.1659	-0.4152	-3.4243	-3.4876	-2.7075	-1.5589	-3.4214	-5.8977	-0.4601	-1.2856	0.1564	0.5121	0.5188	0.052	-1.078	-3.3768	-2.3636	-5.668	-5.5116	-1.4431	-1.4912	-4.2117	-3.7647	-4.1745	-3.3502	-1.3712	-4.4889	-3.8173	-3.7965	-0.8873	-3.6482	-4.2112	-0.6384	-1.1619	0.068
RTO4_9067	6	3053					COG2		K20289 COG2 conserved oligomeric Golgi complex subunit 2	0.5611	1.9561	1.9417	1.8208	2.1025	1.3526	2.0223	2.3611	3.8205	3.9147	0.1663	0.6404	-0.4437	-0.9564	0.8137	0.2013	0.7443	0.2808	-0.2122	-0.4152	0.4378	0.3985	-0.1706	0.0307	1.4245	5.1014	5.5655	5.5962	6.5027	5.1547	8.6998	6.8576	10.3538	10.4551	0.6483	1.8387	-2.2126	-3.1855	1.1142	0.051
RTO4_9069	9	4014				AAP1,APE2	NPEPPS		K08776 NPEPPS puromycin-sensitive aminopeptidase	-0.4008	-0.0315	0.087	0.0708	-0.0141	-0.142	0.1564	0.0972	-0.1081	0.1676	-0.2792	-1.0332	0.2105	0.228	-0.4015	0.1589	-0.1145	0.1276	0.1136	-0.077	-0.4564	-0.4785	-0.3135	-0.1546	-1.4589	-0.133	0.3739	0.2407	-0.0857	-0.5448	1.2118	0.5668	-0.903	0.8319	-0.8626	-3.1216	0.7976	0.7718	-1.2772	0.3301
RTO4_9070	1	1086							BLAST RAN guanine nucleotide release factor [Moesziomyces a...	0.6977	0.8174	0.5262	0.4662	0.5916	0.9291	0.5598	-0.563	-0.3975	-1.7707	0.7136	1.0153	0.1404	0.1434	0.0657	-0.0149	0.4676	0.847	0.6109	0.5649	1.314	0.6306	0.4566	0.4416	0.9121	1.3932	0.9195	0.7579	1.0938	1.8486	0.9249	-1.2845	-0.8905	-2.4025	0.5759	1.0481	0.3568	0.1064	0.0446	-0.016
RTO4_9072	6	827							Hypothetical Protein	-0.0608	0.1651	0.1792	-0.0376	-0.1804	0.4102	0.4155	-0.4338	0.1865	0.4287	0.3447	0.3085	-0.0715	-0.03	-0.4472	0.3228	0.0261	0.1197	-0.0038	0.1951	0.038	-0.2521	-0.6224	-0.2995	-0.0929	0.3957	0.4994	-0.31	-0.6116	1.2632	1.0281	-1.4342	0.547	1.6546	1.3298	0.5328	-0.2172	-0.3439	-0.8674	0.5991
RTO4_9073	7	799							Hypothetical Protein	0.6167	-0.1492	-0.3134	-0.2821	-0.2927	0.0009	-0.228	-0.3009	-0.1933	-0.1425	0.0266	-0.2728	0.0313	0.2849	0.1811	0.969	-0.189	0.1145	0.0959	-0.2704	-0.2064	-0.0892	-0.9615	0.0075	0.9783	-0.5202	-1.1795	-0.9944	-0.9912	0.0636	-0.9428	-1.033	-0.6386	-0.5197	0.0515	-0.8185	0.2849	0.9767	0.4464	1.6185
RTO4_9074	5	859							BLAST Myelin gene regulatory factor [Chaetura pelagica]	-0.6014	0.1952	0.1941	-0.0215	0.087	0.3318	0.2531	0.0438	-0.2463	-0.3567	-0.4877	-0.3062	0.0145	-0.3968	-0.174	0.3541	-0.0505	-0.2018	-0.4473	0.3575	-0.2901	0.1836	-0.2379	0.1162	-1.3023	0.6518	0.6262	0.1349	0.2891	1.1218	0.7689	-0.1869	-0.5587	-0.7159	-0.696	-0.688	0.1249	-0.4771	-0.2566	0.3366
RTO4_9075	7	2101				RDS2			HMMPfam-Fungal Zn(2)-Cys(6) binuclear cluster domain-PF00172,ProSitePatterns-Zn(2)-C6 fungal-type DNA-binding domain signature.-PS00463,ProSiteProfiles-Zn(2)-C6 fungal-type DNA-binding domain profile.-PS50048,SMART-GAL4-like Zn(II)2Cys6 (or C6 zinc) binuclear cluster DNA-binding domain-SM00066,SUPERFAMILY--SSF57701	0.3921	-0.4446	-0.0951	-0.1886	-0.0937	-0.0596	-0.6778	0.0846	-1.6427	-2.6263	-0.6814	-0.1309	-0.0486	0.2679	0.1971	-0.4431	-0.1207	0.048	0.1472	-0.0089	-0.6564	0.1882	0.4069	-0.0362	0.6042	-1.3194	-0.2457	-0.6598	-0.4649	-0.1115	-1.6445	0.0114	-3.8865	-5.0436	-1.1504	-0.3163	0.253	0.618	0.4627	-0.168
RTO4_9076	16	1337							HMMPfam-Ferritin-like domain-PF13668	-0.2001	-0.0056	0.0743	0.0277	0.0635	-0.0317	0.1273	0.0465	-0.1454	-0.1827	-0.724	-0.4111	0.006	-0.1181	0.321	0.4513	-0.0557	0.0314	-0.1738	-0.475	-0.1372	-0.1541	-0.4765	-0.0252	-1.0417	0.1396	0.3518	0.1283	0.406	-0.2711	0.9542	0.2912	-0.6237	-0.7599	-2.4802	-1.8511	-0.0413	-0.5573	0.8207	1.639
RTO4_9077	5	3867							K08775 BRCA2, FANCD1 breast cancer 2 susceptibility protein	-0.1199	-0.9562	-1.0626	-0.7927	-0.7341	-0.0802	0.2305	-0.3545	-0.9869	-0.1755	-1.1427	-0.5288	-0.3524	0.1642	-1.0483	-2.0743	0.4673	0.855	0.6315	0.6343	-0.5149	-0.414	0.4104	-1.6639	0.0687	-1.4327	-1.9404	-1.9287	-1.6981	-0.1383	0.5671	-0.9032	-2.2369	-0.7205	-0.8827	-0.9505	-0.485	0.2472	-1.4924	-2.2113
RTO4_9078	12	1580							Hypothetical Protein	0.487	-0.194	-0.0761	-0.1923	0.0267	0.0256	-0.1804	-0.0419	-0.1358	0.1485	-0.122	0.1239	-0.0655	-0.0333	0.23	-0.2521	0.1311	-0.0101	0.0979	0.0287	-0.0249	0.2586	0.1389	-0.1132	2.1201	-1.0187	-0.3356	-1.0281	0.3047	-0.1328	-1.6073	-0.141	-1.0199	0.6217	-0.4375	0.5341	-0.4083	-0.1245	0.8756	-0.8518
RTO4_9081	4	542							Hypothetical Protein	0.4084	-0.0566	-0.6129	-0.238	0.2896	-0.4706	-0.474	0.2358	-0.8058	-0.8567	1.4179	-0.3953	0.2196	-0.3243	-0.6155	0.5114	-0.176	-0.5415	-0.5003	0.1538	-0.0302	-0.4617	-0.9363	-0.425	0.5768	-0.3097	-1.8847	-0.6433	0.8527	-0.9499	-1.3464	0.452	-2.0305	-2.0366	2.3767	-0.3779	0.3234	-0.6428	-0.7919	0.5169
RTO4_9082	10	1474							KOG1201 Hydroxysteroid 17-beta dehydrogenase 11	0.2428	-0.394	0.1175	-0.0028	-0.0622	0.2235	0.2925	0.0889	-0.4222	-0.3795	-1.3662	0.2531	-0.8681	0.084	-0.7686	0.6433	0.2465	0.4937	0.3305	1.0231	-0.1564	0.2546	-0.8913	-0.2481	0.6984	-1.7594	0.4177	-0.138	-0.3098	1.1829	1.3743	0.3225	-1.5821	-0.9929	-2.9302	0.8398	-3.2573	0.2702	-1.1797	1.4931
RTO4_9083	3	1598							KOG2893 Zn finger protein	0.4194	0.9362	0.7866	0.5249	0.7513	0.4537	0.3541	0.1314	0.3946	-0.1129	-0.7689	0.7829	-0.0137	0.153	0.5574	1.0103	-0.476	-0.0724	-0.3231	0.0325	0.7508	0.5899	-0.4477	0.5626	1.5652	3.5575	3.2197	1.7061	2.1861	1.9518	1.0555	0.2653	1.1804	-0.2112	-1.7762	2.0077	0.0795	0.3746	1.8803	1.4564
RTO4_9086	5	1981					PA2G4		KOG2776 Metallopeptidase	0.515	-0.1527	-0.4695	-0.1889	-0.2855	0.0154	-0.4283	-0.5027	-0.5163	-0.6843	-0.6227	0.3452	-0.1585	0.0266	0.4257	-1.1458	-0.1248	-0.3066	-0.0982	0.4234	0.1566	0.8491	0.1893	-0.9565	0.8333	-0.5931	-1.3364	-0.3695	-0.5571	-0.4461	-1.0252	-1.3217	-1.6547	-1.2833	-0.6534	0.9586	-0.611	0.06	0.8431	-1.5892
RTO4_9087	10	1288							HMMPfam-Protein of unknown function (DUF3074)-PF11274	-0.0418	-0.1942	-0.116	-0.2348	0.0071	0.3231	0.1543	-0.5067	-0.829	-0.3979	0.6616	-0.4041	0.0122	-0.0914	-0.1801	-0.0038	0.2408	0.1197	0.1494	-0.1793	-0.3287	-0.3593	-0.0605	-0.0643	-0.4041	-0.7664	-0.6701	-1.4891	-0.3159	1.5992	0.7121	-1.8627	-3.3547	-1.5452	2.7013	-1.6839	0.2581	-0.3694	-0.5206	-0.0062
RTO4_9088	5	1545				EPT1,CPT1	CEPT1,CHPT1		K00993 EPT1 ethanolaminephosphotransferase	0.4733	-0.2257	-0.1092	-0.0297	-0.0712	0.0165	0.4017	-0.4564	-0.308	0.331	0.3454	-0.6459	-0.1297	0.0025	-0.2438	0.0331	0.1906	0.177	0.1932	-0.62	-0.4907	-0.8638	-0.3339	-0.3008	1.404	-0.551	-0.6951	-0.258	-0.6885	0.1603	2.2329	-1.7961	-1.4257	1.0919	1.1475	-1.7792	-0.5994	0.007	-0.6101	0.0718
RTO4_9090	4	984							HMMPfam-Thiopurine S-methyltransferase (TPMT)-PF05724,ProSiteProfiles-Thiopurine or thiol or thiocyanate S-methyltransferase (TPMT) family profile.-PS51585,SUPERFAMILY--SSF53335	-0.449	0.3778	0.022	0.1431	0.6545	0.3733	0.3812	0.4051	0.1011	0.2035	-0.4748	-0.4545	0.2182	0.7285	-0.377	-0.6414	0.0987	0.4964	0.8272	-0.3961	-0.6326	-0.7731	0.9013	0.2599	-0.9743	1.1283	-0.2856	0.2279	1.6316	1.2198	0.9724	1.0797	0.1429	0.4831	-0.5861	-1.2057	0.5696	1.3208	-0.5463	-0.7261
RTO4_9092	5	978							HMMPfam-Ion transport protein-PF00520,SUPERFAMILY--SSF81324	0.2036	0.0289	-0.0211	-0.1466	0.1067	-0.2242	-0.2799	-0.4201	-0.187	0.0876	-0.4414	-0.5336	-0.4495	-0.0402	0.3522	0.2843	0.0297	-0.1193	-0.0105	-0.2639	-0.3235	0.0883	-0.1312	0.1531	0.3418	0.1921	-0.1196	-0.6862	0.3993	-1.1079	-0.8548	-1.7452	-0.5333	0.1429	-0.5199	-1.839	-0.7009	-0.0293	0.6949	0.7542
RTO4_9093	7	1157				YFH7			KOG2702 Predicted panthothenate kinase/uridine kinase-related protein	-0.0989	0.2288	-0.2517	-0.2185	0.0716	-0.141	-0.4003	-0.2973	-0.4847	-0.3509	-0.1577	0.1988	-0.2696	-0.1009	-0.1693	0.4526	-0.0838	-0.0505	-0.1847	-0.0641	-0.1885	-0.2334	-0.5194	-0.0668	-0.5729	1.2672	-1.0879	-1.095	0.096	-0.5746	-1.9841	-1.7174	-1.9259	-1.3722	-0.403	0.5953	-1.0997	-0.1162	-0.6262	1.7815
RTO4_9094	3	1362							HMMPfam-Ferritin-like domain-PF13668	-0.1693	0.0497	0.2749	0.5658	-0.0421	-0.143	-0.3151	0.075	-0.87	0.2751	-1.8862	0.3463	0.3488	0.5341	-0.1692	0.7516	-0.1013	-0.6552	0.4328	0.6459	0.084	0.4768	-0.4078	0.3438	-0.1732	-0.0128	0.5459	1.2315	-0.1027	-0.1975	-0.608	-0.0521	-1.6942	0.1977	-1.1601	0.6466	0.7028	0.6823	-0.197	0.2145
RTO4_9095	4	1506							HMMPfam-Peroxidase, family 2-PF01328,ProSiteProfiles-Heme haloperoxidase family profile.-PS51405,SUPERFAMILY--SSF47571	-0.1164	-0.2207	-0.0377	0.1142	0.2806	-0.2601	-0.0546	0.0393	-0.0815	0.0331	-0.1393	-0.2036	-0.162	-0.0632	0.1103	-0.682	0.182	0.024	0.1188	0.2295	0.2254	0.3398	-0.0365	-0.7184	-0.5471	-1.152	0.1465	0.5753	1.44	-1.0761	-0.2065	-0.1368	-0.257	0.3752	-0.4963	-0.5443	-0.2493	-0.3389	0.2539	-1.5833
RTO4_9096	10	1674					DYRK2,DYRK3,DYRK4		K18669 DYRK2_3_4 dual specificity tyrosine-phosphorylation-regulated kinase 2/3/4	0.0897	0.1649	0.1426	0.1418	0.3385	0.2965	0.5771	0.2829	0.1325	-0.098	0.0007	-0.1964	0.1758	-0.2146	0.1856	-0.0865	0.0238	-0.1649	-0.1907	-0.3282	0.068	-0.1427	-0.0639	-0.1503	0.3348	0.88	0.7915	0.6516	1.8658	1.4151	2.5852	1.6829	0.732	-0.7811	-0.0049	-0.811	0.9216	-0.7813	0.5801	-0.3136
RTO4_9097	16	4718					DYRK2,DYRK3,DYRK4		BLAST CMGC/DYRK/DYRK2 protein kinase [Microbotryum lychnidi...	0.4226	-0.0566	-0.0499	-0.0595	0.1304	0.2444	0.3052	0.3143	0.439	0.546	-0.5989	0.2693	-0.0961	-0.035	0.1651	-0.6027	-0.1596	-0.0882	-0.1946	0.4667	0.4091	0.6318	0.0972	-0.5055	1.766	-0.3793	-0.2112	-0.3409	0.7121	1.563	2.0391	1.5898	2.2991	2.6494	-1.6894	1.0272	-0.4845	-0.0746	0.4633	-0.9685
RTO4_9098	22	4159				ADP1			KOG0061 Transporter, ABC superfamily (Breast cancer resistance protein)	-0.0453	0.3622	0.2419	0.2114	0.314	0.1822	0.2851	-0.0121	-0.1835	-0.0441	-0.5824	0.066	-0.8864	0.0353	-0.0301	-0.6011	0.0044	-0.084	0.0397	-0.0749	-0.6062	-0.105	-0.4364	-1.0374	-0.2142	2.4581	1.5628	1.533	2.1722	1.5257	2.0829	-0.0788	-1.1805	-0.2103	-2.5749	0.1964	-6.0324	0.2833	-0.19	-2.6257
RTO4_9099	12	3099							HMMPfam-Fungal Zn(2)-Cys(6) binuclear cluster domain-PF00172,HMMPfam-Fungal specific transcription factor domain-PF04082,ProSitePatterns-Zn(2)-C6 fungal-type DNA-binding domain signature.-PS00463,ProSiteProfiles-Zn(2)-C6 fungal-type DNA-binding domain profile.-PS50048,SMART-GAL4-like Zn(II)2Cys6 (or C6 zinc) binuclear cluster DNA-binding domain-SM00066,SUPERFAMILY--SSF57701	0.1023	-0.1732	-0.0133	0.2606	0.2774	0.1953	0.2891	-0.161	0.012	0.0744	0.1258	-0.1383	-0.2486	-0.0056	-0.0809	0.0605	0.0498	0.0333	0.0442	0.0978	-0.0875	0.0168	-0.2236	-0.1631	0.3404	-0.8138	0.0074	1.853	1.8544	1.3697	1.864	-1.1138	0.0662	0.4324	0.586	-0.217	-1.356	-0.0185	-0.3718	0.1568
RTO4_9100	14	1792							HMMPfam-Dioxygenase-PF00775,HMMPfam-Catechol dioxygenase N terminus-PF04444,SUPERFAMILY--SSF49482	0.4373	-0.2795	-0.1142	0.069	-0.0468	0.1966	0.0196	-0.0195	-0.2122	-0.1691	-0.1014	0.1615	0.2424	-0.1253	0.0476	-0.4252	-0.1911	-0.0824	-0.3164	0.15	0.2598	0.1976	0.266	-0.1592	2.3746	-1.6224	-0.9669	0.2638	-0.2644	1.275	0.1174	-0.1469	-0.9455	-0.7396	-0.4772	0.8051	1.3921	-0.6341	0.1898	-1.3992
RTO4_9101	18	1706							K13954 yiaY alcohol dehydrogenase	-0.2019	-0.1941	-0.1777	-0.0348	-0.0535	0.0059	0.1433	-0.022	0.0511	0.1089	0.3548	0.0248	-0.1885	-0.0331	-0.11	0.5585	0.0976	0.119	0.0645	0.1894	-0.1435	0.0794	-0.6086	-0.0501	-0.9887	-1.1066	-1.2326	-0.4013	-0.5598	-0.1069	0.784	-0.1517	0.4614	0.9157	1.7194	0.1273	-0.778	-0.1409	-0.4415	1.326
RTO4_9102	11	2340					SLC2A12		K08149 SLC2A12, GLUT12 MFS transporter, SP family, solute carrier family 2 (facilitated glucose transporter), member 12	-0.3181	-0.3585	-0.442	-0.158	-0.3794	-0.4001	0.0586	-0.1997	-0.4375	0.0213	0.1182	-0.2509	0.2812	0.3662	-0.1813	-0.2428	0.0731	0.0393	0.4393	0.0086	-0.0754	-0.1727	0.3957	0.1529	-1.2657	-2.0038	-2.0305	-0.8582	-1.7941	-2.8816	0.2205	-0.8861	-2.0504	0.4555	0.2398	-1.0323	1.264	1.2974	-0.7992	-0.6051
RTO4_9103	7	1125							KOG0175 20S proteasome, regulatory subunit beta type PSMB5/PSMB8/PRE2	0.0476	0.1834	0.1974	-0.2855	0.4935	0.2765	0.093	0.095	0.0969	0.5596	-0.9697	-0.1836	-0.0343	0.5173	-0.2967	-0.451	-0.3339	0.0097	0.1834	-0.1809	-0.4383	-0.4775	0.2337	-0.2172	0.1816	0.6799	0.5893	-0.8946	1.6929	1.0332	0.4171	0.4202	0.2627	1.8945	-0.3731	-0.5053	-0.3558	1.3472	-0.6276	-0.9506
RTO4_9104	5	1352							K00034 gdh glucose 1-dehydrogenase	0.0497	0.2953	0.2625	0.2597	0.4163	0.5918	0.7414	0.2666	0.2258	0.5298	-0.1623	0.0539	-0.0882	-0.0021	-0.1647	-0.2102	-0.1394	-0.0547	-0.1414	0.1588	0.3359	-0.0059	0.0941	-0.116	0.1238	1.1804	1.1514	1.043	1.5316	1.9039	2.9979	1.1113	0.7965	1.9551	-0.7161	0.1899	-0.3459	-0.0077	-0.9322	-0.3112
RTO4_9106	13	2706							K06606 iolI 2-keto-myo-inositol isomerase	0.0113	0.2787	0.362	0.4602	0.0876	-0.1077	-0.0708	-0.2535	-0.1113	-0.2074	-0.7483	0.1652	0.1551	0.2422	0.1887	-0.3466	-0.3111	-0.341	-0.0689	0.0629	0.048	0.2516	-0.0805	-0.4271	-0.3113	1.3367	1.5648	2.0502	0.4688	-0.6889	-0.3539	-1.4635	-0.5919	-1.1582	-2.6207	0.2814	0.961	1.0943	0.1525	-0.9102
RTO4_9110	6	1454							HMMPfam-SPT2 chromatin protein-PF08243,SMART-SPT2 chromatin protein-SM00784	0.0371	-0.1312	0.0493	-0.2233	-0.0421	0.3243	0.2022	0.2758	-0.3056	-0.1186	0.3693	-0.1049	-0.1865	0.5661	0.5524	0.17	-0.0396	-0.073	0.5264	-0.3296	0.2973	0.2228	-0.157	0.013	0.2432	-0.3358	-0.0337	-0.8759	-0.2819	1.3596	1.0373	0.7572	-1.2255	-0.6639	0.9707	0.3117	-0.4571	0.5957	0.7008	0.4927
RTO4_9111	4	1161				VTI1	VTI1A		K08493 VTI1 vesicle transport through interaction with t-SNAREs 1	0.7965	-0.225	-0.4495	-1.196	-0.2896	0.059	1.2121	-0.3984	1.522	1.4684	-2.5572	0.3141	-0.5243	-0.5473	-0.1651	-1.2396	0.3041	0.1722	-0.2433	-0.4499	-0.1086	-0.615	-0.1537	-1.3933	1.2203	-0.5799	-1.1877	-1.9841	-0.7948	0.1091	2.8061	-0.4015	2.9837	1.8761	-1.8047	0.0462	-1.0274	-0.6649	-0.1819	-1.4636
RTO4_9112	5	2336							KOG2533 Permease of the major facilitator superfamily	-0.2876	-0.8247	-0.5836	-0.2115	-0.4384	-0.6748	0.0198	-0.0416	-0.2939	-0.0109	-0.1869	-0.3679	0.4248	-0.5788	-0.1929	-0.5575	-0.0212	-0.0265	-0.6	0.1642	0.3378	-0.0287	0.2681	-0.2895	-0.4283	-2.8901	-2.2187	-0.65	-1.8417	-2.0061	0.1136	-0.3764	-0.9674	-0.0791	0.633	-1.0577	1.1344	-0.9289	-0.2915	-0.9195
RTO4_9113	10	2328							K00101 E1.1.2.3, lldD L-lactate dehydrogenase (cytochrome)	0.1533	-0.1667	0.0696	0.0788	0.3519	0.2233	0.034	0.3176	0.4131	0.3645	-0.2915	0.2464	-0.0816	0.316	0.1067	-0.2691	-0.0031	0.1197	0.3128	0.3338	0.3522	0.4405	0.1932	-0.0759	0.4987	-0.6808	0.4104	0.4021	1.8161	1.5406	0.2958	1.5145	1.7044	1.6023	-1.0337	0.8301	-0.4304	1.6937	0.3614	-0.7797
RTO4_9114	8	1646							KOG0143 Iron/ascorbate family oxidoreductases	0.5736	0.2092	0.3241	0.0201	0.27	0.2894	0.2788	-0.1118	-0.0905	-0.3023	-0.0326	0.3764	-0.1118	-0.0486	0.1747	0.0199	0.2068	0.1855	0.1582	0.3855	0.3088	0.5603	-0.4748	-0.4549	1.4622	0.1448	1.0868	-0.2125	-0.9042	1.8152	1.783	-0.4615	-0.1834	-0.8327	0.03	1.3303	-0.7946	-0.0928	0.4289	0.0643
RTO4_9116	9	1860							Hypothetical Protein	0.1266	0.5816	0.7527	0.5979	0.5289	0.4301	0.3564	0.6686	0.5532	0.8249	-0.618	0.3564	-0.1978	-0.0987	0.1096	0.4558	-0.047	-0.1332	-0.1457	0.265	0.3428	0.3747	-0.5646	-0.1088	0.5858	2.8148	4.5248	3.4496	2.3465	2.2643	1.339	3.3501	2.0821	2.2279	-1.5705	1.9095	-0.9248	-0.414	0.354	1.3616
RTO4_9118	7	2624							K12840 RBM17, SPF45 splicing factor 45	-0.1327	-0.3486	-0.2942	-0.1585	-0.4023	-0.5306	-0.4577	-0.3165	-0.4401	-0.1308	-0.9208	0.4332	0.5317	-0.1443	-0.2159	0.8997	-0.2509	-0.2648	-0.3952	0.5095	0.4289	0.2936	-0.2254	0.6743	-0.4715	-1.0371	-0.9277	-0.2948	-1.2671	-2.0292	-1.6296	-1.1347	-1.1111	-0.4364	0.8178	0.8549	1.5619	-0.32	-0.2326	1.7241
RTO4_9119	13	1585				IST1	IST1		K19476 IST1 vacuolar protein sorting-associated protein IST1	0.2459	-0.4702	-0.2131	-0.2918	-0.2966	-0.0774	-0.0329	0.0695	-0.0718	-0.2561	-0.2135	0.3785	-0.4049	-0.0547	-0.0031	0.3627	-0.0306	0.0101	-0.0853	0.471	0.1815	0.4679	-0.618	-0.2553	1.127	-1.9932	-1.1114	-1.3209	-1.3459	-0.6352	-0.11	0.3296	-0.324	-0.6643	-0.6289	1.3547	-1.5695	-0.1793	-0.0085	1.0546
RTO4_9120	5	2464							K12822 RBM25, S164 RNA-binding protein 25	0.0078	-0.3211	-0.2865	-0.4156	0.001	-0.2984	-0.1792	0.5704	0.5446	-0.0484	-0.3103	0.085	-0.7817	-0.0807	1.1124	0.6792	-0.2982	-0.3582	-0.3788	-0.3399	0.0564	0.7725	-0.9145	-0.2353	-0.1938	-0.9478	-0.7973	-1.1033	0.0541	-0.8897	-0.5382	1.6474	1.2347	-0.3065	-0.3935	0.1941	-1.3924	-0.2085	2.139	0.9613
RTO4_9121	3	1375							K02737 PSMB5 20S proteasome subunit beta 5	-0.3984	0.9862	0.5866	1.1705	1.0335	0.0284	0.0844	0.6595	0.156	0.5495	0.304	0.0778	-1.2996	0.8289	2.0515	-0.2145	-0.2995	-0.0872	0.5293	-1.2993	0.2943	0.7522	-1.1416	-1.3561	-1.1046	2.6724	1.4922	3.6594	3.3261	0.1504	0.5205	2.7363	0.3643	1.3985	1.0403	0.1896	-2.9848	2.3253	2.7789	-0.3062
RTO4_9122	7	1604							KOG0143 Iron/ascorbate family oxidoreductases	0.0642	-0.047	0.2336	0.181	-0.0737	-0.0215	-0.0771	-0.2139	-0.1646	0.1117	-0.636	-0.2134	-0.2193	0.0623	-0.2283	0.5675	-0.2406	0.0868	-0.1783	0.1786	-0.0242	-0.0497	-0.4816	0.0859	0.3035	-0.2166	0.938	0.8803	-0.3945	-0.0818	-0.3263	-0.7429	-0.5143	0.7835	-1.7325	-1.0297	-1.2053	0.2008	-0.5165	1.9884
RTO4_9123	4	773							HMMPfam-Ribosomal protein L9, N-terminal domain-PF01281,SUPERFAMILY--SSF55658	0.9492	-0.0226	-0.0685	-0.3525	0.2313	0.8001	-0.1283	0.2342	0.3533	0.2948	1.1356	-0.5358	0.3352	0.051	0.2011	0.7135	0.0841	0.2232	0.1352	-0.7589	-1.1785	-0.5578	-0.2175	0.496	1.6005	-0.0622	-0.1271	-0.7325	0.6709	1.9084	-0.4333	0.3451	0.254	0.13	2.2421	-1.1549	0.7851	0.1239	0.3579	1.0854
RTO4_9124	4	904							HMMPfam-Protein of unknown function (DUF3074)-PF11274,SUPERFAMILY--SSF55961	-0.2884	0.2733	0.5319	0.4107	0.7048	0.5924	0.2645	0.6607	0.9993	1.2285	0.7159	-0.6552	-0.4245	0.0284	-0.1089	0.4112	0.5729	0.3686	0.6013	-0.0804	-0.2711	-0.1893	-0.5875	-0.1763	-0.8571	0.8707	1.7665	0.8981	1.4846	2.3843	1.1076	1.5314	2.2543	2.5088	1.4854	-1.5935	-0.8109	0.0686	-0.362	0.6951
RTO4_9125	16	3004				DCD1			K01493 comEB dCMP deaminase	0.5278	-0.3212	-0.2547	-0.2565	-0.2365	0.0744	0.0001	0.2172	0.1896	-0.0044	-0.4902	-0.2254	0.1561	0.0839	-0.5424	0.6132	0.2783	0.2787	0.3622	0.1505	-0.3688	-0.3919	-0.3881	0.2251	2.1233	-1.6054	-1.471	-1.9871	-1.3728	0.2889	0.0119	1.4198	1.0915	0.0005	-1.5668	-1.0535	0.704	0.4248	-1.8949	1.8209
RTO4_9126	28	5750				IML1			K20404 DEPDC5 DEP domain-containing protein 5	-0.3292	-0.4877	-0.3247	-0.5944	-0.3055	-0.1976	-0.2848	-0.204	-0.2875	-0.1093	-0.0957	-0.2189	-0.2135	0.0021	-0.6197	-0.5058	-0.0284	-0.1477	-0.0263	0.5384	-0.5035	-0.0812	0.0289	-0.477	-1.9744	-2.7689	-2.0469	-3.7127	-1.8714	-1.613	-2.3812	-1.4596	-1.9141	-0.6642	-0.118	-1.404	-1.1256	0.0042	-2.7085	-1.9614
RTO4_9128	13	2979							Interpro UDP-glucose-Glycoprotein Glucosyltransferase UDP-glucose-Glycoprotein Glucosyltransferase UDP-glucose-Glycoprotein Glucosyltransferase	0.2019	0.304	0.3856	0.3753	0.4974	0.4919	0.2752	0.4287	0.3864	0.4039	-0.5328	0.3213	-0.1608	0.0567	-0.1787	-0.4616	-0.0237	-0.0903	0.033	0.3597	0.2612	0.1811	0.1083	-0.3533	0.3747	1.6205	2.0229	2.0123	2.5671	3.6494	1.6253	2.2442	2.4243	2.1081	-1.4841	1.4497	-0.8157	0.1998	-0.6305	-1.3535
RTO4_9129	8	1695					WRAP53		KOG2919 Guanine nucleotide-binding protein	0.1771	0.2508	0.1531	0.3274	-0.0414	0.0509	-0.1739	-0.2763	-0.2783	0.0115	-0.423	0.0367	-0.9118	-0.1065	-0.2704	0.1099	-0.0574	-0.0049	-0.1639	0.5678	0.3439	0.2974	-0.6095	-0.4996	0.5974	0.4286	0.9078	1.1943	-0.277	0.0459	-0.8113	-1.1064	-1.2989	0.0188	-0.8723	0.1462	-2.4439	-0.4018	-0.6523	0.2622
RTO4_9130	2	1986				LHP1	SSB		K11090 LA, SSB lupus La protein	-0.3471	-1.0661	0.0297	-0.2826	-0.8581	-0.0166	1.2642	-0.1227	-0.229	-1.5626	-0.979	-1.0289	-2.1455	-2.1497	-0.7581	-1.7498	0.6196	-0.6733	-1.5301	0.6903	0.5971	-0.0678	-0.741	-2.4908	-0.1579	-1.0168	-0.6299	-0.7327	-1.0919	0.1513	1.638	-0.3383	-0.3052	-0.7729	-0.3337	-0.4298	-1.1079	-1.4709	-0.2445	-0.8161
RTO4_9131	4	1857							KOG4686 Predicted sugar transporter	0.4627	0.0175	-0.0309	-0.3631	0.133	0.0497	0.0209	0.4725	0.2413	-0.4214	0.2536	0.4151	-0.2953	-0.2291	0.2385	0.2083	0.2891	0.3949	0.06	0.1408	0.2162	0.3793	-0.397	-0.1887	0.8109	-0.1219	0.093	-0.8932	0.8047	0.0469	0.1028	1.7649	0.7002	-1.3636	0.5269	1.1731	-0.7928	-0.5685	0.622	0.3561
RTO4_9132	6	1073							Hypothetical Protein	0.2596	0.2122	0.494	0.3923	0.4008	0.1743	0.1086	0.1895	0.0765	0.4383	0.1404	0.0857	0.1634	-0.1633	0.1548	0.5204	0.3896	0.4564	0.2264	-0.2285	0.1114	-0.0737	-0.1138	0.4066	0.8157	0.7003	2.1973	1.5721	1.4216	0.6574	0.4053	0.7239	0.1818	1.9893	0.3018	0.398	0.6356	-0.6335	0.3983	1.3353
RTO4_9135	8	2160				MAL32,IMA1,MAL12,YIL172C,IMA5,IMA4,IMA2	SLC3A1		K01182 IMA, malL oligo-1,6-glucosidase	0.2413	-0.0106	-0.0121	0.0843	0.1893	0.0341	0.235	0.1928	0.1543	0.1097	-0.2794	0.0443	-0.3045	-0.2129	-0.4443	0.3809	-0.0767	-0.0466	-0.2896	0.0364	-0.2152	-0.4079	-0.3282	0.0527	0.8222	-0.1173	0.0388	0.3883	0.7812	0.2255	1.5366	1.2601	0.758	0.5474	-0.4523	0.1459	-1.4031	-0.8739	-0.982	0.9853
RTO4_9136	43	836							Hypothetical Protein	-0.0267	-0.0349	-0.016	-0.0582	0.0292	0.0589	-0.0181	-0.103	-0.268	-0.2711	-0.0462	-0.1423	0.0328	0.0237	-0.1394	0.0925	-0.0686	0.0105	-0.0449	-0.0479	0.0283	-0.1874	-0.0847	0.0078	-0.1748	-0.2365	0.0822	-0.4332	0.4913	0.593	-0.0603	-0.992	-2.3352	-2.3026	-0.3045	-1.3174	0.2845	0.1539	-0.9346	0.6439
RTO4_9137	13	2816				MAL31,YDL247W,MAL11,MPH3			K08141 MAL MFS transporter, SP family, general alpha glucoside-H+ symporter	0.0673	0.1902	0.167	0.0576	0.0684	0.1371	0.2311	0.0181	-0.0472	0.0229	0.1993	-0.1411	0.3077	0.0942	-0.2511	-0.2581	0.2707	0.2085	0.365	0.2016	-0.133	-0.0495	0.4024	0.1443	0.0963	1.2426	0.9487	0.3193	0.39	0.9332	1.8939	0.0661	-0.2466	0.1558	0.8643	-0.5394	1.963	0.4092	-0.5094	-1.1258
RTO4_9138	8	1537					ALKBH1		K10765 ALKBH1 alkylated DNA repair protein alkB homolog 1	0.1763	0.2297	0.1596	-0.1011	0.2564	-0.1873	-0.3007	0.5998	0.1425	0.1059	-0.4939	-0.7467	-0.2787	-0.0008	0.0252	-0.5333	0.0146	-0.0537	0.0138	-0.3331	-0.261	-0.3079	-0.0588	-0.5921	0.8266	1.4505	0.4927	-0.4211	1.0562	-0.9576	-1.8039	2.4167	0.6229	0.545	-1.1921	-2.3801	-0.7778	-0.0024	0.0614	-1.2745
RTO4_9140	2	293							Hypothetical Protein	-0.4147	-0.2675	0.2692	-0.1056	-0.0012	0.1887	0.4228	-0.4067	-0.2709	-0.3382	-0.2727	-0.3978	-0.4771	0.7936	-0.2207	-1.3657	-0.9405	-0.6391	-0.1469	-0.2335	-0.6584	-0.4542	0.1007	-1.265	-0.7818	-0.2178	0.9149	-0.0629	0.5563	0.4232	0.9477	-1.0946	-0.4058	-0.3171	0.2401	-0.7919	-0.7738	1.2131	-0.3265	-1.2675
RTO4_9141	5	626							BLAST alpha,alpha-trehalase [Microbotryum lychnidis-dioicae...	0.0042	0.2714	0.1478	0.1841	0.2321	0.3026	0.1943	0.3299	0.2975	0.3025	-0.1501	-0.285	0.0932	0.1847	-0.2993	-0.1111	-0.3968	-0.2123	-0.2121	0.0553	-0.2366	-0.244	0.2034	0.0923	0.1365	1.6095	0.4393	0.7803	1.0429	1.6832	1.106	1.6554	1.2425	1.3574	-0.5474	-1.2709	0.0847	0.6153	-1.0841	-0.1784
RTO4_9142	3	1794							K17457 PPP1R12C, MBS85 protein phosphatase 1 regulatory subunit 12C	-0.4563	0.03	0.375	0.3543	0.5927	-0.7898	-0.3534	-1.0137	-0.0076	-0.9653	0.1459	0.1215	0.2104	-0.5641	0.1244	0.4104	0.1203	0.0945	-0.4438	-0.2351	0.2082	-0.1106	-1.1251	-0.7147	-0.8571	0.494	0.8497	0.8769	1.2137	-1.6115	-0.6429	-2.0292	-0.1585	-1.6004	0.3439	0.2798	0.4194	-0.5896	0.17	0.4561
RTO4_9143	7	1341							Hypothetical Protein	0.821	0.1316	-0.2268	0.1873	-0.1278	0.7234	0.284	0.049	-0.0158	0.8135	0.0512	0.1853	0.361	-0.179	-0.1367	-0.6553	0.0204	0.0932	-0.1586	-0.0129	0.0631	-0.1496	0.9315	0.2762	2.2999	0.6566	-0.3845	0.9931	-0.4283	3.3087	1.3962	-0.3221	-0.3795	2.4831	0.1861	0.7765	1.1647	-0.526	-0.3476	-1.1811
RTO4_9145	28	4926				YCF1,VMR1,BPT1,YBT1,NFT1,YOR1	ABCC1,ABCC10,ABCC11,ABCC12,ABCC2,ABCC3,ABCC4,ABCC5,ABCC6,ABCC8,ABCC9		KOG0054 Multidrug resistance-associated protein/mitoxantrone resistance protein, ABC superfamily	0.2808	-0.1701	-0.1983	-0.1986	0.0397	-0.0147	-0.1183	0.0814	-0.2252	0.1015	0.0295	-0.1673	0.0994	0.0751	-0.2033	0.1574	-0.1469	-0.0846	-0.0717	-0.0421	-0.0935	-0.2454	-0.2053	-0.048	1.9152	-1.3092	-1.4155	-1.4752	0.1492	-0.0649	-1.0062	0.601	-1.6134	0.7544	0.1474	-1.1522	0.8172	0.4534	-0.9252	0.7432
RTO4_9147	6	1009							Hypothetical Protein	0.3701	-0.4015	-0.0047	-0.1947	-0.5	0.5942	-0.0302	0.1822	0.4643	0.634	0.1412	-0.0601	-0.1947	-0.0792	-0.0893	-0.4296	-0.031	-0.0173	-0.1102	0.2505	0.2162	0.1612	0.2181	-0.2115	1.3215	-1.4927	-0.9599	-0.6938	-1.699	2.434	0.2114	0.5406	1.3476	1.4235	0.3847	-0.0494	-0.7576	-0.2833	-0.099	-0.9992
RTO4_9151	6	1906							HMMPfam-Magnesium transporter NIPA-PF05653,SUPERFAMILY--SSF103481	0.2373	0.4491	0.31	0.4426	0.3602	-0.2704	-0.1858	0.3856	0.3778	0.2357	-0.3119	-0.4114	-0.7754	0.2793	-0.1478	0.3619	0.1429	0.0354	0.4222	-0.227	-0.502	-0.3748	-0.9998	-0.6379	0.5111	1.5944	1.2824	1.5986	1.1573	-1.0254	-0.6909	1.1758	1.1568	0.6759	-0.529	-1.2796	-2.9287	0.3145	-0.2309	0.6872
RTO4_9152	8	1628							HMMPfam-Uncharacterized alpha/beta hydrolase domain (DUF2235)-PF09994	0.4404	0.2006	-0.0668	0.3142	0.3752	0.2169	0.0457	0.091	0.0993	-0.1805	0.6715	0.3755	-0.2672	0.0249	0.0386	0.4326	-0.0882	0.007	-0.0633	0.4071	0.1938	0.4457	-0.4908	-0.0581	1.5802	0.8786	-0.4729	1.0709	1.1953	0.9531	0.6263	0.2638	0.2167	-0.7087	2.3334	1.3636	-1.5148	0.0863	0.107	1.0155
RTO4_9153	7	926				MXR2	MSRB3,MSRB2		K07305 msrB peptide-methionine (R)-S-oxide reductase	-0.2219	-0.231	0.1313	-0.0846	0.037	0.105	-0.32	0.0224	-0.1374	-0.0408	-0.4642	-0.3047	0.0462	0.027	-0.1965	0.1672	-0.0683	-0.1669	-0.0413	-0.0158	0.2255	-0.2123	0.062	0.2293	-1.1398	-0.8754	0.1552	-0.3981	-0.0107	0.4071	-2.2905	0.0814	-0.5149	0.3817	-1.3144	-1.2384	0.128	0.0875	-0.4334	0.5058
RTO4_9154	6	608							Hypothetical Protein	0.6135	-0.1689	-0.1617	-0.1917	0.1709	0.2872	0.2107	0.1232	-0.0904	-0.0479	0.4924	0.178	-0.4081	0.4485	-0.1356	0.2039	-0.0463	0.024	0.4022	0.1088	0.3001	-0.0268	-0.4388	-0.2349	1.7135	-0.7497	-0.9194	-1.0108	0.5509	1.3927	0.9171	0.5176	-0.4428	-0.2715	1.6043	0.9204	-1.2917	1.7315	-0.0843	0.5579
RTO4_9157	11	3724							K14459 HEX hexosaminidase	-0.1592	-0.3954	-0.1392	-0.2821	-0.0903	-0.3429	-0.3948	-0.0763	-0.0245	0.1376	0.2527	-0.1628	-0.0991	0.1383	-0.1124	0.2446	-0.0372	0.0178	0.101	0.0544	-0.0909	-0.058	-0.2071	0.0374	-0.8967	-2.2836	-0.7105	-1.5549	-0.4128	-2.0337	-2.1071	-0.2808	-0.0705	0.8153	1.2494	-0.7192	-0.5309	1.1157	-0.4668	1.1845
RTO4_9158	5	2214							HMMPfam-C2 domain-PF00168,ProSiteProfiles-C2 domain profile.-PS50004,SMART-Protein kinase C conserved region 2 (CalB)-SM00239,SUPERFAMILY--SSF49562	0.5256	0.2409	0.3123	0.3549	0.1424	0.0214	0.2523	-0.2114	-0.0258	-0.0327	-0.1777	0.0249	0.1681	-0.6273	-0.6254	0.1296	-0.0891	0.0258	-0.7165	-0.1398	0.1638	-0.7652	0.0217	0.1513	2.3362	0.334	0.8018	0.803	0.298	0.1073	0.7053	-0.5247	-0.1387	0.0372	-0.2747	0.6476	0.3998	-1.6176	-1.0583	0.2114
RTO4_9160	16	3117							SUPERFAMILY--SSF52047	0.4165	-0.0409	-0.1099	-0.0651	0.1168	-0.1188	-0.1987	0.0642	0.1698	0.3494	0.3687	-0.1442	-0.0437	-0.1997	0.0288	-0.2739	0.0343	0.1096	-0.1654	-0.3312	-0.0116	-0.3024	0.1532	-0.1207	1.6959	0.0406	-0.5931	-0.2561	0.7167	-0.6395	-1.0564	0.1801	0.9373	1.3297	1.2242	-0.6964	-0.2167	-0.8586	0.0988	-0.8433
RTO4_9161	10	1734							KOG0374 Serine/threonine specific protein phosphatase PP1, catalytic subunit	0.2858	-0.1514	-0.3223	0.0489	0.104	0.4237	0.4262	0.3012	0.2919	0.3192	-0.2839	-0.1948	0.1815	-0.1544	-0.1174	0.1386	-0.1361	-0.0902	-0.2905	-0.1337	0.107	-0.2511	-0.1016	0.037	1.0496	-0.5871	-1.6216	0.3799	0.6422	2.3285	2.5198	1.8665	1.2849	1.5959	-0.827	-0.4281	1.1839	-0.4964	-0.3324	0.6824
RTO4_9163	9	2306							KOG0137 Very-long-chain acyl-CoA dehydrogenase	0.0752	0.0313	0.1615	0.2381	0.2397	-0.0546	0.0475	-0.1908	-0.0507	0.0013	-0.0736	-0.1877	-0.1745	-0.2276	-0.4828	-0.2668	0.5931	0.3998	0.3656	-0.094	-0.3138	-0.5768	-0.1622	-0.429	0.3654	-0.028	0.511	1.0408	1.2919	-0.3068	0.1738	-1.076	-0.0474	0.1729	-0.201	-0.7425	-0.8595	-0.9023	-1.2852	-0.7012
RTO4_9164	8	3184							HMMPfam-Fungal Zn(2)-Cys(6) binuclear cluster domain-PF00172,HMMPfam-Fungal specific transcription factor domain-PF04082,ProSiteProfiles-Zn(2)-C6 fungal-type DNA-binding domain profile.-PS50048,SMART-Fungal specific transcription factor domain-SM00906,SUPERFAMILY--SSF57701	-0.0338	0.0654	-0.0482	-0.2082	0.0132	0.5167	0.1322	0.3379	0.0809	0.2464	-0.4341	0.2657	0.0908	-0.2303	-0.088	0.0539	0.0605	0.0365	-0.1698	-0.1577	-0.0503	-0.2457	-0.4659	-0.412	-0.0669	0.5258	0.2021	-0.6099	0.2465	2.3326	0.6447	1.2492	0.2765	0.632	-0.7322	0.7474	0.2615	-0.6503	-0.2464	0.1097
RTO4_9165	2	787				COX4	COX5B		K02265 COX5B cytochrome c oxidase subunit 5b	0.1071	-0.6931	-0.6515	-0.4871	-0.7823	0.1164	-0.4066	0.4816	0.4686	0.7046	0.2554	-0.7103	0.5141	0.9044	0.703	-1.0567	-0.5992	0.0675	0.3052	-0.2196	0.5114	0.4833	0.5787	-0.4781	0.1485	-1.1582	-1.2107	-0.7139	-1.4109	0.1444	-0.5925	0.3801	0.345	0.6214	0.395	-0.7643	0.581	0.4988	0.2325	-0.904
RTO4_9166	10	2421					GPHN		K15376 GPHN gephyrin	0.0789	0.1154	0.087	0.2572	0.2122	0.1125	0.1515	-0.1229	-0.2718	0.0005	0.2636	0.2211	0.1558	0.2692	0.0014	0.1172	-0.1082	0.014	0.1609	0.0661	0.277	0.0675	-0.0109	0.1063	0.3513	0.5829	0.4375	1.214	1.393	0.5801	1.138	-0.8603	-1.8871	-0.0977	0.9514	1.1531	0.8312	0.9004	0.0052	0.0456
RTO4_9169	5	1333							SUPERFAMILY--SSF52047	0.3684	-0.1891	-0.0309	-0.3781	-0.1275	0.4129	0.352	0.3492	0.379	0.5399	-0.1004	0.1291	0.2814	-0.0559	-0.4565	-0.0746	0.162	0.0792	0.1061	-0.0186	-0.0118	-0.4751	0.1879	0.1133	1.0228	-0.451	0.2745	-1.2999	-0.168	1.2456	1.4975	0.916	1.0352	1.5455	0.3349	0.2815	0.6605	-0.1942	-0.6854	-0.1769
RTO4_9170	1	1258							SUPERFAMILY--SSF52047	1.5802	0.5887	0.2516	0.2303	0.2926	0.2719	0.0426	0.3023	0.5952	0.5622	-0.5431	-0.4417	-1.5189	-0.2029	0.3878	-1.1832	0.658	0.2601	0.4551	-0.377	-0.4038	0.0108	0.2267	-0.9565	-0.022	0.9427	0.4566	0.3999	0.5297	0.4893	0.0795	0.4757	0.7431	0.5067	0.4195	-0.6477	-1.4604	-0.2539	0.413	-1.2108
RTO4_9171	2	1449							HMMPfam-Velvet factor-PF11754	-0.3206	-1.1018	0.0994	0.1807	-0.1728	0.067	-0.1201	-0.0519	-0.9341	-0.4234	-0.8829	1.4015	0.0254	0.0476	0.1957	0.0745	0.0599	0.2469	0.1076	0.7818	0.0266	0.9775	0.2946	0.369	-0.6168	-1.8308	-0.0782	0.281	-0.4804	0.3184	-0.3469	-0.0654	-1.1627	-1.0376	-0.4573	2.058	0.1372	0.0741	0.1304	0.0358
RTO4_9174	8	2149							KOG1515 Arylacetamide deacetylase	0.2871	0.1944	0.0886	0.1316	0.2531	0.3319	0.2086	-0.1153	-0.0384	0.0902	-0.1949	0.0603	0.2457	-0.3447	0.0502	-0.5685	-0.2463	-0.2329	-0.591	0.2192	0.3013	0.2694	0.5229	-0.0456	1.1447	0.8394	0.4658	0.6448	1.4588	1.5708	1.0578	-0.4021	-0.0002	0.4673	-0.4859	0.2358	0.6225	-1.44	0.2176	-0.4281
RTO4_9175	9	2201							Hypothetical Protein	0.236	-0.0174	-0.0106	-0.1554	-0.0697	-0.1552	0.0106	-0.302	-0.3525	-0.1899	0.4707	-0.5576	0.1188	0.0176	-0.6027	0.4748	-0.1257	0.234	-0.1081	0.0205	-0.3468	-0.5822	-0.2939	0.1809	0.6119	-0.0191	-0.0216	-0.7467	-0.4892	-0.693	0.1038	-1.5778	-1.4542	-0.4585	1.2842	-1.9587	0.4831	0.064	-1.918	1.261
[truncated: 5,630 more rows]
[truncated: 22 more columns]

## Sheet: Fig2C Data
Figure 2C Data
Fitness scores in supplemented and non-supplemented media clustered in Figure 2C.
																				Selection Criteria F<-1, T<-3
[truncated: 134 more rows]

## Sheet: Fig3S1 Data
Figure 3S1 Data
Fitness scores on fatty acids clustered in Figure 3 - figure supplement 1
[truncated: 132 more rows]

## Sheet: Fig5A Data
Figure 5A Data
[truncated: 275 more rows]

## Sheet: Growth on Fatty Acids
Growth on Fatty Acids
[truncated: 50 more rows]

[truncated: 4 more sheets: Time Course on Fatty Acids, Mutant Statistics Summary, BODIPY Data for Mutants, Power Analysis of BODIPY Data]
