# Supplementary material for: Functional genomics of lipid metabolism in the oleaginous yeast Rhodosporidium toruloides
Source: eLife. 2018 Mar 9;7:e32110. doi: 10.7554/eLife.32110 (PMC5922974; doi:10.7554/eLife.32110)
Supplement: Supplementary file 3. — GO term enrichments for genes clustered in Figure 3—figure supplement 1 and Figure 5A. [file elife-32110-supp3.xlsx]

## Sheet: Key
Supplementary file 3 - GO Enrichments
Tab	Experiment	Description
FA1	Fatty acid utilization	FA1 - Defect on all fatty acids
FA2	Fatty acid utilization	FA2 - Stronger defect on methylricinoleic acid and ricinoleic acid
FA3	Fatty acid utilization	FA3 - Stronger defect on methylricinoleic acid and ricinoleic acid
FA4	Fatty acid utilization	FA4 - Stronger defect on ricinoleic acid
FA5	Fatty acid utilization	FA5 - Stronger defect on ricinoleic acid
FA6	Fatty acid utilization	FA6 - Stronger defect on methylricinoleic acid
FA7	Fatty acid utilization	FA7 - Stronger defect on oleic acid
LA1	Lipid Accumulation	LA1 - Increased accumulation, high confidence
LA2	Lipid Accumulation	LA2 - Increased accumulation, low confidence
LA3	Lipid Accumulation	LA3 - Increased accumulation, low confidence
LA4	Lipid Accumulation	LA4 - Conflicting results
LA5	Lipid Accumulation	LA5 - Conflicting results
LA6	Lipid Accumulation	LA6 - Reduced accumulation, high confidence
LA7	Lipid Accumulation	LA7 - Reduced accumulation, high confidence
LA8	Lipid Accumulation	LA8 - Reduced accumulation, high confidence

## Sheet: FA1
GO term	Description	Namespace	Genome Length	List Length	Members in Genome	Members in List	pVal	Adjusted pVal	Gene IDs
GO:0033539	fatty acid beta-oxidation using acyl-CoA dehydrogenase	biological_process	8491	21	16	5	2.37799e-10	1.38875e-07	['RTO4_10069', 'RTO4_10218', 'RTO4_11203', 'RTO4_14070', 'RTO4_14805']
GO:0006631	fatty acid metabolic process	biological_process	8491	21	86	7	8.84704e-10	2.13966e-07	['RTO4_11203', 'RTO4_14061', 'RTO4_14070', 'RTO4_14245', 'RTO4_14805', 'RTO4_14809', 'RTO4_16778']
GO:0015976	carbon utilization	biological_process	8491	21	21	5	1.09914e-09	2.13966e-07	['RTO4_9457', 'RTO4_14022', 'RTO4_14162', 'RTO4_14245', 'RTO4_15423']
GO:0045733	acetate catabolic process	biological_process	8491	21	8	4	1.92335e-09	2.80809e-07	['RTO4_9457', 'RTO4_14022', 'RTO4_14162', 'RTO4_14245']
GO:0005759	mitochondrial matrix	cellular_component	8491	21	246	9	2.69747e-09	3.15064e-07	['RTO4_8569', 'RTO4_10069', 'RTO4_10218', 'RTO4_10811', 'RTO4_11203', 'RTO4_14022', 'RTO4_14070', 'RTO4_14162', 'RTO4_14805']
GO:0005739	mitochondrion	cellular_component	8491	21	1249	15	6.84599e-09	6.66343e-07	['RTO4_8569', 'RTO4_9457', 'RTO4_10069', 'RTO4_10218', 'RTO4_10259', 'RTO4_10811', 'RTO4_11203', 'RTO4_14022', 'RTO4_14061', 'RTO4_14070', 'RTO4_14162', 'RTO4_14245', 'RTO4_14805', 'RTO4_16778', 'RTO4_16799']
GO:0005777	peroxisome	cellular_component	8491	21	127	7	1.38597e-08	1.15629e-06	['RTO4_9457', 'RTO4_10811', 'RTO4_11203', 'RTO4_14022', 'RTO4_14061', 'RTO4_14162', 'RTO4_14245']
GO:0009062	fatty acid catabolic process	biological_process	8491	21	23	4	2.37519e-07	1.73389e-05	['RTO4_9457', 'RTO4_14022', 'RTO4_14162', 'RTO4_14245']
GO:0006853	carnitine shuttle	biological_process	8491	21	7	3	4.53506e-07	2.94275e-05	['RTO4_14245', 'RTO4_14809', 'RTO4_16778']
GO:0046912	transferase activity, transferring acyl groups, acyl groups converted into alkyl on transfer	molecular_function	8491	21	9	3	1.08495e-06	6.33613e-05	['RTO4_9457', 'RTO4_14022', 'RTO4_14162']
GO:0009514	glyoxysome	cellular_component	8491	21	38	4	1.93285e-06	0.000102617	['RTO4_9457', 'RTO4_14022', 'RTO4_14162', 'RTO4_14245']
GO:0006635	fatty acid beta-oxidation	biological_process	8491	21	39	4	2.1503e-06	0.000104648	['RTO4_10218', 'RTO4_11203', 'RTO4_14245', 'RTO4_14805']
GO:0005782	peroxisomal matrix	cellular_component	8491	21	40	4	2.38538e-06	0.000107159	['RTO4_9457', 'RTO4_14022', 'RTO4_14162', 'RTO4_14245']
GO:0019752	carboxylic acid metabolic process	biological_process	8491	21	13	3	3.67057e-06	0.000153115	['RTO4_9457', 'RTO4_14022', 'RTO4_14162']
GO:0004679	AMP-activated protein kinase activity	molecular_function	8491	21	2	2	5.82616e-06	0.000212655	['RTO4_14809', 'RTO4_16778']
GO:0046421	methylisocitrate lyase activity	molecular_function	8491	21	2	2	5.82616e-06	0.000212655	['RTO4_14022', 'RTO4_14162']
GO:0006629	lipid metabolic process	biological_process	8491	21	200	6	6.40014e-06	0.000219864	['RTO4_11203', 'RTO4_14070', 'RTO4_14245', 'RTO4_14805', 'RTO4_14809', 'RTO4_16778']
GO:0005977	glycogen metabolic process	biological_process	8491	21	18	3	1.03897e-05	0.000337087	['RTO4_10259', 'RTO4_14002', 'RTO4_14809']
GO:0000062	fatty-acyl-CoA binding	molecular_function	8491	21	21	3	1.68535e-05	0.00050961	['RTO4_10069', 'RTO4_11203', 'RTO4_14070']
GO:0017133	mitochondrial electron transfer flavoprotein complex	cellular_component	8491	21	3	2	1.74524e-05	0.00050961	['RTO4_10069', 'RTO4_10218']
GO:0031588	nucleotide-activated protein kinase complex	cellular_component	8491	21	4	2	3.48528e-05	0.000848084	['RTO4_14809', 'RTO4_16778']
GO:0030730	sequestering of triglyceride	biological_process	8491	21	4	2	3.48528e-05	0.000848084	['RTO4_14809', 'RTO4_16778']
GO:0019629	propionate catabolic process, 2-methylcitrate cycle	biological_process	8491	21	4	2	3.48528e-05	0.000848084	['RTO4_14022', 'RTO4_14162']
GO:0042595	behavioral response to starvation	biological_process	8491	21	4	2	3.48528e-05	0.000848084	['RTO4_14809', 'RTO4_16778']
GO:0008152	metabolic process	biological_process	8491	21	434	7	5.40166e-05	0.00126183	['RTO4_8569', 'RTO4_9457', 'RTO4_14022', 'RTO4_14070', 'RTO4_14162', 'RTO4_14805', 'RTO4_15423']
GO:0006099	tricarboxylic acid cycle	biological_process	8491	21	33	3	6.78296e-05	0.00152356	['RTO4_9457', 'RTO4_14022', 'RTO4_14162']
GO:0045722	positive regulation of gluconeogenesis	biological_process	8491	21	6	2	8.68721e-05	0.0018119	['RTO4_14809', 'RTO4_16778']
GO:0042304	regulation of fatty acid biosynthetic process	biological_process	8491	21	6	2	8.68721e-05	0.0018119	['RTO4_14809', 'RTO4_16778']
GO:0009055	electron carrier activity	molecular_function	8491	21	103	4	0.000104289	0.00210017	['RTO4_8569', 'RTO4_10069', 'RTO4_10218', 'RTO4_14070']
GO:0016829	lyase activity	molecular_function	8491	21	105	4	0.000112394	0.00218794	['RTO4_9457', 'RTO4_14022', 'RTO4_14162', 'RTO4_14805']
GO:0050321	tau-protein kinase activity	molecular_function	8491	21	7	2	0.00012144	0.00221627	['RTO4_10259', 'RTO4_16778']
GO:0004691	cAMP-dependent protein kinase activity	molecular_function	8491	21	7	2	0.00012144	0.00221627	['RTO4_14809', 'RTO4_16778']
GO:0005578	proteinaceous extracellular matrix	cellular_component	8491	21	8	2	0.000161678	0.00286121	['RTO4_14022', 'RTO4_14162']
GO:0005641	nuclear envelope lumen	cellular_component	8491	21	9	2	0.000207562	0.00356518	['RTO4_14809', 'RTO4_16778']
GO:0052890	oxidoreductase activity, acting on the CH-CH group of donors, with a flavin as acceptor	molecular_function	8491	21	10	2	0.000259065	0.00432269	['RTO4_10069', 'RTO4_14070']
GO:0046872	metal ion binding	molecular_function	8491	21	773	8	0.000315715	0.00473434	['RTO4_10218', 'RTO4_10811', 'RTO4_14002', 'RTO4_14022', 'RTO4_14162', 'RTO4_15423', 'RTO4_16778', 'RTO4_16799']
GO:0004300	enoyl-CoA hydratase activity	molecular_function	8491	21	11	2	0.000316163	0.00473434	['RTO4_11203', 'RTO4_14805']
GO:0010800	positive regulation of peptidyl-threonine phosphorylation	biological_process	8491	21	11	2	0.000316163	0.00473434	['RTO4_10259', 'RTO4_14809']
GO:0016208	AMP binding	molecular_function	8491	21	11	2	0.000316163	0.00473434	['RTO4_14809', 'RTO4_15423']
GO:0005975	carbohydrate metabolic process	biological_process	8491	21	147	4	0.000410326	0.00599076	['RTO4_10259', 'RTO4_14809', 'RTO4_15423', 'RTO4_16778']
GO:0032007	negative regulation of TOR signaling	biological_process	8491	21	13	2	0.000447041	0.00607144	['RTO4_10259', 'RTO4_16778']
GO:0019395	fatty acid oxidation	biological_process	8491	21	13	2	0.000447041	0.00607144	['RTO4_14061', 'RTO4_16778']
GO:0005536	glucose binding	molecular_function	8491	21	13	2	0.000447041	0.00607144	['RTO4_11990', 'RTO4_14002']
GO:0003995	acyl-CoA dehydrogenase activity	molecular_function	8491	21	15	2	0.000599993	0.00796355	['RTO4_10069', 'RTO4_14070']
GO:0050660	flavin adenine dinucleotide binding	molecular_function	8491	21	70	3	0.000641636	0.00832702	['RTO4_10069', 'RTO4_10218', 'RTO4_14070']
GO:0005743	mitochondrial inner membrane	cellular_component	8491	21	300	5	0.000679601	0.00850757	['RTO4_8569', 'RTO4_10218', 'RTO4_11203', 'RTO4_14245', 'RTO4_16799']
GO:0004712	protein serine/threonine/tyrosine kinase activity	molecular_function	8491	21	16	2	0.000684685	0.00850757	['RTO4_10259', 'RTO4_16778']
GO:0003824	catalytic activity	molecular_function	8491	21	468	6	0.000724129	0.00853764	['RTO4_9457', 'RTO4_14022', 'RTO4_14162', 'RTO4_14805', 'RTO4_14809', 'RTO4_15423']
GO:0016491	oxidoreductase activity	molecular_function	8491	21	469	6	0.000732366	0.00853764	['RTO4_8569', 'RTO4_10069', 'RTO4_10218', 'RTO4_10811', 'RTO4_11203', 'RTO4_14070']
GO:0005811	lipid particle	cellular_component	8491	21	172	4	0.00074319	0.00853764	['RTO4_10069', 'RTO4_10218', 'RTO4_14805', 'RTO4_16799']
GO:0010628	positive regulation of gene expression	biological_process	8491	21	74	3	0.000755019	0.00853764	['RTO4_10259', 'RTO4_14809', 'RTO4_16778']
GO:0014823	response to activity	biological_process	8491	21	17	2	0.00077482	0.00853764	['RTO4_11203', 'RTO4_16778']
GO:1990429	peroxisomal importomer complex	cellular_component	8491	21	17	2	0.00077482	0.00853764	['RTO4_14061', 'RTO4_14245']
GO:0035556	intracellular signal transduction	biological_process	8491	21	79	3	0.000913756	0.0098821	['RTO4_10259', 'RTO4_14809', 'RTO4_16778']
GO:0055088	lipid homeostasis	biological_process	8491	21	22	2	0.00130628	0.0125596	['RTO4_10069', 'RTO4_14070']
GO:0022904	respiratory electron transport chain	biological_process	8491	21	22	2	0.00130628	0.0125596	['RTO4_10069', 'RTO4_10218']
GO:0006119	oxidative phosphorylation	biological_process	8491	21	23	2	0.00142856	0.0125596	['RTO4_10069', 'RTO4_10218']
GO:0042149	cellular response to glucose starvation	biological_process	8491	21	23	2	0.00142856	0.0125596	['RTO4_15423', 'RTO4_16778']
GO:0051291	protein heterooligomerization	biological_process	8491	21	23	2	0.00142856	0.0125596	['RTO4_14809', 'RTO4_16778']
GO:0055114	oxidation-reduction process	biological_process	8491	21	539	6	0.00151824	0.0125596	['RTO4_8569', 'RTO4_10069', 'RTO4_10218', 'RTO4_10811', 'RTO4_11203', 'RTO4_14070']
GO:0045333	cellular respiration	biological_process	8491	21	25	2	0.0016889	0.0125596	['RTO4_14245', 'RTO4_16799']
GO:0042752	regulation of circadian rhythm	biological_process	8491	21	26	2	0.00182692	0.0125596	['RTO4_10259', 'RTO4_16778']
GO:0048511	rhythmic process	biological_process	8491	21	26	2	0.00182692	0.0125596	['RTO4_10259', 'RTO4_16778']
GO:0007031	peroxisome organization	biological_process	8491	21	27	2	0.00197014	0.0125596	['RTO4_14061', 'RTO4_14809']
GO:0016126	sterol biosynthetic process	biological_process	8491	21	28	2	0.00211853	0.0125596	['RTO4_14809', 'RTO4_16778']
GO:0006754	ATP biosynthetic process	biological_process	8491	21	28	2	0.00211853	0.0125596	['RTO4_14809', 'RTO4_16799']
GO:0031966	mitochondrial membrane	cellular_component	8491	21	106	3	0.00213554	0.0125596	['RTO4_10218', 'RTO4_10811', 'RTO4_16799']
GO:0006001	fructose catabolic process	biological_process	8491	21	1	1	0.00247321	0.0125596	['RTO4_15423']
GO:0044375	regulation of peroxisome size	biological_process	8491	21	1	1	0.00247321	0.0125596	['RTO4_14061']
GO:2001274	negative regulation of glucose import in response to insulin stimulus	biological_process	8491	21	1	1	0.00247321	0.0125596	['RTO4_16778']
GO:0044271	cellular nitrogen compound biosynthetic process	biological_process	8491	21	1	1	0.00247321	0.0125596	['RTO4_16799']
GO:0008466	glycogenin glucosyltransferase activity	molecular_function	8491	21	1	1	0.00247321	0.0125596	['RTO4_14002']
GO:0010822	positive regulation of mitochondrion organization	biological_process	8491	21	1	1	0.00247321	0.0125596	['RTO4_10259']
GO:0010905	negative regulation of UDP-glucose catabolic process	biological_process	8491	21	1	1	0.00247321	0.0125596	['RTO4_10259']
GO:0014043	negative regulation of neuron maturation	biological_process	8491	21	1	1	0.00247321	0.0125596	['RTO4_10259']
GO:0015172	acidic amino acid transmembrane transporter activity	molecular_function	8491	21	1	1	0.00247321	0.0125596	['RTO4_16799']
GO:0015292	uniporter activity	molecular_function	8491	21	1	1	0.00247321	0.0125596	['RTO4_16799']
GO:0016937	short-branched-chain-acyl-CoA dehydrogenase activity	molecular_function	8491	21	1	1	0.00247321	0.0125596	['RTO4_14070']
GO:0044337	canonical Wnt signaling pathway involved in positive regulation of apoptotic process	biological_process	8491	21	1	1	0.00247321	0.0125596	['RTO4_10259']
GO:2001223	negative regulation of neuron migration	biological_process	8491	21	1	1	0.00247321	0.0125596	['RTO4_10259']
GO:0036016	cellular response to interleukin-3	biological_process	8491	21	1	1	0.00247321	0.0125596	['RTO4_10259']
GO:0042132	fructose 1,6-bisphosphate 1-phosphatase activity	molecular_function	8491	21	1	1	0.00247321	0.0125596	['RTO4_15423']
GO:0006349	regulation of gene expression by genetic imprinting	biological_process	8491	21	1	1	0.00247321	0.0125596	['RTO4_10259']
GO:0043490	malate-aspartate shuttle	biological_process	8491	21	1	1	0.00247321	0.0125596	['RTO4_16799']
GO:0043783	oxidoreductase activity, oxidizing metal ions with flavin as acceptor	molecular_function	8491	21	1	1	0.00247321	0.0125596	['RTO4_10218']
GO:0044027	hypermethylation of CpG island	biological_process	8491	21	1	1	0.00247321	0.0125596	['RTO4_10259']
GO:0044058	regulation of digestive system process	biological_process	8491	21	1	1	0.00247321	0.0125596	['RTO4_16778']
GO:0034392	negative regulation of smooth muscle cell apoptotic process	biological_process	8491	21	1	1	0.00247321	0.0125596	['RTO4_10259']
GO:0046318	negative regulation of glucosylceramide biosynthetic process	biological_process	8491	21	1	1	0.00247321	0.0125596	['RTO4_16778']
GO:0005986	sucrose biosynthetic process	biological_process	8491	21	1	1	0.00247321	0.0125596	['RTO4_15423']
GO:0071417	cellular response to organonitrogen compound	biological_process	8491	21	1	1	0.00247321	0.0125596	['RTO4_16778']
GO:1990909	Wnt signalosome	cellular_component	8491	21	1	1	0.00247321	0.0125596	['RTO4_10259']
GO:0004703	G-protein coupled receptor kinase activity	molecular_function	8491	21	1	1	0.00247321	0.0125596	['RTO4_16778']
GO:0070884	regulation of calcineurin-NFAT signaling cascade	biological_process	8491	21	1	1	0.00247321	0.0125596	['RTO4_10259']
GO:0071109	superior temporal gyrus development	biological_process	8491	21	1	1	0.00247321	0.0125596	['RTO4_10259']
GO:0004451	isocitrate lyase activity	molecular_function	8491	21	1	1	0.00247321	0.0125596	['RTO4_9457']
GO:0004085	butyryl-CoA dehydrogenase activity	molecular_function	8491	21	1	1	0.00247321	0.0125596	['RTO4_14070']
GO:1904339	negative regulation of dopaminergic neuron differentiation	biological_process	8491	21	1	1	0.00247321	0.0125596	['RTO4_10259']
GO:1904227	negative regulation of glycogen synthase activity, transferring glucose-1-phosphate	biological_process	8491	21	1	1	0.00247321	0.0125596	['RTO4_10259']
GO:0071879	positive regulation of adrenergic receptor signaling pathway	biological_process	8491	21	1	1	0.00247321	0.0125596	['RTO4_10259']
GO:0003842	1-pyrroline-5-carboxylate dehydrogenase activity	molecular_function	8491	21	1	1	0.00247321	0.0125596	['RTO4_8569']
GO:0090163	establishment of epithelial cell planar polarity	biological_process	8491	21	1	1	0.00247321	0.0125596	['RTO4_10259']
GO:0090606	single-species surface biofilm formation	biological_process	8491	21	1	1	0.00247321	0.0125596	['RTO4_16778']
GO:0097192	extrinsic apoptotic signaling pathway in absence of ligand	biological_process	8491	21	1	1	0.00247321	0.0125596	['RTO4_10259']
GO:0003214	cardiac left ventricle morphogenesis	biological_process	8491	21	1	1	0.00247321	0.0125596	['RTO4_10259']
GO:1901563	response to camptothecin	biological_process	8491	21	1	1	0.00247321	0.0125596	['RTO4_16778']
GO:2000077	negative regulation of type B pancreatic cell development	biological_process	8491	21	1	1	0.00247321	0.0125596	['RTO4_10259']
GO:2000466	negative regulation of glycogen (starch) synthase activity	biological_process	8491	21	1	1	0.00247321	0.0125596	['RTO4_10259']
GO:1901030	positive regulation of mitochondrial outer membrane permeabilization involved in apoptotic signaling pathway	biological_process	8491	21	1	1	0.00247321	0.0125596	['RTO4_10259']
GO:2000467	positive regulation of glycogen (starch) synthase activity	biological_process	8491	21	1	1	0.00247321	0.0125596	['RTO4_10259']
GO:0048232	male gamete generation	biological_process	8491	21	1	1	0.00247321	0.0125596	['RTO4_10259']
GO:2000727	positive regulation of cardiac muscle cell differentiation	biological_process	8491	21	1	1	0.00247321	0.0125596	['RTO4_10259']
GO:0050405	[acetyl-CoA carboxylase] kinase activity	molecular_function	8491	21	1	1	0.00247321	0.0125596	['RTO4_16778']
GO:0047776	citramalate lyase activity	molecular_function	8491	21	1	1	0.00247321	0.0125596	['RTO4_9457']
GO:0047322	[hydroxymethylglutaryl-CoA reductase (NADPH)] kinase activity	molecular_function	8491	21	1	1	0.00247321	0.0125596	['RTO4_16778']
GO:0006979	response to oxidative stress	biological_process	8491	21	114	3	0.0026282	0.0132316	['RTO4_10218', 'RTO4_10811', 'RTO4_16778']
GO:0001302	replicative cell aging	biological_process	8491	21	32	2	0.00276336	0.0137932	['RTO4_14809', 'RTO4_16778']
GO:0006094	gluconeogenesis	biological_process	8491	21	35	2	0.00330015	0.0163329	['RTO4_15423', 'RTO4_16799']
GO:0007050	cell cycle arrest	biological_process	8491	21	37	2	0.00368297	0.0180744	['RTO4_14809', 'RTO4_16778']
GO:0016055	Wnt signaling pathway	biological_process	8491	21	39	2	0.00408554	0.019108	['RTO4_10259', 'RTO4_16778']
GO:0006633	fatty acid biosynthetic process	biological_process	8491	21	42	2	0.00472603	0.019108	['RTO4_14809', 'RTO4_16778']
GO:0016020	membrane	cellular_component	8491	21	1738	10	0.00480295	0.019108	['RTO4_8569', 'RTO4_10218', 'RTO4_10259', 'RTO4_11990', 'RTO4_14002', 'RTO4_14061', 'RTO4_14245', 'RTO4_14809', 'RTO4_16778', 'RTO4_16799']
GO:0032886	regulation of microtubule-based process	biological_process	8491	21	2	1	0.00494059	0.019108	['RTO4_10259']
GO:0071286	cellular response to magnesium ion	biological_process	8491	21	2	1	0.00494059	0.019108	['RTO4_15423']
GO:0071940	fungal-type cell wall assembly	biological_process	8491	21	2	1	0.00494059	0.019108	['RTO4_16778']
GO:0030877	beta-catenin destruction complex	cellular_component	8491	21	2	1	0.00494059	0.019108	['RTO4_10259']
GO:0033135	regulation of peptidyl-serine phosphorylation	biological_process	8491	21	2	1	0.00494059	0.019108	['RTO4_16778']
GO:0009649	entrainment of circadian clock	biological_process	8491	21	2	1	0.00494059	0.019108	['RTO4_10259']
GO:0045820	negative regulation of glycolytic process	biological_process	8491	21	2	1	0.00494059	0.019108	['RTO4_15423']
GO:0099565	chemical synaptic transmission, postsynaptic	biological_process	8491	21	2	1	0.00494059	0.019108	['RTO4_10259']
GO:2000738	positive regulation of stem cell differentiation	biological_process	8491	21	2	1	0.00494059	0.019108	['RTO4_10259']
GO:0019254	carnitine metabolic process, CoA-linked	biological_process	8491	21	2	1	0.00494059	0.019108	['RTO4_14245']
GO:0008603	cAMP-dependent protein kinase regulator activity	molecular_function	8491	21	2	1	0.00494059	0.019108	['RTO4_14809']
GO:0016507	mitochondrial fatty acid beta-oxidation multienzyme complex	cellular_component	8491	21	2	1	0.00494059	0.019108	['RTO4_11203']
GO:0004092	carnitine O-acetyltransferase activity	molecular_function	8491	21	2	1	0.00494059	0.019108	['RTO4_14245']
GO:0004130	cytochrome-c peroxidase activity	molecular_function	8491	21	2	1	0.00494059	0.019108	['RTO4_10811']
GO:0001837	epithelial to mesenchymal transition	biological_process	8491	21	2	1	0.00494059	0.019108	['RTO4_10259']
GO:0010133	proline catabolic process to glutamate	biological_process	8491	21	2	1	0.00494059	0.019108	['RTO4_8569']
GO:0004862	cAMP-dependent protein kinase inhibitor activity	molecular_function	8491	21	2	1	0.00494059	0.019108	['RTO4_14809']
GO:2000171	negative regulation of dendrite development	biological_process	8491	21	2	1	0.00494059	0.019108	['RTO4_10259']
GO:1904885	beta-catenin destruction complex assembly	biological_process	8491	21	2	1	0.00494059	0.019108	['RTO4_10259']
GO:0060069	Wnt signaling pathway, regulating spindle positioning	biological_process	8491	21	2	1	0.00494059	0.019108	['RTO4_10259']
GO:0061066	positive regulation of dauer larval development	biological_process	8491	21	2	1	0.00494059	0.019108	['RTO4_16778']
GO:0007212	dopamine receptor signaling pathway	biological_process	8491	21	2	1	0.00494059	0.019108	['RTO4_10259']
GO:0035404	histone-serine phosphorylation	biological_process	8491	21	2	1	0.00494059	0.019108	['RTO4_16778']
GO:0048643	positive regulation of skeletal muscle tissue development	biological_process	8491	21	2	1	0.00494059	0.019108	['RTO4_16778']
GO:0004474	malate synthase activity	molecular_function	8491	21	2	1	0.00494059	0.019108	['RTO4_9457']
GO:0048567	ectodermal digestive tract morphogenesis	biological_process	8491	21	2	1	0.00494059	0.019108	['RTO4_10069']
GO:0035174	histone serine kinase activity	molecular_function	8491	21	2	1	0.00494059	0.019108	['RTO4_16778']
GO:0035309	wing and notum subfield formation	biological_process	8491	21	2	1	0.00494059	0.019108	['RTO4_10259']
GO:0010614	negative regulation of cardiac muscle hypertrophy	biological_process	8491	21	2	1	0.00494059	0.019108	['RTO4_10259']
GO:0004672	protein kinase activity	molecular_function	8491	21	144	3	0.00507865	0.0195127	['RTO4_10259', 'RTO4_14809', 'RTO4_16778']
GO:0005773	vacuole	cellular_component	8491	21	312	4	0.00652159	0.0248929	['RTO4_10811', 'RTO4_11990', 'RTO4_14022', 'RTO4_14162']
GO:0005737	cytoplasm	cellular_component	8491	21	2159	11	0.00729703	0.0251329	['RTO4_9457', 'RTO4_10259', 'RTO4_10811', 'RTO4_11203', 'RTO4_11990', 'RTO4_14002', 'RTO4_14022', 'RTO4_14162', 'RTO4_14809', 'RTO4_15423', 'RTO4_16778']
GO:2000463	positive regulation of excitatory postsynaptic potential	biological_process	8491	21	3	1	0.00740216	0.0251329	['RTO4_10259']
GO:0001954	positive regulation of cell-matrix adhesion	biological_process	8491	21	3	1	0.00740216	0.0251329	['RTO4_10259']
GO:1904886	beta-catenin destruction complex disassembly	biological_process	8491	21	3	1	0.00740216	0.0251329	['RTO4_10259']
GO:0015810	aspartate transport	biological_process	8491	21	3	1	0.00740216	0.0251329	['RTO4_16799']
GO:0016509	long-chain-3-hydroxyacyl-CoA dehydrogenase activity	molecular_function	8491	21	3	1	0.00740216	0.0251329	['RTO4_11203']
GO:0016508	long-chain-enoyl-CoA hydratase activity	molecular_function	8491	21	3	1	0.00740216	0.0251329	['RTO4_11203']
GO:0045823	positive regulation of heart contraction	biological_process	8491	21	3	1	0.00740216	0.0251329	['RTO4_10259']
GO:0019626	short-chain fatty acid catabolic process	biological_process	8491	21	3	1	0.00740216	0.0251329	['RTO4_14805']
GO:0046325	negative regulation of glucose import	biological_process	8491	21	3	1	0.00740216	0.0251329	['RTO4_10259']
GO:0050995	negative regulation of lipid catabolic process	biological_process	8491	21	3	1	0.00740216	0.0251329	['RTO4_16778']
GO:0046320	regulation of fatty acid oxidation	biological_process	8491	21	3	1	0.00740216	0.0251329	['RTO4_14809']
GO:0060627	regulation of vesicle-mediated transport	biological_process	8491	21	3	1	0.00740216	0.0251329	['RTO4_16778']
GO:0033047	regulation of mitotic sister chromatid segregation	biological_process	8491	21	3	1	0.00740216	0.0251329	['RTO4_10259']
GO:0034236	protein kinase A catalytic subunit binding	molecular_function	8491	21	3	1	0.00740216	0.0251329	['RTO4_10259']
GO:0004174	electron-transferring-flavoprotein dehydrogenase activity	molecular_function	8491	21	3	1	0.00740216	0.0251329	['RTO4_10218']
GO:0061762	CAMKK-AMPK signaling cascade	biological_process	8491	21	3	1	0.00740216	0.0251329	['RTO4_16778']
GO:0003073	regulation of systemic arterial blood pressure	biological_process	8491	21	3	1	0.00740216	0.0251329	['RTO4_10259']
GO:0006550	isoleucine catabolic process	biological_process	8491	21	3	1	0.00740216	0.0251329	['RTO4_14805']
GO:0006468	protein phosphorylation	biological_process	8491	21	168	3	0.00778661	0.0262854	['RTO4_10259', 'RTO4_14809', 'RTO4_16778']
GO:0070062	extracellular exosome	cellular_component	8491	21	757	6	0.0083171	0.0279149	['RTO4_10069', 'RTO4_14002', 'RTO4_14070', 'RTO4_14805', 'RTO4_14809', 'RTO4_15423']
GO:0016301	kinase activity	molecular_function	8491	21	180	3	0.00940785	0.0290759	['RTO4_10259', 'RTO4_14809', 'RTO4_16778']
GO:0015148	D-xylose transmembrane transporter activity	molecular_function	8491	21	4	1	0.00985792	0.0290759	['RTO4_11990']
GO:0045821	positive regulation of glycolytic process	biological_process	8491	21	4	1	0.00985792	0.0290759	['RTO4_16778']
GO:0046324	regulation of glucose import	biological_process	8491	21	4	1	0.00985792	0.0290759	['RTO4_14809']
GO:0030388	fructose 1,6-bisphosphate metabolic process	biological_process	8491	21	4	1	0.00985792	0.0290759	['RTO4_15423']
GO:2000505	regulation of energy homeostasis	biological_process	8491	21	4	1	0.00985792	0.0290759	['RTO4_16778']
GO:0009631	cold acclimation	biological_process	8491	21	4	1	0.00985792	0.0290759	['RTO4_16778']
GO:0046959	habituation	biological_process	8491	21	4	1	0.00985792	0.0290759	['RTO4_10259']
GO:0050774	negative regulation of dendrite morphogenesis	biological_process	8491	21	4	1	0.00985792	0.0290759	['RTO4_10259']
GO:0031334	positive regulation of protein complex assembly	biological_process	8491	21	4	1	0.00985792	0.0290759	['RTO4_10259']
GO:0051001	negative regulation of nitric-oxide synthase activity	biological_process	8491	21	4	1	0.00985792	0.0290759	['RTO4_10259']
GO:0043227	membrane-bounded organelle	cellular_component	8491	21	4	1	0.00985792	0.0290759	['RTO4_10259']
GO:0061052	negative regulation of cell growth involved in cardiac muscle cell development	biological_process	8491	21	4	1	0.00985792	0.0290759	['RTO4_10259']
GO:0035324	female germline ring canal	cellular_component	8491	21	4	1	0.00985792	0.0290759	['RTO4_10259']
GO:0042306	regulation of protein import into nucleus	biological_process	8491	21	4	1	0.00985792	0.0290759	['RTO4_10259']
GO:0035372	protein localization to microtubule	biological_process	8491	21	4	1	0.00985792	0.0290759	['RTO4_10259']
GO:0014902	myotube differentiation	biological_process	8491	21	4	1	0.00985792	0.0290759	['RTO4_10259']
GO:0035729	cellular response to hepatocyte growth factor stimulus	biological_process	8491	21	4	1	0.00985792	0.0290759	['RTO4_10259']
GO:0008646	high-affinity hexose transport	biological_process	8491	21	4	1	0.00985792	0.0290759	['RTO4_11990']
GO:0019470	4-hydroxyproline catabolic process	biological_process	8491	21	4	1	0.00985792	0.0290759	['RTO4_8569']
GO:0006562	proline catabolic process	biological_process	8491	21	4	1	0.00985792	0.0290759	['RTO4_8569']
GO:0008607	phosphorylase kinase regulator activity	molecular_function	8491	21	4	1	0.00985792	0.0290759	['RTO4_14809']
GO:0000320	re-entry into mitotic cell cycle	biological_process	8491	21	4	1	0.00985792	0.0290759	['RTO4_10259']
GO:0006561	proline biosynthetic process	biological_process	8491	21	4	1	0.00985792	0.0290759	['RTO4_8569']
GO:1901796	regulation of signal transduction by p53 class mediator	biological_process	8491	21	62	2	0.0100758	0.0295692	['RTO4_14809', 'RTO4_16778']
GO:0018105	peptidyl-serine phosphorylation	biological_process	8491	21	63	2	0.0103907	0.0303295	['RTO4_10259', 'RTO4_16778']
GO:0043234	protein complex	cellular_component	8491	21	187	3	0.0104387	0.0303295	['RTO4_10259', 'RTO4_14809', 'RTO4_16778']
GO:0022857	transmembrane transporter activity	molecular_function	8491	21	64	2	0.01071	0.0309636	['RTO4_11990', 'RTO4_16799']
GO:0034605	cellular response to heat	biological_process	8491	21	66	2	0.0113616	0.0318045	['RTO4_10259', 'RTO4_11990']
GO:0016310	phosphorylation	biological_process	8491	21	194	3	0.0115335	0.0318045	['RTO4_10259', 'RTO4_14809', 'RTO4_16778']
GO:0006560	proline metabolic process	biological_process	8491	21	5	1	0.0123079	0.0318045	['RTO4_8569']
GO:0071380	cellular response to prostaglandin E stimulus	biological_process	8491	21	5	1	0.0123079	0.0318045	['RTO4_16778']
GO:0035965	cardiolipin acyl-chain remodeling	biological_process	8491	21	5	1	0.0123079	0.0318045	['RTO4_11203']
GO:0014850	response to muscle activity	biological_process	8491	21	5	1	0.0123079	0.0318045	['RTO4_16778']
GO:0007622	rhythmic behavior	biological_process	8491	21	5	1	0.0123079	0.0318045	['RTO4_10259']
GO:0005178	integrin binding	molecular_function	8491	21	5	1	0.0123079	0.0318045	['RTO4_10259']
GO:0051594	detection of glucose	biological_process	8491	21	5	1	0.0123079	0.0318045	['RTO4_11990']
GO:0048168	regulation of neuronal synaptic plasticity	biological_process	8491	21	5	1	0.0123079	0.0318045	['RTO4_10259']
GO:0048039	ubiquinone binding	molecular_function	8491	21	5	1	0.0123079	0.0318045	['RTO4_10218']
GO:0019217	regulation of fatty acid metabolic process	biological_process	8491	21	5	1	0.0123079	0.0318045	['RTO4_14809']
GO:0006097	glyoxylate cycle	biological_process	8491	21	5	1	0.0123079	0.0318045	['RTO4_9457']
GO:0006000	fructose metabolic process	biological_process	8491	21	5	1	0.0123079	0.0318045	['RTO4_15423']
GO:0015753	D-xylose transport	biological_process	8491	21	5	1	0.0123079	0.0318045	['RTO4_11990']
GO:0051534	negative regulation of NFAT protein import into nucleus	biological_process	8491	21	5	1	0.0123079	0.0318045	['RTO4_10259']
GO:0045542	positive regulation of cholesterol biosynthetic process	biological_process	8491	21	5	1	0.0123079	0.0318045	['RTO4_16778']
GO:0072347	response to anesthetic	biological_process	8491	21	5	1	0.0123079	0.0318045	['RTO4_10259']
GO:0009437	carnitine metabolic process	biological_process	8491	21	5	1	0.0123079	0.0318045	['RTO4_14245']
GO:1900181	negative regulation of protein localization to nucleus	biological_process	8491	21	5	1	0.0123079	0.0318045	['RTO4_10259']
GO:0003382	epithelial cell morphogenesis	biological_process	8491	21	5	1	0.0123079	0.0318045	['RTO4_10259']
GO:0006983	ER overload response	biological_process	8491	21	5	1	0.0123079	0.0318045	['RTO4_10259']
GO:0000256	allantoin catabolic process	biological_process	8491	21	5	1	0.0123079	0.0318045	['RTO4_9457']
GO:0006574	valine catabolic process	biological_process	8491	21	5	1	0.0123079	0.0318045	['RTO4_14805']
GO:0009405	pathogenesis	biological_process	8491	21	200	3	0.0125232	0.0322183	['RTO4_11990', 'RTO4_14022', 'RTO4_14162']
GO:0010906	regulation of glucose metabolic process	biological_process	8491	21	71	2	0.0130652	0.0334653	['RTO4_14809', 'RTO4_16778']
GO:0005829	cytosol	cellular_component	8491	21	1993	10	0.0131616	0.033565	['RTO4_8569', 'RTO4_9457', 'RTO4_10259', 'RTO4_14002', 'RTO4_14022', 'RTO4_14070', 'RTO4_14162', 'RTO4_14809', 'RTO4_15423', 'RTO4_16778']
GO:0016740	transferase activity	molecular_function	8491	21	598	5	0.0134678	0.0339182	['RTO4_9457', 'RTO4_10259', 'RTO4_14002', 'RTO4_14245', 'RTO4_16778']
GO:0006914	autophagy	biological_process	8491	21	75	2	0.0145037	0.0339182	['RTO4_14809', 'RTO4_16778']
GO:0019660	glycolytic fermentation	biological_process	8491	21	6	1	0.0147521	0.0339182	['RTO4_11990']
GO:0015761	mannose transport	biological_process	8491	21	6	1	0.0147521	0.0339182	['RTO4_11990']
GO:0009064	glutamine family amino acid metabolic process	biological_process	8491	21	6	1	0.0147521	0.0339182	['RTO4_8569']
GO:0015813	L-glutamate transport	biological_process	8491	21	6	1	0.0147521	0.0339182	['RTO4_16799']
GO:0089712	L-aspartate transmembrane transport	biological_process	8491	21	6	1	0.0147521	0.0339182	['RTO4_16799']
GO:0005358	high-affinity hydrogen:glucose symporter activity	molecular_function	8491	21	6	1	0.0147521	0.0339182	['RTO4_11990']
GO:0006111	regulation of gluconeogenesis	biological_process	8491	21	6	1	0.0147521	0.0339182	['RTO4_15423']
GO:0019563	glycerol catabolic process	biological_process	8491	21	6	1	0.0147521	0.0339182	['RTO4_15423']
GO:0089711	L-glutamate transmembrane transport	biological_process	8491	21	6	1	0.0147521	0.0339182	['RTO4_16799']
GO:0007443	Malpighian tubule morphogenesis	biological_process	8491	21	6	1	0.0147521	0.0339182	['RTO4_10069']
GO:0015578	mannose transmembrane transporter activity	molecular_function	8491	21	6	1	0.0147521	0.0339182	['RTO4_11990']
GO:0055089	fatty acid homeostasis	biological_process	8491	21	6	1	0.0147521	0.0339182	['RTO4_16778']
GO:0003985	acetyl-CoA C-acetyltransferase activity	molecular_function	8491	21	6	1	0.0147521	0.0339182	['RTO4_11203']
GO:0015183	L-aspartate transmembrane transporter activity	molecular_function	8491	21	6	1	0.0147521	0.0339182	['RTO4_16799']
GO:0005313	L-glutamate transmembrane transporter activity	molecular_function	8491	21	6	1	0.0147521	0.0339182	['RTO4_16799']
GO:0045197	establishment or maintenance of epithelial cell apical/basal polarity	biological_process	8491	21	6	1	0.0147521	0.0339182	['RTO4_16778']
GO:0042578	phosphoric ester hydrolase activity	molecular_function	8491	21	6	1	0.0147521	0.0339182	['RTO4_15423']
GO:0035293	chitin-based larval cuticle pattern formation	biological_process	8491	21	6	1	0.0147521	0.0339182	['RTO4_10259']
GO:0010975	regulation of neuron projection development	biological_process	8491	21	6	1	0.0147521	0.0339182	['RTO4_10259']
GO:0010918	positive regulation of mitochondrial membrane potential	biological_process	8491	21	6	1	0.0147521	0.0339182	['RTO4_10259']
GO:0071361	cellular response to ethanol	biological_process	8491	21	6	1	0.0147521	0.0339182	['RTO4_16778']
GO:0005353	fructose transmembrane transporter activity	molecular_function	8491	21	6	1	0.0147521	0.0339182	['RTO4_11990']
GO:0031669	cellular response to nutrient levels	biological_process	8491	21	6	1	0.0147521	0.0339182	['RTO4_16778']
GO:0004713	protein tyrosine kinase activity	molecular_function	8491	21	81	2	0.0167841	0.03746	['RTO4_10259', 'RTO4_16778']
GO:0007165	signal transduction	biological_process	8491	21	224	3	0.0169648	0.03746	['RTO4_11990', 'RTO4_14809', 'RTO4_16778']
GO:0045719	negative regulation of glycogen biosynthetic process	biological_process	8491	21	7	1	0.0171906	0.03746	['RTO4_10259']
GO:2000573	positive regulation of DNA biosynthetic process	biological_process	8491	21	7	1	0.0171906	0.03746	['RTO4_10259']
GO:0051984	positive regulation of chromosome segregation	biological_process	8491	21	7	1	0.0171906	0.03746	['RTO4_10259']
GO:0030819	positive regulation of cAMP biosynthetic process	biological_process	8491	21	7	1	0.0171906	0.03746	['RTO4_10259']
GO:0003857	3-hydroxyacyl-CoA dehydrogenase activity	molecular_function	8491	21	7	1	0.0171906	0.03746	['RTO4_11203']
GO:1904262	negative regulation of TORC1 signaling	biological_process	8491	21	7	1	0.0171906	0.03746	['RTO4_16778']
GO:0022900	electron transport chain	biological_process	8491	21	7	1	0.0171906	0.03746	['RTO4_10218']
GO:0010255	glucose mediated signaling pathway	biological_process	8491	21	7	1	0.0171906	0.03746	['RTO4_11990']
GO:1901216	positive regulation of neuron death	biological_process	8491	21	7	1	0.0171906	0.03746	['RTO4_10259']
GO:0043508	negative regulation of JUN kinase activity	biological_process	8491	21	7	1	0.0171906	0.03746	['RTO4_10259']
GO:0015149	hexose transmembrane transporter activity	molecular_function	8491	21	7	1	0.0171906	0.03746	['RTO4_11990']
GO:0042597	periplasmic space	cellular_component	8491	21	7	1	0.0171906	0.03746	['RTO4_15423']
GO:0009267	cellular response to starvation	biological_process	8491	21	226	3	0.0173703	0.0377109	['RTO4_11990', 'RTO4_14809', 'RTO4_16778']
GO:0016236	macroautophagy	biological_process	8491	21	83	2	0.0175764	0.0380171	['RTO4_14809', 'RTO4_16778']
GO:0006110	regulation of glycolytic process	biological_process	8491	21	8	1	0.0196233	0.0399352	['RTO4_14809']
GO:0006084	acetyl-CoA metabolic process	biological_process	8491	21	8	1	0.0196233	0.0399352	['RTO4_14245']
GO:0019216	regulation of lipid metabolic process	biological_process	8491	21	8	1	0.0196233	0.0399352	['RTO4_16778']
GO:0043539	protein serine/threonine kinase activator activity	molecular_function	8491	21	8	1	0.0196233	0.0399352	['RTO4_14809']
GO:0006002	fructose 6-phosphate metabolic process	biological_process	8491	21	8	1	0.0196233	0.0399352	['RTO4_15423']
GO:0034219	carbohydrate transmembrane transport	biological_process	8491	21	8	1	0.0196233	0.0399352	['RTO4_11990']
GO:0030516	regulation of axon extension	biological_process	8491	21	8	1	0.0196233	0.0399352	['RTO4_10259']
GO:0005993	trehalose catabolic process	biological_process	8491	21	8	1	0.0196233	0.0399352	['RTO4_16778']
GO:0045610	regulation of hemocyte differentiation	biological_process	8491	21	8	1	0.0196233	0.0399352	['RTO4_10259']
GO:0050770	regulation of axonogenesis	biological_process	8491	21	8	1	0.0196233	0.0399352	['RTO4_10259']
GO:0005086	ARF guanyl-nucleotide exchange factor activity	molecular_function	8491	21	8	1	0.0196233	0.0399352	['RTO4_16778']
GO:0010977	negative regulation of neuron projection development	biological_process	8491	21	8	1	0.0196233	0.0399352	['RTO4_10259']
GO:0007423	sensory organ development	biological_process	8491	21	8	1	0.0196233	0.0399352	['RTO4_10259']
GO:0009968	negative regulation of signal transduction	biological_process	8491	21	8	1	0.0196233	0.0399352	['RTO4_10259']
GO:0071901	negative regulation of protein serine/threonine kinase activity	biological_process	8491	21	8	1	0.0196233	0.0399352	['RTO4_14809']
GO:0045879	negative regulation of smoothened signaling pathway	biological_process	8491	21	8	1	0.0196233	0.0399352	['RTO4_10259']
GO:0009651	response to salt stress	biological_process	8491	21	88	2	0.0196257	0.0399352	['RTO4_10811', 'RTO4_16778']
GO:0008258	head involution	biological_process	8491	21	9	1	0.0220502	0.0429244	['RTO4_10069']
GO:0035255	ionotropic glutamate receptor binding	molecular_function	8491	21	9	1	0.0220502	0.0429244	['RTO4_10259']
GO:0042331	phototaxis	biological_process	8491	21	9	1	0.0220502	0.0429244	['RTO4_16778']
GO:2001020	regulation of response to DNA damage stimulus	biological_process	8491	21	9	1	0.0220502	0.0429244	['RTO4_14809']
GO:0031333	negative regulation of protein complex assembly	biological_process	8491	21	9	1	0.0220502	0.0429244	['RTO4_10259']
GO:0098794	postsynapse	cellular_component	8491	21	9	1	0.0220502	0.0429244	['RTO4_10259']
GO:0015755	fructose transport	biological_process	8491	21	9	1	0.0220502	0.0429244	['RTO4_11990']
GO:0008645	hexose transport	biological_process	8491	21	9	1	0.0220502	0.0429244	['RTO4_11990']
GO:0046580	negative regulation of Ras protein signal transduction	biological_process	8491	21	9	1	0.0220502	0.0429244	['RTO4_15423']
GO:0006109	regulation of carbohydrate metabolic process	biological_process	8491	21	9	1	0.0220502	0.0429244	['RTO4_16778']
GO:0007367	segment polarity determination	biological_process	8491	21	9	1	0.0220502	0.0429244	['RTO4_10259']
GO:0045835	negative regulation of meiotic nuclear division	biological_process	8491	21	9	1	0.0220502	0.0429244	['RTO4_11990']
GO:0048038	quinone binding	molecular_function	8491	21	9	1	0.0220502	0.0429244	['RTO4_10218']
GO:0002119	nematode larval development	biological_process	8491	21	940	6	0.0228284	0.0442917	['RTO4_10069', 'RTO4_10218', 'RTO4_10259', 'RTO4_14002', 'RTO4_14070', 'RTO4_14805']
GO:0070059	intrinsic apoptotic signaling pathway in response to endoplasmic reticulum stress	biological_process	8491	21	10	1	0.0244715	0.0467037	['RTO4_10259']
GO:0051059	NF-kappaB binding	molecular_function	8491	21	10	1	0.0244715	0.0467037	['RTO4_10259']
GO:0045792	negative regulation of cell size	biological_process	8491	21	10	1	0.0244715	0.0467037	['RTO4_16778']
GO:0042744	hydrogen peroxide catabolic process	biological_process	8491	21	10	1	0.0244715	0.0467037	['RTO4_10811']
GO:0048156	tau protein binding	molecular_function	8491	21	10	1	0.0244715	0.0467037	['RTO4_10259']
GO:0043547	positive regulation of GTPase activity	biological_process	8491	21	101	2	0.0253977	0.0483135	['RTO4_10259', 'RTO4_16778']
GO:0045787	positive regulation of cell cycle	biological_process	8491	21	11	1	0.026887	0.0492226	['RTO4_14809']
GO:0008407	chaeta morphogenesis	biological_process	8491	21	11	1	0.026887	0.0492226	['RTO4_10259']
GO:0002009	morphogenesis of an epithelium	biological_process	8491	21	11	1	0.026887	0.0492226	['RTO4_10069']
GO:0031000	response to caffeine	biological_process	8491	21	11	1	0.026887	0.0492226	['RTO4_16778']
GO:0051124	synaptic growth at neuromuscular junction	biological_process	8491	21	11	1	0.026887	0.0492226	['RTO4_10259']
GO:0010332	response to gamma radiation	biological_process	8491	21	11	1	0.026887	0.0492226	['RTO4_16778']
GO:0043198	dendritic shaft	cellular_component	8491	21	11	1	0.026887	0.0492226	['RTO4_10259']
GO:0071472	cellular response to salt stress	biological_process	8491	21	11	1	0.026887	0.0492226	['RTO4_10259']
GO:0006537	glutamate biosynthetic process	biological_process	8491	21	11	1	0.026887	0.0492226	['RTO4_8569']
GO:0006144	purine nucleobase metabolic process	biological_process	8491	21	11	1	0.026887	0.0492226	['RTO4_9457']
GO:0005978	glycogen biosynthetic process	biological_process	8491	21	11	1	0.026887	0.0492226	['RTO4_14002']
GO:0060070	canonical Wnt signaling pathway	biological_process	8491	21	11	1	0.026887	0.0492226	['RTO4_10259']
GO:0005654	nucleoplasm	cellular_component	8491	21	977	6	0.0271286	0.0495096	['RTO4_10259', 'RTO4_11203', 'RTO4_14245', 'RTO4_14809', 'RTO4_15423', 'RTO4_16778']
GO:0000003	reproduction	biological_process	8491	21	978	6	0.027252	0.0495799	['RTO4_8569', 'RTO4_10069', 'RTO4_10259', 'RTO4_14002', 'RTO4_14070', 'RTO4_16799']
GO:0044182	filamentous growth of a population of unicellular organisms	biological_process	8491	21	107	2	0.0282691	0.0512708	['RTO4_11990', 'RTO4_16778']
GO:0030447	filamentous growth	biological_process	8491	21	275	3	0.0290279	0.0523221	['RTO4_11990', 'RTO4_14809', 'RTO4_16778']
GO:0048814	regulation of dendrite morphogenesis	biological_process	8491	21	12	1	0.0292968	0.0523221	['RTO4_10259']
GO:0071407	cellular response to organic cyclic compound	biological_process	8491	21	12	1	0.0292968	0.0523221	['RTO4_10259']
GO:0035428	hexose transmembrane transport	biological_process	8491	21	12	1	0.0292968	0.0523221	['RTO4_11990']
GO:0048029	monosaccharide binding	molecular_function	8491	21	12	1	0.0292968	0.0523221	['RTO4_15423']
GO:0006810	transport	biological_process	8491	21	729	5	0.0294052	0.0523557	['RTO4_10069', 'RTO4_10218', 'RTO4_11990', 'RTO4_14245', 'RTO4_16799']
GO:0033540	fatty acid beta-oxidation using acyl-CoA oxidase	biological_process	8491	21	13	1	0.031701	0.0544511	['RTO4_14245']
GO:0030162	regulation of proteolysis	biological_process	8491	21	13	1	0.031701	0.0544511	['RTO4_10259']
GO:0005980	glycogen catabolic process	biological_process	8491	21	13	1	0.031701	0.0544511	['RTO4_14002']
GO:0032092	positive regulation of protein binding	biological_process	8491	21	13	1	0.031701	0.0544511	['RTO4_10259']
GO:1990816	vacuole-mitochondrion membrane contact site	cellular_component	8491	21	13	1	0.031701	0.0544511	['RTO4_16799']
GO:0008013	beta-catenin binding	molecular_function	8491	21	13	1	0.031701	0.0544511	['RTO4_10259']
GO:0071285	cellular response to lithium ion	biological_process	8491	21	13	1	0.031701	0.0544511	['RTO4_10259']
GO:0045444	fat cell differentiation	biological_process	8491	21	13	1	0.031701	0.0544511	['RTO4_10259']
GO:0007051	spindle organization	biological_process	8491	21	13	1	0.031701	0.0544511	['RTO4_10259']
GO:0045773	positive regulation of axon extension	biological_process	8491	21	13	1	0.031701	0.0544511	['RTO4_10259']
GO:0046627	negative regulation of insulin receptor signaling pathway	biological_process	8491	21	13	1	0.031701	0.0544511	['RTO4_10259']
GO:0016559	peroxisome fission	biological_process	8491	21	13	1	0.031701	0.0544511	['RTO4_14061']
GO:0004674	protein serine/threonine kinase activity	molecular_function	8491	21	115	2	0.0322921	0.0553038	['RTO4_10259', 'RTO4_16778']
GO:0005886	plasma membrane	cellular_component	8491	21	1020	6	0.0327915	0.0559948	['RTO4_10259', 'RTO4_10811', 'RTO4_11990', 'RTO4_14809', 'RTO4_15423', 'RTO4_16799']
GO:0004029	aldehyde dehydrogenase (NAD) activity	molecular_function	8491	21	14	1	0.0340994	0.0572243	['RTO4_8569']
GO:0070403	NAD+ binding	molecular_function	8491	21	14	1	0.0340994	0.0572243	['RTO4_11203']
GO:0030178	negative regulation of Wnt signaling pathway	biological_process	8491	21	14	1	0.0340994	0.0572243	['RTO4_10259']
GO:0045475	locomotor rhythm	biological_process	8491	21	14	1	0.0340994	0.0572243	['RTO4_10259']
GO:0009887	animal organ morphogenesis	biological_process	8491	21	14	1	0.0340994	0.0572243	['RTO4_10259']
GO:0016592	mediator complex	cellular_component	8491	21	14	1	0.0340994	0.0572243	['RTO4_11412']
GO:0046827	positive regulation of protein export from nucleus	biological_process	8491	21	15	1	0.0364923	0.0603725	['RTO4_10259']
GO:0045169	fusome	cellular_component	8491	21	15	1	0.0364923	0.0603725	['RTO4_10259']
GO:1904659	glucose transmembrane transport	biological_process	8491	21	15	1	0.0364923	0.0603725	['RTO4_11990']
GO:0030295	protein kinase activator activity	molecular_function	8491	21	15	1	0.0364923	0.0603725	['RTO4_14809']
GO:0005779	integral component of peroxisomal membrane	cellular_component	8491	21	15	1	0.0364923	0.0603725	['RTO4_14061']
GO:0043407	negative regulation of MAP kinase activity	biological_process	8491	21	16	1	0.0388794	0.0634234	['RTO4_10259']
GO:0008610	lipid biosynthetic process	biological_process	8491	21	16	1	0.0388794	0.0634234	['RTO4_16778']
GO:0006637	acyl-CoA metabolic process	biological_process	8491	21	16	1	0.0388794	0.0634234	['RTO4_14070']
GO:0043525	positive regulation of neuron apoptotic process	biological_process	8491	21	16	1	0.0388794	0.0634234	['RTO4_10259']
GO:0002020	protease binding	molecular_function	8491	21	16	1	0.0388794	0.0634234	['RTO4_10259']
GO:0019901	protein kinase binding	molecular_function	8491	21	131	2	0.0409699	0.0654794	['RTO4_10259', 'RTO4_14809']
GO:0030424	axon	cellular_component	8491	21	131	2	0.0409699	0.0654794	['RTO4_10259', 'RTO4_16778']
GO:0016239	positive regulation of macroautophagy	biological_process	8491	21	17	1	0.041261	0.0654794	['RTO4_16778']
GO:0045842	positive regulation of mitotic metaphase/anaphase transition	biological_process	8491	21	17	1	0.041261	0.0654794	['RTO4_10259']
GO:0001104	RNA polymerase II transcription cofactor activity	molecular_function	8491	21	17	1	0.041261	0.0654794	['RTO4_11412']
GO:0071902	positive regulation of protein serine/threonine kinase activity	biological_process	8491	21	17	1	0.041261	0.0654794	['RTO4_14809']
GO:0004601	peroxidase activity	molecular_function	8491	21	17	1	0.041261	0.0654794	['RTO4_10811']
GO:0051729	germline cell cycle switching, mitotic to meiotic cell cycle	biological_process	8491	21	17	1	0.041261	0.0654794	['RTO4_16778']
GO:0033138	positive regulation of peptidyl-serine phosphorylation	biological_process	8491	21	17	1	0.041261	0.0654794	['RTO4_10259']
GO:0045886	negative regulation of synaptic growth at neuromuscular junction	biological_process	8491	21	17	1	0.041261	0.0654794	['RTO4_10259']
GO:0005215	transporter activity	molecular_function	8491	21	133	2	0.0421111	0.0666474	['RTO4_11990', 'RTO4_16799']
GO:0048661	positive regulation of smooth muscle cell proliferation	biological_process	8491	21	18	1	0.0436369	0.0672399	['RTO4_10259']
GO:0042176	regulation of protein catabolic process	biological_process	8491	21	18	1	0.0436369	0.0672399	['RTO4_10259']
GO:0046676	negative regulation of insulin secretion	biological_process	8491	21	18	1	0.0436369	0.0672399	['RTO4_11203']
GO:0000187	activation of MAPK activity	biological_process	8491	21	18	1	0.0436369	0.0672399	['RTO4_16778']
GO:0051592	response to calcium ion	biological_process	8491	21	18	1	0.0436369	0.0672399	['RTO4_16799']
GO:0032091	negative regulation of protein binding	biological_process	8491	21	18	1	0.0436369	0.0672399	['RTO4_10259']
GO:0043202	lysosomal lumen	cellular_component	8491	21	18	1	0.0436369	0.0672399	['RTO4_14002']
GO:0006995	cellular response to nitrogen starvation	biological_process	8491	21	18	1	0.0436369	0.0672399	['RTO4_16778']
GO:0010508	positive regulation of autophagy	biological_process	8491	21	18	1	0.0436369	0.0672399	['RTO4_16778']
GO:0001085	RNA polymerase II transcription factor binding	molecular_function	8491	21	18	1	0.0436369	0.0672399	['RTO4_10259']
GO:0002039	p53 binding	molecular_function	8491	21	19	1	0.0460072	0.0699693	['RTO4_10259']
GO:0016620	oxidoreductase activity, acting on the aldehyde or oxo group of donors, NAD or NADP as acceptor	molecular_function	8491	21	19	1	0.0460072	0.0699693	['RTO4_8569']
GO:0042632	cholesterol homeostasis	biological_process	8491	21	19	1	0.0460072	0.0699693	['RTO4_14809']
GO:0042593	glucose homeostasis	biological_process	8491	21	19	1	0.0460072	0.0699693	['RTO4_16778']
GO:0072593	reactive oxygen species metabolic process	biological_process	8491	21	19	1	0.0460072	0.0699693	['RTO4_15423']
GO:0006357	regulation of transcription from RNA polymerase II promoter	biological_process	8491	21	141	2	0.0467955	0.0709834	['RTO4_11412', 'RTO4_14809']
GO:0034198	cellular response to amino acid starvation	biological_process	8491	21	20	1	0.0483719	0.0713363	['RTO4_8569']
GO:0035019	somatic stem cell population maintenance	biological_process	8491	21	20	1	0.0483719	0.0713363	['RTO4_10259']
GO:1900436	positive regulation of filamentous growth of a population of unicellular organisms in response to starvation	biological_process	8491	21	20	1	0.0483719	0.0713363	['RTO4_16778']
GO:0008355	olfactory learning	biological_process	8491	21	20	1	0.0483719	0.0713363	['RTO4_10259']
GO:0036168	filamentous growth of a population of unicellular organisms in response to heat	biological_process	8491	21	20	1	0.0483719	0.0713363	['RTO4_11990']
GO:0021766	hippocampus development	biological_process	8491	21	20	1	0.0483719	0.0713363	['RTO4_10259']
GO:0032147	activation of protein kinase activity	biological_process	8491	21	20	1	0.0483719	0.0713363	['RTO4_14809']
GO:0051119	sugar transmembrane transporter activity	molecular_function	8491	21	20	1	0.0483719	0.0713363	['RTO4_11990']
GO:0007424	open tracheal system development	biological_process	8491	21	20	1	0.0483719	0.0713363	['RTO4_10069']
GO:0007520	myoblast fusion	biological_process	8491	21	20	1	0.0483719	0.0713363	['RTO4_10259']
GO:0006611	protein export from nucleus	biological_process	8491	21	20	1	0.0483719	0.0713363	['RTO4_10259']
GO:0036170	filamentous growth of a population of unicellular organisms in response to starvation	biological_process	8491	21	147	2	0.0504308	0.0736988	['RTO4_11990', 'RTO4_14809']
GO:1903146	regulation of mitophagy	biological_process	8491	21	21	1	0.050731	0.0736988	['RTO4_10259']
GO:0007143	female meiotic division	biological_process	8491	21	21	1	0.050731	0.0736988	['RTO4_10259']
GO:0005351	sugar:proton symporter activity	molecular_function	8491	21	21	1	0.050731	0.0736988	['RTO4_11990']
GO:0046323	glucose import	biological_process	8491	21	21	1	0.050731	0.0736988	['RTO4_11990']
GO:0045860	positive regulation of protein kinase activity	biological_process	8491	21	21	1	0.050731	0.0736988	['RTO4_14809']
GO:0009083	branched-chain amino acid catabolic process	biological_process	8491	21	22	1	0.0530846	0.0765467	['RTO4_14070']
GO:0004872	receptor activity	molecular_function	8491	21	22	1	0.0530846	0.0765467	['RTO4_11990']
GO:0016627	oxidoreductase activity, acting on the CH-CH group of donors	molecular_function	8491	21	22	1	0.0530846	0.0765467	['RTO4_14070']
GO:0043066	negative regulation of apoptotic process	biological_process	8491	21	152	2	0.053537	0.077009	['RTO4_10259', 'RTO4_16778']
GO:0006695	cholesterol biosynthetic process	biological_process	8491	21	23	1	0.0554326	0.0791507	['RTO4_16778']
GO:0032502	developmental process	biological_process	8491	21	23	1	0.0554326	0.0791507	['RTO4_8569']
GO:0006839	mitochondrial transport	biological_process	8491	21	23	1	0.0554326	0.0791507	['RTO4_16799']
GO:0005576	extracellular region	cellular_component	8491	21	359	3	0.0566995	0.0807622	['RTO4_14002', 'RTO4_14022', 'RTO4_14162']
GO:0009749	response to glucose	biological_process	8491	21	24	1	0.057775	0.0814991	['RTO4_11990']
GO:0006469	negative regulation of protein kinase activity	biological_process	8491	21	24	1	0.057775	0.0814991	['RTO4_14809']
GO:0031305	integral component of mitochondrial inner membrane	cellular_component	8491	21	24	1	0.057775	0.0814991	['RTO4_10218']
GO:0007219	Notch signaling pathway	biological_process	8491	21	24	1	0.057775	0.0814991	['RTO4_10259']
GO:0055120	striated muscle dense body	cellular_component	8491	21	25	1	0.060112	0.0839842	['RTO4_14002']
GO:0032868	response to insulin	biological_process	8491	21	25	1	0.060112	0.0839842	['RTO4_11203']
GO:1900429	negative regulation of filamentous growth of a population of unicellular organisms	biological_process	8491	21	25	1	0.060112	0.0839842	['RTO4_16778']
GO:0007623	circadian rhythm	biological_process	8491	21	25	1	0.060112	0.0839842	['RTO4_10259']
GO:0005887	integral component of plasma membrane	cellular_component	8491	21	163	2	0.0606069	0.0844736	['RTO4_11990', 'RTO4_16799']
GO:0010467	gene expression	biological_process	8491	21	26	1	0.0624434	0.0862079	['RTO4_10259']
GO:0008286	insulin receptor signaling pathway	biological_process	8491	21	26	1	0.0624434	0.0862079	['RTO4_10259']
GO:0001403	invasive growth in response to glucose limitation	biological_process	8491	21	26	1	0.0624434	0.0862079	['RTO4_16778']
GO:0043025	neuronal cell body	cellular_component	8491	21	166	2	0.0625893	0.0862079	['RTO4_10259', 'RTO4_16778']
GO:0036180	filamentous growth of a population of unicellular organisms in response to biotic stimulus	biological_process	8491	21	166	2	0.0625893	0.0862079	['RTO4_11990', 'RTO4_14809']
GO:0030308	negative regulation of cell growth	biological_process	8491	21	27	1	0.0647693	0.0885837	['RTO4_15423']
GO:0042542	response to hydrogen peroxide	biological_process	8491	21	27	1	0.0647693	0.0885837	['RTO4_16778']
GO:0071260	cellular response to mechanical stimulus	biological_process	8491	21	27	1	0.0647693	0.0885837	['RTO4_10259']
GO:0071216	cellular response to biotic stimulus	biological_process	8491	21	170	2	0.0652674	0.0890564	['RTO4_11990', 'RTO4_14809']
GO:0019900	kinase binding	molecular_function	8491	21	28	1	0.0670897	0.0906953	['RTO4_16778']
GO:0035188	hatching	biological_process	8491	21	28	1	0.0670897	0.0906953	['RTO4_10259']
GO:0016241	regulation of macroautophagy	biological_process	8491	21	28	1	0.0670897	0.0906953	['RTO4_16778']
GO:0030018	Z disc	cellular_component	8491	21	28	1	0.0670897	0.0906953	['RTO4_15423']
GO:0006898	receptor-mediated endocytosis	biological_process	8491	21	389	3	0.0688471	0.0928562	['RTO4_8569', 'RTO4_10259', 'RTO4_14070']
GO:0045732	positive regulation of protein catabolic process	biological_process	8491	21	29	1	0.0694046	0.0933923	['RTO4_10259']
GO:0009792	embryo development ending in birth or egg hatching	biological_process	8491	21	1226	6	0.0709022	0.0947534	['RTO4_10069', 'RTO4_10218', 'RTO4_10259', 'RTO4_11203', 'RTO4_14002', 'RTO4_14070']
GO:0000302	response to reactive oxygen species	biological_process	8491	21	30	1	0.071714	0.0947534	['RTO4_10811']
GO:0008203	cholesterol metabolic process	biological_process	8491	21	30	1	0.071714	0.0947534	['RTO4_16778']
GO:0098869	cellular oxidant detoxification	biological_process	8491	21	30	1	0.071714	0.0947534	['RTO4_10811']
GO:0032869	cellular response to insulin stimulus	biological_process	8491	21	30	1	0.071714	0.0947534	['RTO4_10259']
GO:0006096	glycolytic process	biological_process	8491	21	30	1	0.071714	0.0947534	['RTO4_15423']
GO:0001558	regulation of cell growth	biological_process	8491	21	30	1	0.071714	0.0947534	['RTO4_16778']
GO:0007124	pseudohyphal growth	biological_process	8491	21	30	1	0.071714	0.0947534	['RTO4_16778']
GO:0016772	transferase activity, transferring phosphorus-containing groups	molecular_function	8491	21	181	2	0.0728304	0.0960111	['RTO4_10259', 'RTO4_16778']
GO:0005875	microtubule associated complex	cellular_component	8491	21	183	2	0.0742356	0.0976432	['RTO4_10218', 'RTO4_14805']
GO:0006986	response to unfolded protein	biological_process	8491	21	32	1	0.0763165	0.0994841	['RTO4_16778']
GO:0043197	dendritic spine	cellular_component	8491	21	32	1	0.0763165	0.0994841	['RTO4_10259']
GO:0006865	amino acid transport	biological_process	8491	21	32	1	0.0763165	0.0994841	['RTO4_16799']
GO:0022891	substrate-specific transmembrane transporter activity	molecular_function	8491	21	32	1	0.0763165	0.0994841	['RTO4_11990']
GO:0015297	antiporter activity	molecular_function	8491	21	33	1	0.0786096	0.102018	['RTO4_16799']
GO:0036244	cellular response to neutral pH	biological_process	8491	21	33	1	0.0786096	0.102018	['RTO4_11990']
GO:0032436	positive regulation of proteasomal ubiquitin-dependent protein catabolic process	biological_process	8491	21	34	1	0.0808973	0.104754	['RTO4_10259']
GO:0008340	determination of adult lifespan	biological_process	8491	21	419	3	0.082112	0.106092	['RTO4_9457', 'RTO4_14070', 'RTO4_16778']
GO:0007010	cytoskeleton organization	biological_process	8491	21	35	1	0.0831796	0.106295	['RTO4_10259']
GO:0009411	response to UV	biological_process	8491	21	35	1	0.0831796	0.106295	['RTO4_16778']
GO:0051289	protein homotetramerization	biological_process	8491	21	35	1	0.0831796	0.106295	['RTO4_15423']
GO:0036498	IRE1-mediated unfolded protein response	biological_process	8491	21	35	1	0.0831796	0.106295	['RTO4_10259']
GO:0006950	response to stress	biological_process	8491	21	35	1	0.0831796	0.106295	['RTO4_16778']
GO:0008643	carbohydrate transport	biological_process	8491	21	36	1	0.0854565	0.108023	['RTO4_11990']
GO:0044297	cell body	cellular_component	8491	21	36	1	0.0854565	0.108023	['RTO4_10259']
GO:0006006	glucose metabolic process	biological_process	8491	21	36	1	0.0854565	0.108023	['RTO4_16778']
GO:1903955	positive regulation of protein targeting to mitochondrion	biological_process	8491	21	36	1	0.0854565	0.108023	['RTO4_10259']
GO:0030426	growth cone	cellular_component	8491	21	36	1	0.0854565	0.108023	['RTO4_10259']
GO:0007409	axonogenesis	biological_process	8491	21	37	1	0.0877279	0.110416	['RTO4_10259']
GO:0043531	ADP binding	molecular_function	8491	21	37	1	0.0877279	0.110416	['RTO4_14809']
GO:1900034	regulation of cellular response to heat	biological_process	8491	21	38	1	0.0899941	0.112782	['RTO4_10259']
GO:0018107	peptidyl-threonine phosphorylation	biological_process	8491	21	38	1	0.0899941	0.112782	['RTO4_10259']
GO:0030707	ovarian follicle cell development	biological_process	8491	21	39	1	0.0922548	0.114632	['RTO4_10259']
GO:0051539	4 iron, 4 sulfur cluster binding	molecular_function	8491	21	39	1	0.0922548	0.114632	['RTO4_10218']
GO:0036178	filamentous growth of a population of unicellular organisms in response to neutral pH	biological_process	8491	21	39	1	0.0922548	0.114632	['RTO4_11990']
GO:0017148	negative regulation of translation	biological_process	8491	21	39	1	0.0922548	0.114632	['RTO4_16778']
GO:0043652	engulfment of apoptotic cell	biological_process	8491	21	40	1	0.0945102	0.117185	['RTO4_10259']
GO:0008202	steroid metabolic process	biological_process	8491	21	41	1	0.0967603	0.119215	['RTO4_16778']
GO:0006694	steroid biosynthetic process	biological_process	8491	21	41	1	0.0967603	0.119215	['RTO4_16778']
GO:0042060	wound healing	biological_process	8491	21	41	1	0.0967603	0.119215	['RTO4_16799']
GO:0070301	cellular response to hydrogen peroxide	biological_process	8491	21	42	1	0.099005	0.121724	['RTO4_16778']
GO:0014069	postsynaptic density	cellular_component	8491	21	43	1	0.101244	0.123696	['RTO4_10259']
GO:0016791	phosphatase activity	molecular_function	8491	21	43	1	0.101244	0.123696	['RTO4_15423']
GO:0071456	cellular response to hypoxia	biological_process	8491	21	43	1	0.101244	0.123696	['RTO4_16778']
GO:0050790	regulation of catalytic activity	biological_process	8491	21	44	1	0.103479	0.126162	['RTO4_14809']
GO:0042802	identical protein binding	molecular_function	8491	21	224	2	0.104869	0.12759	['RTO4_8569', 'RTO4_15423']
GO:0005778	peroxisomal membrane	cellular_component	8491	21	45	1	0.105707	0.128077	['RTO4_14061']
GO:0030010	establishment of cell polarity	biological_process	8491	21	45	1	0.105707	0.128077	['RTO4_10259']
GO:0051287	NAD binding	molecular_function	8491	21	48	1	0.112362	0.135858	['RTO4_11203']
GO:0030674	protein binding, bridging	molecular_function	8491	21	50	1	0.116773	0.140609	['RTO4_16778']
GO:0044011	single-species biofilm formation on inanimate substrate	biological_process	8491	21	50	1	0.116773	0.140609	['RTO4_14245']
GO:0042645	mitochondrial nucleoid	cellular_component	8491	21	51	1	0.11897	0.14296	['RTO4_11203']
GO:0007568	aging	biological_process	8491	21	52	1	0.121162	0.144997	['RTO4_10259']
GO:0090090	negative regulation of canonical Wnt signaling pathway	biological_process	8491	21	52	1	0.121162	0.144997	['RTO4_10259']
GO:0007507	heart development	biological_process	8491	21	54	1	0.125531	0.149612	['RTO4_10259']
GO:0007052	mitotic spindle organization	biological_process	8491	21	54	1	0.125531	0.149612	['RTO4_10259']
GO:0005622	intracellular	cellular_component	8491	21	508	3	0.127414	0.151547	['RTO4_10811', 'RTO4_15423', 'RTO4_16778']
GO:0007155	cell adhesion	biological_process	8491	21	55	1	0.127707	0.151588	['RTO4_16778']
GO:0040011	locomotion	biological_process	8491	21	513	3	0.130197	0.154229	['RTO4_8569', 'RTO4_10259', 'RTO4_14245']
GO:0005102	receptor binding	molecular_function	8491	21	58	1	0.134206	0.158017	['RTO4_14245']
GO:0051536	iron-sulfur cluster binding	molecular_function	8491	21	58	1	0.134206	0.158017	['RTO4_10218']
GO:0000278	mitotic cell cycle	biological_process	8491	21	58	1	0.134206	0.158017	['RTO4_16778']
GO:0048813	dendrite morphogenesis	biological_process	8491	21	59	1	0.136362	0.160232	['RTO4_16778']
GO:0016311	dephosphorylation	biological_process	8491	21	63	1	0.144935	0.169964	['RTO4_15423']
GO:0035690	cellular response to drug	biological_process	8491	21	277	2	0.14862	0.173936	['RTO4_15423', 'RTO4_16778']
GO:0020037	heme binding	molecular_function	8491	21	65	1	0.149191	0.174255	['RTO4_10811']
GO:0001666	response to hypoxia	biological_process	8491	21	66	1	0.151312	0.175678	['RTO4_16778']
GO:0050829	defense response to Gram-negative bacterium	biological_process	8491	21	66	1	0.151312	0.175678	['RTO4_14070']
GO:0007163	establishment or maintenance of cell polarity	biological_process	8491	21	66	1	0.151312	0.175678	['RTO4_10259']
GO:0015992	proton transport	biological_process	8491	21	67	1	0.153427	0.177078	['RTO4_11990']
GO:0045121	membrane raft	cellular_component	8491	21	67	1	0.153427	0.177078	['RTO4_10259']
GO:0034774	secretory granule lumen	cellular_component	8491	21	67	1	0.153427	0.177078	['RTO4_14002']
GO:0005758	mitochondrial intermembrane space	cellular_component	8491	21	68	1	0.155538	0.178807	['RTO4_10811']
GO:0007411	axon guidance	biological_process	8491	21	68	1	0.155538	0.178807	['RTO4_16778']
GO:0007005	mitochondrion organization	biological_process	8491	21	69	1	0.157643	0.180871	['RTO4_8569']
GO:0016746	transferase activity, transferring acyl groups	molecular_function	8491	21	71	1	0.161839	0.185321	['RTO4_14245']
GO:0016757	transferase activity, transferring glycosyl groups	molecular_function	8491	21	73	1	0.166015	0.188991	['RTO4_14002']
GO:0005509	calcium ion binding	molecular_function	8491	21	73	1	0.166015	0.188991	['RTO4_16799']
GO:0031012	extracellular matrix	cellular_component	8491	21	73	1	0.166015	0.188991	['RTO4_11203']
GO:0046777	protein autophosphorylation	biological_process	8491	21	74	1	0.168095	0.190988	['RTO4_10259']
GO:0008022	protein C-terminus binding	molecular_function	8491	21	75	1	0.170171	0.191853	['RTO4_16778']
GO:0010468	regulation of gene expression	biological_process	8491	21	75	1	0.170171	0.191853	['RTO4_16778']
GO:1904813	ficolin-1-rich granule lumen	cellular_component	8491	21	75	1	0.170171	0.191853	['RTO4_14002']
GO:0048046	apoplast	cellular_component	8491	21	75	1	0.170171	0.191853	['RTO4_15423']
GO:0030437	ascospore formation	biological_process	8491	21	77	1	0.174307	0.196137	['RTO4_10259']
GO:0005874	microtubule	cellular_component	8491	21	79	1	0.178424	0.200384	['RTO4_10259']
GO:0007399	nervous system development	biological_process	8491	21	80	1	0.180475	0.202298	['RTO4_10259']
GO:0043065	positive regulation of apoptotic process	biological_process	8491	21	82	1	0.184562	0.206089	['RTO4_10259']
GO:0008284	positive regulation of cell proliferation	biological_process	8491	21	82	1	0.184562	0.206089	['RTO4_16778']
GO:0072686	mitotic spindle	cellular_component	8491	21	83	1	0.186599	0.207965	['RTO4_10259']
GO:0009506	plasmodesma	cellular_component	8491	21	324	2	0.190114	0.21148	['RTO4_10811', 'RTO4_11990']
GO:0030054	cell junction	cellular_component	8491	21	85	1	0.190657	0.21168	['RTO4_15423']
GO:0016569	covalent chromatin modification	biological_process	8491	21	86	1	0.192679	0.213519	['RTO4_16778']
GO:0005515	protein binding	molecular_function	8491	21	2329	8	0.194219	0.214818	['RTO4_10069', 'RTO4_10259', 'RTO4_11203', 'RTO4_14002', 'RTO4_14805', 'RTO4_14809', 'RTO4_15423', 'RTO4_16778']
GO:0016324	apical plasma membrane	cellular_component	8491	21	87	1	0.194696	0.214938	['RTO4_16778']
GO:0009507	chloroplast	cellular_component	8491	21	635	3	0.204351	0.225142	['RTO4_10259', 'RTO4_10811', 'RTO4_15423']
GO:0016477	cell migration	biological_process	8491	21	92	1	0.20471	0.225142	['RTO4_10259']
GO:0006909	phagocytosis	biological_process	8491	21	94	1	0.208682	0.227795	['RTO4_16778']
GO:0008134	transcription factor binding	molecular_function	8491	21	94	1	0.208682	0.227795	['RTO4_10259']
GO:0043209	myelin sheath	cellular_component	8491	21	94	1	0.208682	0.227795	['RTO4_16799']
GO:0045087	innate immune response	biological_process	8491	21	94	1	0.208682	0.227795	['RTO4_14070']
GO:0031625	ubiquitin protein ligase binding	molecular_function	8491	21	98	1	0.21657	0.235964	['RTO4_10259']
GO:0044732	mitotic spindle pole body	cellular_component	8491	21	102	1	0.224382	0.244021	['RTO4_16778']
GO:0005524	ATP binding	molecular_function	8491	21	681	3	0.234762	0.254834	['RTO4_10259', 'RTO4_14809', 'RTO4_16778']
GO:0043161	proteasome-mediated ubiquitin-dependent protein catabolic process	biological_process	8491	21	108	1	0.235963	0.255663	['RTO4_10259']
GO:0031965	nuclear membrane	cellular_component	8491	21	109	1	0.237877	0.257259	['RTO4_16778']
GO:0055085	transmembrane transport	biological_process	8491	21	386	2	0.247062	0.266699	['RTO4_11990', 'RTO4_16799']
GO:0009941	chloroplast envelope	cellular_component	8491	21	115	1	0.249265	0.268581	['RTO4_10811']
GO:0030425	dendrite	cellular_component	8491	21	119	1	0.256767	0.276154	['RTO4_10259']
GO:0030154	cell differentiation	biological_process	8491	21	121	1	0.260491	0.279645	['RTO4_10259']
GO:0016607	nuclear speck	cellular_component	8491	21	123	1	0.264197	0.283103	['RTO4_16778']
GO:0005813	centrosome	cellular_component	8491	21	124	1	0.266044	0.28456	['RTO4_10259']
GO:0006351	transcription, DNA-templated	biological_process	8491	21	408	2	0.267568	0.285667	['RTO4_14809', 'RTO4_16778']
GO:0005618	cell wall	cellular_component	8491	21	127	1	0.271557	0.289397	['RTO4_10811']
GO:0032403	protein complex binding	molecular_function	8491	21	129	1	0.275211	0.292756	['RTO4_11203']
GO:0008283	cell proliferation	biological_process	8491	21	130	1	0.277031	0.294156	['RTO4_10259']
GO:0005615	extracellular space	cellular_component	8491	21	135	1	0.286067	0.3032	['RTO4_14809']
GO:0034599	cellular response to oxidative stress	biological_process	8491	21	143	1	0.300301	0.31771	['RTO4_10811']
GO:0007281	germ cell development	biological_process	8491	21	147	1	0.307316	0.324544	['RTO4_10259']
GO:0007283	spermatogenesis	biological_process	8491	21	150	1	0.312534	0.329458	['RTO4_14809']
GO:0043312	neutrophil degranulation	biological_process	8491	21	152	1	0.315991	0.332502	['RTO4_14002']
GO:0042493	response to drug	biological_process	8491	21	156	1	0.322857	0.338507	['RTO4_11203']
GO:0003735	structural constituent of ribosome	molecular_function	8491	21	156	1	0.322857	0.338507	['RTO4_16799']
GO:0000166	nucleotide binding	molecular_function	8491	21	813	3	0.326117	0.341312	['RTO4_10259', 'RTO4_14809', 'RTO4_16778']
GO:0009570	chloroplast stroma	cellular_component	8491	21	159	1	0.327962	0.34263	['RTO4_15423']
GO:0000324	fungal-type vacuole	cellular_component	8491	21	166	1	0.339734	0.354294	['RTO4_16778']
GO:0030448	hyphal growth	biological_process	8491	21	169	1	0.344719	0.358852	['RTO4_8569']
GO:0003682	chromatin binding	molecular_function	8491	21	172	1	0.349667	0.363355	['RTO4_16778']
GO:0071944	cell periphery	cellular_component	8491	21	175	1	0.354581	0.367806	['RTO4_11990']
GO:0048477	oogenesis	biological_process	8491	21	179	1	0.361076	0.373881	['RTO4_10259']
GO:0003674	molecular_function	molecular_function	8491	21	1604	5	0.36323	0.375444	['RTO4_10069', 'RTO4_10218', 'RTO4_11990', 'RTO4_12955', 'RTO4_14061']
GO:0006508	proteolysis	biological_process	8491	21	182	1	0.365907	0.376991	['RTO4_10259']
GO:0006355	regulation of transcription, DNA-templated	biological_process	8491	21	514	2	0.366017	0.376991	['RTO4_14809', 'RTO4_16778']
GO:0007275	multicellular organism development	biological_process	8491	21	187	1	0.373882	0.384414	['RTO4_10259']
GO:0046686	response to cadmium ion	biological_process	8491	21	193	1	0.383325	0.393431	['RTO4_10811']
GO:0019233	sensory perception of pain	biological_process	8491	21	197	1	0.389545	0.399113	['RTO4_8569']
GO:0045944	positive regulation of transcription from RNA polymerase II promoter	biological_process	8491	21	214	1	0.41532	0.424776	['RTO4_10259']
GO:0010171	body morphogenesis	biological_process	8491	21	222	1	0.427087	0.436047	['RTO4_10218']
GO:0048471	perinuclear region of cytoplasm	cellular_component	8491	21	238	1	0.449949	0.458587	['RTO4_10259']
GO:0030529	intracellular ribonucleoprotein complex	cellular_component	8491	21	243	1	0.456913	0.464874	['RTO4_10259']
GO:0016021	integral component of membrane	cellular_component	8491	21	1044	3	0.486806	0.494425	['RTO4_11990', 'RTO4_15423', 'RTO4_16799']
GO:0006412	translation	biological_process	8491	21	267	1	0.489189	0.495983	['RTO4_16799']
GO:0005783	endoplasmic reticulum	cellular_component	8491	21	678	2	0.508601	0.514771	['RTO4_14061', 'RTO4_14245']
GO:0005774	vacuolar membrane	cellular_component	8491	21	284	1	0.510937	0.51624	['RTO4_10811']
GO:0005575	cellular_component	cellular_component	8491	21	1484	4	0.513294	0.517727	['RTO4_10259', 'RTO4_10811', 'RTO4_12955', 'RTO4_14002']
GO:0008150	biological_process	biological_process	8491	21	1390	3	0.692188	0.696962	['RTO4_10069', 'RTO4_10218', 'RTO4_12955']
GO:0003677	DNA binding	molecular_function	8491	21	484	1	0.708874	0.712535	['RTO4_11412']
GO:0005794	Golgi apparatus	cellular_component	8491	21	527	1	0.740039	0.742582	['RTO4_16778']
GO:0005634	nucleus	cellular_component	8491	21	2483	5	0.780448	0.781787	['RTO4_9457', 'RTO4_10259', 'RTO4_14809', 'RTO4_15423', 'RTO4_16778']
GO:0016787	hydrolase activity	molecular_function	8491	21	640	1	0.807508	0.807508	['RTO4_15423']

## Sheet: FA2
GO term	Description	Namespace	Genome Length	List Length	Members in Genome	Members in List	pVal	Adjusted pVal	Gene IDs
GO:0006091	generation of precursor metabolites and energy	biological_process	8491	27	61	5	1.15807e-06	0.000943824	['RTO4_9596', 'RTO4_11317', 'RTO4_12594', 'RTO4_12742', 'RTO4_15758']
GO:0009932	cell tip growth	biological_process	8491	27	6	2	0.000144927	0.0419297	['RTO4_8512', 'RTO4_15484']
GO:0022604	regulation of cell morphogenesis	biological_process	8491	27	7	2	0.000202499	0.0419297	['RTO4_11787', 'RTO4_15484']
GO:0001934	positive regulation of protein phosphorylation	biological_process	8491	27	46	3	0.000397395	0.0419297	['RTO4_9107', 'RTO4_11787', 'RTO4_15484']
GO:0052890	oxidoreductase activity, acting on the CH-CH group of donors, with a flavin as acceptor	molecular_function	8491	27	10	2	0.000431379	0.0419297	['RTO4_10408', 'RTO4_12742']
GO:0005978	glycogen biosynthetic process	biological_process	8491	27	11	2	0.000526207	0.0419297	['RTO4_9596', 'RTO4_12594']
GO:0016559	peroxisome fission	biological_process	8491	27	13	2	0.000743334	0.0419297	['RTO4_8673', 'RTO4_12742']
GO:0043169	cation binding	molecular_function	8491	27	14	2	0.000865524	0.0419297	['RTO4_10999', 'RTO4_12594']
GO:0003995	acyl-CoA dehydrogenase activity	molecular_function	8491	27	15	2	0.000996724	0.0419297	['RTO4_10408', 'RTO4_12742']
GO:0050885	neuromuscular process controlling balance	biological_process	8491	27	16	2	0.00113688	0.0419297	['RTO4_11787', 'RTO4_15484']
GO:0033539	fatty acid beta-oxidation using acyl-CoA dehydrogenase	biological_process	8491	27	16	2	0.00113688	0.0419297	['RTO4_10408', 'RTO4_12742']
GO:0019933	cAMP-mediated signaling	biological_process	8491	27	16	2	0.00113688	0.0419297	['RTO4_10010', 'RTO4_11787']
GO:0005977	glycogen metabolic process	biological_process	8491	27	18	2	0.00144385	0.0419297	['RTO4_9596', 'RTO4_12594']
GO:0016757	transferase activity, transferring glycosyl groups	molecular_function	8491	27	73	3	0.00153777	0.0419297	['RTO4_8372', 'RTO4_9596', 'RTO4_12594']
GO:0045859	regulation of protein kinase activity	biological_process	8491	27	19	2	0.00161056	0.0419297	['RTO4_9107', 'RTO4_15484']
GO:0021762	substantia nigra development	biological_process	8491	27	19	2	0.00161056	0.0419297	['RTO4_11317', 'RTO4_15484']
GO:0032147	activation of protein kinase activity	biological_process	8491	27	20	2	0.001786	0.0419297	['RTO4_9107', 'RTO4_15484']
GO:0035556	intracellular signal transduction	biological_process	8491	27	79	3	0.00193054	0.0419297	['RTO4_9107', 'RTO4_15484', 'RTO4_16771']
GO:0000062	fatty-acyl-CoA binding	molecular_function	8491	27	21	2	0.00197014	0.0419297	['RTO4_10408', 'RTO4_12742']
GO:0001932	regulation of protein phosphorylation	biological_process	8491	27	21	2	0.00197014	0.0419297	['RTO4_10010', 'RTO4_15484']
GO:0007391	dorsal closure	biological_process	8491	27	22	2	0.00216291	0.0419297	['RTO4_10999', 'RTO4_15484']
GO:0055088	lipid homeostasis	biological_process	8491	27	22	2	0.00216291	0.0419297	['RTO4_10408', 'RTO4_12742']
GO:0016627	oxidoreductase activity, acting on the CH-CH group of donors	molecular_function	8491	27	22	2	0.00216291	0.0419297	['RTO4_10408', 'RTO4_12742']
GO:0031505	fungal-type cell wall organization	biological_process	8491	27	90	3	0.00280209	0.0419297	['RTO4_8512', 'RTO4_10999', 'RTO4_11787']
GO:0003824	catalytic activity	molecular_function	8491	27	468	6	0.00298061	0.0419297	['RTO4_8372', 'RTO4_9596', 'RTO4_10205', 'RTO4_10999', 'RTO4_11787', 'RTO4_12594']
GO:1901562	response to paraquat	biological_process	8491	27	1	1	0.00317984	0.0419297	['RTO4_10999']
GO:1901584	tetrapeptide transmembrane transporter activity	molecular_function	8491	27	1	1	0.00317984	0.0419297	['RTO4_13539']
GO:0051515	positive regulation of monopolar cell growth	biological_process	8491	27	1	1	0.00317984	0.0419297	['RTO4_13539']
GO:1902856	negative regulation of non-motile cilium assembly	biological_process	8491	27	1	1	0.00317984	0.0419297	['RTO4_16771']
GO:0036347	glutathione import into cell	biological_process	8491	27	1	1	0.00317984	0.0419297	['RTO4_13539']
GO:0009187	cyclic nucleotide metabolic process	biological_process	8491	27	1	1	0.00317984	0.0419297	['RTO4_11787']
GO:0061708	tRNA-5-taurinomethyluridine 2-sulfurtransferase	molecular_function	8491	27	1	1	0.00317984	0.0419297	['RTO4_15389']
GO:0017061	S-methyl-5-thioadenosine phosphorylase activity	molecular_function	8491	27	1	1	0.00317984	0.0419297	['RTO4_8372']
GO:0061547	glycogen synthase activity, transferring glucose-1-phosphate	molecular_function	8491	27	1	1	0.00317984	0.0419297	['RTO4_9596']
GO:0070303	negative regulation of stress-activated protein kinase signaling cascade	biological_process	8491	27	1	1	0.00317984	0.0419297	['RTO4_10999']
GO:0004466	long-chain-acyl-CoA dehydrogenase activity	molecular_function	8491	27	1	1	0.00317984	0.0419297	['RTO4_10408']
GO:1901583	tetrapeptide transmembrane transport	biological_process	8491	27	1	1	0.00317984	0.0419297	['RTO4_13539']
GO:0070792	Hulle cell development	biological_process	8491	27	1	1	0.00317984	0.0419297	['RTO4_16771']
GO:0046058	cAMP metabolic process	biological_process	8491	27	1	1	0.00317984	0.0419297	['RTO4_11787']
GO:0004373	glycogen (starch) synthase activity	molecular_function	8491	27	1	1	0.00317984	0.0419297	['RTO4_9596']
GO:0042073	intraciliary transport	biological_process	8491	27	1	1	0.00317984	0.0419297	['RTO4_16771']
GO:0070809	negative regulation of Hulle cell development	biological_process	8491	27	1	1	0.00317984	0.0419297	['RTO4_16771']
GO:0090032	negative regulation of steroid hormone biosynthetic process	biological_process	8491	27	1	1	0.00317984	0.0419297	['RTO4_11787']
GO:0043265	ectoplasm	cellular_component	8491	27	1	1	0.00317984	0.0419297	['RTO4_9596']
GO:0003844	1,4-alpha-glucan branching enzyme activity	molecular_function	8491	27	1	1	0.00317984	0.0419297	['RTO4_12594']
GO:0035720	intraciliary anterograde transport	biological_process	8491	27	1	1	0.00317984	0.0419297	['RTO4_16771']
GO:0005891	voltage-gated calcium channel complex	cellular_component	8491	27	1	1	0.00317984	0.0419297	['RTO4_10999']
GO:1900240	negative regulation of phenotypic switching	biological_process	8491	27	1	1	0.00317984	0.0419297	['RTO4_11787']
GO:1990799	mitochondrial tRNA wobble position uridine thiolation	biological_process	8491	27	1	1	0.00317984	0.0419297	['RTO4_15389']
GO:0035106	operant conditioning	biological_process	8491	27	1	1	0.00317984	0.0419297	['RTO4_11787']
GO:0009405	pathogenesis	biological_process	8491	27	200	4	0.00342738	0.0419297	['RTO4_10999', 'RTO4_11787', 'RTO4_13399', 'RTO4_15484']
GO:0005575	cellular_component	cellular_component	8491	27	1484	11	0.00378117	0.0419297	['RTO4_8372', 'RTO4_8381', 'RTO4_8667', 'RTO4_9107', 'RTO4_10408', 'RTO4_10999', 'RTO4_11787', 'RTO4_13539', 'RTO4_14567', 'RTO4_15484', 'RTO4_16771']
GO:0009055	electron carrier activity	molecular_function	8491	27	103	3	0.00410393	0.0419297	['RTO4_10205', 'RTO4_10408', 'RTO4_12742']
GO:0045893	positive regulation of transcription, DNA-templated	biological_process	8491	27	106	3	0.00444855	0.0419297	['RTO4_9107', 'RTO4_10999', 'RTO4_15484']
GO:0048315	conidium formation	biological_process	8491	27	107	3	0.00456722	0.0419297	['RTO4_8512', 'RTO4_11787', 'RTO4_16771']
GO:0007165	signal transduction	biological_process	8491	27	224	4	0.00513599	0.0419297	['RTO4_11787', 'RTO4_13399', 'RTO4_15484', 'RTO4_16771']
GO:0004674	protein serine/threonine kinase activity	molecular_function	8491	27	115	3	0.00558626	0.0419297	['RTO4_9107', 'RTO4_14567', 'RTO4_16771']
GO:0055114	oxidation-reduction process	biological_process	8491	27	539	6	0.0059844	0.0419297	['RTO4_10010', 'RTO4_10205', 'RTO4_10408', 'RTO4_11317', 'RTO4_12742', 'RTO4_15758']
GO:0060446	branching involved in open tracheal system development	biological_process	8491	27	2	1	0.00634994	0.0419297	['RTO4_15484']
GO:1904948	midbrain dopaminergic neuron differentiation	biological_process	8491	27	2	1	0.00634994	0.0419297	['RTO4_15484']
GO:0045678	positive regulation of R7 cell differentiation	biological_process	8491	27	2	1	0.00634994	0.0419297	['RTO4_10999']
GO:0060661	submandibular salivary gland formation	biological_process	8491	27	2	1	0.00634994	0.0419297	['RTO4_15484']
GO:0032707	negative regulation of interleukin-23 production	biological_process	8491	27	2	1	0.00634994	0.0419297	['RTO4_15484']
GO:0033630	positive regulation of cell adhesion mediated by integrin	biological_process	8491	27	2	1	0.00634994	0.0419297	['RTO4_15484']
GO:0035567	non-canonical Wnt signaling pathway	biological_process	8491	27	2	1	0.00634994	0.0419297	['RTO4_15484']
GO:0060753	regulation of mast cell chemotaxis	biological_process	8491	27	2	1	0.00634994	0.0419297	['RTO4_15484']
GO:0007396	suture of dorsal opening	biological_process	8491	27	2	1	0.00634994	0.0419297	['RTO4_15484']
GO:0036176	response to neutral pH	biological_process	8491	27	2	1	0.00634994	0.0419297	['RTO4_11787']
GO:0045271	respiratory chain complex I	cellular_component	8491	27	2	1	0.00634994	0.0419297	['RTO4_10010']
GO:0045216	cell-cell junction organization	biological_process	8491	27	2	1	0.00634994	0.0419297	['RTO4_15484']
GO:0061415	negative regulation of transcription from RNA polymerase II promoter by a nonfermentable carbon source	biological_process	8491	27	2	1	0.00634994	0.0419297	['RTO4_13399']
GO:0035624	receptor transactivation	biological_process	8491	27	2	1	0.00634994	0.0419297	['RTO4_15484']
GO:0060684	epithelial-mesenchymal cell signaling	biological_process	8491	27	2	1	0.00634994	0.0419297	['RTO4_15484']
GO:0035320	imaginal disc-derived wing hair site selection	biological_process	8491	27	2	1	0.00634994	0.0419297	['RTO4_15484']
GO:1902622	regulation of neutrophil migration	biological_process	8491	27	2	1	0.00634994	0.0419297	['RTO4_15484']
GO:0006499	N-terminal protein myristoylation	biological_process	8491	27	2	1	0.00634994	0.0419297	['RTO4_10999']
GO:0034191	apolipoprotein A-I receptor binding	molecular_function	8491	27	2	1	0.00634994	0.0419297	['RTO4_15484']
GO:0016335	morphogenesis of larval imaginal disc epithelium	biological_process	8491	27	2	1	0.00634994	0.0419297	['RTO4_15484']
GO:0048869	cellular developmental process	biological_process	8491	27	2	1	0.00634994	0.0419297	['RTO4_11787']
GO:0005982	starch metabolic process	biological_process	8491	27	2	1	0.00634994	0.0419297	['RTO4_12594']
GO:0048846	axon extension involved in axon guidance	biological_process	8491	27	2	1	0.00634994	0.0419297	['RTO4_15484']
GO:0007516	hemocyte development	biological_process	8491	27	2	1	0.00634994	0.0419297	['RTO4_15484']
GO:0033192	calmodulin-dependent protein phosphatase activity	molecular_function	8491	27	2	1	0.00634994	0.0419297	['RTO4_10999']
GO:0048664	neuron fate determination	biological_process	8491	27	2	1	0.00634994	0.0419297	['RTO4_15484']
GO:0010991	negative regulation of SMAD protein complex assembly	biological_process	8491	27	2	1	0.00634994	0.0419297	['RTO4_10999']
GO:0048615	embryonic anterior midgut (ectodermal) morphogenesis	biological_process	8491	27	2	1	0.00634994	0.0419297	['RTO4_15484']
GO:0017099	very-long-chain-acyl-CoA dehydrogenase activity	molecular_function	8491	27	2	1	0.00634994	0.0419297	['RTO4_10408']
GO:1902669	positive regulation of axon guidance	biological_process	8491	27	2	1	0.00634994	0.0419297	['RTO4_15484']
GO:0015388	potassium uptake transmembrane transporter activity	molecular_function	8491	27	2	1	0.00634994	0.0419297	['RTO4_12372']
GO:0046909	intermembrane transport	biological_process	8491	27	2	1	0.00634994	0.0419297	['RTO4_15484']
GO:0032951	regulation of beta-glucan biosynthetic process	biological_process	8491	27	2	1	0.00634994	0.0419297	['RTO4_15484']
GO:0014041	regulation of neuron maturation	biological_process	8491	27	2	1	0.00634994	0.0419297	['RTO4_15484']
GO:0035318	imaginal disc-derived wing hair outgrowth	biological_process	8491	27	2	1	0.00634994	0.0419297	['RTO4_15484']
GO:0035673	oligopeptide transmembrane transporter activity	molecular_function	8491	27	2	1	0.00634994	0.0419297	['RTO4_13539']
GO:0048532	anatomical structure arrangement	biological_process	8491	27	2	1	0.00634994	0.0419297	['RTO4_15484']
GO:0051450	myoblast proliferation	biological_process	8491	27	2	1	0.00634994	0.0419297	['RTO4_15484']
GO:0060263	regulation of respiratory burst	biological_process	8491	27	2	1	0.00634994	0.0419297	['RTO4_15484']
GO:0021831	embryonic olfactory bulb interneuron precursor migration	biological_process	8491	27	2	1	0.00634994	0.0419297	['RTO4_15484']
GO:0070991	medium-chain-acyl-CoA dehydrogenase activity	molecular_function	8491	27	2	1	0.00634994	0.0419297	['RTO4_10408']
GO:0071542	dopaminergic neuron differentiation	biological_process	8491	27	2	1	0.00634994	0.0419297	['RTO4_15484']
GO:0021894	cerebral cortex GABAergic interneuron development	biological_process	8491	27	2	1	0.00634994	0.0419297	['RTO4_15484']
GO:0071593	lymphocyte aggregation	biological_process	8491	27	2	1	0.00634994	0.0419297	['RTO4_15484']
GO:0071907	determination of digestive tract left/right asymmetry	biological_process	8491	27	2	1	0.00634994	0.0419297	['RTO4_15484']
GO:0031274	positive regulation of pseudopodium assembly	biological_process	8491	27	2	1	0.00634994	0.0419297	['RTO4_15484']
GO:0004114	3',5'-cyclic-nucleotide phosphodiesterase activity	molecular_function	8491	27	2	1	0.00634994	0.0419297	['RTO4_11787']
GO:0003334	keratinocyte development	biological_process	8491	27	2	1	0.00634994	0.0419297	['RTO4_15484']
GO:0003161	cardiac conduction system development	biological_process	8491	27	2	1	0.00634994	0.0419297	['RTO4_15484']
GO:2001141	regulation of RNA biosynthetic process	biological_process	8491	27	2	1	0.00634994	0.0419297	['RTO4_15484']
GO:0004115	3',5'-cyclic-AMP phosphodiesterase activity	molecular_function	8491	27	2	1	0.00634994	0.0419297	['RTO4_11787']
GO:0000322	storage vacuole	cellular_component	8491	27	2	1	0.00634994	0.0419297	['RTO4_15484']
GO:0021799	cerebral cortex radially oriented cell migration	biological_process	8491	27	2	1	0.00634994	0.0419297	['RTO4_15484']
GO:0004645	phosphorylase activity	molecular_function	8491	27	2	1	0.00634994	0.0419297	['RTO4_8372']
GO:0090103	cochlea morphogenesis	biological_process	8491	27	2	1	0.00634994	0.0419297	['RTO4_15484']
GO:0097628	distal tip cell migration	biological_process	8491	27	2	1	0.00634994	0.0419297	['RTO4_15484']
GO:0005427	proton-dependent oligopeptide secondary active transmembrane transporter activity	molecular_function	8491	27	2	1	0.00634994	0.0419297	['RTO4_13539']
GO:0036336	dendritic cell migration	biological_process	8491	27	2	1	0.00634994	0.0419297	['RTO4_15484']
GO:0042347	negative regulation of NF-kappaB import into nucleus	biological_process	8491	27	2	1	0.00634994	0.0419297	['RTO4_10999']
GO:0002118	aggressive behavior	biological_process	8491	27	2	1	0.00634994	0.0419297	['RTO4_15484']
GO:0071329	cellular response to sucrose stimulus	biological_process	8491	27	2	1	0.00634994	0.0419297	['RTO4_9596']
GO:0071338	positive regulation of hair follicle cell proliferation	biological_process	8491	27	2	1	0.00634994	0.0419297	['RTO4_15484']
GO:0031424	keratinization	biological_process	8491	27	2	1	0.00634994	0.0419297	['RTO4_15484']
GO:0002551	mast cell chemotaxis	biological_process	8491	27	2	1	0.00634994	0.0419297	['RTO4_15484']
GO:0002433	immune response-regulating cell surface receptor signaling pathway involved in phagocytosis	biological_process	8491	27	2	1	0.00634994	0.0419297	['RTO4_15484']
GO:0030428	cell septum	cellular_component	8491	27	38	2	0.00637949	0.0419297	['RTO4_8512', 'RTO4_15484']
GO:0070469	respiratory chain	cellular_component	8491	27	39	2	0.0067112	0.0428227	['RTO4_10010', 'RTO4_15758']
GO:0006635	fatty acid beta-oxidation	biological_process	8491	27	39	2	0.0067112	0.0428227	['RTO4_10408', 'RTO4_12742']
GO:0032153	cell division site	cellular_component	8491	27	126	3	0.00719558	0.0428227	['RTO4_9107', 'RTO4_12372', 'RTO4_15484']
GO:0005777	peroxisome	cellular_component	8491	27	127	3	0.00735414	0.0428227	['RTO4_10408', 'RTO4_12742', 'RTO4_13539']
GO:0042995	cell projection	cellular_component	8491	27	131	3	0.00800921	0.0428227	['RTO4_9107', 'RTO4_15484', 'RTO4_16771']
GO:0006351	transcription, DNA-templated	biological_process	8491	27	408	5	0.00840054	0.0428227	['RTO4_9107', 'RTO4_9836', 'RTO4_13399', 'RTO4_15484', 'RTO4_16771']
GO:1902600	hydrogen ion transmembrane transport	biological_process	8491	27	46	2	0.00924669	0.0428227	['RTO4_11317', 'RTO4_15758']
GO:0016594	glycine binding	molecular_function	8491	27	3	1	0.00951033	0.0428227	['RTO4_10205']
GO:0051246	regulation of protein metabolic process	biological_process	8491	27	3	1	0.00951033	0.0428227	['RTO4_15484']
GO:0001954	positive regulation of cell-matrix adhesion	biological_process	8491	27	3	1	0.00951033	0.0428227	['RTO4_15484']
GO:0016402	pristanoyl-CoA oxidase activity	molecular_function	8491	27	3	1	0.00951033	0.0428227	['RTO4_12742']
GO:0007617	mating behavior	biological_process	8491	27	3	1	0.00951033	0.0428227	['RTO4_15484']
GO:0050764	regulation of phagocytosis	biological_process	8491	27	3	1	0.00951033	0.0428227	['RTO4_15484']
GO:0033791	3alpha,7alpha,12alpha-trihydroxy-5beta-cholestanoyl-CoA 24-hydroxylase activity	molecular_function	8491	27	3	1	0.00951033	0.0428227	['RTO4_12742']
GO:0061762	CAMKK-AMPK signaling cascade	biological_process	8491	27	3	1	0.00951033	0.0428227	['RTO4_9107']
GO:0006857	oligopeptide transport	biological_process	8491	27	3	1	0.00951033	0.0428227	['RTO4_13539']
GO:0045200	establishment of neuroblast polarity	biological_process	8491	27	3	1	0.00951033	0.0428227	['RTO4_15484']
GO:0099563	modification of synaptic structure	biological_process	8491	27	3	1	0.00951033	0.0428227	['RTO4_15484']
GO:0007394	dorsal closure, elongation of leading edge cells	biological_process	8491	27	3	1	0.00951033	0.0428227	['RTO4_15484']
GO:0097206	nephrocyte filtration	biological_process	8491	27	3	1	0.00951033	0.0428227	['RTO4_15484']
GO:0097178	ruffle assembly	biological_process	8491	27	3	1	0.00951033	0.0428227	['RTO4_15484']
GO:0045819	positive regulation of glycogen catabolic process	biological_process	8491	27	3	1	0.00951033	0.0428227	['RTO4_9596']
GO:0031103	axon regeneration	biological_process	8491	27	3	1	0.00951033	0.0428227	['RTO4_15484']
GO:0035721	intraciliary retrograde transport	biological_process	8491	27	3	1	0.00951033	0.0428227	['RTO4_16771']
GO:0030225	macrophage differentiation	biological_process	8491	27	3	1	0.00951033	0.0428227	['RTO4_15484']
GO:0007164	establishment of tissue polarity	biological_process	8491	27	3	1	0.00951033	0.0428227	['RTO4_15484']
GO:0090135	actin filament branching	biological_process	8491	27	3	1	0.00951033	0.0428227	['RTO4_15484']
GO:0015198	oligopeptide transporter activity	molecular_function	8491	27	3	1	0.00951033	0.0428227	['RTO4_13539']
GO:0010310	regulation of hydrogen peroxide metabolic process	biological_process	8491	27	3	1	0.00951033	0.0428227	['RTO4_15484']
GO:0043552	positive regulation of phosphatidylinositol 3-kinase activity	biological_process	8491	27	3	1	0.00951033	0.0428227	['RTO4_15484']
GO:0035025	positive regulation of Rho protein signal transduction	biological_process	8491	27	3	1	0.00951033	0.0428227	['RTO4_15484']
GO:1902463	protein localization to cell leading edge	biological_process	8491	27	3	1	0.00951033	0.0428227	['RTO4_15484']
GO:0046529	imaginal disc fusion, thorax closure	biological_process	8491	27	3	1	0.00951033	0.0428227	['RTO4_10999']
GO:1900194	negative regulation of oocyte maturation	biological_process	8491	27	3	1	0.00951033	0.0428227	['RTO4_11787']
GO:0035672	oligopeptide transmembrane transport	biological_process	8491	27	3	1	0.00951033	0.0428227	['RTO4_13539']
GO:0060789	hair follicle placode formation	biological_process	8491	27	3	1	0.00951033	0.0428227	['RTO4_15484']
GO:0006198	cAMP catabolic process	biological_process	8491	27	3	1	0.00951033	0.0428227	['RTO4_11787']
GO:0060091	kinocilium	cellular_component	8491	27	3	1	0.00951033	0.0428227	['RTO4_15484']
GO:0060178	regulation of exocyst localization	biological_process	8491	27	3	1	0.00951033	0.0428227	['RTO4_15484']
GO:0010593	negative regulation of lamellipodium assembly	biological_process	8491	27	3	1	0.00951033	0.0428227	['RTO4_15484']
GO:0060501	positive regulation of epithelial cell proliferation involved in lung morphogenesis	biological_process	8491	27	3	1	0.00951033	0.0428227	['RTO4_15484']
GO:0004112	cyclic-nucleotide phosphodiesterase activity	molecular_function	8491	27	3	1	0.00951033	0.0428227	['RTO4_11787']
GO:0070903	mitochondrial tRNA thio-modification	biological_process	8491	27	3	1	0.00951033	0.0428227	['RTO4_15389']
GO:0032688	negative regulation of interferon-beta production	biological_process	8491	27	3	1	0.00951033	0.0428227	['RTO4_10999']
GO:0019464	glycine decarboxylation via glycine cleavage system	biological_process	8491	27	3	1	0.00951033	0.0428227	['RTO4_10205']
GO:0051963	regulation of synapse assembly	biological_process	8491	27	3	1	0.00951033	0.0428227	['RTO4_15484']
GO:1990573	potassium ion import across plasma membrane	biological_process	8491	27	3	1	0.00951033	0.0428227	['RTO4_12372']
GO:0032970	regulation of actin filament-based process	biological_process	8491	27	3	1	0.00951033	0.0428227	['RTO4_15484']
GO:0071244	cellular response to carbon dioxide	biological_process	8491	27	3	1	0.00951033	0.0428227	['RTO4_11787']
GO:0008078	mesodermal cell migration	biological_process	8491	27	3	1	0.00951033	0.0428227	['RTO4_15484']
GO:0032488	Cdc42 protein signal transduction	biological_process	8491	27	3	1	0.00951033	0.0428227	['RTO4_15484']
GO:1900435	negative regulation of filamentous growth of a population of unicellular organisms in response to starvation	biological_process	8491	27	3	1	0.00951033	0.0428227	['RTO4_11787']
GO:0061091	regulation of phospholipid translocation	biological_process	8491	27	3	1	0.00951033	0.0428227	['RTO4_13539']
GO:1900744	regulation of p38MAPK cascade	biological_process	8491	27	3	1	0.00951033	0.0428227	['RTO4_10999']
GO:0061414	positive regulation of transcription from RNA polymerase II promoter by a nonfermentable carbon source	biological_process	8491	27	3	1	0.00951033	0.0428227	['RTO4_13399']
GO:0002040	sprouting angiogenesis	biological_process	8491	27	3	1	0.00951033	0.0428227	['RTO4_15484']
GO:0002093	auditory receptor cell morphogenesis	biological_process	8491	27	3	1	0.00951033	0.0428227	['RTO4_15484']
GO:0071470	cellular response to osmotic stress	biological_process	8491	27	47	2	0.00963883	0.0431629	['RTO4_8512', 'RTO4_10999']
GO:0016740	transferase activity	molecular_function	8491	27	598	6	0.00983808	0.0438144	['RTO4_8372', 'RTO4_9107', 'RTO4_9596', 'RTO4_12594', 'RTO4_15389', 'RTO4_16771']
GO:0004672	protein kinase activity	molecular_function	8491	27	144	3	0.0103723	0.0452577	['RTO4_9107', 'RTO4_14567', 'RTO4_16771']
GO:0001411	hyphal tip	cellular_component	8491	27	50	2	0.0108591	0.0452577	['RTO4_8512', 'RTO4_15484']
GO:0046983	protein dimerization activity	molecular_function	8491	27	50	2	0.0108591	0.0452577	['RTO4_10205', 'RTO4_15484']
GO:0005739	mitochondrion	cellular_component	8491	27	1249	9	0.0120829	0.0452577	['RTO4_9596', 'RTO4_10010', 'RTO4_10205', 'RTO4_10408', 'RTO4_10999', 'RTO4_11317', 'RTO4_12742', 'RTO4_15389', 'RTO4_15758']
GO:0007507	heart development	biological_process	8491	27	54	2	0.0125867	0.0452577	['RTO4_9596', 'RTO4_16771']
GO:0046847	filopodium assembly	biological_process	8491	27	4	1	0.012661	0.0452577	['RTO4_15484']
GO:0007119	budding cell isotropic bud growth	biological_process	8491	27	4	1	0.012661	0.0452577	['RTO4_15484']
GO:2000222	positive regulation of pseudohyphal growth	biological_process	8491	27	4	1	0.012661	0.0452577	['RTO4_15484']
GO:1904059	regulation of locomotor rhythm	biological_process	8491	27	4	1	0.012661	0.0452577	['RTO4_15484']
GO:0010762	regulation of fibroblast migration	biological_process	8491	27	4	1	0.012661	0.0452577	['RTO4_15484']
GO:0000173	inactivation of MAPK activity involved in osmosensory signaling pathway	biological_process	8491	27	4	1	0.012661	0.0452577	['RTO4_10999']
GO:0004375	glycine dehydrogenase (decarboxylating) activity	molecular_function	8491	27	4	1	0.012661	0.0452577	['RTO4_10205']
GO:0045453	bone resorption	biological_process	8491	27	4	1	0.012661	0.0452577	['RTO4_15484']
GO:0035970	peptidyl-threonine dephosphorylation	biological_process	8491	27	4	1	0.012661	0.0452577	['RTO4_10999']
GO:0045618	positive regulation of keratinocyte differentiation	biological_process	8491	27	4	1	0.012661	0.0452577	['RTO4_15484']
GO:0090136	epithelial cell-cell adhesion	biological_process	8491	27	4	1	0.012661	0.0452577	['RTO4_15484']
GO:1900432	negative regulation of filamentous growth of a population of unicellular organisms in response to heat	biological_process	8491	27	4	1	0.012661	0.0452577	['RTO4_11787']
GO:0010810	regulation of cell-substrate adhesion	biological_process	8491	27	4	1	0.012661	0.0452577	['RTO4_15484']
GO:0030522	intracellular receptor signaling pathway	biological_process	8491	27	4	1	0.012661	0.0452577	['RTO4_15484']
GO:0007390	germ-band shortening	biological_process	8491	27	4	1	0.012661	0.0452577	['RTO4_15484']
GO:0090023	positive regulation of neutrophil chemotaxis	biological_process	8491	27	4	1	0.012661	0.0452577	['RTO4_15484']
GO:0031256	leading edge membrane	cellular_component	8491	27	4	1	0.012661	0.0452577	['RTO4_15484']
GO:0043497	regulation of protein heterodimerization activity	biological_process	8491	27	4	1	0.012661	0.0452577	['RTO4_15484']
GO:0051668	localization within membrane	biological_process	8491	27	4	1	0.012661	0.0452577	['RTO4_15484']
GO:0035948	positive regulation of gluconeogenesis by positive regulation of transcription from RNA polymerase II promoter	biological_process	8491	27	4	1	0.012661	0.0452577	['RTO4_13399']
GO:0005960	glycine cleavage complex	cellular_component	8491	27	4	1	0.012661	0.0452577	['RTO4_10205']
GO:1903599	positive regulation of mitophagy	biological_process	8491	27	4	1	0.012661	0.0452577	['RTO4_9107']
GO:0050687	negative regulation of defense response to virus	biological_process	8491	27	4	1	0.012661	0.0452577	['RTO4_10999']
GO:0033563	dorsal/ventral axon guidance	biological_process	8491	27	4	1	0.012661	0.0452577	['RTO4_15484']
GO:0051835	positive regulation of synapse structural plasticity	biological_process	8491	27	4	1	0.012661	0.0452577	['RTO4_15484']
GO:0043458	ethanol biosynthetic process involved in glucose fermentation to ethanol	biological_process	8491	27	4	1	0.012661	0.0452577	['RTO4_15484']
GO:0042129	regulation of T cell proliferation	biological_process	8491	27	4	1	0.012661	0.0452577	['RTO4_15484']
GO:0070412	R-SMAD binding	molecular_function	8491	27	4	1	0.012661	0.0452577	['RTO4_10999']
GO:0071521	Cdc42 GTPase complex	cellular_component	8491	27	4	1	0.012661	0.0452577	['RTO4_15484']
GO:0032955	regulation of barrier septum assembly	biological_process	8491	27	4	1	0.012661	0.0452577	['RTO4_15484']
GO:0031384	regulation of initiation of mating projection growth	biological_process	8491	27	4	1	0.012661	0.0452577	['RTO4_15484']
GO:0097575	lateral cell cortex	cellular_component	8491	27	4	1	0.012661	0.0452577	['RTO4_15484']
GO:0032793	positive regulation of CREB transcription factor activity	biological_process	8491	27	4	1	0.012661	0.0452577	['RTO4_9107']
GO:0044088	regulation of vacuole organization	biological_process	8491	27	4	1	0.012661	0.0452577	['RTO4_13539']
GO:0072384	organelle transport along microtubule	biological_process	8491	27	4	1	0.012661	0.0452577	['RTO4_15484']
GO:0048261	negative regulation of receptor-mediated endocytosis	biological_process	8491	27	4	1	0.012661	0.0452577	['RTO4_15484']
GO:0030517	negative regulation of axon extension	biological_process	8491	27	4	1	0.012661	0.0452577	['RTO4_10999']
GO:1902935	protein localization to septin ring	biological_process	8491	27	4	1	0.012661	0.0452577	['RTO4_9107']
GO:0048747	muscle fiber development	biological_process	8491	27	4	1	0.012661	0.0452577	['RTO4_15484']
GO:0042710	biofilm formation	biological_process	8491	27	4	1	0.012661	0.0452577	['RTO4_10999']
GO:0047485	protein N-terminus binding	molecular_function	8491	27	55	2	0.0130362	0.0461935	['RTO4_12742', 'RTO4_15484']
GO:0000902	cell morphogenesis	biological_process	8491	27	55	2	0.0130362	0.0461935	['RTO4_9107', 'RTO4_15484']
GO:0005743	mitochondrial inner membrane	cellular_component	8491	27	300	4	0.0141088	0.0497247	['RTO4_10010', 'RTO4_10408', 'RTO4_11317', 'RTO4_15758']
GO:0016491	oxidoreductase activity	molecular_function	8491	27	469	5	0.0147994	0.0497247	['RTO4_10010', 'RTO4_10205', 'RTO4_10408', 'RTO4_11317', 'RTO4_12742']
GO:0036180	filamentous growth of a population of unicellular organisms in response to biotic stimulus	biological_process	8491	27	166	3	0.015213	0.0497247	['RTO4_11787', 'RTO4_13399', 'RTO4_15484']
GO:0006468	protein phosphorylation	biological_process	8491	27	168	3	0.0157068	0.0497247	['RTO4_9107', 'RTO4_14567', 'RTO4_16771']
GO:0007426	tracheal outgrowth, open tracheal system	biological_process	8491	27	5	1	0.0158021	0.0497247	['RTO4_15484']
GO:0043067	regulation of programmed cell death	biological_process	8491	27	5	1	0.0158021	0.0497247	['RTO4_16771']
GO:0043304	regulation of mast cell degranulation	biological_process	8491	27	5	1	0.0158021	0.0497247	['RTO4_15484']
GO:1902716	cell cortex of growing cell tip	cellular_component	8491	27	5	1	0.0158021	0.0497247	['RTO4_15484']
GO:0039694	viral RNA genome replication	biological_process	8491	27	5	1	0.0158021	0.0497247	['RTO4_15484']
GO:0033157	regulation of intracellular protein transport	biological_process	8491	27	5	1	0.0158021	0.0497247	['RTO4_15484']
GO:0003997	acyl-CoA oxidase activity	molecular_function	8491	27	5	1	0.0158021	0.0497247	['RTO4_12742']
GO:1904070	ascaroside biosynthetic process	biological_process	8491	27	5	1	0.0158021	0.0497247	['RTO4_12742']
GO:0032228	regulation of synaptic transmission, GABAergic	biological_process	8491	27	5	1	0.0158021	0.0497247	['RTO4_15484']
GO:0051894	positive regulation of focal adhesion assembly	biological_process	8491	27	5	1	0.0158021	0.0497247	['RTO4_15484']
GO:0031996	thioesterase binding	molecular_function	8491	27	5	1	0.0158021	0.0497247	['RTO4_15484']
GO:0016763	transferase activity, transferring pentosyl groups	molecular_function	8491	27	5	1	0.0158021	0.0497247	['RTO4_8372']
GO:0016601	Rac protein signal transduction	biological_process	8491	27	5	1	0.0158021	0.0497247	['RTO4_15484']
GO:0006166	purine ribonucleoside salvage	biological_process	8491	27	5	1	0.0158021	0.0497247	['RTO4_8372']
GO:0016401	palmitoyl-CoA oxidase activity	molecular_function	8491	27	5	1	0.0158021	0.0497247	['RTO4_12742']
GO:0007395	dorsal closure, spreading of leading edge cells	biological_process	8491	27	5	1	0.0158021	0.0497247	['RTO4_15484']
GO:2000189	positive regulation of cholesterol homeostasis	biological_process	8491	27	5	1	0.0158021	0.0497247	['RTO4_12742']
GO:0003382	epithelial cell morphogenesis	biological_process	8491	27	5	1	0.0158021	0.0497247	['RTO4_15484']
GO:0071482	cellular response to light stimulus	biological_process	8491	27	5	1	0.0158021	0.0497247	['RTO4_16771']
GO:0071526	semaphorin-plexin signaling pathway	biological_process	8491	27	5	1	0.0158021	0.0497247	['RTO4_15484']
GO:0048730	epidermis morphogenesis	biological_process	8491	27	5	1	0.0158021	0.0497247	['RTO4_15484']
GO:0000242	pericentriolar material	cellular_component	8491	27	5	1	0.0158021	0.0497247	['RTO4_15484']
GO:0048168	regulation of neuronal synaptic plasticity	biological_process	8491	27	5	1	0.0158021	0.0497247	['RTO4_15484']
GO:0035212	cell competition in a multicellular organism	biological_process	8491	27	5	1	0.0158021	0.0497247	['RTO4_15484']
GO:1905515	non-motile cilium assembly	biological_process	8491	27	5	1	0.0158021	0.0497247	['RTO4_16771']
GO:0030496	midbody	cellular_component	8491	27	61	2	0.0158782	0.049772	['RTO4_15484', 'RTO4_16771']
GO:0030448	hyphal growth	biological_process	8491	27	169	3	0.015957	0.0498275	['RTO4_8512', 'RTO4_15484', 'RTO4_16771']
GO:0071216	cellular response to biotic stimulus	biological_process	8491	27	170	3	0.0162096	0.0504228	['RTO4_11787', 'RTO4_13399', 'RTO4_15484']
GO:0005524	ATP binding	molecular_function	8491	27	681	6	0.017945	0.0526649	['RTO4_8512', 'RTO4_9107', 'RTO4_10205', 'RTO4_14567', 'RTO4_15389', 'RTO4_16771']
GO:0004871	signal transducer activity	molecular_function	8491	27	66	2	0.0184311	0.0526649	['RTO4_10999', 'RTO4_13399']
GO:0032873	negative regulation of stress-activated MAPK cascade	biological_process	8491	27	6	1	0.0189335	0.0526649	['RTO4_10999']
GO:0031069	hair follicle morphogenesis	biological_process	8491	27	6	1	0.0189335	0.0526649	['RTO4_15484']
GO:0035099	hemocyte migration	biological_process	8491	27	6	1	0.0189335	0.0526649	['RTO4_15484']
GO:0031106	septin ring organization	biological_process	8491	27	6	1	0.0189335	0.0526649	['RTO4_15484']
GO:0016199	axon midline choice point recognition	biological_process	8491	27	6	1	0.0189335	0.0526649	['RTO4_15484']
GO:0035011	melanotic encapsulation of foreign target	biological_process	8491	27	6	1	0.0189335	0.0526649	['RTO4_15484']
GO:0030032	lamellipodium assembly	biological_process	8491	27	6	1	0.0189335	0.0526649	['RTO4_15484']
GO:0031562	hyphal tip polarisome	cellular_component	8491	27	6	1	0.0189335	0.0526649	['RTO4_15484']
GO:0031954	positive regulation of protein autophosphorylation	biological_process	8491	27	6	1	0.0189335	0.0526649	['RTO4_9107']
GO:0035010	encapsulation of foreign target	biological_process	8491	27	6	1	0.0189335	0.0526649	['RTO4_15484']
GO:0034446	substrate adhesion-dependent cell spreading	biological_process	8491	27	6	1	0.0189335	0.0526649	['RTO4_15484']
GO:0034332	adherens junction organization	biological_process	8491	27	6	1	0.0189335	0.0526649	['RTO4_15484']
GO:0016783	sulfurtransferase activity	molecular_function	8491	27	6	1	0.0189335	0.0526649	['RTO4_15389']
GO:0031529	ruffle organization	biological_process	8491	27	6	1	0.0189335	0.0526649	['RTO4_15484']
GO:0032391	photoreceptor connecting cilium	cellular_component	8491	27	6	1	0.0189335	0.0526649	['RTO4_16771']
GO:1900026	positive regulation of substrate adhesion-dependent cell spreading	biological_process	8491	27	6	1	0.0189335	0.0526649	['RTO4_15484']
GO:0051647	nucleus localization	biological_process	8491	27	6	1	0.0189335	0.0526649	['RTO4_15484']
GO:0051496	positive regulation of stress fiber assembly	biological_process	8491	27	6	1	0.0189335	0.0526649	['RTO4_15484']
GO:0043709	cell adhesion involved in single-species biofilm formation	biological_process	8491	27	6	1	0.0189335	0.0526649	['RTO4_11787']
GO:0051601	exocyst localization	biological_process	8491	27	6	1	0.0189335	0.0526649	['RTO4_15484']
GO:0007631	feeding behavior	biological_process	8491	27	6	1	0.0189335	0.0526649	['RTO4_15484']
GO:0051988	regulation of attachment of spindle microtubules to kinetochore	biological_process	8491	27	6	1	0.0189335	0.0526649	['RTO4_15484']
GO:0060047	heart contraction	biological_process	8491	27	6	1	0.0189335	0.0526649	['RTO4_15484']
GO:2000370	positive regulation of clathrin-dependent endocytosis	biological_process	8491	27	6	1	0.0189335	0.0526649	['RTO4_15484']
GO:0042758	long-chain fatty acid catabolic process	biological_process	8491	27	6	1	0.0189335	0.0526649	['RTO4_12742']
GO:0097546	ciliary base	cellular_component	8491	27	6	1	0.0189335	0.0526649	['RTO4_16771']
GO:0097542	ciliary tip	cellular_component	8491	27	6	1	0.0189335	0.0526649	['RTO4_16771']
GO:1903206	negative regulation of hydrogen peroxide-induced cell death	biological_process	8491	27	6	1	0.0189335	0.0526649	['RTO4_11787']
GO:0050975	sensory perception of touch	biological_process	8491	27	6	1	0.0189335	0.0526649	['RTO4_15484']
GO:0016772	transferase activity, transferring phosphorus-containing groups	molecular_function	8491	27	181	3	0.0191377	0.0530518	['RTO4_9107', 'RTO4_14567', 'RTO4_16771']
GO:0003713	transcription coactivator activity	molecular_function	8491	27	68	2	0.019498	0.0535045	['RTO4_15484', 'RTO4_16771']
GO:0005758	mitochondrial intermembrane space	cellular_component	8491	27	68	2	0.019498	0.0535045	['RTO4_11317', 'RTO4_15758']
GO:0007411	axon guidance	biological_process	8491	27	68	2	0.019498	0.0535045	['RTO4_11787', 'RTO4_15484']
GO:0006139	nucleobase-containing compound metabolic process	biological_process	8491	27	69	2	0.020041	0.0548101	['RTO4_8372', 'RTO4_11787']
GO:0050660	flavin adenine dinucleotide binding	molecular_function	8491	27	70	2	0.0205904	0.0561243	['RTO4_10408', 'RTO4_12742']
GO:0010906	regulation of glucose metabolic process	biological_process	8491	27	71	2	0.0211461	0.0570639	['RTO4_15484', 'RTO4_16771']
GO:0034334	adherens junction maintenance	biological_process	8491	27	7	1	0.0220554	0.0570639	['RTO4_15484']
GO:0045740	positive regulation of DNA replication	biological_process	8491	27	7	1	0.0220554	0.0570639	['RTO4_15484']
GO:0006693	prostaglandin metabolic process	biological_process	8491	27	7	1	0.0220554	0.0570639	['RTO4_12742']
GO:0048870	cell motility	biological_process	8491	27	7	1	0.0220554	0.0570639	['RTO4_15484']
GO:0033212	iron assimilation	biological_process	8491	27	7	1	0.0220554	0.0570639	['RTO4_13399']
GO:0051149	positive regulation of muscle cell differentiation	biological_process	8491	27	7	1	0.0220554	0.0570639	['RTO4_15484']
GO:0035088	establishment or maintenance of apical/basal cell polarity	biological_process	8491	27	7	1	0.0220554	0.0570639	['RTO4_15484']
GO:0051783	regulation of nuclear division	biological_process	8491	27	7	1	0.0220554	0.0570639	['RTO4_9107']
GO:0016922	ligand-dependent nuclear receptor binding	molecular_function	8491	27	7	1	0.0220554	0.0570639	['RTO4_15484']
GO:0019740	nitrogen utilization	biological_process	8491	27	7	1	0.0220554	0.0570639	['RTO4_13539']
GO:0061723	glycophagy	biological_process	8491	27	7	1	0.0220554	0.0570639	['RTO4_9596']
GO:0004707	MAP kinase activity	molecular_function	8491	27	7	1	0.0220554	0.0570639	['RTO4_16771']
GO:0022900	electron transport chain	biological_process	8491	27	7	1	0.0220554	0.0570639	['RTO4_10010']
GO:0050807	regulation of synapse organization	biological_process	8491	27	7	1	0.0220554	0.0570639	['RTO4_15484']
GO:0046966	thyroid hormone receptor binding	molecular_function	8491	27	7	1	0.0220554	0.0570639	['RTO4_15484']
GO:0046777	protein autophosphorylation	biological_process	8491	27	74	2	0.0228506	0.0589342	['RTO4_9107', 'RTO4_16771']
GO:0000165	MAPK cascade	biological_process	8491	27	76	2	0.0240176	0.060074	['RTO4_9107', 'RTO4_16771']
GO:0005737	cytoplasm	cellular_component	8491	27	2159	12	0.0244185	0.060074	['RTO4_8372', 'RTO4_9107', 'RTO4_9596', 'RTO4_10999', 'RTO4_11787', 'RTO4_12594', 'RTO4_12742', 'RTO4_13399', 'RTO4_13539', 'RTO4_15389', 'RTO4_15484', 'RTO4_16771']
GO:0035257	nuclear hormone receptor binding	molecular_function	8491	27	8	1	0.0251676	0.060074	['RTO4_15484']
GO:0050770	regulation of axonogenesis	biological_process	8491	27	8	1	0.0251676	0.060074	['RTO4_15484']
GO:0003988	acetyl-CoA C-acyltransferase activity	molecular_function	8491	27	8	1	0.0251676	0.060074	['RTO4_12742']
GO:0004100	chitin synthase activity	molecular_function	8491	27	8	1	0.0251676	0.060074	['RTO4_8512']
GO:0030031	cell projection assembly	biological_process	8491	27	8	1	0.0251676	0.060074	['RTO4_15484']
GO:0043101	purine-containing compound salvage	biological_process	8491	27	8	1	0.0251676	0.060074	['RTO4_8372']
GO:0034634	glutathione transmembrane transporter activity	molecular_function	8491	27	8	1	0.0251676	0.060074	['RTO4_13539']
GO:0007435	salivary gland morphogenesis	biological_process	8491	27	8	1	0.0251676	0.060074	['RTO4_15484']
GO:0010225	response to UV-C	biological_process	8491	27	8	1	0.0251676	0.060074	['RTO4_10999']
GO:0001662	behavioral fear response	biological_process	8491	27	8	1	0.0251676	0.060074	['RTO4_11787']
GO:0048786	presynaptic active zone	cellular_component	8491	27	8	1	0.0251676	0.060074	['RTO4_10999']
GO:0019887	protein kinase regulator activity	molecular_function	8491	27	8	1	0.0251676	0.060074	['RTO4_15484']
GO:0000905	sporocarp development involved in asexual reproduction	biological_process	8491	27	8	1	0.0251676	0.060074	['RTO4_15484']
GO:0075306	regulation of conidium formation	biological_process	8491	27	8	1	0.0251676	0.060074	['RTO4_16771']
GO:0016028	rhabdomere	cellular_component	8491	27	8	1	0.0251676	0.060074	['RTO4_15484']
GO:0007117	budding cell bud growth	biological_process	8491	27	8	1	0.0251676	0.060074	['RTO4_9107']
GO:0051683	establishment of Golgi localization	biological_process	8491	27	8	1	0.0251676	0.060074	['RTO4_15484']
GO:0030742	GTP-dependent protein binding	molecular_function	8491	27	8	1	0.0251676	0.060074	['RTO4_15484']
GO:0090316	positive regulation of intracellular protein transport	biological_process	8491	27	8	1	0.0251676	0.060074	['RTO4_15484']
GO:0015108	chloride transmembrane transporter activity	molecular_function	8491	27	8	1	0.0251676	0.060074	['RTO4_12372']
GO:0008045	motor neuron axon guidance	biological_process	8491	27	8	1	0.0251676	0.060074	['RTO4_15484']
GO:0045610	regulation of hemocyte differentiation	biological_process	8491	27	8	1	0.0251676	0.060074	['RTO4_15484']
GO:0002143	tRNA wobble position uridine thiolation	biological_process	8491	27	8	1	0.0251676	0.060074	['RTO4_15389']
GO:0005938	cell cortex	cellular_component	8491	27	78	2	0.025209	0.060074	['RTO4_9596', 'RTO4_15484']
GO:0004713	protein tyrosine kinase activity	molecular_function	8491	27	81	2	0.0270406	0.0624856	['RTO4_9107', 'RTO4_16771']
GO:0030007	cellular potassium ion homeostasis	biological_process	8491	27	9	1	0.0282704	0.0624856	['RTO4_12372']
GO:0008347	glial cell migration	biological_process	8491	27	9	1	0.0282704	0.0624856	['RTO4_15484']
GO:2000769	regulation of establishment or maintenance of cell polarity regulating cell shape	biological_process	8491	27	9	1	0.0282704	0.0624856	['RTO4_15484']
GO:0090303	positive regulation of wound healing	biological_process	8491	27	9	1	0.0282704	0.0624856	['RTO4_15484']
GO:0042811	pheromone biosynthetic process	biological_process	8491	27	9	1	0.0282704	0.0624856	['RTO4_12742']
GO:0031333	negative regulation of protein complex assembly	biological_process	8491	27	9	1	0.0282704	0.0624856	['RTO4_15484']
GO:0060999	positive regulation of dendritic spine development	biological_process	8491	27	9	1	0.0282704	0.0624856	['RTO4_15484']
GO:0043124	negative regulation of I-kappaB kinase/NF-kappaB signaling	biological_process	8491	27	9	1	0.0282704	0.0624856	['RTO4_10999']
GO:0031435	mitogen-activated protein kinase kinase kinase binding	molecular_function	8491	27	9	1	0.0282704	0.0624856	['RTO4_15484']
GO:0070373	negative regulation of ERK1 and ERK2 cascade	biological_process	8491	27	9	1	0.0282704	0.0624856	['RTO4_10999']
GO:0001737	establishment of imaginal disc-derived wing hair orientation	biological_process	8491	27	9	1	0.0282704	0.0624856	['RTO4_15484']
GO:0001750	photoreceptor outer segment	cellular_component	8491	27	9	1	0.0282704	0.0624856	['RTO4_16771']
GO:0031520	plasma membrane of cell tip	cellular_component	8491	27	9	1	0.0282704	0.0624856	['RTO4_13539']
GO:0051965	positive regulation of synapse assembly	biological_process	8491	27	9	1	0.0282704	0.0624856	['RTO4_10999']
GO:0008258	head involution	biological_process	8491	27	9	1	0.0282704	0.0624856	['RTO4_15484']
GO:0071392	cellular response to estradiol stimulus	biological_process	8491	27	9	1	0.0282704	0.0624856	['RTO4_15484']
GO:0042067	establishment of ommatidial planar polarity	biological_process	8491	27	9	1	0.0282704	0.0624856	['RTO4_15484']
GO:0046580	negative regulation of Ras protein signal transduction	biological_process	8491	27	9	1	0.0282704	0.0624856	['RTO4_10999']
GO:0006544	glycine metabolic process	biological_process	8491	27	9	1	0.0282704	0.0624856	['RTO4_10205']
GO:0006546	glycine catabolic process	biological_process	8491	27	9	1	0.0282704	0.0624856	['RTO4_10205']
GO:0044406	adhesion of symbiont to host	biological_process	8491	27	9	1	0.0282704	0.0624856	['RTO4_11787']
GO:0006911	phagocytosis, engulfment	biological_process	8491	27	9	1	0.0282704	0.0624856	['RTO4_15484']
GO:0015079	potassium ion transmembrane transporter activity	molecular_function	8491	27	9	1	0.0282704	0.0624856	['RTO4_12372']
GO:0007114	cell budding	biological_process	8491	27	9	1	0.0282704	0.0624856	['RTO4_15484']
GO:0007266	Rho protein signal transduction	biological_process	8491	27	9	1	0.0282704	0.0624856	['RTO4_15484']
GO:0072686	mitotic spindle	cellular_component	8491	27	83	2	0.028291	0.0624856	['RTO4_15484', 'RTO4_16771']
GO:0008121	ubiquinol-cytochrome-c reductase activity	molecular_function	8491	27	10	1	0.0313636	0.0652666	['RTO4_15758']
GO:0030061	mitochondrial crista	cellular_component	8491	27	10	1	0.0313636	0.0652666	['RTO4_11317']
GO:0031295	T cell costimulation	biological_process	8491	27	10	1	0.0313636	0.0652666	['RTO4_15484']
GO:0010914	positive regulation of sterigmatocystin biosynthetic process	biological_process	8491	27	10	1	0.0313636	0.0652666	['RTO4_16771']
GO:0045921	positive regulation of exocytosis	biological_process	8491	27	10	1	0.0313636	0.0652666	['RTO4_15484']
GO:0007160	cell-matrix adhesion	biological_process	8491	27	10	1	0.0313636	0.0652666	['RTO4_15484']
GO:0004683	calmodulin-dependent protein kinase activity	molecular_function	8491	27	10	1	0.0313636	0.0652666	['RTO4_9107']
GO:0001078	transcriptional repressor activity, RNA polymerase II core promoter proximal region sequence-specific binding	molecular_function	8491	27	10	1	0.0313636	0.0652666	['RTO4_13399']
GO:0043942	negative regulation of sexual sporulation resulting in formation of a cellular spore	biological_process	8491	27	10	1	0.0313636	0.0652666	['RTO4_16771']
GO:0001891	phagocytic cup	cellular_component	8491	27	10	1	0.0313636	0.0652666	['RTO4_15484']
GO:0048873	homeostasis of number of cells within a tissue	biological_process	8491	27	10	1	0.0313636	0.0652666	['RTO4_15484']
GO:0005940	septin ring	cellular_component	8491	27	10	1	0.0313636	0.0652666	['RTO4_15484']
GO:0030514	negative regulation of BMP signaling pathway	biological_process	8491	27	10	1	0.0313636	0.0652666	['RTO4_10999']
GO:0040001	establishment of mitotic spindle localization	biological_process	8491	27	10	1	0.0313636	0.0652666	['RTO4_15484']
GO:0009744	response to sucrose	biological_process	8491	27	10	1	0.0313636	0.0652666	['RTO4_9596']
GO:0009653	anatomical structure morphogenesis	biological_process	8491	27	10	1	0.0313636	0.0652666	['RTO4_15484']
GO:0007009	plasma membrane organization	biological_process	8491	27	10	1	0.0313636	0.0652666	['RTO4_11787']
GO:0030833	regulation of actin filament polymerization	biological_process	8491	27	10	1	0.0313636	0.0652666	['RTO4_15484']
GO:0015833	peptide transport	biological_process	8491	27	10	1	0.0313636	0.0652666	['RTO4_13539']
GO:0051591	response to cAMP	biological_process	8491	27	10	1	0.0313636	0.0652666	['RTO4_10010']
GO:0019509	L-methionine salvage from methylthioadenosine	biological_process	8491	27	10	1	0.0313636	0.0652666	['RTO4_8372']
GO:0005504	fatty acid binding	molecular_function	8491	27	10	1	0.0313636	0.0652666	['RTO4_12742']
GO:0005856	cytoskeleton	cellular_component	8491	27	219	3	0.0313921	0.0652666	['RTO4_9596', 'RTO4_15484', 'RTO4_16771']
GO:0010171	body morphogenesis	biological_process	8491	27	222	3	0.0325011	0.0674005	['RTO4_9596', 'RTO4_12594', 'RTO4_15484']
GO:0009267	cellular response to starvation	biological_process	8491	27	226	3	0.0340119	0.068642	['RTO4_9596', 'RTO4_11787', 'RTO4_13399']
GO:0030374	ligand-dependent nuclear receptor transcription coactivator activity	molecular_function	8491	27	11	1	0.0344473	0.068642	['RTO4_15484']
GO:0030864	cortical actin cytoskeleton	cellular_component	8491	27	11	1	0.0344473	0.068642	['RTO4_9596']
GO:0005751	mitochondrial respiratory chain complex IV	cellular_component	8491	27	11	1	0.0344473	0.068642	['RTO4_11317']
GO:0034775	glutathione transmembrane transport	biological_process	8491	27	11	1	0.0344473	0.068642	['RTO4_13539']
GO:0006790	sulfur compound metabolic process	biological_process	8491	27	11	1	0.0344473	0.068642	['RTO4_13539']
GO:0036064	ciliary basal body	cellular_component	8491	27	11	1	0.0344473	0.068642	['RTO4_16771']
GO:0002009	morphogenesis of an epithelium	biological_process	8491	27	11	1	0.0344473	0.068642	['RTO4_15484']
GO:0045138	nematode male tail tip morphogenesis	biological_process	8491	27	11	1	0.0344473	0.068642	['RTO4_15484']
GO:0050905	neuromuscular process	biological_process	8491	27	11	1	0.0344473	0.068642	['RTO4_15484']
GO:0006537	glutamate biosynthetic process	biological_process	8491	27	11	1	0.0344473	0.068642	['RTO4_8372']
GO:0004300	enoyl-CoA hydratase activity	molecular_function	8491	27	11	1	0.0344473	0.068642	['RTO4_12742']
GO:0060070	canonical Wnt signaling pathway	biological_process	8491	27	11	1	0.0344473	0.068642	['RTO4_15484']
GO:0030041	actin filament polymerization	biological_process	8491	27	11	1	0.0344473	0.068642	['RTO4_15484']
GO:0005750	mitochondrial respiratory chain complex III	cellular_component	8491	27	11	1	0.0344473	0.068642	['RTO4_15758']
GO:0010107	potassium ion import	biological_process	8491	27	11	1	0.0344473	0.068642	['RTO4_12372']
GO:0000981	RNA polymerase II transcription factor activity, sequence-specific DNA binding	molecular_function	8491	27	94	2	0.0355724	0.070711	['RTO4_9836', 'RTO4_13399']
GO:0005886	plasma membrane	cellular_component	8491	27	1020	7	0.0362014	0.0707873	['RTO4_10010', 'RTO4_10205', 'RTO4_10999', 'RTO4_12372', 'RTO4_12742', 'RTO4_13539', 'RTO4_15484']
GO:0043410	positive regulation of MAPK cascade	biological_process	8491	27	12	1	0.0375216	0.0707873	['RTO4_15484']
GO:0046843	dorsal appendage formation	biological_process	8491	27	12	1	0.0375216	0.0707873	['RTO4_15484']
GO:0048146	positive regulation of fibroblast proliferation	biological_process	8491	27	12	1	0.0375216	0.0707873	['RTO4_10010']
GO:0032467	positive regulation of cytokinesis	biological_process	8491	27	12	1	0.0375216	0.0707873	['RTO4_15484']
GO:0048010	vascular endothelial growth factor receptor signaling pathway	biological_process	8491	27	12	1	0.0375216	0.0707873	['RTO4_15484']
GO:0051491	positive regulation of filopodium assembly	biological_process	8491	27	12	1	0.0375216	0.0707873	['RTO4_15484']
GO:0036187	cell growth mode switching, budding to filamentous	biological_process	8491	27	12	1	0.0375216	0.0707873	['RTO4_15484']
GO:0048814	regulation of dendrite morphogenesis	biological_process	8491	27	12	1	0.0375216	0.0707873	['RTO4_15484']
GO:0036164	cell-abiotic substrate adhesion	biological_process	8491	27	12	1	0.0375216	0.0707873	['RTO4_11787']
GO:0051932	synaptic transmission, GABAergic	biological_process	8491	27	12	1	0.0375216	0.0707873	['RTO4_15484']
GO:0030177	positive regulation of Wnt signaling pathway	biological_process	8491	27	12	1	0.0375216	0.0707873	['RTO4_10999']
GO:0010172	embryonic body morphogenesis	biological_process	8491	27	12	1	0.0375216	0.0707873	['RTO4_15484']
GO:0007118	budding cell apical bud growth	biological_process	8491	27	12	1	0.0375216	0.0707873	['RTO4_15484']
GO:0006699	bile acid biosynthetic process	biological_process	8491	27	12	1	0.0375216	0.0707873	['RTO4_12742']
GO:0007498	mesoderm development	biological_process	8491	27	12	1	0.0375216	0.0707873	['RTO4_11787']
GO:0006122	mitochondrial electron transport, ubiquinol to cytochrome c	biological_process	8491	27	12	1	0.0375216	0.0707873	['RTO4_15758']
GO:0016651	oxidoreductase activity, acting on NAD(P)H	molecular_function	8491	27	12	1	0.0375216	0.0707873	['RTO4_10010']
GO:0006821	chloride transport	biological_process	8491	27	12	1	0.0375216	0.0707873	['RTO4_12372']
GO:0006031	chitin biosynthetic process	biological_process	8491	27	12	1	0.0375216	0.0707873	['RTO4_8512']
GO:0016234	inclusion body	cellular_component	8491	27	12	1	0.0375216	0.0707873	['RTO4_9596']
GO:0006038	cell wall chitin biosynthetic process	biological_process	8491	27	12	1	0.0375216	0.0707873	['RTO4_8512']
GO:0000287	magnesium ion binding	molecular_function	8491	27	99	2	0.0390987	0.0733436	['RTO4_10999', 'RTO4_16771']
GO:0043005	neuron projection	cellular_component	8491	27	101	2	0.0405456	0.0733436	['RTO4_10999', 'RTO4_15484']
GO:0008542	visual learning	biological_process	8491	27	13	1	0.0405865	0.0733436	['RTO4_11787']
GO:0007613	memory	biological_process	8491	27	13	1	0.0405865	0.0733436	['RTO4_15484']
GO:0000921	septin ring assembly	biological_process	8491	27	13	1	0.0405865	0.0733436	['RTO4_9107']
GO:0051489	regulation of filopodium assembly	biological_process	8491	27	13	1	0.0405865	0.0733436	['RTO4_15484']
GO:0019395	fatty acid oxidation	biological_process	8491	27	13	1	0.0405865	0.0733436	['RTO4_12742']
GO:0001917	photoreceptor inner segment	cellular_component	8491	27	13	1	0.0405865	0.0733436	['RTO4_16771']
GO:0042052	rhabdomere development	biological_process	8491	27	13	1	0.0405865	0.0733436	['RTO4_15484']
GO:0033540	fatty acid beta-oxidation using acyl-CoA oxidase	biological_process	8491	27	13	1	0.0405865	0.0733436	['RTO4_12742']
GO:0048306	calcium-dependent protein binding	molecular_function	8491	27	13	1	0.0405865	0.0733436	['RTO4_15484']
GO:0005536	glucose binding	molecular_function	8491	27	13	1	0.0405865	0.0733436	['RTO4_9596']
GO:0006123	mitochondrial electron transport, cytochrome c to oxygen	biological_process	8491	27	13	1	0.0405865	0.0733436	['RTO4_11317']
GO:0046330	positive regulation of JNK cascade	biological_process	8491	27	13	1	0.0405865	0.0733436	['RTO4_15484']
GO:0019897	extrinsic component of plasma membrane	cellular_component	8491	27	13	1	0.0405865	0.0733436	['RTO4_15484']
GO:0000144	cellular bud neck septin ring	cellular_component	8491	27	13	1	0.0405865	0.0733436	['RTO4_9107']
GO:0045773	positive regulation of axon extension	biological_process	8491	27	13	1	0.0405865	0.0733436	['RTO4_15484']
GO:0030838	positive regulation of actin filament polymerization	biological_process	8491	27	13	1	0.0405865	0.0733436	['RTO4_15484']
GO:0007254	JNK cascade	biological_process	8491	27	13	1	0.0405865	0.0733436	['RTO4_15484']
GO:0016203	muscle attachment	biological_process	8491	27	14	1	0.0436419	0.0769874	['RTO4_15484']
GO:0036109	alpha-linolenic acid metabolic process	biological_process	8491	27	14	1	0.0436419	0.0769874	['RTO4_12742']
GO:0008582	regulation of synaptic growth at neuromuscular junction	biological_process	8491	27	14	1	0.0436419	0.0769874	['RTO4_15484']
GO:0030521	androgen receptor signaling pathway	biological_process	8491	27	14	1	0.0436419	0.0769874	['RTO4_15484']
GO:0000977	RNA polymerase II regulatory region sequence-specific DNA binding	molecular_function	8491	27	14	1	0.0436419	0.0769874	['RTO4_13399']
GO:0016358	dendrite development	biological_process	8491	27	14	1	0.0436419	0.0769874	['RTO4_15484']
GO:0031941	filamentous actin	cellular_component	8491	27	14	1	0.0436419	0.0769874	['RTO4_15484']
GO:0010811	positive regulation of cell-substrate adhesion	biological_process	8491	27	14	1	0.0436419	0.0769874	['RTO4_15484']
GO:0101003	ficolin-1-rich granule membrane	cellular_component	8491	27	14	1	0.0436419	0.0769874	['RTO4_15484']
GO:0033617	mitochondrial respiratory chain complex IV assembly	biological_process	8491	27	14	1	0.0436419	0.0769874	['RTO4_11317']
GO:0005930	axoneme	cellular_component	8491	27	14	1	0.0436419	0.0769874	['RTO4_16771']
GO:0044182	filamentous growth of a population of unicellular organisms	biological_process	8491	27	107	2	0.0450067	0.0792235	['RTO4_11787', 'RTO4_15484']
GO:0005779	integral component of peroxisomal membrane	cellular_component	8491	27	15	1	0.046688	0.0797709	['RTO4_8673']
GO:0046827	positive regulation of protein export from nucleus	biological_process	8491	27	15	1	0.046688	0.0797709	['RTO4_10999']
GO:0050690	regulation of defense response to virus by virus	biological_process	8491	27	15	1	0.046688	0.0797709	['RTO4_15484']
GO:0032794	GTPase activating protein binding	molecular_function	8491	27	15	1	0.046688	0.0797709	['RTO4_15484']
GO:0000138	Golgi trans cisterna	cellular_component	8491	27	15	1	0.046688	0.0797709	['RTO4_13539']
GO:0009116	nucleoside metabolic process	biological_process	8491	27	15	1	0.046688	0.0797709	['RTO4_8372']
GO:0032889	regulation of vacuole fusion, non-autophagic	biological_process	8491	27	15	1	0.046688	0.0797709	['RTO4_15484']
GO:0071560	cellular response to transforming growth factor beta stimulus	biological_process	8491	27	15	1	0.046688	0.0797709	['RTO4_10999']
GO:0000747	conjugation with cellular fusion	biological_process	8491	27	15	1	0.046688	0.0797709	['RTO4_15484']
GO:0000038	very long-chain fatty acid metabolic process	biological_process	8491	27	15	1	0.046688	0.0797709	['RTO4_12742']
GO:0007274	neuromuscular synaptic transmission	biological_process	8491	27	15	1	0.046688	0.0797709	['RTO4_15484']
GO:0031514	motile cilium	cellular_component	8491	27	15	1	0.046688	0.0797709	['RTO4_16771']
GO:0010592	positive regulation of lamellipodium assembly	biological_process	8491	27	15	1	0.046688	0.0797709	['RTO4_15484']
GO:0016337	single organismal cell-cell adhesion	biological_process	8491	27	15	1	0.046688	0.0797709	['RTO4_15484']
GO:0060429	epithelium development	biological_process	8491	27	16	1	0.0497248	0.0828746	['RTO4_15484']
GO:0034614	cellular response to reactive oxygen species	biological_process	8491	27	16	1	0.0497248	0.0828746	['RTO4_9107']
GO:0042391	regulation of membrane potential	biological_process	8491	27	16	1	0.0497248	0.0828746	['RTO4_12372']
GO:0016459	myosin complex	cellular_component	8491	27	16	1	0.0497248	0.0828746	['RTO4_8512']
GO:0030175	filopodium	cellular_component	8491	27	16	1	0.0497248	0.0828746	['RTO4_15484']
GO:0043407	negative regulation of MAP kinase activity	biological_process	8491	27	16	1	0.0497248	0.0828746	['RTO4_10999']
GO:0030168	platelet activation	biological_process	8491	27	16	1	0.0497248	0.0828746	['RTO4_15484']
GO:0043525	positive regulation of neuron apoptotic process	biological_process	8491	27	16	1	0.0497248	0.0828746	['RTO4_15484']
GO:0031521	spitzenkorper	cellular_component	8491	27	16	1	0.0497248	0.0828746	['RTO4_15484']
GO:0030165	PDZ domain binding	molecular_function	8491	27	16	1	0.0497248	0.0828746	['RTO4_12742']
GO:0050681	androgen receptor binding	molecular_function	8491	27	16	1	0.0497248	0.0828746	['RTO4_15484']
GO:0007097	nuclear migration	biological_process	8491	27	16	1	0.0497248	0.0828746	['RTO4_15484']
GO:0048675	axon extension	biological_process	8491	27	17	1	0.0527522	0.0858144	['RTO4_15484']
GO:0007349	cellularization	biological_process	8491	27	17	1	0.0527522	0.0858144	['RTO4_15484']
GO:0010883	regulation of lipid storage	biological_process	8491	27	17	1	0.0527522	0.0858144	['RTO4_15484']
GO:0045494	photoreceptor cell maintenance	biological_process	8491	27	17	1	0.0527522	0.0858144	['RTO4_16771']
GO:0046329	negative regulation of JNK cascade	biological_process	8491	27	17	1	0.0527522	0.0858144	['RTO4_10999']
GO:0033138	positive regulation of peptidyl-serine phosphorylation	biological_process	8491	27	17	1	0.0527522	0.0858144	['RTO4_15484']
GO:0007179	transforming growth factor beta receptor signaling pathway	biological_process	8491	27	17	1	0.0527522	0.0858144	['RTO4_15484']
GO:0008081	phosphoric diester hydrolase activity	molecular_function	8491	27	17	1	0.0527522	0.0858144	['RTO4_11787']
GO:0009898	cytoplasmic side of plasma membrane	cellular_component	8491	27	17	1	0.0527522	0.0858144	['RTO4_15484']
GO:0006730	one-carbon metabolic process	biological_process	8491	27	17	1	0.0527522	0.0858144	['RTO4_10205']
GO:0006972	hyperosmotic response	biological_process	8491	27	17	1	0.0527522	0.0858144	['RTO4_15484']
GO:0019722	calcium-mediated signaling	biological_process	8491	27	17	1	0.0527522	0.0858144	['RTO4_9107']
GO:0030447	filamentous growth	biological_process	8491	27	275	3	0.0554446	0.0889487	['RTO4_11787', 'RTO4_13399', 'RTO4_15484']
GO:0009611	response to wounding	biological_process	8491	27	18	1	0.0557703	0.0889487	['RTO4_15484']
GO:0046676	negative regulation of insulin secretion	biological_process	8491	27	18	1	0.0557703	0.0889487	['RTO4_11787']
GO:0046688	response to copper ion	biological_process	8491	27	18	1	0.0557703	0.0889487	['RTO4_15484']
GO:0042176	regulation of protein catabolic process	biological_process	8491	27	18	1	0.0557703	0.0889487	['RTO4_15484']
GO:0071364	cellular response to epidermal growth factor stimulus	biological_process	8491	27	18	1	0.0557703	0.0889487	['RTO4_11787']
GO:0030866	cortical actin cytoskeleton organization	biological_process	8491	27	18	1	0.0557703	0.0889487	['RTO4_15484']
GO:0072659	protein localization to plasma membrane	biological_process	8491	27	18	1	0.0557703	0.0889487	['RTO4_15484']
GO:0000750	pheromone-dependent signal transduction involved in conjugation with cellular fusion	biological_process	8491	27	18	1	0.0557703	0.0889487	['RTO4_15484']
GO:0030011	maintenance of cell polarity	biological_process	8491	27	18	1	0.0557703	0.0889487	['RTO4_15484']
GO:0030154	cell differentiation	biological_process	8491	27	121	2	0.0560828	0.0892724	['RTO4_15484', 'RTO4_16771']
GO:0035690	cellular response to drug	biological_process	8491	27	277	3	0.0564317	0.0896527	['RTO4_11787', 'RTO4_13539', 'RTO4_16771']
GO:0005813	centrosome	cellular_component	8491	27	124	2	0.0585708	0.0924808	['RTO4_15484', 'RTO4_16771']
GO:0072593	reactive oxygen species metabolic process	biological_process	8491	27	19	1	0.0587792	0.0924808	['RTO4_10010']
GO:0097730	non-motile cilium	cellular_component	8491	27	19	1	0.0587792	0.0924808	['RTO4_16771']
GO:0008324	cation transmembrane transporter activity	molecular_function	8491	27	19	1	0.0587792	0.0924808	['RTO4_12372']
GO:0001745	compound eye morphogenesis	biological_process	8491	27	19	1	0.0587792	0.0924808	['RTO4_10999']
GO:0051056	regulation of small GTPase mediated signal transduction	biological_process	8491	27	20	1	0.0617788	0.0955403	['RTO4_15484']
GO:0036168	filamentous growth of a population of unicellular organisms in response to heat	biological_process	8491	27	20	1	0.0617788	0.0955403	['RTO4_11787']
GO:0036464	cytoplasmic ribonucleoprotein granule	cellular_component	8491	27	20	1	0.0617788	0.0955403	['RTO4_15484']
GO:0007096	regulation of exit from mitosis	biological_process	8491	27	20	1	0.0617788	0.0955403	['RTO4_15484']
GO:0009534	chloroplast thylakoid	cellular_component	8491	27	20	1	0.0617788	0.0955403	['RTO4_10205']
GO:0001726	ruffle	cellular_component	8491	27	20	1	0.0617788	0.0955403	['RTO4_15484']
GO:0007520	myoblast fusion	biological_process	8491	27	20	1	0.0617788	0.0955403	['RTO4_15484']
GO:0007424	open tracheal system development	biological_process	8491	27	20	1	0.0617788	0.0955403	['RTO4_15484']
GO:0030950	establishment or maintenance of actin cytoskeleton polarity	biological_process	8491	27	20	1	0.0617788	0.0955403	['RTO4_15484']
GO:0019901	protein kinase binding	molecular_function	8491	27	131	2	0.0645239	0.0984831	['RTO4_9596', 'RTO4_15484']
GO:0030424	axon	cellular_component	8491	27	131	2	0.0645239	0.0984831	['RTO4_15484', 'RTO4_16771']
GO:0043123	positive regulation of I-kappaB kinase/NF-kappaB signaling	biological_process	8491	27	21	1	0.0647693	0.0984831	['RTO4_10999']
GO:0045860	positive regulation of protein kinase activity	biological_process	8491	27	21	1	0.0647693	0.0984831	['RTO4_9107']
GO:0048013	ephrin receptor signaling pathway	biological_process	8491	27	21	1	0.0647693	0.0984831	['RTO4_15484']
GO:0030512	negative regulation of transforming growth factor beta receptor signaling pathway	biological_process	8491	27	21	1	0.0647693	0.0984831	['RTO4_10999']
GO:0045461	sterigmatocystin biosynthetic process	biological_process	8491	27	21	1	0.0647693	0.0984831	['RTO4_16771']
GO:0015976	carbon utilization	biological_process	8491	27	21	1	0.0647693	0.0984831	['RTO4_13399']
GO:0000768	syncytium formation by plasma membrane fusion	biological_process	8491	27	21	1	0.0647693	0.0984831	['RTO4_15484']
GO:0005634	nucleus	cellular_component	8491	27	2483	12	0.0669646	0.10076	['RTO4_8372', 'RTO4_9596', 'RTO4_9836', 'RTO4_10205', 'RTO4_10408', 'RTO4_10999', 'RTO4_11317', 'RTO4_11787', 'RTO4_12742', 'RTO4_13399', 'RTO4_15484', 'RTO4_16771']
GO:0001764	neuron migration	biological_process	8491	27	22	1	0.0677505	0.10076	['RTO4_15484']
GO:0042059	negative regulation of epidermal growth factor receptor signaling pathway	biological_process	8491	27	22	1	0.0677505	0.10076	['RTO4_15484']
GO:0006935	chemotaxis	biological_process	8491	27	22	1	0.0677505	0.10076	['RTO4_15484']
GO:0040026	positive regulation of vulval development	biological_process	8491	27	22	1	0.0677505	0.10076	['RTO4_15484']
GO:0031532	actin cytoskeleton reorganization	biological_process	8491	27	22	1	0.0677505	0.10076	['RTO4_15484']
GO:0051017	actin filament bundle assembly	biological_process	8491	27	22	1	0.0677505	0.10076	['RTO4_15484']
GO:0007422	peripheral nervous system development	biological_process	8491	27	22	1	0.0677505	0.10076	['RTO4_15484']
GO:0007419	ventral cord development	biological_process	8491	27	22	1	0.0677505	0.10076	['RTO4_15484']
GO:0038096	Fc-gamma receptor signaling pathway involved in phagocytosis	biological_process	8491	27	22	1	0.0677505	0.10076	['RTO4_15484']
GO:0030667	secretory granule membrane	cellular_component	8491	27	22	1	0.0677505	0.10076	['RTO4_15484']
GO:0043935	sexual sporulation resulting in formation of a cellular spore	biological_process	8491	27	22	1	0.0677505	0.10076	['RTO4_16771']
GO:0007596	blood coagulation	biological_process	8491	27	23	1	0.0707226	0.103481	['RTO4_15484']
GO:1900445	positive regulation of filamentous growth of a population of unicellular organisms in response to biotic stimulus	biological_process	8491	27	23	1	0.0707226	0.103481	['RTO4_15484']
GO:0032587	ruffle membrane	cellular_component	8491	27	23	1	0.0707226	0.103481	['RTO4_15484']
GO:0004129	cytochrome-c oxidase activity	molecular_function	8491	27	23	1	0.0707226	0.103481	['RTO4_11317']
GO:0018108	peptidyl-tyrosine phosphorylation	biological_process	8491	27	23	1	0.0707226	0.103481	['RTO4_9107']
GO:0006119	oxidative phosphorylation	biological_process	8491	27	23	1	0.0707226	0.103481	['RTO4_11317']
GO:0060271	cilium assembly	biological_process	8491	27	23	1	0.0707226	0.103481	['RTO4_16771']
GO:0051233	spindle midzone	cellular_component	8491	27	23	1	0.0707226	0.103481	['RTO4_15484']
GO:0009062	fatty acid catabolic process	biological_process	8491	27	23	1	0.0707226	0.103481	['RTO4_12742']
GO:0030670	phagocytic vesicle membrane	cellular_component	8491	27	24	1	0.0736856	0.107048	['RTO4_15484']
GO:0030141	secretory granule	cellular_component	8491	27	24	1	0.0736856	0.107048	['RTO4_15484']
GO:0071949	FAD binding	molecular_function	8491	27	24	1	0.0736856	0.107048	['RTO4_12742']
GO:0009749	response to glucose	biological_process	8491	27	24	1	0.0736856	0.107048	['RTO4_9596']
GO:0005622	intracellular	cellular_component	8491	27	508	4	0.0745801	0.108154	['RTO4_9107', 'RTO4_11787', 'RTO4_15484', 'RTO4_16771']
GO:0000079	regulation of cyclin-dependent protein serine/threonine kinase activity	biological_process	8491	27	25	1	0.0766395	0.109967	['RTO4_10999']
GO:0031175	neuron projection development	biological_process	8491	27	25	1	0.0766395	0.109967	['RTO4_15484']
GO:0003774	motor activity	molecular_function	8491	27	25	1	0.0766395	0.109967	['RTO4_8512']
GO:0045333	cellular respiration	biological_process	8491	27	25	1	0.0766395	0.109967	['RTO4_10010']
GO:1900429	negative regulation of filamentous growth of a population of unicellular organisms	biological_process	8491	27	25	1	0.0766395	0.109967	['RTO4_11787']
GO:0019236	response to pheromone	biological_process	8491	27	25	1	0.0766395	0.109967	['RTO4_15484']
GO:0006355	regulation of transcription, DNA-templated	biological_process	8491	27	514	4	0.0771722	0.110537	['RTO4_9836', 'RTO4_11787', 'RTO4_13399', 'RTO4_16771']
GO:0036170	filamentous growth of a population of unicellular organisms in response to starvation	biological_process	8491	27	147	2	0.0788566	0.112411	['RTO4_11787', 'RTO4_13399']
GO:0001403	invasive growth in response to glucose limitation	biological_process	8491	27	26	1	0.0795843	0.112411	['RTO4_15484']
GO:0000132	establishment of mitotic spindle orientation	biological_process	8491	27	26	1	0.0795843	0.112411	['RTO4_15484']
GO:0046487	glyoxylate metabolic process	biological_process	8491	27	26	1	0.0795843	0.112411	['RTO4_10205']
GO:0004402	histone acetyltransferase activity	molecular_function	8491	27	26	1	0.0795843	0.112411	['RTO4_15484']
GO:0007017	microtubule-based process	biological_process	8491	27	26	1	0.0795843	0.112411	['RTO4_15484']
GO:0007369	gastrulation	biological_process	8491	27	26	1	0.0795843	0.112411	['RTO4_15484']
GO:0009535	chloroplast thylakoid membrane	cellular_component	8491	27	26	1	0.0795843	0.112411	['RTO4_11317']
GO:0007283	spermatogenesis	biological_process	8491	27	150	2	0.0816486	0.115127	['RTO4_12742', 'RTO4_16771']
GO:0000077	DNA damage checkpoint	biological_process	8491	27	27	1	0.08252	0.115649	['RTO4_10999']
GO:0071260	cellular response to mechanical stimulus	biological_process	8491	27	27	1	0.08252	0.115649	['RTO4_15484']
GO:0007293	germarium-derived egg chamber formation	biological_process	8491	27	27	1	0.08252	0.115649	['RTO4_15484']
GO:0019899	enzyme binding	molecular_function	8491	27	151	2	0.0825862	0.115649	['RTO4_10205', 'RTO4_15484']
GO:0019900	kinase binding	molecular_function	8491	27	28	1	0.0854468	0.119041	['RTO4_11787']
GO:0007413	axonal fasciculation	biological_process	8491	27	28	1	0.0854468	0.119041	['RTO4_15484']
GO:0051117	ATPase binding	molecular_function	8491	27	28	1	0.0854468	0.119041	['RTO4_15484']
GO:0006120	mitochondrial electron transport, NADH to ubiquinone	biological_process	8491	27	29	1	0.0883645	0.12227	['RTO4_10010']
GO:0030435	sporulation resulting in formation of a cellular spore	biological_process	8491	27	29	1	0.0883645	0.12227	['RTO4_16771']
GO:0005884	actin filament	cellular_component	8491	27	29	1	0.0883645	0.12227	['RTO4_15484']
GO:0030030	cell projection organization	biological_process	8491	27	29	1	0.0883645	0.12227	['RTO4_16771']
GO:0009570	chloroplast stroma	cellular_component	8491	27	159	2	0.0902079	0.123773	['RTO4_10205', 'RTO4_12594']
GO:0060548	negative regulation of cell death	biological_process	8491	27	30	1	0.0912733	0.123773	['RTO4_11787']
GO:0005747	mitochondrial respiratory chain complex I	cellular_component	8491	27	30	1	0.0912733	0.123773	['RTO4_10010']
GO:0001558	regulation of cell growth	biological_process	8491	27	30	1	0.0912733	0.123773	['RTO4_15484']
GO:0006928	movement of cell or subcellular component	biological_process	8491	27	30	1	0.0912733	0.123773	['RTO4_15484']
GO:0030334	regulation of cell migration	biological_process	8491	27	30	1	0.0912733	0.123773	['RTO4_15484']
GO:0007124	pseudohyphal growth	biological_process	8491	27	30	1	0.0912733	0.123773	['RTO4_9107']
GO:0006813	potassium ion transport	biological_process	8491	27	30	1	0.0912733	0.123773	['RTO4_12372']
GO:0071805	potassium ion transmembrane transport	biological_process	8491	27	30	1	0.0912733	0.123773	['RTO4_12372']
GO:0007088	regulation of mitotic nuclear division	biological_process	8491	27	30	1	0.0912733	0.123773	['RTO4_15484']
GO:0042826	histone deacetylase binding	molecular_function	8491	27	30	1	0.0912733	0.123773	['RTO4_15484']
GO:0004722	protein serine/threonine phosphatase activity	molecular_function	8491	27	30	1	0.0912733	0.123773	['RTO4_10999']
GO:0019915	lipid storage	biological_process	8491	27	162	2	0.0931194	0.125922	['RTO4_10010', 'RTO4_12742']
GO:0046872	metal ion binding	molecular_function	8491	27	773	5	0.0931669	0.125922	['RTO4_9107', 'RTO4_10999', 'RTO4_11787', 'RTO4_13399', 'RTO4_16771']
GO:0005887	integral component of plasma membrane	cellular_component	8491	27	163	2	0.0940962	0.126861	['RTO4_12372', 'RTO4_13539']
GO:0009579	thylakoid	cellular_component	8491	27	31	1	0.0941732	0.126861	['RTO4_11317']
GO:0043025	neuronal cell body	cellular_component	8491	27	166	2	0.0970449	0.12926	['RTO4_15484', 'RTO4_16771']
GO:0005911	cell-cell junction	cellular_component	8491	27	32	1	0.0970641	0.12926	['RTO4_15484']
GO:0006626	protein targeting to mitochondrion	biological_process	8491	27	32	1	0.0970641	0.12926	['RTO4_16771']
GO:0007186	G-protein coupled receptor signaling pathway	biological_process	8491	27	32	1	0.0970641	0.12926	['RTO4_15484']
GO:0030027	lamellipodium	cellular_component	8491	27	32	1	0.0970641	0.12926	['RTO4_15484']
GO:0030145	manganese ion binding	molecular_function	8491	27	32	1	0.0970641	0.12926	['RTO4_10999']
GO:0043197	dendritic spine	cellular_component	8491	27	32	1	0.0970641	0.12926	['RTO4_15484']
GO:0006954	inflammatory response	biological_process	8491	27	33	1	0.0999462	0.132665	['RTO4_15484']
GO:0008361	regulation of cell size	biological_process	8491	27	33	1	0.0999462	0.132665	['RTO4_15484']
GO:0006094	gluconeogenesis	biological_process	8491	27	35	1	0.105684	0.139373	['RTO4_13399']
GO:0007010	cytoskeleton organization	biological_process	8491	27	35	1	0.105684	0.139373	['RTO4_15484']
GO:0006261	DNA-dependent DNA replication	biological_process	8491	27	35	1	0.105684	0.139373	['RTO4_9107']
GO:0042144	vacuole fusion, non-autophagic	biological_process	8491	27	35	1	0.105684	0.139373	['RTO4_13539']
GO:0071944	cell periphery	cellular_component	8491	27	175	2	0.10605	0.139629	['RTO4_12372', 'RTO4_15484']
GO:0000122	negative regulation of transcription from RNA polymerase II promoter	biological_process	8491	27	177	2	0.108082	0.141084	['RTO4_10999', 'RTO4_13399']
GO:0042470	melanosome	cellular_component	8491	27	36	1	0.108539	0.141084	['RTO4_15484']
GO:0043085	positive regulation of catalytic activity	biological_process	8491	27	36	1	0.108539	0.141084	['RTO4_15484']
GO:1903955	positive regulation of protein targeting to mitochondrion	biological_process	8491	27	36	1	0.108539	0.141084	['RTO4_15484']
GO:0006184	obsolete GTP catabolic process	biological_process	8491	27	36	1	0.108539	0.141084	['RTO4_15484']
GO:0006006	glucose metabolic process	biological_process	8491	27	36	1	0.108539	0.141084	['RTO4_9107']
GO:0070374	positive regulation of ERK1 and ERK2 cascade	biological_process	8491	27	36	1	0.108539	0.141084	['RTO4_11787']
GO:0030426	growth cone	cellular_component	8491	27	36	1	0.108539	0.141084	['RTO4_15484']
GO:0048477	oogenesis	biological_process	8491	27	179	2	0.110125	0.142917	['RTO4_12594', 'RTO4_15484']
GO:0016301	kinase activity	molecular_function	8491	27	180	2	0.11115	0.143186	['RTO4_9107', 'RTO4_16771']
GO:0007050	cell cycle arrest	biological_process	8491	27	37	1	0.111386	0.143186	['RTO4_10999']
GO:0008137	NADH dehydrogenase (ubiquinone) activity	molecular_function	8491	27	37	1	0.111386	0.143186	['RTO4_10010']
GO:0008104	protein localization	biological_process	8491	27	37	1	0.111386	0.143186	['RTO4_16771']
GO:0007409	axonogenesis	biological_process	8491	27	37	1	0.111386	0.143186	['RTO4_15484']
GO:0030968	endoplasmic reticulum unfolded protein response	biological_process	8491	27	37	1	0.111386	0.143186	['RTO4_10999']
GO:0009514	glyoxysome	cellular_component	8491	27	38	1	0.114224	0.145913	['RTO4_10408']
GO:0018107	peptidyl-threonine phosphorylation	biological_process	8491	27	38	1	0.114224	0.145913	['RTO4_9107']
GO:0032981	mitochondrial respiratory chain complex I assembly	biological_process	8491	27	38	1	0.114224	0.145913	['RTO4_10010']
GO:0004721	phosphoprotein phosphatase activity	molecular_function	8491	27	38	1	0.114224	0.145913	['RTO4_10999']
GO:0016055	Wnt signaling pathway	biological_process	8491	27	39	1	0.117053	0.148365	['RTO4_10999']
GO:0045177	apical part of cell	cellular_component	8491	27	39	1	0.117053	0.148365	['RTO4_15484']
GO:0030707	ovarian follicle cell development	biological_process	8491	27	39	1	0.117053	0.148365	['RTO4_15484']
GO:0006812	cation transport	biological_process	8491	27	39	1	0.117053	0.148365	['RTO4_12372']
GO:0036178	filamentous growth of a population of unicellular organisms in response to neutral pH	biological_process	8491	27	39	1	0.117053	0.148365	['RTO4_11787']
GO:0007275	multicellular organism development	biological_process	8491	27	187	2	0.118401	0.149839	['RTO4_15484', 'RTO4_16771']
GO:0030246	carbohydrate binding	molecular_function	8491	27	40	1	0.119874	0.150767	['RTO4_12594']
GO:0043652	engulfment of apoptotic cell	biological_process	8491	27	40	1	0.119874	0.150767	['RTO4_15484']
GO:0005782	peroxisomal matrix	cellular_component	8491	27	40	1	0.119874	0.150767	['RTO4_12742']
GO:0031901	early endosome membrane	cellular_component	8491	27	40	1	0.119874	0.150767	['RTO4_15484']
GO:0042060	wound healing	biological_process	8491	27	41	1	0.122686	0.153829	['RTO4_15484']
GO:0030307	positive regulation of cell growth	biological_process	8491	27	41	1	0.122686	0.153829	['RTO4_15484']
GO:0000131	incipient cellular bud site	cellular_component	8491	27	42	1	0.125489	0.156382	['RTO4_15484']
GO:0007298	border follicle cell migration	biological_process	8491	27	42	1	0.125489	0.156382	['RTO4_15484']
GO:0007420	brain development	biological_process	8491	27	42	1	0.125489	0.156382	['RTO4_10010']
GO:0006913	nucleocytoplasmic transport	biological_process	8491	27	42	1	0.125489	0.156382	['RTO4_15484']
GO:0016310	phosphorylation	biological_process	8491	27	194	2	0.125771	0.156494	['RTO4_9107', 'RTO4_16771']
GO:0005815	microtubule organizing center	cellular_component	8491	27	43	1	0.128284	0.158411	['RTO4_15484']
GO:0016791	phosphatase activity	molecular_function	8491	27	43	1	0.128284	0.158411	['RTO4_10999']
GO:0005516	calmodulin binding	molecular_function	8491	27	43	1	0.128284	0.158411	['RTO4_9107']
GO:0031647	regulation of protein stability	biological_process	8491	27	43	1	0.128284	0.158411	['RTO4_15484']
GO:0040002	collagen and cuticulin-based cuticle development	biological_process	8491	27	43	1	0.128284	0.158411	['RTO4_15484']
GO:0017137	Rab GTPase binding	molecular_function	8491	27	44	1	0.13107	0.160634	['RTO4_15484']
GO:0004553	hydrolase activity, hydrolyzing O-glycosyl compounds	molecular_function	8491	27	44	1	0.13107	0.160634	['RTO4_12594']
GO:0000920	cell separation after cytokinesis	biological_process	8491	27	44	1	0.13107	0.160634	['RTO4_15484']
GO:0016197	endosomal transport	biological_process	8491	27	44	1	0.13107	0.160634	['RTO4_15484']
GO:0043936	asexual sporulation resulting in formation of a cellular spore	biological_process	8491	27	44	1	0.13107	0.160634	['RTO4_8512']
GO:0035264	multicellular organism growth	biological_process	8491	27	45	1	0.133847	0.163057	['RTO4_15484']
GO:0005778	peroxisomal membrane	cellular_component	8491	27	45	1	0.133847	0.163057	['RTO4_12742']
GO:0030010	establishment of cell polarity	biological_process	8491	27	45	1	0.133847	0.163057	['RTO4_15484']
GO:0042742	defense response to bacterium	biological_process	8491	27	45	1	0.133847	0.163057	['RTO4_15484']
GO:0055037	recycling endosome	cellular_component	8491	27	46	1	0.136616	0.166182	['RTO4_15484']
GO:0009507	chloroplast	cellular_component	8491	27	635	4	0.138878	0.168682	['RTO4_10205', 'RTO4_11317', 'RTO4_12594', 'RTO4_15389']
GO:0007286	spermatid development	biological_process	8491	27	47	1	0.139376	0.169035	['RTO4_15484']
GO:0034613	cellular protein localization	biological_process	8491	27	48	1	0.142128	0.171861	['RTO4_15484']
GO:0097308	cellular response to farnesol	biological_process	8491	27	48	1	0.142128	0.171861	['RTO4_8667']
GO:0010629	negative regulation of gene expression	biological_process	8491	27	49	1	0.144872	0.174919	['RTO4_15484']
GO:0008340	determination of adult lifespan	biological_process	8491	27	419	3	0.146059	0.176092	['RTO4_10999', 'RTO4_11317', 'RTO4_12594']
GO:0060071	Wnt signaling pathway, planar cell polarity pathway	biological_process	8491	27	50	1	0.147607	0.177433	['RTO4_15484']
GO:0016573	histone acetylation	biological_process	8491	27	50	1	0.147607	0.177433	['RTO4_15484']
GO:0005929	cilium	cellular_component	8491	27	51	1	0.150333	0.17965	['RTO4_16771']
GO:0000049	tRNA binding	molecular_function	8491	27	51	1	0.150333	0.17965	['RTO4_15389']
GO:0009636	response to toxic substance	biological_process	8491	27	51	1	0.150333	0.17965	['RTO4_12372']
GO:0009060	aerobic respiration	biological_process	8491	27	51	1	0.150333	0.17965	['RTO4_15758']
GO:0070787	conidiophore development	biological_process	8491	27	52	1	0.153051	0.182631	['RTO4_16771']
GO:0008152	metabolic process	biological_process	8491	27	434	3	0.157423	0.187573	['RTO4_9596', 'RTO4_10408', 'RTO4_12742']
GO:0000281	mitotic cytokinesis	biological_process	8491	27	55	1	0.161156	0.191182	['RTO4_9107']
GO:0007155	cell adhesion	biological_process	8491	27	55	1	0.161156	0.191182	['RTO4_15484']
GO:0005934	cellular bud tip	cellular_component	8491	27	55	1	0.161156	0.191182	['RTO4_15484']
GO:0005829	cytosol	cellular_component	8491	27	1993	9	0.161825	0.191696	['RTO4_8372', 'RTO4_9107', 'RTO4_9596', 'RTO4_10999', 'RTO4_11317', 'RTO4_11787', 'RTO4_12594', 'RTO4_15484', 'RTO4_16771']
GO:0016616	oxidoreductase activity, acting on the CH-OH group of donors, NAD or NADP as acceptor	molecular_function	8491	27	56	1	0.16384	0.193802	['RTO4_12742']
GO:0042803	protein homodimerization activity	molecular_function	8491	27	230	2	0.165272	0.195212	['RTO4_9596', 'RTO4_10205']
GO:0038095	Fc-epsilon receptor signaling pathway	biological_process	8491	27	57	1	0.166517	0.196398	['RTO4_15484']
GO:0045454	cell redox homeostasis	biological_process	8491	27	58	1	0.169185	0.198683	['RTO4_13539']
GO:0000278	mitotic cell cycle	biological_process	8491	27	58	1	0.169185	0.198683	['RTO4_10999']
GO:0005102	receptor binding	molecular_function	8491	27	58	1	0.169185	0.198683	['RTO4_12742']
GO:0016020	membrane	cellular_component	8491	27	1738	8	0.170976	0.200497	['RTO4_9596', 'RTO4_10010', 'RTO4_10999', 'RTO4_12372', 'RTO4_12742', 'RTO4_13539', 'RTO4_15484', 'RTO4_15758']
GO:0008360	regulation of cell shape	biological_process	8491	27	59	1	0.171845	0.20065	['RTO4_15484']
GO:0048813	dendrite morphogenesis	biological_process	8491	27	59	1	0.171845	0.20065	['RTO4_15484']
GO:0007030	Golgi organization	biological_process	8491	27	59	1	0.171845	0.20065	['RTO4_15484']
GO:0040039	inductive cell migration	biological_process	8491	27	60	1	0.174497	0.202586	['RTO4_15484']
GO:0030170	pyridoxal phosphate binding	molecular_function	8491	27	60	1	0.174497	0.202586	['RTO4_10205']
GO:0006470	protein dephosphorylation	biological_process	8491	27	60	1	0.174497	0.202586	['RTO4_10999']
GO:0006520	cellular amino acid metabolic process	biological_process	8491	27	60	1	0.174497	0.202586	['RTO4_10205']
GO:0007476	imaginal disc-derived wing morphogenesis	biological_process	8491	27	61	1	0.177141	0.205362	['RTO4_10999']
GO:0005515	protein binding	molecular_function	8491	27	2329	10	0.181074	0.209379	['RTO4_8372', 'RTO4_8667', 'RTO4_9107', 'RTO4_9596', 'RTO4_10044', 'RTO4_10999', 'RTO4_11317', 'RTO4_12594', 'RTO4_15484', 'RTO4_16771']
GO:0061630	ubiquitin protein ligase activity	molecular_function	8491	27	63	1	0.182403	0.209379	['RTO4_15484']
GO:0030163	protein catabolic process	biological_process	8491	27	63	1	0.182403	0.209379	['RTO4_15484']
GO:0007264	small GTPase mediated signal transduction	biological_process	8491	27	63	1	0.182403	0.209379	['RTO4_15484']
GO:0016311	dephosphorylation	biological_process	8491	27	63	1	0.182403	0.209379	['RTO4_10999']
GO:0030036	actin cytoskeleton organization	biological_process	8491	27	63	1	0.182403	0.209379	['RTO4_15484']
GO:0018105	peptidyl-serine phosphorylation	biological_process	8491	27	63	1	0.182403	0.209379	['RTO4_9107']
GO:0005759	mitochondrial matrix	cellular_component	8491	27	246	2	0.183509	0.210351	['RTO4_10205', 'RTO4_10408']
GO:0003779	actin binding	molecular_function	8491	27	64	1	0.185023	0.211492	['RTO4_8512']
GO:0048812	neuron projection morphogenesis	biological_process	8491	27	64	1	0.185023	0.211492	['RTO4_15484']
GO:0007015	actin filament organization	biological_process	8491	27	65	1	0.187634	0.213876	['RTO4_15484']
GO:0020037	heme binding	molecular_function	8491	27	65	1	0.187634	0.213876	['RTO4_8512']
GO:0007163	establishment or maintenance of cell polarity	biological_process	8491	27	66	1	0.190237	0.216239	['RTO4_15484']
GO:0005802	trans-Golgi network	cellular_component	8491	27	66	1	0.190237	0.216239	['RTO4_15484']
GO:0045121	membrane raft	cellular_component	8491	27	67	1	0.192832	0.218579	['RTO4_12372']
GO:0040020	regulation of meiotic nuclear division	biological_process	8491	27	67	1	0.192832	0.218579	['RTO4_16771']
GO:0003677	DNA binding	molecular_function	8491	27	484	3	0.19722	0.223242	['RTO4_8512', 'RTO4_9836', 'RTO4_13399']
GO:0051286	cell tip	cellular_component	8491	27	69	1	0.197998	0.223502	['RTO4_12372']
GO:0046331	lateral inhibition	biological_process	8491	27	69	1	0.197998	0.223502	['RTO4_15484']
GO:0034399	nuclear periphery	cellular_component	8491	27	72	1	0.205688	0.231861	['RTO4_15758']
GO:0031012	extracellular matrix	cellular_component	8491	27	73	1	0.208235	0.234085	['RTO4_15484']
GO:0005509	calcium ion binding	molecular_function	8491	27	73	1	0.208235	0.234085	['RTO4_9107']
GO:0008033	tRNA processing	biological_process	8491	27	74	1	0.210775	0.236288	['RTO4_15389']
GO:0010628	positive regulation of gene expression	biological_process	8491	27	74	1	0.210775	0.236288	['RTO4_15484']
GO:0010468	regulation of gene expression	biological_process	8491	27	75	1	0.213306	0.237818	['RTO4_16771']
GO:0048046	apoplast	cellular_component	8491	27	75	1	0.213306	0.237818	['RTO4_10205']
GO:0043332	mating projection tip	cellular_component	8491	27	75	1	0.213306	0.237818	['RTO4_15484']
GO:0008022	protein C-terminus binding	molecular_function	8491	27	75	1	0.213306	0.237818	['RTO4_10999']
GO:0070062	extracellular exosome	cellular_component	8491	27	757	4	0.216421	0.240961	['RTO4_8372', 'RTO4_11787', 'RTO4_12594', 'RTO4_15484']
GO:0030437	ascospore formation	biological_process	8491	27	77	1	0.218346	0.242773	['RTO4_16771']
GO:0040027	negative regulation of vulval development	biological_process	8491	27	79	1	0.223355	0.248003	['RTO4_15484']
GO:0007399	nervous system development	biological_process	8491	27	80	1	0.225848	0.25043	['RTO4_15484']
GO:0008284	positive regulation of cell proliferation	biological_process	8491	27	82	1	0.23081	0.255238	['RTO4_15484']
GO:0043065	positive regulation of apoptotic process	biological_process	8491	27	82	1	0.23081	0.255238	['RTO4_15484']
GO:0016021	integral component of membrane	cellular_component	8491	27	1044	5	0.232035	0.256244	['RTO4_11317', 'RTO4_12372', 'RTO4_13539', 'RTO4_15484', 'RTO4_15758']
GO:0051321	meiotic cell cycle	biological_process	8491	27	85	1	0.238197	0.262338	['RTO4_16771']
GO:0030054	cell junction	cellular_component	8491	27	85	1	0.238197	0.262338	['RTO4_10999']
GO:0006631	fatty acid metabolic process	biological_process	8491	27	86	1	0.240644	0.264676	['RTO4_12742']
GO:0045202	synapse	cellular_component	8491	27	87	1	0.243083	0.266998	['RTO4_10999']
GO:0009651	response to salt stress	biological_process	8491	27	88	1	0.245515	0.269306	['RTO4_11317']
GO:0016477	cell migration	biological_process	8491	27	92	1	0.255167	0.279518	['RTO4_15484']
GO:0000166	nucleotide binding	molecular_function	8491	27	813	4	0.255741	0.27977	['RTO4_9107', 'RTO4_15389', 'RTO4_15484', 'RTO4_16771']
GO:0045087	innate immune response	biological_process	8491	27	94	1	0.259948	0.283232	['RTO4_15484']
GO:0043209	myelin sheath	cellular_component	8491	27	94	1	0.259948	0.283232	['RTO4_15484']
GO:0006909	phagocytosis	biological_process	8491	27	94	1	0.259948	0.283232	['RTO4_15484']
GO:0051726	regulation of cell cycle	biological_process	8491	27	95	1	0.262328	0.285444	['RTO4_15484']
GO:0032259	methylation	biological_process	8491	27	96	1	0.2647	0.287641	['RTO4_8372']
GO:0031625	ubiquitin protein ligase binding	molecular_function	8491	27	98	1	0.269423	0.292383	['RTO4_10999']
GO:0009506	plasmodesma	cellular_component	8491	27	324	2	0.275543	0.298627	['RTO4_12742', 'RTO4_13539']
GO:0003924	GTPase activity	molecular_function	8491	27	102	1	0.27878	0.301734	['RTO4_15484']
GO:0015031	protein transport	biological_process	8491	27	331	2	0.283905	0.306874	['RTO4_13539', 'RTO4_15484']
GO:0016829	lyase activity	molecular_function	8491	27	105	1	0.285722	0.308429	['RTO4_10205']
GO:0031966	mitochondrial membrane	cellular_component	8491	27	106	1	0.288022	0.3105	['RTO4_10408']
GO:0043565	sequence-specific DNA binding	molecular_function	8491	27	107	1	0.290314	0.312558	['RTO4_13399']
GO:0031965	nuclear membrane	cellular_component	8491	27	109	1	0.294878	0.317053	['RTO4_15484']
GO:0006979	response to oxidative stress	biological_process	8491	27	114	1	0.306165	0.32789	['RTO4_10999']
GO:0005925	focal adhesion	cellular_component	8491	27	114	1	0.306165	0.32789	['RTO4_15484']
GO:0012505	endomembrane system	cellular_component	8491	27	114	1	0.306165	0.32789	['RTO4_15484']
GO:0016567	protein ubiquitination	biological_process	8491	27	115	1	0.308401	0.329419	['RTO4_15484']
GO:0009941	chloroplast envelope	cellular_component	8491	27	115	1	0.308401	0.329419	['RTO4_10205']
GO:0005935	cellular bud neck	cellular_component	8491	27	117	1	0.312853	0.333737	['RTO4_15484']
GO:0005525	GTP binding	molecular_function	8491	27	118	1	0.315068	0.335661	['RTO4_15484']
GO:0030425	dendrite	cellular_component	8491	27	119	1	0.317277	0.336272	['RTO4_16771']
GO:0046982	protein heterodimerization activity	molecular_function	8491	27	119	1	0.317277	0.336272	['RTO4_13399']
GO:0006915	apoptotic process	biological_process	8491	27	359	2	0.317292	0.336272	['RTO4_12594', 'RTO4_15484']
GO:0005576	extracellular region	cellular_component	8491	27	359	2	0.317292	0.336272	['RTO4_8372', 'RTO4_15484']
GO:0005789	endoplasmic reticulum membrane	cellular_component	8491	27	364	2	0.323232	0.342122	['RTO4_13539', 'RTO4_15484']
GO:0016787	hydrolase activity	molecular_function	8491	27	640	3	0.333047	0.352054	['RTO4_10408', 'RTO4_10999', 'RTO4_11787']
GO:0006897	endocytosis	biological_process	8491	27	127	1	0.334701	0.353344	['RTO4_15484']
GO:0006811	ion transport	biological_process	8491	27	129	1	0.33899	0.357408	['RTO4_12372']
GO:0005635	nuclear envelope	cellular_component	8491	27	130	1	0.341124	0.358731	['RTO4_15484']
GO:0008283	cell proliferation	biological_process	8491	27	130	1	0.341124	0.358731	['RTO4_15484']
GO:0055085	transmembrane transport	biological_process	8491	27	386	2	0.349236	0.366322	['RTO4_12372', 'RTO4_13539']
GO:0009792	embryo development ending in birth or egg hatching	biological_process	8491	27	1226	5	0.349242	0.366322	['RTO4_9596', 'RTO4_10010', 'RTO4_11317', 'RTO4_12594', 'RTO4_15484']
GO:0002119	nematode larval development	biological_process	8491	27	940	4	0.349862	0.3665	['RTO4_9596', 'RTO4_10010', 'RTO4_11317', 'RTO4_15484']
GO:0006898	receptor-mediated endocytosis	biological_process	8491	27	389	2	0.352762	0.369064	['RTO4_11317', 'RTO4_15484']
GO:0000790	nuclear chromatin	cellular_component	8491	27	136	1	0.353791	0.369667	['RTO4_15484']
GO:0006886	intracellular protein transport	biological_process	8491	27	147	1	0.376408	0.392293	['RTO4_15484']
GO:0005975	carbohydrate metabolic process	biological_process	8491	27	147	1	0.376408	0.392293	['RTO4_12594']
GO:0005654	nucleoplasm	cellular_component	8491	27	977	4	0.37789	0.393334	['RTO4_10999', 'RTO4_12742', 'RTO4_15389', 'RTO4_15484']
GO:0000003	reproduction	biological_process	8491	27	978	4	0.378649	0.393621	['RTO4_10010', 'RTO4_11317', 'RTO4_12594', 'RTO4_15484']
GO:0043312	neutrophil degranulation	biological_process	8491	27	152	1	0.386435	0.401203	['RTO4_15484']
GO:0016192	vesicle-mediated transport	biological_process	8491	27	156	1	0.394344	0.408374	['RTO4_15484']
GO:0042493	response to drug	biological_process	8491	27	156	1	0.394344	0.408374	['RTO4_9107']
GO:0006810	transport	biological_process	8491	27	729	3	0.412561	0.426697	['RTO4_10010', 'RTO4_12372', 'RTO4_13539']
GO:0000324	fungal-type vacuole	cellular_component	8491	27	166	1	0.41369	0.427323	['RTO4_13539']
GO:0031410	cytoplasmic vesicle	cellular_component	8491	27	169	1	0.419377	0.432649	['RTO4_15484']
GO:0008270	zinc ion binding	molecular_function	8491	27	460	2	0.434202	0.447376	['RTO4_9836', 'RTO4_13399']
GO:0051301	cell division	biological_process	8491	27	179	1	0.437952	0.45067	['RTO4_15484']
GO:0005768	endosome	cellular_component	8491	27	184	1	0.447024	0.459425	['RTO4_15484']
GO:0000329	fungal-type vacuole membrane	cellular_component	8491	27	187	1	0.452399	0.464364	['RTO4_15484']
GO:0046686	response to cadmium ion	biological_process	8491	27	193	1	0.462999	0.474646	['RTO4_12742']
GO:0019233	sensory perception of pain	biological_process	8491	27	197	1	0.469955	0.481172	['RTO4_11787']
GO:0006629	lipid metabolic process	biological_process	8491	27	200	1	0.475115	0.485845	['RTO4_12742']
GO:0000139	Golgi membrane	cellular_component	8491	27	208	1	0.48864	0.498425	['RTO4_15484']
GO:0003729	mRNA binding	molecular_function	8491	27	208	1	0.48864	0.498425	['RTO4_8372']
GO:0040011	locomotion	biological_process	8491	27	513	2	0.491685	0.500904	['RTO4_9596', 'RTO4_15484']
GO:0045944	positive regulation of transcription from RNA polymerase II promoter	biological_process	8491	27	214	1	0.498564	0.507277	['RTO4_15484']
GO:0005794	Golgi apparatus	cellular_component	8491	27	527	2	0.506303	0.51451	['RTO4_12372', 'RTO4_13539']
GO:0005730	nucleolus	cellular_component	8491	27	530	2	0.509403	0.517016	['RTO4_10999', 'RTO4_12742']
GO:0042802	identical protein binding	molecular_function	8491	27	224	1	0.514691	0.521733	['RTO4_15484']
GO:0043231	intracellular membrane-bounded organelle	cellular_component	8491	27	233	1	0.528778	0.535347	['RTO4_12742']
GO:0048471	perinuclear region of cytoplasm	cellular_component	8491	27	238	1	0.536433	0.542423	['RTO4_15484']
GO:0007049	cell cycle	biological_process	8491	27	267	1	0.578526	0.584261	['RTO4_15484']
GO:0003674	molecular_function	molecular_function	8491	27	1604	5	0.597265	0.60244	['RTO4_8381', 'RTO4_8667', 'RTO4_11317', 'RTO4_13539', 'RTO4_14567']
GO:0006974	cellular response to DNA damage stimulus	biological_process	8491	27	310	1	0.634235	0.638939	['RTO4_15484']
GO:0022008	neurogenesis	biological_process	8491	27	337	1	0.665515	0.669623	['RTO4_11317']
GO:0040035	hermaphrodite genitalia development	biological_process	8491	27	360	1	0.690114	0.693518	['RTO4_15484']
GO:0008150	biological_process	biological_process	8491	27	1390	3	0.842317	0.845429	['RTO4_8381', 'RTO4_11317', 'RTO4_14567']
GO:0005783	endoplasmic reticulum	cellular_component	8491	27	678	1	0.894651	0.896852	['RTO4_13539']
GO:0003723	RNA binding	molecular_function	8491	27	682	1	0.8961	0.897201	['RTO4_15389']
None	no definition found gene ontology file	none	8491	27	3073	2	0.999914	0.999914	['RTO4_14240', 'RTO4_15211']

## Sheet: FA3
GO term	Description	Namespace	Genome Length	List Length	Members in Genome	Members in List	pVal	Adjusted pVal	Gene IDs
GO:0006531	aspartate metabolic process	biological_process	8491	28	8	3	1.77893e-06	0.000834318	['RTO4_9635', 'RTO4_8936', 'RTO4_14281']
GO:0032981	mitochondrial respiratory chain complex I assembly	biological_process	8491	28	38	4	6.46557e-06	0.00122961	['RTO4_10607', 'RTO4_12543', 'RTO4_13925', 'RTO4_16474']
GO:0004069	L-aspartate:2-oxoglutarate aminotransferase activity	molecular_function	8491	28	2	2	1.04871e-05	0.00122961	['RTO4_8936', 'RTO4_14281']
GO:0019550	glutamate catabolic process to aspartate	biological_process	8491	28	2	2	1.04871e-05	0.00122961	['RTO4_8936', 'RTO4_14281']
GO:0001300	chronological cell aging	biological_process	8491	28	17	3	2.11758e-05	0.00169878	['RTO4_9635', 'RTO4_12995', 'RTO4_14281']
GO:0009058	biosynthetic process	biological_process	8491	28	53	4	2.47922e-05	0.00169878	['RTO4_9635', 'RTO4_8936', 'RTO4_10607', 'RTO4_14281']
GO:0006103	2-oxoglutarate metabolic process	biological_process	8491	28	18	3	2.53549e-05	0.00169878	['RTO4_9635', 'RTO4_8936', 'RTO4_14281']
GO:0043648	dicarboxylic acid metabolic process	biological_process	8491	28	3	2	3.13971e-05	0.00184065	['RTO4_8936', 'RTO4_14281']
GO:0008483	transaminase activity	molecular_function	8491	28	21	3	4.10529e-05	0.00213931	['RTO4_9635', 'RTO4_8936', 'RTO4_14281']
GO:0019551	glutamate catabolic process to 2-oxoglutarate	biological_process	8491	28	4	2	6.26659e-05	0.00267185	['RTO4_8936', 'RTO4_14281']
GO:0006533	aspartate catabolic process	biological_process	8491	28	4	2	6.26659e-05	0.00267185	['RTO4_8936', 'RTO4_14281']
GO:0016740	transferase activity	molecular_function	8491	28	598	9	8.22296e-05	0.00321381	['RTO4_9635', 'RTO4_10025', 'RTO4_8936', 'RTO4_10607', 'RTO4_10608', 'RTO4_12995', 'RTO4_14281', 'RTO4_14960', 'RTO4_16474']
GO:0006532	aspartate biosynthetic process	biological_process	8491	28	6	2	0.000156026	0.00562893	['RTO4_8936', 'RTO4_14281']
GO:0009073	aromatic amino acid family biosynthetic process	biological_process	8491	28	34	3	0.00017948	0.00601257	['RTO4_8936', 'RTO4_13426', 'RTO4_14281']
GO:0080130	L-phenylalanine:2-oxoglutarate aminotransferase activity	molecular_function	8491	28	7	2	0.000217991	0.00638985	['RTO4_8936', 'RTO4_14281']
GO:0048738	cardiac muscle tissue development	biological_process	8491	28	7	2	0.000217991	0.00638985	['RTO4_13426', 'RTO4_16474']
GO:0008652	cellular amino acid biosynthetic process	biological_process	8491	28	94	4	0.000235291	0.00649126	['RTO4_9635', 'RTO4_8936', 'RTO4_12995', 'RTO4_14281']
GO:0031406	carboxylic acid binding	molecular_function	8491	28	8	2	0.000290061	0.00680193	['RTO4_8936', 'RTO4_14281']
GO:0004100	chitin synthase activity	molecular_function	8491	28	8	2	0.000290061	0.00680193	['RTO4_8908', 'RTO4_14960']
GO:0006107	oxaloacetate metabolic process	biological_process	8491	28	8	2	0.000290061	0.00680193	['RTO4_8936', 'RTO4_14281']
GO:0005743	mitochondrial inner membrane	cellular_component	8491	28	300	6	0.000361076	0.00806403	['RTO4_10607', 'RTO4_12543', 'RTO4_12844', 'RTO4_13925', 'RTO4_14281', 'RTO4_16474']
GO:0048315	conidium formation	biological_process	8491	28	107	4	0.000386625	0.00824214	['RTO4_8908', 'RTO4_10733', 'RTO4_10776', 'RTO4_14960']
GO:0042407	cristae formation	biological_process	8491	28	11	2	0.000566284	0.0110661	['RTO4_12844', 'RTO4_16474']
GO:0006537	glutamate biosynthetic process	biological_process	8491	28	11	2	0.000566284	0.0110661	['RTO4_8936', 'RTO4_14281']
GO:0006038	cell wall chitin biosynthetic process	biological_process	8491	28	12	2	0.000678155	0.0122329	['RTO4_8908', 'RTO4_14960']
GO:0006031	chitin biosynthetic process	biological_process	8491	28	12	2	0.000678155	0.0122329	['RTO4_8908', 'RTO4_14960']
GO:0030170	pyridoxal phosphate binding	molecular_function	8491	28	60	3	0.000969156	0.0168346	['RTO4_9635', 'RTO4_8936', 'RTO4_14281']
GO:0006936	muscle contraction	biological_process	8491	28	20	2	0.00192067	0.0276175	['RTO4_12543', 'RTO4_16474']
GO:0006536	glutamate metabolic process	biological_process	8491	28	20	2	0.00192067	0.0276175	['RTO4_8936', 'RTO4_14281']
GO:0030448	hyphal growth	biological_process	8491	28	169	4	0.00213514	0.0276175	['RTO4_8908', 'RTO4_10776', 'RTO4_12995', 'RTO4_14960']
GO:0031505	fungal-type cell wall organization	biological_process	8491	28	90	3	0.00311447	0.0276175	['RTO4_8908', 'RTO4_10776', 'RTO4_14960']
GO:0019081	viral translation	biological_process	8491	28	1	1	0.00329761	0.0276175	['RTO4_12995']
GO:0032835	glomerulus development	biological_process	8491	28	1	1	0.00329761	0.0276175	['RTO4_16474']
GO:0010998	regulation of translational initiation by eIF2 alpha phosphorylation	biological_process	8491	28	1	1	0.00329761	0.0276175	['RTO4_12995']
GO:0034066	RIC1-RGP1 guanyl-nucleotide exchange factor complex	cellular_component	8491	28	1	1	0.00329761	0.0276175	['RTO4_16107']
GO:1903329	regulation of iron-sulfur cluster assembly	biological_process	8491	28	1	1	0.00329761	0.0276175	['RTO4_10025']
GO:0048762	mesenchymal cell differentiation	biological_process	8491	28	1	1	0.00329761	0.0276175	['RTO4_16474']
GO:1904803	regulation of translation involved in cellular response to UV	biological_process	8491	28	1	1	0.00329761	0.0276175	['RTO4_12995']
GO:0004686	elongation factor-2 kinase activity	molecular_function	8491	28	1	1	0.00329761	0.0276175	['RTO4_12995']
GO:0047801	L-cysteine:2-oxoglutarate aminotransferase activity	molecular_function	8491	28	1	1	0.00329761	0.0276175	['RTO4_8936']
GO:0004694	eukaryotic translation initiation factor 2alpha kinase activity	molecular_function	8491	28	1	1	0.00329761	0.0276175	['RTO4_12995']
GO:0019266	asparagine biosynthetic process from oxaloacetate	biological_process	8491	28	1	1	0.00329761	0.0276175	['RTO4_8936']
GO:0046471	phosphatidylglycerol metabolic process	biological_process	8491	28	1	1	0.00329761	0.0276175	['RTO4_16474']
GO:0032577	phosphatidylcholine:cardiolipin O-linoleoyltransferase activity	molecular_function	8491	28	1	1	0.00329761	0.0276175	['RTO4_16474']
GO:0060390	regulation of SMAD protein import into nucleus	biological_process	8491	28	1	1	0.00329761	0.0276175	['RTO4_16474']
GO:0006524	alanine catabolic process	biological_process	8491	28	1	1	0.00329761	0.0276175	['RTO4_9635']
GO:0039520	induction by virus of host autophagy	biological_process	8491	28	1	1	0.00329761	0.0276175	['RTO4_12995']
GO:0071076	RNA 3' uridylation	biological_process	8491	28	1	1	0.00329761	0.0276175	['RTO4_10608']
GO:0031664	regulation of lipopolysaccharide-mediated signaling pathway	biological_process	8491	28	1	1	0.00329761	0.0276175	['RTO4_10608']
GO:0071849	G1 cell cycle arrest in response to nitrogen starvation	biological_process	8491	28	1	1	0.00329761	0.0276175	['RTO4_12995']
GO:0072307	regulation of metanephric nephron tubule epithelial cell differentiation	biological_process	8491	28	1	1	0.00329761	0.0276175	['RTO4_16474']
GO:0061458	reproductive system development	biological_process	8491	28	1	1	0.00329761	0.0276175	['RTO4_12543']
GO:1900273	positive regulation of long-term synaptic potentiation	biological_process	8491	28	1	1	0.00329761	0.0276175	['RTO4_12995']
GO:0032792	negative regulation of CREB transcription factor activity	biological_process	8491	28	1	1	0.00329761	0.0276175	['RTO4_12995']
GO:0042851	L-alanine metabolic process	biological_process	8491	28	1	1	0.00329761	0.0276175	['RTO4_9635']
GO:0036492	eiF2alpha phosphorylation in response to endoplasmic reticulum stress	biological_process	8491	28	1	1	0.00329761	0.0276175	['RTO4_12995']
GO:0006094	gluconeogenesis	biological_process	8491	28	35	2	0.00583389	0.0321692	['RTO4_8936', 'RTO4_14281']
GO:0042803	protein homodimerization activity	molecular_function	8491	28	230	4	0.00644136	0.0321692	['RTO4_12995', 'RTO4_13426', 'RTO4_14281', 'RTO4_16474']
GO:0009954	proximal/distal pattern formation	biological_process	8491	28	2	1	0.00658473	0.0321692	['RTO4_13426']
GO:1904808	positive regulation of protein oxidation	biological_process	8491	28	2	1	0.00658473	0.0321692	['RTO4_12995']
GO:0048048	embryonic eye morphogenesis	biological_process	8491	28	2	1	0.00658473	0.0321692	['RTO4_13426']
GO:0035799	ureter maturation	biological_process	8491	28	2	1	0.00658473	0.0321692	['RTO4_13426']
GO:0071074	eukaryotic initiation factor eIF2 binding	molecular_function	8491	28	2	1	0.00658473	0.0321692	['RTO4_12995']
GO:0047184	1-acylglycerophosphocholine O-acyltransferase activity	molecular_function	8491	28	2	1	0.00658473	0.0321692	['RTO4_16474']
GO:0008774	acetaldehyde dehydrogenase (acetylating) activity	molecular_function	8491	28	2	1	0.00658473	0.0321692	['RTO4_13426']
GO:0042853	L-alanine catabolic process	biological_process	8491	28	2	1	0.00658473	0.0321692	['RTO4_9635']
GO:0008911	lactaldehyde dehydrogenase activity	molecular_function	8491	28	2	1	0.00658473	0.0321692	['RTO4_13426']
GO:0060993	kidney morphogenesis	biological_process	8491	28	2	1	0.00658473	0.0321692	['RTO4_16474']
GO:0071264	positive regulation of translational initiation in response to starvation	biological_process	8491	28	2	1	0.00658473	0.0321692	['RTO4_12995']
GO:0021768	nucleus accumbens development	biological_process	8491	28	2	1	0.00658473	0.0321692	['RTO4_13426']
GO:0006117	acetaldehyde metabolic process	biological_process	8491	28	2	1	0.00658473	0.0321692	['RTO4_13426']
GO:0045991	carbon catabolite activation of transcription	biological_process	8491	28	2	1	0.00658473	0.0321692	['RTO4_13426']
GO:0032755	positive regulation of interleukin-6 production	biological_process	8491	28	2	1	0.00658473	0.0321692	['RTO4_10608']
GO:0035414	negative regulation of catenin import into nucleus	biological_process	8491	28	2	1	0.00658473	0.0321692	['RTO4_16474']
GO:0016918	retinal binding	molecular_function	8491	28	2	1	0.00658473	0.0321692	['RTO4_13426']
GO:0047102	aminomuconate-semialdehyde dehydrogenase activity	molecular_function	8491	28	2	1	0.00658473	0.0321692	['RTO4_13426']
GO:0097316	cellular response to N-acetyl-D-glucosamine	biological_process	8491	28	2	1	0.00658473	0.0321692	['RTO4_12995']
GO:0070404	NADH binding	molecular_function	8491	28	2	1	0.00658473	0.0321692	['RTO4_13426']
GO:0050265	RNA uridylyltransferase activity	molecular_function	8491	28	2	1	0.00658473	0.0321692	['RTO4_10608']
GO:0042905	9-cis-retinoic acid metabolic process	biological_process	8491	28	2	1	0.00658473	0.0321692	['RTO4_13426']
GO:1903935	response to sodium arsenite	biological_process	8491	28	2	1	0.00658473	0.0321692	['RTO4_12995']
GO:0060166	olfactory pit development	biological_process	8491	28	2	1	0.00658473	0.0321692	['RTO4_13426']
GO:0006776	vitamin A metabolic process	biological_process	8491	28	2	1	0.00658473	0.0321692	['RTO4_13426']
GO:0031016	pancreas development	biological_process	8491	28	2	1	0.00658473	0.0321692	['RTO4_13426']
GO:0019483	beta-alanine biosynthetic process	biological_process	8491	28	2	1	0.00658473	0.0321692	['RTO4_13426']
GO:0002821	positive regulation of adaptive immune response	biological_process	8491	28	2	1	0.00658473	0.0321692	['RTO4_12995']
GO:0002286	T cell activation involved in immune response	biological_process	8491	28	2	1	0.00658473	0.0321692	['RTO4_12995']
GO:0009855	determination of bilateral symmetry	biological_process	8491	28	2	1	0.00658473	0.0321692	['RTO4_13426']
GO:0002072	optic cup morphogenesis involved in camera-type eye development	biological_process	8491	28	2	1	0.00658473	0.0321692	['RTO4_13426']
GO:0070102	interleukin-6-mediated signaling pathway	biological_process	8491	28	2	1	0.00658473	0.0321692	['RTO4_10608']
GO:0001936	regulation of endothelial cell proliferation	biological_process	8491	28	2	1	0.00658473	0.0321692	['RTO4_13426']
GO:0032483	regulation of Rab protein signal transduction	biological_process	8491	28	2	1	0.00658473	0.0321692	['RTO4_16107']
GO:0070384	Harderian gland development	biological_process	8491	28	2	1	0.00658473	0.0321692	['RTO4_13426']
GO:0043558	regulation of translational initiation in response to stress	biological_process	8491	28	2	1	0.00658473	0.0321692	['RTO4_12995']
GO:0006523	alanine biosynthetic process	biological_process	8491	28	2	1	0.00658473	0.0321692	['RTO4_9635']
GO:0001758	retinal dehydrogenase activity	molecular_function	8491	28	2	1	0.00658473	0.0321692	['RTO4_13426']
GO:0030428	cell septum	cellular_component	8491	28	38	2	0.00685093	0.0331246	['RTO4_8908', 'RTO4_14960']
GO:0045471	response to ethanol	biological_process	8491	28	40	2	0.0075705	0.0347744	['RTO4_13426', 'RTO4_14281']
GO:0005759	mitochondrial matrix	cellular_component	8491	28	246	4	0.00814392	0.0347744	['RTO4_9635', 'RTO4_8936', 'RTO4_13426', 'RTO4_14281']
GO:0005777	peroxisome	cellular_component	8491	28	127	3	0.00814784	0.0347744	['RTO4_9635', 'RTO4_8936', 'RTO4_14281']
GO:0043936	asexual sporulation resulting in formation of a cellular spore	biological_process	8491	28	44	2	0.0091074	0.0347744	['RTO4_8908', 'RTO4_14960']
GO:0035264	multicellular organism growth	biological_process	8491	28	45	2	0.00951168	0.0347744	['RTO4_12543', 'RTO4_16474']
GO:0045213	neurotransmitter receptor metabolic process	biological_process	8491	28	3	1	0.0098614	0.0347744	['RTO4_14281']
GO:0006529	asparagine biosynthetic process	biological_process	8491	28	3	1	0.0098614	0.0347744	['RTO4_8936']
GO:0021983	pituitary gland development	biological_process	8491	28	3	1	0.0098614	0.0347744	['RTO4_13426']
GO:0007007	inner mitochondrial membrane organization	biological_process	8491	28	3	1	0.0098614	0.0347744	['RTO4_16474']
GO:0006598	polyamine catabolic process	biological_process	8491	28	3	1	0.0098614	0.0347744	['RTO4_13426']
GO:0032048	cardiolipin metabolic process	biological_process	8491	28	3	1	0.0098614	0.0347744	['RTO4_16474']
GO:0031123	RNA 3'-end processing	biological_process	8491	28	3	1	0.0098614	0.0347744	['RTO4_10608']
GO:0042775	mitochondrial ATP synthesis coupled electron transport	biological_process	8491	28	3	1	0.0098614	0.0347744	['RTO4_16474']
GO:0044828	negative regulation by host of viral genome replication	biological_process	8491	28	3	1	0.0098614	0.0347744	['RTO4_12995']
GO:0044284	mitochondrial crista junction	cellular_component	8491	28	3	1	0.0098614	0.0347744	['RTO4_12844']
GO:1903363	negative regulation of cellular protein catabolic process	biological_process	8491	28	3	1	0.0098614	0.0347744	['RTO4_16107']
GO:0032949	regulation of alpha-glucan biosynthetic process	biological_process	8491	28	3	1	0.0098614	0.0347744	['RTO4_10776']
GO:0001816	cytokine production	biological_process	8491	28	3	1	0.0098614	0.0347744	['RTO4_10608']
GO:0061624	fructose catabolic process to hydroxyacetone phosphate and glyceraldehyde-3-phosphate	biological_process	8491	28	3	1	0.0098614	0.0347744	['RTO4_13426']
GO:0061617	MICOS complex	cellular_component	8491	28	3	1	0.0098614	0.0347744	['RTO4_12844']
GO:1990253	cellular response to leucine starvation	biological_process	8491	28	3	1	0.0098614	0.0347744	['RTO4_12995']
GO:0060733	regulation of eIF2 alpha phosphorylation by amino acid starvation	biological_process	8491	28	3	1	0.0098614	0.0347744	['RTO4_12995']
GO:0071027	nuclear RNA surveillance	biological_process	8491	28	3	1	0.0098614	0.0347744	['RTO4_16474']
GO:0003855	3-dehydroquinate dehydratase activity	molecular_function	8491	28	3	1	0.0098614	0.0347744	['RTO4_13706']
GO:0060078	regulation of postsynaptic membrane potential	biological_process	8491	28	3	1	0.0098614	0.0347744	['RTO4_16107']
GO:0004028	3-chloroallyl aldehyde dehydrogenase activity	molecular_function	8491	28	3	1	0.0098614	0.0347744	['RTO4_13426']
GO:0010586	miRNA metabolic process	biological_process	8491	28	3	1	0.0098614	0.0347744	['RTO4_10608']
GO:0005497	androgen binding	molecular_function	8491	28	3	1	0.0098614	0.0347744	['RTO4_13426']
GO:0010587	miRNA catabolic process	biological_process	8491	28	3	1	0.0098614	0.0347744	['RTO4_10608']
GO:0019413	acetate biosynthetic process	biological_process	8491	28	3	1	0.0098614	0.0347744	['RTO4_13426']
GO:0070324	thyroid hormone binding	molecular_function	8491	28	3	1	0.0098614	0.0347744	['RTO4_13426']
GO:0046187	acetaldehyde catabolic process	biological_process	8491	28	3	1	0.0098614	0.0347744	['RTO4_13426']
GO:1904515	positive regulation of TORC2 signaling	biological_process	8491	28	3	1	0.0098614	0.0347744	['RTO4_16107']
GO:0048871	multicellular organismal homeostasis	biological_process	8491	28	3	1	0.0098614	0.0347744	['RTO4_13426']
GO:0018479	benzaldehyde dehydrogenase (NAD+) activity	molecular_function	8491	28	3	1	0.0098614	0.0347744	['RTO4_13426']
GO:0048386	positive regulation of retinoic acid receptor signaling pathway	biological_process	8491	28	3	1	0.0098614	0.0347744	['RTO4_13426']
GO:0071470	cellular response to osmotic stress	biological_process	8491	28	47	2	0.0103439	0.0362037	['RTO4_8908', 'RTO4_13426']
GO:0001411	hyphal tip	cellular_component	8491	28	50	2	0.0116507	0.0399796	['RTO4_8908', 'RTO4_14960']
GO:0051607	defense response to virus	biological_process	8491	28	53	2	0.0130265	0.0399796	['RTO4_12995', 'RTO4_16474']
GO:0000918	barrier septum site selection	biological_process	8491	28	4	1	0.0131276	0.0399796	['RTO4_14960']
GO:0030902	hindbrain development	biological_process	8491	28	4	1	0.0131276	0.0399796	['RTO4_13426']
GO:0010718	positive regulation of epithelial to mesenchymal transition	biological_process	8491	28	4	1	0.0131276	0.0399796	['RTO4_16474']
GO:0072358	cardiovascular system development	biological_process	8491	28	4	1	0.0131276	0.0399796	['RTO4_12543']
GO:0031224	intrinsic component of membrane	cellular_component	8491	28	4	1	0.0131276	0.0399796	['RTO4_16474']
GO:0002138	retinoic acid biosynthetic process	biological_process	8491	28	4	1	0.0131276	0.0399796	['RTO4_13426']
GO:0061404	positive regulation of transcription from RNA polymerase II promoter in response to increased salt	biological_process	8491	28	4	1	0.0131276	0.0399796	['RTO4_12995']
GO:0019482	beta-alanine metabolic process	biological_process	8491	28	4	1	0.0131276	0.0399796	['RTO4_13426']
GO:0043584	nose development	biological_process	8491	28	4	1	0.0131276	0.0399796	['RTO4_13426']
GO:0060378	regulation of brood size	biological_process	8491	28	4	1	0.0131276	0.0399796	['RTO4_12995']
GO:0031076	embryonic camera-type eye development	biological_process	8491	28	4	1	0.0131276	0.0399796	['RTO4_13426']
GO:0048384	retinoic acid receptor signaling pathway	biological_process	8491	28	4	1	0.0131276	0.0399796	['RTO4_13426']
GO:1900439	positive regulation of filamentous growth of a population of unicellular organisms in response to chemical stimulus	biological_process	8491	28	4	1	0.0131276	0.0399796	['RTO4_12995']
GO:0006530	asparagine catabolic process	biological_process	8491	28	4	1	0.0131276	0.0399796	['RTO4_14281']
GO:0019470	4-hydroxyproline catabolic process	biological_process	8491	28	4	1	0.0131276	0.0399796	['RTO4_14281']
GO:0004030	aldehyde dehydrogenase [NAD(P)+] activity	molecular_function	8491	28	4	1	0.0131276	0.0399796	['RTO4_13426']
GO:0034217	ascospore wall chitin biosynthetic process	biological_process	8491	28	4	1	0.0131276	0.0399796	['RTO4_14960']
GO:0060013	righting reflex	biological_process	8491	28	4	1	0.0131276	0.0399796	['RTO4_13426']
GO:0007507	heart development	biological_process	8491	28	54	2	0.0135001	0.0408487	['RTO4_13426', 'RTO4_16474']
GO:0005739	mitochondrion	cellular_component	8491	28	1249	9	0.0155379	0.0449349	['RTO4_9635', 'RTO4_10025', 'RTO4_10607', 'RTO4_12543', 'RTO4_12844', 'RTO4_13426', 'RTO4_13925', 'RTO4_14281', 'RTO4_16474']
GO:0000934	porous cell septum	cellular_component	8491	28	5	1	0.0163835	0.0449349	['RTO4_14960']
GO:0035418	protein localization to synapse	biological_process	8491	28	5	1	0.0163835	0.0449349	['RTO4_16107']
GO:0016212	kynurenine-oxoglutarate transaminase activity	molecular_function	8491	28	5	1	0.0163835	0.0449349	['RTO4_14281']
GO:0035965	cardiolipin acyl-chain remodeling	biological_process	8491	28	5	1	0.0163835	0.0449349	['RTO4_16474']
GO:0071473	cellular response to cation stress	biological_process	8491	28	5	1	0.0163835	0.0449349	['RTO4_10025']
GO:0006067	ethanol metabolic process	biological_process	8491	28	5	1	0.0163835	0.0449349	['RTO4_13426']
GO:1990138	neuron projection extension	biological_process	8491	28	5	1	0.0163835	0.0449349	['RTO4_12995']
GO:0042904	9-cis-retinoic acid biosynthetic process	biological_process	8491	28	5	1	0.0163835	0.0449349	['RTO4_13426']
GO:0060259	regulation of feeding behavior	biological_process	8491	28	5	1	0.0163835	0.0449349	['RTO4_12995']
GO:0006069	ethanol oxidation	biological_process	8491	28	5	1	0.0163835	0.0449349	['RTO4_13426']
GO:0006740	NADPH regeneration	biological_process	8491	28	5	1	0.0163835	0.0449349	['RTO4_13426']
GO:0043405	regulation of MAP kinase activity	biological_process	8491	28	5	1	0.0163835	0.0449349	['RTO4_10776']
GO:0097052	L-kynurenine metabolic process	biological_process	8491	28	5	1	0.0163835	0.0449349	['RTO4_14281']
GO:0048566	embryonic digestive tract development	biological_process	8491	28	5	1	0.0163835	0.0449349	['RTO4_13426']
GO:0045467	R7 cell development	biological_process	8491	28	5	1	0.0163835	0.0449349	['RTO4_16107']
GO:0006520	cellular amino acid metabolic process	biological_process	8491	28	60	2	0.0164966	0.044982	['RTO4_8936', 'RTO4_14281']
GO:0007476	imaginal disc-derived wing morphogenesis	biological_process	8491	28	61	2	0.0170213	0.0461446	['RTO4_8936', 'RTO4_14281']
GO:0033721	aldehyde dehydrogenase (NADP+) activity	molecular_function	8491	28	6	1	0.019629	0.0472102	['RTO4_13426']
GO:0032049	cardiolipin biosynthetic process	biological_process	8491	28	6	1	0.019629	0.0472102	['RTO4_16474']
GO:0009932	cell tip growth	biological_process	8491	28	6	1	0.019629	0.0472102	['RTO4_8908']
GO:0032057	negative regulation of translational initiation in response to stress	biological_process	8491	28	6	1	0.019629	0.0472102	['RTO4_12995']
GO:0010259	multicellular organism aging	biological_process	8491	28	6	1	0.019629	0.0472102	['RTO4_12543']
GO:0035329	hippo signaling	biological_process	8491	28	6	1	0.019629	0.0472102	['RTO4_16474']
GO:0055089	fatty acid homeostasis	biological_process	8491	28	6	1	0.019629	0.0472102	['RTO4_8936']
GO:0003841	1-acylglycerol-3-phosphate O-acyltransferase activity	molecular_function	8491	28	6	1	0.019629	0.0472102	['RTO4_16474']
GO:0035115	embryonic forelimb morphogenesis	biological_process	8491	28	6	1	0.019629	0.0472102	['RTO4_13426']
GO:0017145	stem cell division	biological_process	8491	28	6	1	0.019629	0.0472102	['RTO4_16474']
GO:0060324	face development	biological_process	8491	28	6	1	0.019629	0.0472102	['RTO4_13426']
GO:0061063	positive regulation of nematode larval development	biological_process	8491	28	6	1	0.019629	0.0472102	['RTO4_12995']
GO:0002230	positive regulation of defense response to virus by host	biological_process	8491	28	6	1	0.019629	0.0472102	['RTO4_12995']
GO:0004609	phosphatidylserine decarboxylase activity	molecular_function	8491	28	6	1	0.019629	0.0472102	['RTO4_8936']
GO:0006114	glycerol biosynthetic process	biological_process	8491	28	6	1	0.019629	0.0472102	['RTO4_8936']
GO:0045009	chitosome	cellular_component	8491	28	6	1	0.019629	0.0472102	['RTO4_14960']
GO:0006538	glutamate catabolic process	biological_process	8491	28	6	1	0.019629	0.0472102	['RTO4_14281']
GO:1903833	positive regulation of cellular response to amino acid starvation	biological_process	8491	28	6	1	0.019629	0.0472102	['RTO4_12995']
GO:0001947	heart looping	biological_process	8491	28	6	1	0.019629	0.0472102	['RTO4_13426']
GO:0030326	embryonic limb morphogenesis	biological_process	8491	28	6	1	0.019629	0.0472102	['RTO4_13426']
GO:1990497	regulation of cytoplasmic translation in response to stress	biological_process	8491	28	6	1	0.019629	0.0472102	['RTO4_12995']
GO:0004532	exoribonuclease activity	molecular_function	8491	28	6	1	0.019629	0.0472102	['RTO4_16474']
GO:0051286	cell tip	cellular_component	8491	28	69	2	0.0214707	0.0513764	['RTO4_10733', 'RTO4_10776']
GO:0019725	cellular homeostasis	biological_process	8491	28	7	1	0.0228642	0.0525651	['RTO4_12995']
GO:0021915	neural tube development	biological_process	8491	28	7	1	0.0228642	0.0525651	['RTO4_13426']
GO:0045665	negative regulation of neuron differentiation	biological_process	8491	28	7	1	0.0228642	0.0525651	['RTO4_12995']
GO:0045599	negative regulation of fat cell differentiation	biological_process	8491	28	7	1	0.0228642	0.0525651	['RTO4_16474']
GO:0007006	mitochondrial membrane organization	biological_process	8491	28	7	1	0.0228642	0.0525651	['RTO4_16474']
GO:0014032	neural crest cell development	biological_process	8491	28	7	1	0.0228642	0.0525651	['RTO4_13426']
GO:0042472	inner ear morphogenesis	biological_process	8491	28	7	1	0.0228642	0.0525651	['RTO4_13426']
GO:0007494	midgut development	biological_process	8491	28	7	1	0.0228642	0.0525651	['RTO4_13426']
GO:0005622	intracellular	cellular_component	8491	28	508	5	0.0235231	0.0538163	['RTO4_9635', 'RTO4_10776', 'RTO4_12995', 'RTO4_13426', 'RTO4_14281']
GO:0010628	positive regulation of gene expression	biological_process	8491	28	74	2	0.0244714	0.0557139	['RTO4_12995', 'RTO4_13426']
GO:0046686	response to cadmium ion	biological_process	8491	28	193	3	0.0249513	0.0565322	['RTO4_9635', 'RTO4_13426', 'RTO4_14281']
GO:0048046	apoplast	cellular_component	8491	28	75	2	0.0250911	0.0565756	['RTO4_9635', 'RTO4_14281']
GO:0090529	cell septum assembly	biological_process	8491	28	8	1	0.026089	0.056647	['RTO4_14960']
GO:0009438	methylglyoxal metabolic process	biological_process	8491	28	8	1	0.026089	0.056647	['RTO4_13426']
GO:0002250	adaptive immune response	biological_process	8491	28	8	1	0.026089	0.056647	['RTO4_12995']
GO:0045947	negative regulation of translational initiation	biological_process	8491	28	8	1	0.026089	0.056647	['RTO4_12995']
GO:0006567	threonine catabolic process	biological_process	8491	28	8	1	0.026089	0.056647	['RTO4_13426']
GO:0043010	camera-type eye development	biological_process	8491	28	8	1	0.026089	0.056647	['RTO4_13426']
GO:0045329	carnitine biosynthetic process	biological_process	8491	28	8	1	0.026089	0.056647	['RTO4_13426']
GO:0009249	protein lipoylation	biological_process	8491	28	8	1	0.026089	0.056647	['RTO4_10025']
GO:0061024	membrane organization	biological_process	8491	28	78	2	0.0269888	0.0583307	['RTO4_12844', 'RTO4_16107']
GO:0004713	protein tyrosine kinase activity	molecular_function	8491	28	81	2	0.0289432	0.0608115	['RTO4_10025', 'RTO4_12995']
GO:0008374	O-acyltransferase activity	molecular_function	8491	28	9	1	0.0293036	0.0608115	['RTO4_16474']
GO:0034514	mitochondrial unfolded protein response	biological_process	8491	28	9	1	0.0293036	0.0608115	['RTO4_12995']
GO:0006068	ethanol catabolic process	biological_process	8491	28	9	1	0.0293036	0.0608115	['RTO4_13426']
GO:0070417	cellular response to cold	biological_process	8491	28	9	1	0.0293036	0.0608115	['RTO4_12995']
GO:0060048	cardiac muscle contraction	biological_process	8491	28	9	1	0.0293036	0.0608115	['RTO4_16474']
GO:0001568	blood vessel development	biological_process	8491	28	9	1	0.0293036	0.0608115	['RTO4_13426']
GO:0016331	morphogenesis of embryonic epithelium	biological_process	8491	28	9	1	0.0293036	0.0608115	['RTO4_13426']
GO:0033189	response to vitamin A	biological_process	8491	28	9	1	0.0293036	0.0608115	['RTO4_13426']
GO:0008284	positive regulation of cell proliferation	biological_process	8491	28	82	2	0.029607	0.0611705	['RTO4_13426', 'RTO4_16474']
GO:0005652	nuclear lamina	cellular_component	8491	28	10	1	0.032508	0.0660011	['RTO4_16474']
GO:0031571	mitotic G1 DNA damage checkpoint	biological_process	8491	28	10	1	0.032508	0.0660011	['RTO4_12995']
GO:0015908	fatty acid transport	biological_process	8491	28	10	1	0.032508	0.0660011	['RTO4_14281']
GO:0050808	synapse organization	biological_process	8491	28	10	1	0.032508	0.0660011	['RTO4_16107']
GO:0042574	retinal metabolic process	biological_process	8491	28	11	1	0.0357022	0.0712524	['RTO4_13426']
GO:0030427	site of polarized growth	cellular_component	8491	28	11	1	0.0357022	0.0712524	['RTO4_10776']
GO:0015940	pantothenate biosynthetic process	biological_process	8491	28	11	1	0.0357022	0.0712524	['RTO4_13426']
GO:0031054	pre-miRNA processing	biological_process	8491	28	11	1	0.0357022	0.0712524	['RTO4_10608']
GO:0042802	identical protein binding	molecular_function	8491	28	224	3	0.0365377	0.0726109	['RTO4_8936', 'RTO4_13426', 'RTO4_14281']
GO:0009952	anterior/posterior pattern specification	biological_process	8491	28	12	1	0.0388862	0.076308	['RTO4_13426']
GO:0034097	response to cytokine	biological_process	8491	28	12	1	0.0388862	0.076308	['RTO4_13426']
GO:0003007	heart morphogenesis	biological_process	8491	28	12	1	0.0388862	0.076308	['RTO4_13426']
GO:0071300	cellular response to retinoic acid	biological_process	8491	28	13	1	0.04206	0.0811776	['RTO4_13426']
GO:0051384	response to glucocorticoid	biological_process	8491	28	13	1	0.04206	0.0811776	['RTO4_8936']
GO:0030003	cellular cation homeostasis	biological_process	8491	28	13	1	0.04206	0.0811776	['RTO4_10025']
GO:0007416	synapse assembly	biological_process	8491	28	13	1	0.04206	0.0811776	['RTO4_14281']
GO:0043547	positive regulation of GTPase activity	biological_process	8491	28	101	2	0.0433327	0.0832912	['RTO4_13426', 'RTO4_16107']
GO:0016020	membrane	cellular_component	8491	28	1738	10	0.0447741	0.0835038	['RTO4_9635', 'RTO4_10607', 'RTO4_10776', 'RTO4_12543', 'RTO4_12844', 'RTO4_13925', 'RTO4_14281', 'RTO4_14960', 'RTO4_16107', 'RTO4_16474']
GO:0009055	electron carrier activity	molecular_function	8491	28	103	2	0.044894	0.0835038	['RTO4_12543', 'RTO4_13426']
GO:0000916	actomyosin contractile ring contraction	biological_process	8491	28	14	1	0.0452238	0.0835038	['RTO4_14960']
GO:0007519	skeletal muscle tissue development	biological_process	8491	28	14	1	0.0452238	0.0835038	['RTO4_16474']
GO:0070403	NAD+ binding	molecular_function	8491	28	14	1	0.0452238	0.0835038	['RTO4_13426']
GO:0001523	retinoid metabolic process	biological_process	8491	28	14	1	0.0452238	0.0835038	['RTO4_13426']
GO:0030900	forebrain development	biological_process	8491	28	14	1	0.0452238	0.0835038	['RTO4_13426']
GO:0034063	stress granule assembly	biological_process	8491	28	14	1	0.0452238	0.0835038	['RTO4_12995']
GO:0042572	retinol metabolic process	biological_process	8491	28	14	1	0.0452238	0.0835038	['RTO4_13426']
GO:0004029	aldehyde dehydrogenase (NAD) activity	molecular_function	8491	28	14	1	0.0452238	0.0835038	['RTO4_13426']
GO:0016758	transferase activity, transferring hexosyl groups	molecular_function	8491	28	15	1	0.0483775	0.087942	['RTO4_14960']
GO:0007612	learning	biological_process	8491	28	15	1	0.0483775	0.087942	['RTO4_12995']
GO:0000178	exosome (RNase complex)	cellular_component	8491	28	15	1	0.0483775	0.087942	['RTO4_16474']
GO:0006081	cellular aldehyde metabolic process	biological_process	8491	28	15	1	0.0483775	0.087942	['RTO4_13426']
GO:0042318	penicillin biosynthetic process	biological_process	8491	28	16	1	0.0515211	0.0918761	['RTO4_13426']
GO:0050885	neuromuscular process controlling balance	biological_process	8491	28	16	1	0.0515211	0.0918761	['RTO4_13426']
GO:0031521	spitzenkorper	cellular_component	8491	28	16	1	0.0515211	0.0918761	['RTO4_14960']
GO:0016459	myosin complex	cellular_component	8491	28	16	1	0.0515211	0.0918761	['RTO4_8908']
GO:0006066	alcohol metabolic process	biological_process	8491	28	16	1	0.0515211	0.0918761	['RTO4_13426']
GO:0009507	chloroplast	cellular_component	8491	28	635	5	0.0538955	0.0957462	['RTO4_9635', 'RTO4_10607', 'RTO4_13426', 'RTO4_14281', 'RTO4_16107']
GO:0000176	nuclear exosome (RNase complex)	cellular_component	8491	28	17	1	0.0546547	0.0964261	['RTO4_16474']
GO:0004674	protein serine/threonine kinase activity	molecular_function	8491	28	115	2	0.0546894	0.0964261	['RTO4_10025', 'RTO4_12995']
GO:0004521	endoribonuclease activity	molecular_function	8491	28	18	1	0.0577784	0.101112	['RTO4_16474']
GO:0032355	response to estradiol	biological_process	8491	28	18	1	0.0577784	0.101112	['RTO4_13426']
GO:0001822	kidney development	biological_process	8491	28	19	1	0.060892	0.104609	['RTO4_13426']
GO:0017112	Rab guanyl-nucleotide exchange factor activity	molecular_function	8491	28	19	1	0.060892	0.104609	['RTO4_16107']
GO:0032088	negative regulation of NF-kappaB transcription factor activity	biological_process	8491	28	19	1	0.060892	0.104609	['RTO4_10608']
GO:0030324	lung development	biological_process	8491	28	19	1	0.060892	0.104609	['RTO4_13426']
GO:0016620	oxidoreductase activity, acting on the aldehyde or oxo group of donors, NAD or NADP as acceptor	molecular_function	8491	28	19	1	0.060892	0.104609	['RTO4_13426']
GO:0030950	establishment or maintenance of actin cytoskeleton polarity	biological_process	8491	28	20	1	0.0639958	0.108354	['RTO4_10776']
GO:0043679	axon terminus	cellular_component	8491	28	20	1	0.0639958	0.108354	['RTO4_8936']
GO:0034198	cellular response to amino acid starvation	biological_process	8491	28	20	1	0.0639958	0.108354	['RTO4_12995']
GO:0030097	hemopoiesis	biological_process	8491	28	20	1	0.0639958	0.108354	['RTO4_16474']
GO:0032153	cell division site	cellular_component	8491	28	126	2	0.0642722	0.10843	['RTO4_10733', 'RTO4_10776']
GO:0071963	establishment or maintenance of cell polarity regulating cell shape	biological_process	8491	28	21	1	0.0670897	0.111578	['RTO4_10776']
GO:0070584	mitochondrion morphogenesis	biological_process	8491	28	21	1	0.0670897	0.111578	['RTO4_12543']
GO:0031307	integral component of mitochondrial outer membrane	cellular_component	8491	28	21	1	0.0670897	0.111578	['RTO4_16474']
GO:0000768	syncytium formation by plasma membrane fusion	biological_process	8491	28	21	1	0.0670897	0.111578	['RTO4_10733']
GO:0005524	ATP binding	molecular_function	8491	28	681	5	0.0688921	0.114171	['RTO4_9635', 'RTO4_10025', 'RTO4_8908', 'RTO4_12995', 'RTO4_13426']
GO:0022904	respiratory electron transport chain	biological_process	8491	28	22	1	0.0701737	0.115885	['RTO4_12543']
GO:0005615	extracellular space	cellular_component	8491	28	135	2	0.0725064	0.118869	['RTO4_9635', 'RTO4_10608']
GO:0060271	cilium assembly	biological_process	8491	28	23	1	0.0732478	0.118869	['RTO4_16474']
GO:0036171	filamentous growth of a population of unicellular organisms in response to chemical stimulus	biological_process	8491	28	23	1	0.0732478	0.118869	['RTO4_12995']
GO:0016597	amino acid binding	molecular_function	8491	28	23	1	0.0732478	0.118869	['RTO4_14281']
GO:0030476	ascospore wall assembly	biological_process	8491	28	23	1	0.0732478	0.118869	['RTO4_14960']
GO:0005737	cytoplasm	cellular_component	8491	28	2159	11	0.0750594	0.121323	['RTO4_9635', 'RTO4_10025', 'RTO4_8936', 'RTO4_10607', 'RTO4_10608', 'RTO4_10733', 'RTO4_12995', 'RTO4_13426', 'RTO4_14281', 'RTO4_16107', 'RTO4_16474']
GO:0007616	long-term memory	biological_process	8491	28	24	1	0.0763122	0.121323	['RTO4_12995']
GO:0006090	pyruvate metabolic process	biological_process	8491	28	24	1	0.0763122	0.121323	['RTO4_13426']
GO:0006469	negative regulation of protein kinase activity	biological_process	8491	28	24	1	0.0763122	0.121323	['RTO4_16474']
GO:0007219	Notch signaling pathway	biological_process	8491	28	24	1	0.0763122	0.121323	['RTO4_8936']
GO:0007291	sperm individualization	biological_process	8491	28	24	1	0.0763122	0.121323	['RTO4_16474']
GO:0003774	motor activity	molecular_function	8491	28	25	1	0.0793668	0.125753	['RTO4_8908']
GO:0004672	protein kinase activity	molecular_function	8491	28	144	2	0.0810673	0.127984	['RTO4_10025', 'RTO4_12995']
GO:0001933	negative regulation of protein phosphorylation	biological_process	8491	28	26	1	0.0824116	0.127984	['RTO4_16474']
GO:1901215	negative regulation of neuron death	biological_process	8491	28	26	1	0.0824116	0.127984	['RTO4_13426']
GO:0071555	cell wall organization	biological_process	8491	28	26	1	0.0824116	0.127984	['RTO4_14960']
GO:0045793	positive regulation of cell size	biological_process	8491	28	26	1	0.0824116	0.127984	['RTO4_12995']
GO:0007017	microtubule-based process	biological_process	8491	28	26	1	0.0824116	0.127984	['RTO4_10776']
GO:0006886	intracellular protein transport	biological_process	8491	28	147	2	0.0839892	0.130003	['RTO4_10776', 'RTO4_16107']
GO:0000077	DNA damage checkpoint	biological_process	8491	28	27	1	0.0854468	0.131392	['RTO4_12995']
GO:0019827	stem cell population maintenance	biological_process	8491	28	27	1	0.0854468	0.131392	['RTO4_10608']
GO:0009986	cell surface	cellular_component	8491	28	150	2	0.0869438	0.133257	['RTO4_14281', 'RTO4_14960']
GO:0006120	mitochondrial electron transport, NADH to ubiquinone	biological_process	8491	28	29	1	0.0914881	0.138861	['RTO4_12543']
GO:0007626	locomotory behavior	biological_process	8491	28	29	1	0.0914881	0.138861	['RTO4_13426']
GO:0006874	cellular calcium ion homeostasis	biological_process	8491	28	29	1	0.0914881	0.138861	['RTO4_10025']
GO:0042493	response to drug	biological_process	8491	28	156	2	0.0929474	0.14062	['RTO4_12543', 'RTO4_13426']
GO:0005747	mitochondrial respiratory chain complex I	cellular_component	8491	28	30	1	0.0944942	0.14159	['RTO4_12543']
GO:0032869	cellular response to insulin stimulus	biological_process	8491	28	30	1	0.0944942	0.14159	['RTO4_8936']
GO:0043186	P granule	cellular_component	8491	28	30	1	0.0944942	0.14159	['RTO4_10608']
GO:0006869	lipid transport	biological_process	8491	28	31	1	0.0974908	0.145153	['RTO4_14281']
GO:0034644	cellular response to UV	biological_process	8491	28	31	1	0.0974908	0.145153	['RTO4_12995']
GO:0070062	extracellular exosome	cellular_component	8491	28	757	5	0.0984145	0.146065	['RTO4_9635', 'RTO4_8936', 'RTO4_10608', 'RTO4_13426', 'RTO4_14281']
GO:0006986	response to unfolded protein	biological_process	8491	28	32	1	0.100478	0.147725	['RTO4_12995']
GO:0002376	immune system process	biological_process	8491	28	32	1	0.100478	0.147725	['RTO4_12995']
GO:0001302	replicative cell aging	biological_process	8491	28	32	1	0.100478	0.147725	['RTO4_14281']
GO:0005667	transcription factor complex	cellular_component	8491	28	33	1	0.103455	0.150685	['RTO4_16474']
GO:0006446	regulation of translational initiation	biological_process	8491	28	33	1	0.103455	0.150685	['RTO4_12995']
GO:0032588	trans-Golgi network membrane	cellular_component	8491	28	33	1	0.103455	0.150685	['RTO4_16107']
GO:0006468	protein phosphorylation	biological_process	8491	28	168	2	0.105309	0.15291	['RTO4_10025', 'RTO4_12995']
GO:0030182	neuron differentiation	biological_process	8491	28	34	1	0.106423	0.153106	['RTO4_13426']
GO:0003714	transcription corepressor activity	molecular_function	8491	28	34	1	0.106423	0.153106	['RTO4_16474']
GO:0001649	osteoblast differentiation	biological_process	8491	28	34	1	0.106423	0.153106	['RTO4_16474']
GO:0051289	protein homotetramerization	biological_process	8491	28	35	1	0.109382	0.156135	['RTO4_13426']
GO:0009411	response to UV	biological_process	8491	28	35	1	0.109382	0.156135	['RTO4_12995']
GO:0005811	lipid particle	cellular_component	8491	28	172	2	0.109528	0.156135	['RTO4_13426', 'RTO4_14281']
GO:0001889	liver development	biological_process	8491	28	36	1	0.112331	0.159164	['RTO4_13426']
GO:0006184	obsolete GTP catabolic process	biological_process	8491	28	36	1	0.112331	0.159164	['RTO4_10776']
GO:0071944	cell periphery	cellular_component	8491	28	175	2	0.112722	0.159236	['RTO4_10776', 'RTO4_14960']
GO:0007050	cell cycle arrest	biological_process	8491	28	37	1	0.115271	0.161379	['RTO4_12995']
GO:0030968	endoplasmic reticulum unfolded protein response	biological_process	8491	28	37	1	0.115271	0.161379	['RTO4_12995']
GO:0008137	NADH dehydrogenase (ubiquinone) activity	molecular_function	8491	28	37	1	0.115271	0.161379	['RTO4_12543']
GO:0016301	kinase activity	molecular_function	8491	28	180	2	0.1181	0.164012	['RTO4_10025', 'RTO4_12995']
GO:0005085	guanyl-nucleotide exchange factor activity	molecular_function	8491	28	38	1	0.118201	0.164012	['RTO4_16107']
GO:0005543	phospholipid binding	molecular_function	8491	28	38	1	0.118201	0.164012	['RTO4_14281']
GO:0016772	transferase activity, transferring phosphorus-containing groups	molecular_function	8491	28	181	2	0.119184	0.164889	['RTO4_10025', 'RTO4_12995']
GO:0016021	integral component of membrane	cellular_component	8491	28	1044	6	0.120943	0.165615	['RTO4_15505', 'RTO4_10607', 'RTO4_12844', 'RTO4_14960', 'RTO4_16107', 'RTO4_16474']
GO:0070469	respiratory chain	cellular_component	8491	28	39	1	0.121122	0.165615	['RTO4_12543']
GO:0008654	phospholipid biosynthetic process	biological_process	8491	28	39	1	0.121122	0.165615	['RTO4_16474']
GO:0017148	negative regulation of translation	biological_process	8491	28	39	1	0.121122	0.165615	['RTO4_12995']
GO:0043234	protein complex	cellular_component	8491	28	187	2	0.12574	0.171431	['RTO4_14281', 'RTO4_16107']
GO:0006913	nucleocytoplasmic transport	biological_process	8491	28	42	1	0.129829	0.175474	['RTO4_10776']
GO:0034976	response to endoplasmic reticulum stress	biological_process	8491	28	42	1	0.129829	0.175474	['RTO4_12995']
GO:0042147	retrograde transport, endosome to Golgi	biological_process	8491	28	42	1	0.129829	0.175474	['RTO4_16107']
GO:0016310	phosphorylation	biological_process	8491	28	194	2	0.1335	0.179919	['RTO4_10025', 'RTO4_12995']
GO:0000920	cell separation after cytokinesis	biological_process	8491	28	44	1	0.135587	0.181169	['RTO4_14960']
GO:0042594	response to starvation	biological_process	8491	28	44	1	0.135587	0.181169	['RTO4_12995']
GO:0017137	Rab GTPase binding	molecular_function	8491	28	44	1	0.135587	0.181169	['RTO4_16107']
GO:0030010	establishment of cell polarity	biological_process	8491	28	45	1	0.138452	0.183949	['RTO4_10776']
GO:0043204	perikaryon	cellular_component	8491	28	45	1	0.138452	0.183949	['RTO4_14281']
GO:0001934	positive regulation of protein phosphorylation	biological_process	8491	28	46	1	0.141308	0.186686	['RTO4_12995']
GO:0006644	phospholipid metabolic process	biological_process	8491	28	46	1	0.141308	0.186686	['RTO4_16474']
GO:0000794	condensed nuclear chromosome	cellular_component	8491	28	47	1	0.144155	0.189913	['RTO4_10608']
GO:0034613	cellular protein localization	biological_process	8491	28	48	1	0.146993	0.193109	['RTO4_10025']
GO:0010629	negative regulation of gene expression	biological_process	8491	28	49	1	0.149822	0.196276	['RTO4_12995']
GO:0046983	protein dimerization activity	molecular_function	8491	28	50	1	0.152642	0.199413	['RTO4_12852']
GO:0000049	tRNA binding	molecular_function	8491	28	51	1	0.155453	0.200847	['RTO4_12995']
GO:0006461	protein complex assembly	biological_process	8491	28	51	1	0.155453	0.200847	['RTO4_16474']
GO:0042645	mitochondrial nucleoid	cellular_component	8491	28	51	1	0.155453	0.200847	['RTO4_13426']
GO:0031146	SCF-dependent proteasomal ubiquitin-dependent protein catabolic process	biological_process	8491	28	51	1	0.155453	0.200847	['RTO4_16474']
GO:0090090	negative regulation of canonical Wnt signaling pathway	biological_process	8491	28	52	1	0.158255	0.203905	['RTO4_16474']
GO:0005844	polysome	cellular_component	8491	28	53	1	0.161048	0.206935	['RTO4_12995']
GO:0006367	transcription initiation from RNA polymerase II promoter	biological_process	8491	28	54	1	0.163831	0.209937	['RTO4_16474']
GO:0005634	nucleus	cellular_component	8491	28	2483	11	0.167236	0.213716	['RTO4_9635', 'RTO4_10025', 'RTO4_8936', 'RTO4_10607', 'RTO4_10608', 'RTO4_10776', 'RTO4_12493', 'RTO4_12995', 'RTO4_13426', 'RTO4_13925', 'RTO4_16474']
GO:0031047	gene silencing by RNA	biological_process	8491	28	56	1	0.169373	0.215858	['RTO4_10608']
GO:0000278	mitotic cell cycle	biological_process	8491	28	58	1	0.174878	0.222271	['RTO4_16474']
GO:0005623	cell	cellular_component	8491	28	59	1	0.177618	0.225143	['RTO4_12995']
GO:0006470	protein dephosphorylation	biological_process	8491	28	60	1	0.180349	0.227375	['RTO4_10025']
GO:0016779	nucleotidyltransferase activity	molecular_function	8491	28	60	1	0.180349	0.227375	['RTO4_10608']
GO:0048471	perinuclear region of cytoplasm	cellular_component	8491	28	238	2	0.184486	0.231968	['RTO4_10608', 'RTO4_13426']
GO:0009408	response to heat	biological_process	8491	28	62	1	0.185784	0.232976	['RTO4_12995']
GO:0007264	small GTPase mediated signal transduction	biological_process	8491	28	63	1	0.188489	0.235737	['RTO4_10776']
GO:0003779	actin binding	molecular_function	8491	28	64	1	0.191185	0.237735	['RTO4_8908']
GO:0022857	transmembrane transporter activity	molecular_function	8491	28	64	1	0.191185	0.237735	['RTO4_10607']
GO:0005829	cytosol	cellular_component	8491	28	1993	9	0.191607	0.237735	['RTO4_10025', 'RTO4_8936', 'RTO4_10608', 'RTO4_10733', 'RTO4_10776', 'RTO4_12995', 'RTO4_13426', 'RTO4_16107', 'RTO4_16474']
GO:0020037	heme binding	molecular_function	8491	28	65	1	0.193873	0.238651	['RTO4_8908']
GO:0005096	GTPase activator activity	molecular_function	8491	28	65	1	0.193873	0.238651	['RTO4_13426']
GO:0007015	actin filament organization	biological_process	8491	28	65	1	0.193873	0.238651	['RTO4_10776']
GO:0001666	response to hypoxia	biological_process	8491	28	66	1	0.196551	0.241316	['RTO4_12995']
GO:0003824	catalytic activity	molecular_function	8491	28	468	3	0.198446	0.243006	['RTO4_9635', 'RTO4_8936', 'RTO4_14281']
GO:0016604	nuclear body	cellular_component	8491	28	67	1	0.199222	0.24332	['RTO4_16474']
GO:0000082	G1/S transition of mitotic cell cycle	biological_process	8491	28	68	1	0.201883	0.244029	['RTO4_10025']
GO:0007411	axon guidance	biological_process	8491	28	68	1	0.201883	0.244029	['RTO4_16107']
GO:0008285	negative regulation of cell proliferation	biological_process	8491	28	68	1	0.201883	0.244029	['RTO4_13426']
GO:0003713	transcription coactivator activity	molecular_function	8491	28	68	1	0.201883	0.244029	['RTO4_16474']
GO:0016746	transferase activity, transferring acyl groups	molecular_function	8491	28	71	1	0.209817	0.252967	['RTO4_16474']
GO:0016757	transferase activity, transferring glycosyl groups	molecular_function	8491	28	73	1	0.215064	0.258628	['RTO4_14960']
GO:0046777	protein autophosphorylation	biological_process	8491	28	74	1	0.217675	0.261099	['RTO4_12995']
GO:0010468	regulation of gene expression	biological_process	8491	28	75	1	0.220277	0.263546	['RTO4_16474']
GO:0006417	regulation of translation	biological_process	8491	28	77	1	0.225457	0.269057	['RTO4_12995']
GO:0050821	protein stabilization	biological_process	8491	28	79	1	0.230604	0.273806	['RTO4_10607']
GO:0035556	intracellular signal transduction	biological_process	8491	28	79	1	0.230604	0.273806	['RTO4_10025']
GO:0007399	nervous system development	biological_process	8491	28	80	1	0.233165	0.276148	['RTO4_12995']
GO:0043065	positive regulation of apoptotic process	biological_process	8491	28	82	1	0.238262	0.281474	['RTO4_13426']
GO:0006631	fatty acid metabolic process	biological_process	8491	28	86	1	0.248359	0.292665	['RTO4_12543']
GO:0005764	lysosome	cellular_component	8491	28	88	1	0.253359	0.297064	['RTO4_8936']
GO:0009651	response to salt stress	biological_process	8491	28	88	1	0.253359	0.297064	['RTO4_13426']
GO:0043209	myelin sheath	cellular_component	8491	28	94	1	0.268167	0.313642	['RTO4_14281']
GO:0000166	nucleotide binding	molecular_function	8491	28	813	4	0.277725	0.324013	['RTO4_10025', 'RTO4_10776', 'RTO4_12995', 'RTO4_13426']
GO:0003924	GTPase activity	molecular_function	8491	28	102	1	0.287471	0.334551	['RTO4_10776']
GO:0071013	catalytic step 2 spliceosome	cellular_component	8491	28	104	1	0.29222	0.339236	['RTO4_12995']
GO:0071011	precatalytic spliceosome	cellular_component	8491	28	105	1	0.294583	0.341134	['RTO4_12995']
GO:0031966	mitochondrial membrane	cellular_component	8491	28	106	1	0.296938	0.343015	['RTO4_16474']
GO:0043565	sequence-specific DNA binding	molecular_function	8491	28	107	1	0.299286	0.344878	['RTO4_12493']
GO:0022008	neurogenesis	biological_process	8491	28	337	2	0.305935	0.351676	['RTO4_13925', 'RTO4_16474']
GO:0006979	response to oxidative stress	biological_process	8491	28	114	1	0.31551	0.361795	['RTO4_13426']
GO:0016567	protein ubiquitination	biological_process	8491	28	115	1	0.317798	0.36353	['RTO4_16474']
GO:0005741	mitochondrial outer membrane	cellular_component	8491	28	116	1	0.320078	0.365247	['RTO4_16474']
GO:0005935	cellular bud neck	cellular_component	8491	28	117	1	0.322351	0.366949	['RTO4_14960']
GO:0005525	GTP binding	molecular_function	8491	28	118	1	0.324617	0.367743	['RTO4_10776']
GO:0022626	cytosolic ribosome	cellular_component	8491	28	118	1	0.324617	0.367743	['RTO4_12995']
GO:0030154	cell differentiation	biological_process	8491	28	121	1	0.331371	0.374489	['RTO4_12995']
GO:0005576	extracellular region	cellular_component	8491	28	359	2	0.333017	0.375445	['RTO4_8936', 'RTO4_13426']
GO:0005618	cell wall	cellular_component	8491	28	127	1	0.344684	0.387666	['RTO4_14281']
GO:0016032	viral process	biological_process	8491	28	131	1	0.353417	0.396537	['RTO4_12995']
GO:0003700	transcription factor activity, sequence-specific DNA binding	molecular_function	8491	28	141	1	0.37476	0.419481	['RTO4_12493']
GO:0005975	carbohydrate metabolic process	biological_process	8491	28	147	1	0.387239	0.432416	['RTO4_13426']
GO:0003723	RNA binding	molecular_function	8491	28	682	3	0.393162	0.437988	['RTO4_10608', 'RTO4_12995', 'RTO4_14281']
GO:0019899	enzyme binding	molecular_function	8491	28	151	1	0.395424	0.439464	['RTO4_14281']
GO:0043066	negative regulation of apoptotic process	biological_process	8491	28	152	1	0.397454	0.440675	['RTO4_13426']
GO:0005654	nucleoplasm	cellular_component	8491	28	977	4	0.40521	0.447328	['RTO4_8936', 'RTO4_10608', 'RTO4_13426', 'RTO4_16474']
GO:0008340	determination of adult lifespan	biological_process	8491	28	419	2	0.405361	0.447328	['RTO4_10608', 'RTO4_12995']
GO:0009570	chloroplast stroma	cellular_component	8491	28	159	1	0.411479	0.453013	['RTO4_9635']
GO:0019915	lipid storage	biological_process	8491	28	162	1	0.417393	0.458448	['RTO4_13426']
GO:0008152	metabolic process	biological_process	8491	28	434	2	0.422953	0.463469	['RTO4_13426', 'RTO4_16474']
GO:0000324	fungal-type vacuole	cellular_component	8491	28	166	1	0.425189	0.464834	['RTO4_14960']
GO:0031410	cytoplasmic vesicle	cellular_component	8491	28	169	1	0.43097	0.470058	['RTO4_16107']
GO:0005886	plasma membrane	cellular_component	8491	28	1020	4	0.43875	0.477315	['RTO4_10776', 'RTO4_13426', 'RTO4_14281', 'RTO4_14960']
GO:0003674	molecular_function	molecular_function	8491	28	1604	6	0.439659	0.477315	['RTO4_10607', 'RTO4_10733', 'RTO4_12543', 'RTO4_12844', 'RTO4_13925', 'RTO4_16107']
GO:0000122	negative regulation of transcription from RNA polymerase II promoter	biological_process	8491	28	177	1	0.446114	0.483204	['RTO4_16474']
GO:0000398	mRNA splicing, via spliceosome	biological_process	8491	28	185	1	0.460868	0.498035	['RTO4_12995']
GO:0009405	pathogenesis	biological_process	8491	28	200	1	0.487518	0.525623	['RTO4_14960']
GO:0008150	biological_process	biological_process	8491	28	1390	5	0.493614	0.530974	['RTO4_9635', 'RTO4_10733', 'RTO4_12543', 'RTO4_12844', 'RTO4_13925']
GO:0000139	Golgi membrane	cellular_component	8491	28	208	1	0.501207	0.537909	['RTO4_16107']
GO:0045944	positive regulation of transcription from RNA polymerase II promoter	biological_process	8491	28	214	1	0.511242	0.547292	['RTO4_16474']
GO:0006355	regulation of transcription, DNA-templated	biological_process	8491	28	514	2	0.512284	0.547292	['RTO4_12493', 'RTO4_16474']
GO:0005515	protein binding	molecular_function	8491	28	2329	8	0.517525	0.551634	['RTO4_10608', 'RTO4_10733', 'RTO4_12844', 'RTO4_12995', 'RTO4_13426', 'RTO4_13925', 'RTO4_16107', 'RTO4_16474']
GO:0010171	body morphogenesis	biological_process	8491	28	222	1	0.524319	0.557609	['RTO4_12543']
GO:0005794	Golgi apparatus	cellular_component	8491	28	527	2	0.525997	0.558128	['RTO4_13426', 'RTO4_16107']
GO:0007165	signal transduction	biological_process	8491	28	224	1	0.527535	0.558496	['RTO4_10776']
GO:0009267	cellular response to starvation	biological_process	8491	28	226	1	0.53073	0.560614	['RTO4_12995']
GO:0055114	oxidation-reduction process	biological_process	8491	28	539	2	0.538441	0.567481	['RTO4_12543', 'RTO4_13426']
GO:0043231	intracellular membrane-bounded organelle	cellular_component	8491	28	233	1	0.54175	0.569688	['RTO4_13426']
GO:0005575	cellular_component	cellular_component	8491	28	1484	5	0.556397	0.583781	['RTO4_10607', 'RTO4_12543', 'RTO4_13426', 'RTO4_13925', 'RTO4_14960']
GO:0007049	cell cycle	biological_process	8491	28	267	1	0.591821	0.618183	['RTO4_12995']
GO:0006412	translation	biological_process	8491	28	267	1	0.591821	0.618183	['RTO4_12995']
GO:0030447	filamentous growth	biological_process	8491	28	275	1	0.602812	0.628264	['RTO4_12995']
GO:0035690	cellular response to drug	biological_process	8491	28	277	1	0.605515	0.629682	['RTO4_9635']
GO:0005774	vacuolar membrane	cellular_component	8491	28	284	1	0.614836	0.63796	['RTO4_14281']
GO:0003676	nucleic acid binding	molecular_function	8491	28	300	1	0.63535	0.65779	['RTO4_10608']
GO:0000003	reproduction	biological_process	8491	28	978	3	0.641232	0.662418	['RTO4_9635', 'RTO4_10608', 'RTO4_14281']
GO:0006974	cellular response to DNA damage stimulus	biological_process	8491	28	310	1	0.647631	0.667559	['RTO4_16107']
GO:0005773	vacuole	cellular_component	8491	28	312	1	0.650039	0.668571	['RTO4_9635']
GO:0009506	plasmodesma	cellular_component	8491	28	324	1	0.664158	0.681597	['RTO4_14281']
GO:0015031	protein transport	biological_process	8491	28	331	1	0.672138	0.688281	['RTO4_10776']
GO:0006810	transport	biological_process	8491	28	729	2	0.706528	0.721921	['RTO4_12543', 'RTO4_14281']
GO:0055085	transmembrane transport	biological_process	8491	28	386	1	0.728785	0.743044	['RTO4_10607']
GO:0008270	zinc ion binding	molecular_function	8491	28	460	1	0.790303	0.804018	['RTO4_10608']
GO:0016491	oxidoreductase activity	molecular_function	8491	28	469	1	0.796795	0.808868	['RTO4_13426']
GO:0003677	DNA binding	molecular_function	8491	28	484	1	0.807187	0.817647	['RTO4_8908']
GO:0002119	nematode larval development	biological_process	8491	28	940	2	0.832545	0.841516	['RTO4_9635', 'RTO4_12543']
GO:0005730	nucleolus	cellular_component	8491	28	530	1	0.835958	0.843149	['RTO4_10608']
GO:0005783	endoplasmic reticulum	cellular_component	8491	28	678	1	0.90309	0.908904	['RTO4_14960']
None	no definition found gene ontology file	none	8491	28	3073	7	0.927504	0.929605	['RTO4_8375', 'RTO4_11538', 'RTO4_13057', 'RTO4_14206', 'RTO4_16027', 'RTO4_16737', 'RTO4_16760']
GO:0009792	embryo development ending in birth or egg hatching	biological_process	8491	28	1226	2	0.927623	0.929605	['RTO4_9635', 'RTO4_12543']
GO:0046872	metal ion binding	molecular_function	8491	28	773	1	0.931238	0.931238	['RTO4_10608']

## Sheet: FA4
GO term	Description	Namespace	Genome Length	List Length	Members in Genome	Members in List	pVal	Adjusted pVal	Gene IDs
GO:0001104	RNA polymerase II transcription cofactor activity	molecular_function	8491	17	17	3	4.45574e-06	0.00172437	['RTO4_8442', 'RTO4_9185', 'RTO4_13276']
GO:0016592	mediator complex	cellular_component	8491	17	14	2	0.000338535	0.039444	['RTO4_8442', 'RTO4_13276']
GO:0016757	transferase activity, transferring glycosyl groups	molecular_function	8491	17	73	3	0.000380238	0.039444	['RTO4_8768', 'RTO4_12639', 'RTO4_13582']
GO:0044255	cellular lipid metabolic process	biological_process	8491	17	22	2	0.000851299	0.039444	['RTO4_11039', 'RTO4_15598']
GO:1900417	negative regulation of transmembrane transport by negative regulation of transcription from RNA polymerase II promoter	biological_process	8491	17	1	1	0.00200212	0.039444	['RTO4_16375']
GO:0052739	phosphatidylserine 1-acylhydrolase activity	molecular_function	8491	17	1	1	0.00200212	0.039444	['RTO4_15598']
GO:0052740	1-acyl-2-lysophosphatidylserine acylhydrolase activity	molecular_function	8491	17	1	1	0.00200212	0.039444	['RTO4_15598']
GO:0052925	dol-P-Man:Man(5)GlcNAc(2)-PP-Dol alpha-1,3-mannosyltransferase activity	molecular_function	8491	17	1	1	0.00200212	0.039444	['RTO4_13582']
GO:0051792	medium-chain fatty acid biosynthetic process	biological_process	8491	17	1	1	0.00200212	0.039444	['RTO4_15598']
GO:0004133	glycogen debranching enzyme activity	molecular_function	8491	17	1	1	0.00200212	0.039444	['RTO4_12639']
GO:0004134	4-alpha-glucanotransferase activity	molecular_function	8491	17	1	1	0.00200212	0.039444	['RTO4_12639']
GO:0004135	amylo-alpha-1,6-glucosidase activity	molecular_function	8491	17	1	1	0.00200212	0.039444	['RTO4_12639']
GO:0052590	sn-glycerol-3-phosphate:ubiquinone oxidoreductase activity	molecular_function	8491	17	1	1	0.00200212	0.039444	['RTO4_11039']
GO:0052591	sn-glycerol-3-phosphate:ubiquinone-8 oxidoreductase activity	molecular_function	8491	17	1	1	0.00200212	0.039444	['RTO4_11039']
GO:0043033	isoamylase complex	cellular_component	8491	17	1	1	0.00200212	0.039444	['RTO4_12639']
GO:0034338	short-chain carboxylesterase activity	molecular_function	8491	17	1	1	0.00200212	0.039444	['RTO4_15598']
GO:0022898	regulation of transmembrane transporter activity	biological_process	8491	17	1	1	0.00200212	0.039444	['RTO4_16375']
GO:1900387	negative regulation of cell-cell adhesion by negative regulation of transcription from RNA polymerase II promoter	biological_process	8491	17	1	1	0.00200212	0.039444	['RTO4_9185']
GO:0006408	snRNA export from nucleus	biological_process	8491	17	1	1	0.00200212	0.039444	['RTO4_13346']
GO:0006487	protein N-linked glycosylation	biological_process	8491	17	34	2	0.00203845	0.039444	['RTO4_9835', 'RTO4_13582']
GO:0005886	plasma membrane	cellular_component	8491	17	1020	7	0.00230924	0.042556	['RTO4_8768', 'RTO4_9588', 'RTO4_11039', 'RTO4_12971', 'RTO4_15426', 'RTO4_15598', 'RTO4_16375']
GO:0046833	positive regulation of RNA export from nucleus	biological_process	8491	17	2	1	0.00400047	0.0429645	['RTO4_13346']
GO:0034472	snRNA 3'-end processing	biological_process	8491	17	2	1	0.00400047	0.0429645	['RTO4_9185']
GO:0046470	phosphatidylcholine metabolic process	biological_process	8491	17	2	1	0.00400047	0.0429645	['RTO4_15598']
GO:0004573	mannosyl-oligosaccharide glucosidase activity	molecular_function	8491	17	2	1	0.00400047	0.0429645	['RTO4_9835']
GO:0005846	nuclear cap binding complex	cellular_component	8491	17	2	1	0.00400047	0.0429645	['RTO4_13346']
GO:0051793	medium-chain fatty acid catabolic process	biological_process	8491	17	2	1	0.00400047	0.0429645	['RTO4_15598']
GO:0097585	dolichyl-phosphate-mannose-protein mannosyltransferase Pmt5p-Pmt3p dimer complex	cellular_component	8491	17	2	1	0.00400047	0.0429645	['RTO4_8768']
GO:0090209	negative regulation of triglyceride metabolic process	biological_process	8491	17	2	1	0.00400047	0.0429645	['RTO4_9185']
GO:0097584	dolichyl-phosphate-mannose-protein mannosyltransferase Pmt5p-Pmt2p dimer complex	cellular_component	8491	17	2	1	0.00400047	0.0429645	['RTO4_8768']
GO:0097583	dolichyl-phosphate-mannose-protein mannosyltransferase Pmt1p-Pmt3p dimer complex	cellular_component	8491	17	2	1	0.00400047	0.0429645	['RTO4_8768']
GO:0070787	conidiophore development	biological_process	8491	17	52	2	0.00471725	0.0429645	['RTO4_8768', 'RTO4_9185']
GO:0016740	transferase activity	molecular_function	8491	17	598	5	0.0051749	0.0429645	['RTO4_8768', 'RTO4_9185', 'RTO4_12639', 'RTO4_13582', 'RTO4_16375']
GO:0006486	protein glycosylation	biological_process	8491	17	55	2	0.0052643	0.0429645	['RTO4_8768', 'RTO4_13582']
GO:1901612	cardiolipin binding	molecular_function	8491	17	3	1	0.00599505	0.0429645	['RTO4_15426']
GO:0008970	phosphatidylcholine 1-acylhydrolase activity	molecular_function	8491	17	3	1	0.00599505	0.0429645	['RTO4_15598']
GO:0000033	alpha-1,3-mannosyltransferase activity	molecular_function	8491	17	3	1	0.00599505	0.0429645	['RTO4_13582']
GO:0070867	mating projection tip membrane	cellular_component	8491	17	3	1	0.00599505	0.0429645	['RTO4_15426']
GO:0097582	dolichyl-phosphate-mannose-protein mannosyltransferase Pmt1p-Pmt2p dimer complex	cellular_component	8491	17	3	1	0.00599505	0.0429645	['RTO4_8768']
GO:0021650	vestibulocochlear nerve formation	biological_process	8491	17	3	1	0.00599505	0.0429645	['RTO4_15426']
GO:0030247	polysaccharide binding	molecular_function	8491	17	3	1	0.00599505	0.0429645	['RTO4_12639']
GO:0006127	glycerophosphate shuttle	biological_process	8491	17	3	1	0.00599505	0.0429645	['RTO4_11039']
GO:0090153	regulation of sphingolipid biosynthetic process	biological_process	8491	17	3	1	0.00599505	0.0429645	['RTO4_16375']
GO:0036011	imaginal disc-derived leg segmentation	biological_process	8491	17	3	1	0.00599505	0.0429645	['RTO4_9185']
GO:0042584	chromaffin granule membrane	cellular_component	8491	17	3	1	0.00599505	0.0429645	['RTO4_15426']
GO:0009311	oligosaccharide metabolic process	biological_process	8491	17	3	1	0.00599505	0.0429645	['RTO4_9835']
GO:0000435	positive regulation of transcription from RNA polymerase II promoter by galactose	biological_process	8491	17	3	1	0.00599505	0.0429645	['RTO4_9185']
GO:0045498	sex comb development	biological_process	8491	17	3	1	0.00599505	0.0429645	['RTO4_9185']
GO:0002329	pre-B cell differentiation	biological_process	8491	17	3	1	0.00599505	0.0429645	['RTO4_15426']
GO:0003011	involuntary skeletal muscle contraction	biological_process	8491	17	3	1	0.00599505	0.0429645	['RTO4_15426']
GO:0060258	negative regulation of filamentous growth	biological_process	8491	17	3	1	0.00599505	0.0429645	['RTO4_9185']
GO:0044845	chain elongation of O-linked mannose residue	biological_process	8491	17	3	1	0.00599505	0.0429645	['RTO4_8768']
GO:0060100	positive regulation of phagocytosis, engulfment	biological_process	8491	17	3	1	0.00599505	0.0429645	['RTO4_15426']
GO:0060101	negative regulation of phagocytosis, engulfment	biological_process	8491	17	3	1	0.00599505	0.0429645	['RTO4_15426']
GO:0008646	high-affinity hexose transport	biological_process	8491	17	4	1	0.00798587	0.0454062	['RTO4_9588']
GO:0050911	detection of chemical stimulus involved in sensory perception of smell	biological_process	8491	17	4	1	0.00798587	0.0454062	['RTO4_15426']
GO:0050729	positive regulation of inflammatory response	biological_process	8491	17	4	1	0.00798587	0.0454062	['RTO4_9185']
GO:0047522	15-oxoprostaglandin 13-oxidase activity	molecular_function	8491	17	4	1	0.00798587	0.0454062	['RTO4_12971']
GO:0015075	ion transmembrane transporter activity	molecular_function	8491	17	4	1	0.00798587	0.0454062	['RTO4_15426']
GO:0015148	D-xylose transmembrane transporter activity	molecular_function	8491	17	4	1	0.00798587	0.0454062	['RTO4_9588']
GO:0060052	neurofilament cytoskeleton organization	biological_process	8491	17	4	1	0.00798587	0.0454062	['RTO4_15426']
GO:1990531	Lem3p-Dnf1p complex	cellular_component	8491	17	4	1	0.00798587	0.0454062	['RTO4_15426']
GO:1990530	Cdc50p-Drs2p complex	cellular_component	8491	17	4	1	0.00798587	0.0454062	['RTO4_15426']
GO:0004368	glycerol-3-phosphate dehydrogenase activity	molecular_function	8491	17	4	1	0.00798587	0.0454062	['RTO4_11039']
GO:0036132	13-prostaglandin reductase activity	molecular_function	8491	17	4	1	0.00798587	0.0454062	['RTO4_12971']
GO:0032440	2-alkenal reductase [NAD(P)] activity	molecular_function	8491	17	4	1	0.00798587	0.0454062	['RTO4_12971']
GO:0045806	negative regulation of endocytosis	biological_process	8491	17	4	1	0.00798587	0.0454062	['RTO4_16375']
GO:0071683	sensory dendrite	cellular_component	8491	17	4	1	0.00798587	0.0454062	['RTO4_15426']
GO:0051286	cell tip	cellular_component	8491	17	69	2	0.00818092	0.0454062	['RTO4_14899', 'RTO4_16375']
GO:0060119	inner ear receptor cell development	biological_process	8491	17	5	1	0.00997293	0.0454062	['RTO4_15426']
GO:0006072	glycerol-3-phosphate metabolic process	biological_process	8491	17	5	1	0.00997293	0.0454062	['RTO4_11039']
GO:0045579	positive regulation of B cell differentiation	biological_process	8491	17	5	1	0.00997293	0.0454062	['RTO4_15426']
GO:0051594	detection of glucose	biological_process	8491	17	5	1	0.00997293	0.0454062	['RTO4_9588']
GO:0061092	positive regulation of phospholipid translocation	biological_process	8491	17	5	1	0.00997293	0.0454062	['RTO4_15426']
GO:0009331	glycerol-3-phosphate dehydrogenase complex	cellular_component	8491	17	5	1	0.00997293	0.0454062	['RTO4_11039']
GO:0032527	protein exit from endoplasmic reticulum	biological_process	8491	17	5	1	0.00997293	0.0454062	['RTO4_8768']
GO:0031589	cell-substrate adhesion	biological_process	8491	17	5	1	0.00997293	0.0454062	['RTO4_8768']
GO:0015753	D-xylose transport	biological_process	8491	17	5	1	0.00997293	0.0454062	['RTO4_9588']
GO:0047372	acylglycerol lipase activity	molecular_function	8491	17	5	1	0.00997293	0.0454062	['RTO4_15598']
GO:0032534	regulation of microvillus assembly	biological_process	8491	17	5	1	0.00997293	0.0454062	['RTO4_15426']
GO:0015917	aminophospholipid transport	biological_process	8491	17	5	1	0.00997293	0.0454062	['RTO4_15426']
GO:0005319	lipid transporter activity	molecular_function	8491	17	5	1	0.00997293	0.0454062	['RTO4_15426']
GO:0004623	phospholipase A2 activity	molecular_function	8491	17	5	1	0.00997293	0.0454062	['RTO4_15598']
GO:0004367	glycerol-3-phosphate dehydrogenase [NAD+] activity	molecular_function	8491	17	5	1	0.00997293	0.0454062	['RTO4_11039']
GO:0002080	acrosomal membrane	cellular_component	8491	17	5	1	0.00997293	0.0454062	['RTO4_15426']
GO:0004713	protein tyrosine kinase activity	molecular_function	8491	17	81	2	0.0111405	0.0467381	['RTO4_9185', 'RTO4_16375']
GO:0031442	positive regulation of mRNA 3'-end processing	biological_process	8491	17	6	1	0.0119563	0.0467381	['RTO4_13346']
GO:0019660	glycolytic fermentation	biological_process	8491	17	6	1	0.0119563	0.0467381	['RTO4_9588']
GO:0048194	Golgi vesicle budding	biological_process	8491	17	6	1	0.0119563	0.0467381	['RTO4_15426']
GO:0050884	neuromuscular process controlling posture	biological_process	8491	17	6	1	0.0119563	0.0467381	['RTO4_15426']
GO:0019563	glycerol catabolic process	biological_process	8491	17	6	1	0.0119563	0.0467381	['RTO4_11039']
GO:0051168	nuclear export	biological_process	8491	17	6	1	0.0119563	0.0467381	['RTO4_13346']
GO:0015761	mannose transport	biological_process	8491	17	6	1	0.0119563	0.0467381	['RTO4_9588']
GO:0015578	mannose transmembrane transporter activity	molecular_function	8491	17	6	1	0.0119563	0.0467381	['RTO4_9588']
GO:0006490	oligosaccharide-lipid intermediate biosynthetic process	biological_process	8491	17	6	1	0.0119563	0.0467381	['RTO4_13582']
GO:0099131	ATP hydrolysis coupled ion transmembrane transport	biological_process	8491	17	6	1	0.0119563	0.0467381	['RTO4_15426']
GO:1900101	regulation of endoplasmic reticulum unfolded protein response	biological_process	8491	17	6	1	0.0119563	0.0467381	['RTO4_8768']
GO:0005358	high-affinity hydrogen:glucose symporter activity	molecular_function	8491	17	6	1	0.0119563	0.0467381	['RTO4_9588']
GO:0005353	fructose transmembrane transporter activity	molecular_function	8491	17	6	1	0.0119563	0.0467381	['RTO4_9588']
GO:0016021	integral component of membrane	cellular_component	8491	17	1044	6	0.0126871	0.049099	['RTO4_8768', 'RTO4_9588', 'RTO4_12971', 'RTO4_13582', 'RTO4_15426', 'RTO4_15598']
GO:0042472	inner ear morphogenesis	biological_process	8491	17	7	1	0.0139358	0.0494786	['RTO4_15426']
GO:0010255	glucose mediated signaling pathway	biological_process	8491	17	7	1	0.0139358	0.0494786	['RTO4_9588']
GO:0015149	hexose transmembrane transporter activity	molecular_function	8491	17	7	1	0.0139358	0.0494786	['RTO4_9588']
GO:0000340	RNA 7-methylguanosine cap binding	molecular_function	8491	17	7	1	0.0139358	0.0494786	['RTO4_13346']
GO:0006808	regulation of nitrogen utilization	biological_process	8491	17	7	1	0.0139358	0.0494786	['RTO4_16375']
GO:0050908	detection of light stimulus involved in visual perception	biological_process	8491	17	7	1	0.0139358	0.0494786	['RTO4_15426']
GO:0006693	prostaglandin metabolic process	biological_process	8491	17	7	1	0.0139358	0.0494786	['RTO4_12971']
GO:0045071	negative regulation of viral genome replication	biological_process	8491	17	7	1	0.0139358	0.0494786	['RTO4_13346']
GO:0042755	eating behavior	biological_process	8491	17	7	1	0.0139358	0.0494786	['RTO4_15426']
GO:0017069	snRNA binding	molecular_function	8491	17	8	1	0.0159117	0.0513152	['RTO4_13346']
GO:0031648	protein destabilization	biological_process	8491	17	8	1	0.0159117	0.0513152	['RTO4_9185']
GO:0034219	carbohydrate transmembrane transport	biological_process	8491	17	8	1	0.0159117	0.0513152	['RTO4_9588']
GO:0043010	camera-type eye development	biological_process	8491	17	8	1	0.0159117	0.0513152	['RTO4_11039']
GO:0000339	RNA cap binding	molecular_function	8491	17	8	1	0.0159117	0.0513152	['RTO4_13346']
GO:0010842	retina layer formation	biological_process	8491	17	8	1	0.0159117	0.0513152	['RTO4_15426']
GO:0008334	histone mRNA metabolic process	biological_process	8491	17	8	1	0.0159117	0.0513152	['RTO4_13346']
GO:0008206	bile acid metabolic process	biological_process	8491	17	8	1	0.0159117	0.0513152	['RTO4_15426']
GO:0004169	dolichyl-phosphate-mannose-protein mannosyltransferase activity	molecular_function	8491	17	8	1	0.0159117	0.0513152	['RTO4_8768']
GO:0000749	response to pheromone involved in conjugation with cellular fusion	biological_process	8491	17	8	1	0.0159117	0.0513152	['RTO4_15426']
GO:0005845	mRNA cap binding complex	cellular_component	8491	17	8	1	0.0159117	0.0513152	['RTO4_13346']
GO:0010996	response to auditory stimulus	biological_process	8491	17	9	1	0.0178838	0.0532387	['RTO4_15426']
GO:0001750	photoreceptor outer segment	cellular_component	8491	17	9	1	0.0178838	0.0532387	['RTO4_15426']
GO:0015755	fructose transport	biological_process	8491	17	9	1	0.0178838	0.0532387	['RTO4_9588']
GO:0008645	hexose transport	biological_process	8491	17	9	1	0.0178838	0.0532387	['RTO4_9588']
GO:0006116	NADH oxidation	biological_process	8491	17	9	1	0.0178838	0.0532387	['RTO4_11039']
GO:0071712	ER-associated misfolded protein catabolic process	biological_process	8491	17	9	1	0.0178838	0.0532387	['RTO4_8768']
GO:0044117	growth of symbiont in host	biological_process	8491	17	9	1	0.0178838	0.0532387	['RTO4_8768']
GO:0015696	ammonium transport	biological_process	8491	17	9	1	0.0178838	0.0532387	['RTO4_16375']
GO:0019829	cation-transporting ATPase activity	molecular_function	8491	17	9	1	0.0178838	0.0532387	['RTO4_15426']
GO:0045835	negative regulation of meiotic nuclear division	biological_process	8491	17	9	1	0.0178838	0.0532387	['RTO4_9588']
GO:0000166	nucleotide binding	molecular_function	8491	17	813	5	0.0185233	0.0547216	['RTO4_9185', 'RTO4_12971', 'RTO4_13346', 'RTO4_15426', 'RTO4_16375']
GO:0035269	protein O-linked mannosylation	biological_process	8491	17	10	1	0.0198522	0.0573344	['RTO4_8768']
GO:0032420	stereocilium	cellular_component	8491	17	10	1	0.0198522	0.0573344	['RTO4_15426']
GO:0016298	lipase activity	molecular_function	8491	17	10	1	0.0198522	0.0573344	['RTO4_15598']
GO:0004674	protein serine/threonine kinase activity	molecular_function	8491	17	115	2	0.0216587	0.0582285	['RTO4_9185', 'RTO4_16375']
GO:0005978	glycogen biosynthetic process	biological_process	8491	17	11	1	0.0218169	0.0582285	['RTO4_12639']
GO:0004012	phospholipid-translocating ATPase activity	molecular_function	8491	17	11	1	0.0218169	0.0582285	['RTO4_15426']
GO:0000032	cell wall mannoprotein biosynthetic process	biological_process	8491	17	11	1	0.0218169	0.0582285	['RTO4_8768']
GO:0031593	polyubiquitin binding	molecular_function	8491	17	11	1	0.0218169	0.0582285	['RTO4_12639']
GO:0043588	skin development	biological_process	8491	17	11	1	0.0218169	0.0582285	['RTO4_15426']
GO:0006734	NADH metabolic process	biological_process	8491	17	11	1	0.0218169	0.0582285	['RTO4_11039']
GO:0045861	negative regulation of proteolysis	biological_process	8491	17	11	1	0.0218169	0.0582285	['RTO4_8768']
GO:0005548	phospholipid transporter activity	molecular_function	8491	17	11	1	0.0218169	0.0582285	['RTO4_15426']
GO:0006873	cellular ion homeostasis	biological_process	8491	17	11	1	0.0218169	0.0582285	['RTO4_16375']
GO:0000243	commitment complex	cellular_component	8491	17	11	1	0.0218169	0.0582285	['RTO4_13346']
GO:0016234	inclusion body	cellular_component	8491	17	12	1	0.0237779	0.0605397	['RTO4_12639']
GO:0006493	protein O-linked glycosylation	biological_process	8491	17	12	1	0.0237779	0.0605397	['RTO4_8768']
GO:0035428	hexose transmembrane transport	biological_process	8491	17	12	1	0.0237779	0.0605397	['RTO4_9588']
GO:0007629	flight behavior	biological_process	8491	17	12	1	0.0237779	0.0605397	['RTO4_11039']
GO:0004693	cyclin-dependent protein serine/threonine kinase activity	molecular_function	8491	17	12	1	0.0237779	0.0605397	['RTO4_9185']
GO:0015721	bile acid and bile salt transport	biological_process	8491	17	12	1	0.0237779	0.0605397	['RTO4_15426']
GO:0035195	gene silencing by miRNA	biological_process	8491	17	12	1	0.0237779	0.0605397	['RTO4_13346']
GO:0009506	plasmodesma	cellular_component	8491	17	324	3	0.025156	0.0626384	['RTO4_9588', 'RTO4_12971', 'RTO4_15426']
GO:0032153	cell division site	cellular_component	8491	17	126	2	0.0256875	0.0626384	['RTO4_14899', 'RTO4_16375']
GO:0051384	response to glucocorticoid	biological_process	8491	17	13	1	0.0257352	0.0626384	['RTO4_12639']
GO:0070816	phosphorylation of RNA polymerase II C-terminal domain	biological_process	8491	17	13	1	0.0257352	0.0626384	['RTO4_9185']
GO:0005536	glucose binding	molecular_function	8491	17	13	1	0.0257352	0.0626384	['RTO4_9588']
GO:0016529	sarcoplasmic reticulum	cellular_component	8491	17	13	1	0.0257352	0.0626384	['RTO4_12639']
GO:0005980	glycogen catabolic process	biological_process	8491	17	13	1	0.0257352	0.0626384	['RTO4_12639']
GO:0006488	dolichol-linked oligosaccharide biosynthetic process	biological_process	8491	17	14	1	0.0276887	0.0649427	['RTO4_13582']
GO:0043169	cation binding	molecular_function	8491	17	14	1	0.0276887	0.0649427	['RTO4_12639']
GO:0055038	recycling endosome membrane	cellular_component	8491	17	14	1	0.0276887	0.0649427	['RTO4_15426']
GO:0070265	necrotic cell death	biological_process	8491	17	14	1	0.0276887	0.0649427	['RTO4_15426']
GO:0030422	production of siRNA involved in RNA interference	biological_process	8491	17	14	1	0.0276887	0.0649427	['RTO4_13346']
GO:0006691	leukotriene metabolic process	biological_process	8491	17	14	1	0.0276887	0.0649427	['RTO4_12971']
GO:0035577	azurophil granule membrane	cellular_component	8491	17	15	1	0.0296386	0.0670769	['RTO4_15426']
GO:0016758	transferase activity, transferring hexosyl groups	molecular_function	8491	17	15	1	0.0296386	0.0670769	['RTO4_13582']
GO:1904659	glucose transmembrane transport	biological_process	8491	17	15	1	0.0296386	0.0670769	['RTO4_9588']
GO:0045332	phospholipid translocation	biological_process	8491	17	15	1	0.0296386	0.0670769	['RTO4_15426']
GO:0016820	hydrolase activity, acting on acid anhydrides, catalyzing transmembrane movement of substances	molecular_function	8491	17	15	1	0.0296386	0.0670769	['RTO4_15426']
GO:0007612	learning	biological_process	8491	17	15	1	0.0296386	0.0670769	['RTO4_15426']
GO:0070821	tertiary granule membrane	cellular_component	8491	17	16	1	0.0315849	0.0691691	['RTO4_15426']
GO:0008353	RNA polymerase II carboxy-terminal domain kinase activity	molecular_function	8491	17	16	1	0.0315849	0.0691691	['RTO4_9185']
GO:0000030	mannosyltransferase activity	molecular_function	8491	17	16	1	0.0315849	0.0691691	['RTO4_8768']
GO:0098789	pre-mRNA cleavage required for polyadenylation	biological_process	8491	17	16	1	0.0315849	0.0691691	['RTO4_13346']
GO:0052689	carboxylic ester hydrolase activity	molecular_function	8491	17	16	1	0.0315849	0.0691691	['RTO4_15598']
GO:0006357	regulation of transcription from RNA polymerase II promoter	biological_process	8491	17	141	2	0.0316355	0.0691691	['RTO4_8442', 'RTO4_13276']
GO:0004672	protein kinase activity	molecular_function	8491	17	144	2	0.0328855	0.0714982	['RTO4_9185', 'RTO4_16375']
GO:0006892	post-Golgi vesicle-mediated transport	biological_process	8491	17	17	1	0.0335274	0.0720839	['RTO4_15426']
GO:0005637	nuclear inner membrane	cellular_component	8491	17	17	1	0.0335274	0.0720839	['RTO4_15426']
GO:0005789	endoplasmic reticulum membrane	cellular_component	8491	17	364	3	0.03398	0.0726263	['RTO4_8768', 'RTO4_13582', 'RTO4_15426']
GO:0036170	filamentous growth of a population of unicellular organisms in response to starvation	biological_process	8491	17	147	2	0.034155	0.0726263	['RTO4_8768', 'RTO4_9588']
GO:0097502	mannosylation	biological_process	8491	17	18	1	0.0354663	0.0733981	['RTO4_13582']
GO:0015914	phospholipid transport	biological_process	8491	17	18	1	0.0354663	0.0733981	['RTO4_15426']
GO:0010971	positive regulation of G2/M transition of mitotic cell cycle	biological_process	8491	17	18	1	0.0354663	0.0733981	['RTO4_9185']
GO:0070481	nuclear-transcribed mRNA catabolic process, non-stop decay	biological_process	8491	17	18	1	0.0354663	0.0733981	['RTO4_9185']
GO:0005977	glycogen metabolic process	biological_process	8491	17	18	1	0.0354663	0.0733981	['RTO4_12639']
GO:0043312	neutrophil degranulation	biological_process	8491	17	152	2	0.0363136	0.074752	['RTO4_12639', 'RTO4_15426']
GO:0007339	binding of sperm to zona pellucida	biological_process	8491	17	19	1	0.0374015	0.0761809	['RTO4_15426']
GO:0009725	response to hormone	biological_process	8491	17	19	1	0.0374015	0.0761809	['RTO4_12639']
GO:0015662	ATPase activity, coupled to transmembrane movement of ions, phosphorylative mechanism	molecular_function	8491	17	20	1	0.039333	0.0784634	['RTO4_15426']
GO:0051119	sugar transmembrane transporter activity	molecular_function	8491	17	20	1	0.039333	0.0784634	['RTO4_9588']
GO:0036168	filamentous growth of a population of unicellular organisms in response to heat	biological_process	8491	17	20	1	0.039333	0.0784634	['RTO4_9588']
GO:0006656	phosphatidylcholine biosynthetic process	biological_process	8491	17	20	1	0.039333	0.0784634	['RTO4_15598']
GO:0005887	integral component of plasma membrane	cellular_component	8491	17	163	2	0.0412456	0.0794427	['RTO4_9588', 'RTO4_15426']
GO:0005351	sugar:proton symporter activity	molecular_function	8491	17	21	1	0.041261	0.0794427	['RTO4_9588']
GO:0031307	integral component of mitochondrial outer membrane	cellular_component	8491	17	21	1	0.041261	0.0794427	['RTO4_11039']
GO:0001669	acrosomal vesicle	cellular_component	8491	17	21	1	0.041261	0.0794427	['RTO4_15426']
GO:0006071	glycerol metabolic process	biological_process	8491	17	21	1	0.041261	0.0794427	['RTO4_11039']
GO:0046323	glucose import	biological_process	8491	17	21	1	0.041261	0.0794427	['RTO4_9588']
GO:0022416	chaeta development	biological_process	8491	17	21	1	0.041261	0.0794427	['RTO4_9185']
GO:0005783	endoplasmic reticulum	cellular_component	8491	17	678	4	0.0415095	0.0795257	['RTO4_8768', 'RTO4_9684', 'RTO4_13582', 'RTO4_15426']
GO:0016020	membrane	cellular_component	8491	17	1738	7	0.0420679	0.0801984	['RTO4_8768', 'RTO4_9588', 'RTO4_11039', 'RTO4_12971', 'RTO4_13582', 'RTO4_15426', 'RTO4_15598']
GO:0035579	specific granule membrane	cellular_component	8491	17	22	1	0.0431852	0.0807376	['RTO4_15426']
GO:0048666	neuron development	biological_process	8491	17	22	1	0.0431852	0.0807376	['RTO4_15426']
GO:0004872	receptor activity	molecular_function	8491	17	22	1	0.0431852	0.0807376	['RTO4_9588']
GO:0045292	mRNA cis splicing, via spliceosome	biological_process	8491	17	22	1	0.0431852	0.0807376	['RTO4_13346']
GO:0006468	protein phosphorylation	biological_process	8491	17	168	2	0.0435681	0.0810619	['RTO4_9185', 'RTO4_16375']
GO:0000028	ribosomal small subunit assembly	biological_process	8491	17	23	1	0.0451059	0.0831237	['RTO4_15426']
GO:0099132	ATP hydrolysis coupled cation transmembrane transport	biological_process	8491	17	23	1	0.0451059	0.0831237	['RTO4_15426']
GO:0008150	biological_process	biological_process	8491	17	1390	6	0.0465033	0.0850367	['RTO4_9684', 'RTO4_9835', 'RTO4_12971', 'RTO4_13346', 'RTO4_15598', 'RTO4_16375']
GO:0071944	cell periphery	cellular_component	8491	17	175	2	0.0469016	0.0850367	['RTO4_9588', 'RTO4_15426']
GO:0071222	cellular response to lipopolysaccharide	biological_process	8491	17	24	1	0.0470229	0.0850367	['RTO4_9185']
GO:0009749	response to glucose	biological_process	8491	17	24	1	0.0470229	0.0850367	['RTO4_9588']
GO:0031175	neuron projection development	biological_process	8491	17	25	1	0.0489363	0.0868731	['RTO4_15426']
GO:0032456	endocytic recycling	biological_process	8491	17	25	1	0.0489363	0.0868731	['RTO4_15426']
GO:0006855	drug transmembrane transport	biological_process	8491	17	25	1	0.0489363	0.0868731	['RTO4_15426']
GO:0006641	triglyceride metabolic process	biological_process	8491	17	25	1	0.0489363	0.0868731	['RTO4_15598']
GO:0016301	kinase activity	molecular_function	8491	17	180	2	0.0493396	0.0871892	['RTO4_9185', 'RTO4_16375']
GO:0016772	transferase activity, transferring phosphorus-containing groups	molecular_function	8491	17	181	2	0.0498328	0.0876604	['RTO4_9185', 'RTO4_16375']
GO:0010467	gene expression	biological_process	8491	17	26	1	0.050846	0.0882395	['RTO4_13346']
GO:0008543	fibroblast growth factor receptor signaling pathway	biological_process	8491	17	26	1	0.050846	0.0882395	['RTO4_13346']
GO:0040022	feminization of hermaphroditic germ-line	biological_process	8491	17	26	1	0.050846	0.0882395	['RTO4_13346']
GO:0016798	hydrolase activity, acting on glycosyl bonds	molecular_function	8491	17	28	1	0.0546547	0.0944258	['RTO4_12639']
GO:0016310	phosphorylation	biological_process	8491	17	194	2	0.0564093	0.0968419	['RTO4_9185', 'RTO4_16375']
GO:0007040	lysosome organization	biological_process	8491	17	29	1	0.0565537	0.0968419	['RTO4_15426']
GO:0042795	snRNA transcription from RNA polymerase II promoter	biological_process	8491	17	30	1	0.0584491	0.0996466	['RTO4_13346']
GO:0009405	pathogenesis	biological_process	8491	17	200	2	0.0595448	0.101069	['RTO4_8768', 'RTO4_9588']
GO:0006370	7-methylguanosine mRNA capping	biological_process	8491	17	31	1	0.0603408	0.10153	['RTO4_13346']
GO:0006869	lipid transport	biological_process	8491	17	31	1	0.0603408	0.10153	['RTO4_15426']
GO:0022891	substrate-specific transmembrane transporter activity	molecular_function	8491	17	32	1	0.062229	0.103804	['RTO4_9588']
GO:0001302	replicative cell aging	biological_process	8491	17	32	1	0.062229	0.103804	['RTO4_11039']
GO:0036244	cellular response to neutral pH	biological_process	8491	17	33	1	0.0641137	0.105583	['RTO4_9588']
GO:0031526	brush border membrane	cellular_component	8491	17	33	1	0.0641137	0.105583	['RTO4_15426']
GO:0006446	regulation of translational initiation	biological_process	8491	17	33	1	0.0641137	0.105583	['RTO4_13346']
GO:0007346	regulation of mitotic cell cycle	biological_process	8491	17	34	1	0.0659947	0.10822	['RTO4_9185']
GO:0016125	sterol metabolic process	biological_process	8491	17	35	1	0.0678722	0.109902	['RTO4_15426']
GO:0010976	positive regulation of neuron projection development	biological_process	8491	17	35	1	0.0678722	0.109902	['RTO4_15426']
GO:0006094	gluconeogenesis	biological_process	8491	17	35	1	0.0678722	0.109902	['RTO4_11039']
GO:0008643	carbohydrate transport	biological_process	8491	17	36	1	0.0697462	0.111999	['RTO4_9588']
GO:0006405	RNA export from nucleus	biological_process	8491	17	36	1	0.0697462	0.111999	['RTO4_13346']
GO:0007605	sensory perception of sound	biological_process	8491	17	37	1	0.0716166	0.113125	['RTO4_15426']
GO:0007409	axonogenesis	biological_process	8491	17	37	1	0.0716166	0.113125	['RTO4_15426']
GO:0030335	positive regulation of cell migration	biological_process	8491	17	37	1	0.0716166	0.113125	['RTO4_15426']
GO:0016747	transferase activity, transferring acyl groups other than amino-acyl groups	molecular_function	8491	17	37	1	0.0716166	0.113125	['RTO4_12971']
GO:0009267	cellular response to starvation	biological_process	8491	17	226	2	0.0738129	0.11612	['RTO4_8768', 'RTO4_9588']
GO:0036178	filamentous growth of a population of unicellular organisms in response to neutral pH	biological_process	8491	17	39	1	0.0753468	0.117577	['RTO4_9588']
GO:0006812	cation transport	biological_process	8491	17	39	1	0.0753468	0.117577	['RTO4_15426']
GO:0031901	early endosome membrane	cellular_component	8491	17	40	1	0.0772066	0.11904	['RTO4_15426']
GO:0030246	carbohydrate binding	molecular_function	8491	17	40	1	0.0772066	0.11904	['RTO4_12639']
GO:0007584	response to nutrient	biological_process	8491	17	40	1	0.0772066	0.11904	['RTO4_12639']
GO:0000151	ubiquitin ligase complex	cellular_component	8491	17	43	1	0.082765	0.127103	['RTO4_9185']
GO:0003674	molecular_function	molecular_function	8491	17	1604	6	0.0842662	0.128897	['RTO4_9588', 'RTO4_9684', 'RTO4_9835', 'RTO4_12971', 'RTO4_14899', 'RTO4_15598']
GO:0032880	regulation of protein localization	biological_process	8491	17	44	1	0.0846107	0.128915	['RTO4_15426']
GO:0035264	multicellular organism growth	biological_process	8491	17	45	1	0.086453	0.131205	['RTO4_11039']
GO:0055037	recycling endosome	cellular_component	8491	17	46	1	0.0882918	0.132953	['RTO4_15426']
GO:0034220	ion transmembrane transport	biological_process	8491	17	46	1	0.0882918	0.132953	['RTO4_15426']
GO:0097308	cellular response to farnesol	biological_process	8491	17	48	1	0.0919589	0.137938	['RTO4_11039']
GO:0031124	mRNA 3'-end processing	biological_process	8491	17	49	1	0.0937872	0.139599	['RTO4_13346']
GO:0016323	basolateral plasma membrane	cellular_component	8491	17	49	1	0.0937872	0.139599	['RTO4_15426']
GO:0044011	single-species biofilm formation on inanimate substrate	biological_process	8491	17	50	1	0.0956121	0.14177	['RTO4_8768']
GO:0005929	cilium	cellular_component	8491	17	51	1	0.0974335	0.143919	['RTO4_15426']
GO:0007568	aging	biological_process	8491	17	52	1	0.0992515	0.145494	['RTO4_15426']
GO:0006369	termination of RNA polymerase II transcription	biological_process	8491	17	52	1	0.0992515	0.145494	['RTO4_13346']
GO:0006367	transcription initiation from RNA polymerase II promoter	biological_process	8491	17	54	1	0.102877	0.150239	['RTO4_9185']
GO:0030447	filamentous growth	biological_process	8491	17	275	2	0.103341	0.15035	['RTO4_8768', 'RTO4_9588']
GO:0031047	gene silencing by RNA	biological_process	8491	17	56	1	0.106489	0.154349	['RTO4_13346']
GO:0000278	mitotic cell cycle	biological_process	8491	17	58	1	0.110087	0.158969	['RTO4_9185']
GO:0007030	Golgi organization	biological_process	8491	17	59	1	0.111881	0.160363	['RTO4_15426']
GO:0007095	mitotic G2 DNA damage checkpoint	biological_process	8491	17	59	1	0.111881	0.160363	['RTO4_9185']
GO:0005737	cytoplasm	cellular_component	8491	17	2159	7	0.115031	0.16427	['RTO4_9588', 'RTO4_9835', 'RTO4_12639', 'RTO4_12971', 'RTO4_13346', 'RTO4_15426', 'RTO4_16375']
GO:0006406	mRNA export from nucleus	biological_process	8491	17	61	1	0.115459	0.164274	['RTO4_13346']
GO:0051028	mRNA transport	biological_process	8491	17	62	1	0.117243	0.166201	['RTO4_13346']
GO:0061630	ubiquitin protein ligase activity	molecular_function	8491	17	63	1	0.119023	0.168109	['RTO4_9185']
GO:0022857	transmembrane transporter activity	molecular_function	8491	17	64	1	0.1208	0.169998	['RTO4_9588']
GO:0007163	establishment or maintenance of cell polarity	biological_process	8491	17	66	1	0.124344	0.173097	['RTO4_15426']
GO:0005802	trans-Golgi network	cellular_component	8491	17	66	1	0.124344	0.173097	['RTO4_15426']
GO:0034605	cellular response to heat	biological_process	8491	17	66	1	0.124344	0.173097	['RTO4_9588']
GO:0034774	secretory granule lumen	cellular_component	8491	17	67	1	0.126111	0.173683	['RTO4_12639']
GO:0040020	regulation of meiotic nuclear division	biological_process	8491	17	67	1	0.126111	0.173683	['RTO4_13346']
GO:0015992	proton transport	biological_process	8491	17	67	1	0.126111	0.173683	['RTO4_9588']
GO:0008285	negative regulation of cell proliferation	biological_process	8491	17	68	1	0.127874	0.174251	['RTO4_15426']
GO:0000082	G1/S transition of mitotic cell cycle	biological_process	8491	17	68	1	0.127874	0.174251	['RTO4_9185']
GO:0007411	axon guidance	biological_process	8491	17	68	1	0.127874	0.174251	['RTO4_9185']
GO:0016787	hydrolase activity	molecular_function	8491	17	640	3	0.131733	0.17888	['RTO4_12639', 'RTO4_15426', 'RTO4_15598']
GO:0016746	transferase activity, transferring acyl groups	molecular_function	8491	17	71	1	0.133145	0.179537	['RTO4_15598']
GO:0000909	sporocarp development involved in sexual reproduction	biological_process	8491	17	71	1	0.133145	0.179537	['RTO4_9185']
GO:0034399	nuclear periphery	cellular_component	8491	17	72	1	0.134895	0.181265	['RTO4_13346']
GO:0005509	calcium ion binding	molecular_function	8491	17	73	1	0.136642	0.182977	['RTO4_11039']
GO:1904813	ficolin-1-rich granule lumen	cellular_component	8491	17	75	1	0.140126	0.186995	['RTO4_12639']
GO:0030437	ascospore formation	biological_process	8491	17	77	1	0.143596	0.190314	['RTO4_9185']
GO:0006417	regulation of translation	biological_process	8491	17	77	1	0.143596	0.190314	['RTO4_13346']
GO:0042127	regulation of cell proliferation	biological_process	8491	17	79	1	0.147054	0.192914	['RTO4_13346']
GO:0035556	intracellular signal transduction	biological_process	8491	17	79	1	0.147054	0.192914	['RTO4_16375']
GO:0040027	negative regulation of vulval development	biological_process	8491	17	79	1	0.147054	0.192914	['RTO4_9185']
GO:0045892	negative regulation of transcription, DNA-templated	biological_process	8491	17	80	1	0.148777	0.194516	['RTO4_15426']
GO:0005524	ATP binding	molecular_function	8491	17	681	3	0.150921	0.196655	['RTO4_9185', 'RTO4_15426', 'RTO4_16375']
GO:0043065	positive regulation of apoptotic process	biological_process	8491	17	82	1	0.152215	0.197675	['RTO4_9185']
GO:0072686	mitotic spindle	cellular_component	8491	17	83	1	0.153929	0.199232	['RTO4_13346']
GO:0051321	meiotic cell cycle	biological_process	8491	17	85	1	0.157347	0.202977	['RTO4_9185']
GO:0005769	early endosome	cellular_component	8491	17	86	1	0.159051	0.204494	['RTO4_15426']
GO:0016324	apical plasma membrane	cellular_component	8491	17	87	1	0.160752	0.205997	['RTO4_15426']
GO:0009651	response to salt stress	biological_process	8491	17	88	1	0.16245	0.207485	['RTO4_16375']
GO:0006368	transcription elongation from RNA polymerase II promoter	biological_process	8491	17	90	1	0.165835	0.21042	['RTO4_13346']
GO:0031505	fungal-type cell wall organization	biological_process	8491	17	90	1	0.165835	0.21042	['RTO4_8768']
GO:0016477	cell migration	biological_process	8491	17	92	1	0.169208	0.213301	['RTO4_13346']
GO:0016246	RNA interference	biological_process	8491	17	92	1	0.169208	0.213301	['RTO4_13346']
GO:0051726	regulation of cell cycle	biological_process	8491	17	95	1	0.174243	0.217908	['RTO4_9185']
GO:0005765	lysosomal membrane	cellular_component	8491	17	95	1	0.174243	0.217908	['RTO4_15426']
GO:0006810	transport	biological_process	8491	17	729	3	0.174552	0.217908	['RTO4_9588', 'RTO4_13346', 'RTO4_15426']
GO:0010008	endosome membrane	cellular_component	8491	17	97	1	0.177584	0.220981	['RTO4_15426']
GO:0000287	magnesium ion binding	molecular_function	8491	17	99	1	0.180912	0.2244	['RTO4_15426']
GO:0071013	catalytic step 2 spliceosome	cellular_component	8491	17	104	1	0.189177	0.233902	['RTO4_13346']
GO:0071011	precatalytic spliceosome	cellular_component	8491	17	105	1	0.19082	0.234436	['RTO4_13346']
GO:0000184	nuclear-transcribed mRNA catabolic process, nonsense-mediated decay	biological_process	8491	17	105	1	0.19082	0.234436	['RTO4_13346']
GO:0005681	spliceosomal complex	cellular_component	8491	17	106	1	0.19246	0.235703	['RTO4_13346']
GO:0048315	conidium formation	biological_process	8491	17	107	1	0.194098	0.236213	['RTO4_9185']
GO:0044182	filamentous growth of a population of unicellular organisms	biological_process	8491	17	107	1	0.194098	0.236213	['RTO4_9588']
GO:0006366	transcription from RNA polymerase II promoter	biological_process	8491	17	108	1	0.195732	0.237455	['RTO4_13346']
GO:0046872	metal ion binding	molecular_function	8491	17	773	3	0.197179	0.238463	['RTO4_9185', 'RTO4_11039', 'RTO4_15426']
GO:0016567	protein ubiquitination	biological_process	8491	17	115	1	0.207084	0.249661	['RTO4_9185']
GO:0005935	cellular bud neck	cellular_component	8491	17	117	1	0.210299	0.252751	['RTO4_15426']
GO:0009792	embryo development ending in birth or egg hatching	biological_process	8491	17	1226	4	0.222735	0.266868	['RTO4_9185', 'RTO4_12639', 'RTO4_13346', 'RTO4_15426']
GO:0006897	endocytosis	biological_process	8491	17	127	1	0.226194	0.270176	['RTO4_15426']
GO:0006811	ion transport	biological_process	8491	17	129	1	0.229336	0.273086	['RTO4_15426']
GO:0005635	nuclear envelope	cellular_component	8491	17	130	1	0.230903	0.274109	['RTO4_13346']
GO:0042995	cell projection	cellular_component	8491	17	131	1	0.232467	0.274961	['RTO4_15426']
GO:0005739	mitochondrion	cellular_component	8491	17	1249	4	0.233041	0.274961	['RTO4_11039', 'RTO4_12639', 'RTO4_12971', 'RTO4_15426']
GO:0005215	transporter activity	molecular_function	8491	17	133	1	0.235585	0.277117	['RTO4_9588']
GO:0003824	catalytic activity	molecular_function	8491	17	468	2	0.240263	0.281762	['RTO4_9835', 'RTO4_12639']
GO:0016491	oxidoreductase activity	molecular_function	8491	17	469	2	0.241018	0.281794	['RTO4_11039', 'RTO4_12971']
GO:0006886	intracellular protein transport	biological_process	8491	17	147	1	0.257083	0.297878	['RTO4_15426']
GO:0005975	carbohydrate metabolic process	biological_process	8491	17	147	1	0.257083	0.297878	['RTO4_12639']
GO:0007281	germ cell development	biological_process	8491	17	147	1	0.257083	0.297878	['RTO4_13346']
GO:0008380	RNA splicing	biological_process	8491	17	151	1	0.263121	0.303058	['RTO4_13346']
GO:0019899	enzyme binding	molecular_function	8491	17	151	1	0.263121	0.303058	['RTO4_9185']
GO:0016192	vesicle-mediated transport	biological_process	8491	17	156	1	0.270602	0.310751	['RTO4_14899']
GO:0005794	Golgi apparatus	cellular_component	8491	17	527	2	0.285045	0.325754	['RTO4_15426', 'RTO4_16375']
GO:0036180	filamentous growth of a population of unicellular organisms in response to biotic stimulus	biological_process	8491	17	166	1	0.285351	0.325754	['RTO4_9588']
GO:0030448	hyphal growth	biological_process	8491	17	169	1	0.28972	0.328803	['RTO4_9185']
GO:0031410	cytoplasmic vesicle	cellular_component	8491	17	169	1	0.28972	0.328803	['RTO4_15426']
GO:0071216	cellular response to biotic stimulus	biological_process	8491	17	170	1	0.291171	0.329483	['RTO4_9588']
GO:0005811	lipid particle	cellular_component	8491	17	172	1	0.294065	0.330951	['RTO4_11039']
GO:0055114	oxidation-reduction process	biological_process	8491	17	539	2	0.294178	0.330951	['RTO4_11039', 'RTO4_12971']
GO:0040018	positive regulation of multicellular organism growth	biological_process	8491	17	173	1	0.295507	0.331482	['RTO4_15426']
GO:0000122	negative regulation of transcription from RNA polymerase II promoter	biological_process	8491	17	177	1	0.30125	0.336947	['RTO4_9185']
GO:0005875	microtubule associated complex	cellular_component	8491	17	183	1	0.309782	0.34507	['RTO4_13346']
GO:0005654	nucleoplasm	cellular_component	8491	17	977	3	0.310295	0.34507	['RTO4_9185', 'RTO4_13346', 'RTO4_15426']
GO:0005768	endosome	cellular_component	8491	17	184	1	0.311194	0.345077	['RTO4_15426']
GO:0000398	mRNA splicing, via spliceosome	biological_process	8491	17	185	1	0.312603	0.34565	['RTO4_13346']
GO:0043234	protein complex	cellular_component	8491	17	187	1	0.315415	0.347765	['RTO4_9185']
GO:0046686	response to cadmium ion	biological_process	8491	17	193	1	0.323783	0.355977	['RTO4_12971']
GO:0006397	mRNA processing	biological_process	8491	17	199	1	0.332055	0.364038	['RTO4_13346']
GO:0006629	lipid metabolic process	biological_process	8491	17	200	1	0.333425	0.364507	['RTO4_15598']
GO:0003729	mRNA binding	molecular_function	8491	17	208	1	0.344285	0.373629	['RTO4_13346']
GO:0000139	Golgi membrane	cellular_component	8491	17	208	1	0.344285	0.373629	['RTO4_15426']
GO:0005575	cellular_component	cellular_component	8491	17	1484	4	0.344905	0.373629	['RTO4_12971', 'RTO4_13346', 'RTO4_15598', 'RTO4_16375']
GO:0008406	gonad development	biological_process	8491	17	209	1	0.345631	0.373629	['RTO4_13346']
GO:0045944	positive regulation of transcription from RNA polymerase II promoter	biological_process	8491	17	214	1	0.352321	0.3798	['RTO4_9185']
GO:0010171	body morphogenesis	biological_process	8491	17	222	1	0.362891	0.390108	['RTO4_9185']
GO:0007165	signal transduction	biological_process	8491	17	224	1	0.365508	0.391833	['RTO4_9588']
GO:0005829	cytosol	cellular_component	8491	17	1993	5	0.367756	0.393153	['RTO4_9185', 'RTO4_12639', 'RTO4_12971', 'RTO4_13346', 'RTO4_16375']
GO:0043231	intracellular membrane-bounded organelle	cellular_component	8491	17	233	1	0.377161	0.402097	['RTO4_15426']
GO:0048471	perinuclear region of cytoplasm	cellular_component	8491	17	238	1	0.383547	0.407782	['RTO4_13346']
GO:0035690	cellular response to drug	biological_process	8491	17	277	1	0.431285	0.45728	['RTO4_8768']
GO:0070062	extracellular exosome	cellular_component	8491	17	757	2	0.455526	0.48142	['RTO4_12971', 'RTO4_15426']
GO:0003676	nucleic acid binding	molecular_function	8491	17	300	1	0.457784	0.48142	['RTO4_13346']
GO:0005743	mitochondrial inner membrane	cellular_component	8491	17	300	1	0.457784	0.48142	['RTO4_11039']
GO:0005773	vacuole	cellular_component	8491	17	312	1	0.471144	0.494126	['RTO4_9588']
GO:0015031	protein transport	biological_process	8491	17	331	1	0.491665	0.514255	['RTO4_15426']
GO:0022008	neurogenesis	biological_process	8491	17	337	1	0.497988	0.519465	['RTO4_11039']
GO:0005515	protein binding	molecular_function	8491	17	2329	5	0.518441	0.539346	['RTO4_9185', 'RTO4_12639', 'RTO4_13346', 'RTO4_15426', 'RTO4_15598']
GO:0005576	extracellular region	cellular_component	8491	17	359	1	0.520545	0.539676	['RTO4_12639']
GO:0040035	hermaphrodite genitalia development	biological_process	8491	17	360	1	0.521548	0.539676	['RTO4_13346']
GO:0055085	transmembrane transport	biological_process	8491	17	386	1	0.546926	0.564427	['RTO4_9588']
GO:0006898	receptor-mediated endocytosis	biological_process	8491	17	389	1	0.549771	0.565855	['RTO4_13346']
GO:0006351	transcription, DNA-templated	biological_process	8491	17	408	1	0.567405	0.582455	['RTO4_9185']
GO:0002119	nematode larval development	biological_process	8491	17	940	2	0.576191	0.5895	['RTO4_9185', 'RTO4_13346']
GO:0008340	determination of adult lifespan	biological_process	8491	17	419	1	0.577314	0.5895	['RTO4_13346']
GO:0005634	nucleus	cellular_component	8491	17	2483	5	0.58482	0.595593	['RTO4_9185', 'RTO4_12639', 'RTO4_12971', 'RTO4_13346', 'RTO4_16375']
GO:0008152	metabolic process	biological_process	8491	17	434	1	0.590483	0.599782	['RTO4_12639']
GO:0000003	reproduction	biological_process	8491	17	978	2	0.598982	0.606822	['RTO4_9185', 'RTO4_13346']
GO:0005622	intracellular	cellular_component	8491	17	508	1	0.64999	0.656778	['RTO4_15426']
GO:0006355	regulation of transcription, DNA-templated	biological_process	8491	17	514	1	0.65444	0.659552	['RTO4_9185']
GO:0005730	nucleolus	cellular_component	8491	17	530	1	0.666047	0.669507	['RTO4_9185']
GO:0009507	chloroplast	cellular_component	8491	17	635	1	0.733583	0.735484	['RTO4_13582']
None	no definition found gene ontology file	none	8491	17	3073	1	0.999522	0.999522	['RTO4_11457']

## Sheet: FA5
GO term	Description	Namespace	Genome Length	List Length	Members in Genome	Members in List	pVal	Adjusted pVal	Gene IDs
GO:0031227	intrinsic component of endoplasmic reticulum membrane	cellular_component	8491	13	12	2	0.000141595	0.0144598	['RTO4_11272', 'RTO4_14054']
GO:0016021	integral component of membrane	cellular_component	8491	13	1044	7	0.000364522	0.0144598	['RTO4_10773', 'RTO4_11272', 'RTO4_13172', 'RTO4_14054', 'RTO4_15168', 'RTO4_15919', 'RTO4_16428']
GO:0030148	sphingolipid biosynthetic process	biological_process	8491	13	25	2	0.000636427	0.0144598	['RTO4_13172', 'RTO4_15168']
GO:0050185	phosphatidylinositol deacylase activity	molecular_function	8491	13	1	1	0.00153103	0.0144598	['RTO4_14054']
GO:0052917	dol-P-Man:Man(7)GlcNAc(2)-PP-Dol alpha-1,6-mannosyltransferase activity	molecular_function	8491	13	1	1	0.00153103	0.0144598	['RTO4_11272']
GO:0006676	mannosyl diphosphorylinositol ceramide metabolic process	biological_process	8491	13	1	1	0.00153103	0.0144598	['RTO4_13172']
GO:0046476	glycosylceramide biosynthetic process	biological_process	8491	13	1	1	0.00153103	0.0144598	['RTO4_15168']
GO:0008048	calcium sensitive guanylate cyclase activator activity	molecular_function	8491	13	1	1	0.00153103	0.0144598	['RTO4_12588']
GO:0034757	negative regulation of iron ion transport	biological_process	8491	13	1	1	0.00153103	0.0144598	['RTO4_16657']
GO:0034477	U6 snRNA 3'-end processing	biological_process	8491	13	1	1	0.00153103	0.0144598	['RTO4_11046']
GO:0050806	positive regulation of synaptic transmission	biological_process	8491	13	1	1	0.00153103	0.0144598	['RTO4_12588']
GO:0034368	protein-lipid complex remodeling	biological_process	8491	13	1	1	0.00153103	0.0144598	['RTO4_14054']
GO:1990838	poly(U)-specific exoribonuclease activity, producing 3' uridine cyclic phosphate ends	molecular_function	8491	13	1	1	0.00153103	0.0144598	['RTO4_11046']
GO:0034213	quinolinate catabolic process	biological_process	8491	13	1	1	0.00153103	0.0144598	['RTO4_10331']
GO:0098744	1-phosphatidylinositol 4-kinase activator activity	molecular_function	8491	13	1	1	0.00153103	0.0144598	['RTO4_12588']
GO:1900148	negative regulation of Schwann cell migration	biological_process	8491	13	1	1	0.00153103	0.0144598	['RTO4_15168']
GO:1905045	negative regulation of Schwann cell proliferation involved in axon regeneration	biological_process	8491	13	1	1	0.00153103	0.0144598	['RTO4_15168']
GO:0016410	N-acyltransferase activity	molecular_function	8491	13	1	1	0.00153103	0.0144598	['RTO4_15168']
GO:0005789	endoplasmic reticulum membrane	cellular_component	8491	13	364	4	0.00174513	0.0156143	['RTO4_11272', 'RTO4_14054', 'RTO4_15168', 'RTO4_15919']
GO:0010446	response to alkaline pH	biological_process	8491	13	2	1	0.0030599	0.0179374	['RTO4_12588']
GO:0045140	inositol phosphoceramide synthase activity	molecular_function	8491	13	2	1	0.0030599	0.0179374	['RTO4_13172']
GO:0048681	negative regulation of axon regeneration	biological_process	8491	13	2	1	0.0030599	0.0179374	['RTO4_15168']
GO:0032933	SREBP signaling pathway	biological_process	8491	13	2	1	0.0030599	0.0179374	['RTO4_15168']
GO:0031045	dense core granule	cellular_component	8491	13	2	1	0.0030599	0.0179374	['RTO4_12588']
GO:0000009	alpha-1,6-mannosyltransferase activity	molecular_function	8491	13	2	1	0.0030599	0.0179374	['RTO4_11272']
GO:0032366	intracellular sterol transport	biological_process	8491	13	2	1	0.0030599	0.0179374	['RTO4_15919']
GO:0004514	nicotinate-nucleotide diphosphorylase (carboxylating) activity	molecular_function	8491	13	2	1	0.0030599	0.0179374	['RTO4_10331']
GO:0070916	inositol phosphoceramide synthase complex	cellular_component	8491	13	2	1	0.0030599	0.0179374	['RTO4_13172']
GO:0090281	negative regulation of calcium ion import	biological_process	8491	13	2	1	0.0030599	0.0179374	['RTO4_12588']
GO:0050995	negative regulation of lipid catabolic process	biological_process	8491	13	3	1	0.00458661	0.023628	['RTO4_15168']
GO:0043950	positive regulation of cAMP-mediated signaling	biological_process	8491	13	3	1	0.00458661	0.023628	['RTO4_12588']
GO:0005245	voltage-gated calcium channel activity	molecular_function	8491	13	3	1	0.00458661	0.023628	['RTO4_12588']
GO:0046874	quinolinate metabolic process	biological_process	8491	13	3	1	0.00458661	0.023628	['RTO4_10331']
GO:0016757	transferase activity, transferring glycosyl groups	molecular_function	8491	13	73	2	0.00534877	0.0267439	['RTO4_10331', 'RTO4_11272']
GO:0071281	cellular response to iron ion	biological_process	8491	13	4	1	0.00611116	0.0280783	['RTO4_16657']
GO:0051668	localization within membrane	biological_process	8491	13	4	1	0.00611116	0.0280783	['RTO4_13172']
GO:0046928	regulation of neurotransmitter secretion	biological_process	8491	13	4	1	0.00611116	0.0280783	['RTO4_12588']
GO:0032934	sterol binding	molecular_function	8491	13	5	1	0.00763355	0.0294933	['RTO4_15919']
GO:0020012	evasion or tolerance of host immune response	biological_process	8491	13	5	1	0.00763355	0.0294933	['RTO4_14054']
GO:0035268	protein mannosylation	biological_process	8491	13	5	1	0.00763355	0.0294933	['RTO4_11272']
GO:0044233	ER-mitochondrion membrane contact site	cellular_component	8491	13	5	1	0.00763355	0.0294933	['RTO4_15919']
GO:0016763	transferase activity, transferring pentosyl groups	molecular_function	8491	13	5	1	0.00763355	0.0294933	['RTO4_10331']
GO:0046889	positive regulation of lipid biosynthetic process	biological_process	8491	13	5	1	0.00763355	0.0294933	['RTO4_15168']
GO:0033101	cellular bud membrane	cellular_component	8491	13	5	1	0.00763355	0.0294933	['RTO4_12588']
GO:0016020	membrane	cellular_component	8491	13	1738	7	0.0079526	0.0300432	['RTO4_10773', 'RTO4_11272', 'RTO4_12588', 'RTO4_13172', 'RTO4_14054', 'RTO4_15168', 'RTO4_15919']
GO:0034354	'de novo' NAD biosynthetic process from tryptophan	biological_process	8491	13	6	1	0.00915379	0.0331095	['RTO4_10331']
GO:0010975	regulation of neuron projection development	biological_process	8491	13	6	1	0.00915379	0.0331095	['RTO4_12588']
GO:0016740	transferase activity	molecular_function	8491	13	598	4	0.0104297	0.0369384	['RTO4_10331', 'RTO4_11272', 'RTO4_13172', 'RTO4_15168']
GO:0046513	ceramide biosynthetic process	biological_process	8491	13	8	1	0.0121878	0.0394793	['RTO4_15168']
GO:0009966	regulation of signal transduction	biological_process	8491	13	8	1	0.0121878	0.0394793	['RTO4_12588']
GO:0004169	dolichyl-phosphate-mannose-protein mannosyltransferase activity	molecular_function	8491	13	8	1	0.0121878	0.0394793	['RTO4_11272']
GO:0010515	negative regulation of induction of conjugation with cellular fusion	biological_process	8491	13	8	1	0.0121878	0.0394793	['RTO4_12588']
GO:0015248	sterol transporter activity	molecular_function	8491	13	9	1	0.0137016	0.0394793	['RTO4_15919']
GO:0009826	unidimensional cell growth	biological_process	8491	13	9	1	0.0137016	0.0394793	['RTO4_15168']
GO:0007635	chemosensory behavior	biological_process	8491	13	9	1	0.0137016	0.0394793	['RTO4_12588']
GO:0019363	pyridine nucleotide biosynthetic process	biological_process	8491	13	9	1	0.0137016	0.0394793	['RTO4_10331']
GO:0006621	protein retention in ER lumen	biological_process	8491	13	9	1	0.0137016	0.0394793	['RTO4_14054']
GO:0019674	NAD metabolic process	biological_process	8491	13	9	1	0.0137016	0.0394793	['RTO4_10331']
GO:0044114	development of symbiont in host	biological_process	8491	13	9	1	0.0137016	0.0394793	['RTO4_13172']
GO:0071561	nucleus-vacuole junction	cellular_component	8491	13	10	1	0.0152133	0.0417138	['RTO4_15919']
GO:0045921	positive regulation of exocytosis	biological_process	8491	13	10	1	0.0152133	0.0417138	['RTO4_12588']
GO:0006505	GPI anchor metabolic process	biological_process	8491	13	10	1	0.0152133	0.0417138	['RTO4_14054']
GO:0005783	endoplasmic reticulum	cellular_component	8491	13	678	4	0.0160797	0.0433898	['RTO4_11272', 'RTO4_14054', 'RTO4_15168', 'RTO4_15919']
GO:0030424	axon	cellular_component	8491	13	131	2	0.0164851	0.0437366	['RTO4_12588', 'RTO4_15168']
GO:0040012	regulation of locomotion	biological_process	8491	13	11	1	0.0167228	0.0437366	['RTO4_15168']
GO:0036187	cell growth mode switching, budding to filamentous	biological_process	8491	13	12	1	0.0182302	0.0469565	['RTO4_13172']
GO:0045171	intercellular bridge	cellular_component	8491	13	13	1	0.0197354	0.0493386	['RTO4_11046']
GO:1990816	vacuole-mitochondrion membrane contact site	cellular_component	8491	13	13	1	0.0197354	0.0493386	['RTO4_15919']
GO:0032541	cortical endoplasmic reticulum	cellular_component	8491	13	14	1	0.0212386	0.0508529	['RTO4_15919']
GO:0006488	dolichol-linked oligosaccharide biosynthetic process	biological_process	8491	13	14	1	0.0212386	0.0508529	['RTO4_11272']
GO:0009435	NAD biosynthetic process	biological_process	8491	13	14	1	0.0212386	0.0508529	['RTO4_10331']
GO:0071277	cellular response to calcium ion	biological_process	8491	13	15	1	0.0227395	0.0536906	['RTO4_12588']
GO:0070887	cellular response to chemical stimulus	biological_process	8491	13	16	1	0.0242384	0.0542175	['RTO4_13172']
GO:0000030	mannosyltransferase activity	molecular_function	8491	13	16	1	0.0242384	0.0542175	['RTO4_11272']
GO:0016050	vesicle organization	biological_process	8491	13	16	1	0.0242384	0.0542175	['RTO4_14054']
GO:0000175	3'-5'-exoribonuclease activity	molecular_function	8491	13	16	1	0.0242384	0.0542175	['RTO4_11046']
GO:0007528	neuromuscular junction development	biological_process	8491	13	17	1	0.0257352	0.0560894	['RTO4_12588']
GO:0005637	nuclear inner membrane	cellular_component	8491	13	17	1	0.0257352	0.0560894	['RTO4_15168']
GO:0071280	cellular response to copper ion	biological_process	8491	13	18	1	0.0272298	0.056452	['RTO4_16657']
GO:0070588	calcium ion transmembrane transport	biological_process	8491	13	18	1	0.0272298	0.056452	['RTO4_12588']
GO:0045211	postsynaptic membrane	cellular_component	8491	13	18	1	0.0272298	0.056452	['RTO4_12588']
GO:0097502	mannosylation	biological_process	8491	13	18	1	0.0272298	0.056452	['RTO4_11272']
GO:0048015	phosphatidylinositol-mediated signaling	biological_process	8491	13	19	1	0.0287223	0.0581284	['RTO4_12588']
GO:0090503	RNA phosphodiester bond hydrolysis, exonucleolytic	biological_process	8491	13	19	1	0.0287223	0.0581284	['RTO4_11046']
GO:0006935	chemotaxis	biological_process	8491	13	22	1	0.0331871	0.0656025	['RTO4_12588']
GO:0006665	sphingolipid metabolic process	biological_process	8491	13	22	1	0.0331871	0.0656025	['RTO4_15168']
GO:0036171	filamentous growth of a population of unicellular organisms in response to chemical stimulus	biological_process	8491	13	23	1	0.0346712	0.0669785	['RTO4_13172']
GO:0051259	protein oligomerization	biological_process	8491	13	23	1	0.0346712	0.0669785	['RTO4_10331']
GO:0009272	fungal-type cell wall biogenesis	biological_process	8491	13	24	1	0.0361532	0.0690566	['RTO4_14054']
GO:0006641	triglyceride metabolic process	biological_process	8491	13	25	1	0.037633	0.0703035	['RTO4_15168']
GO:0008047	enzyme activator activity	molecular_function	8491	13	25	1	0.037633	0.0703035	['RTO4_12588']
GO:0010467	gene expression	biological_process	8491	13	26	1	0.0391108	0.0722699	['RTO4_15168']
GO:0007035	vacuolar acidification	biological_process	8491	13	28	1	0.04206	0.076884	['RTO4_15168']
GO:0006506	GPI anchor biosynthetic process	biological_process	8491	13	31	1	0.0464683	0.0840383	['RTO4_11272']
GO:0008150	biological_process	biological_process	8491	13	1390	5	0.0476722	0.0853082	['RTO4_9812', 'RTO4_10773', 'RTO4_11046', 'RTO4_12588', 'RTO4_15919']
GO:0006487	protein N-linked glycosylation	biological_process	8491	13	34	1	0.0508577	0.0900606	['RTO4_11272']
GO:0009411	response to UV	biological_process	8491	13	35	1	0.0523167	0.0916891	['RTO4_12588']
GO:0043085	positive regulation of catalytic activity	biological_process	8491	13	36	1	0.0537737	0.092959	['RTO4_12588']
GO:0016788	hydrolase activity, acting on ester bonds	molecular_function	8491	13	37	1	0.0552286	0.092959	['RTO4_14054']
GO:0007268	chemical synaptic transmission	biological_process	8491	13	37	1	0.0552286	0.092959	['RTO4_12588']
GO:0006879	cellular iron ion homeostasis	biological_process	8491	13	37	1	0.0552286	0.092959	['RTO4_16657']
GO:0040009	regulation of growth rate	biological_process	8491	13	41	1	0.0610274	0.100725	['RTO4_12588']
GO:0044212	transcription regulatory region DNA binding	molecular_function	8491	13	41	1	0.0610274	0.100725	['RTO4_16657']
GO:0014069	postsynaptic density	cellular_component	8491	13	43	1	0.0639145	0.104476	['RTO4_12588']
GO:0035690	cellular response to drug	biological_process	8491	13	277	2	0.0652744	0.105682	['RTO4_12588', 'RTO4_13172']
GO:0044011	single-species biofilm formation on inanimate substrate	biological_process	8491	13	50	1	0.0739549	0.117499	['RTO4_13172']
GO:0030433	ER-associated ubiquitin-dependent protein catabolic process	biological_process	8491	13	50	1	0.0739549	0.117499	['RTO4_14054']
GO:0007568	aging	biological_process	8491	13	52	1	0.0768053	0.120897	['RTO4_15168']
GO:0007269	neurotransmitter secretion	biological_process	8491	13	53	1	0.0782275	0.122006	['RTO4_12588']
GO:0006486	protein glycosylation	biological_process	8491	13	55	1	0.0810657	0.125283	['RTO4_11272']
GO:0008021	synaptic vesicle	cellular_component	8491	13	70	1	0.102097	0.156364	['RTO4_12588']
GO:0005509	calcium ion binding	molecular_function	8491	13	73	1	0.106249	0.161271	['RTO4_12588']
GO:0004518	nuclease activity	molecular_function	8491	13	74	1	0.107629	0.16192	['RTO4_11046']
GO:0030054	cell junction	cellular_component	8491	13	85	1	0.122683	0.182948	['RTO4_12588']
GO:0045202	synapse	cellular_component	8491	13	87	1	0.125394	0.185366	['RTO4_12588']
GO:0006888	ER to Golgi vesicle-mediated transport	biological_process	8491	13	98	1	0.140171	0.205422	['RTO4_14054']
GO:0000287	magnesium ion binding	molecular_function	8491	13	99	1	0.141502	0.205602	['RTO4_12588']
GO:0031966	mitochondrial membrane	cellular_component	8491	13	106	1	0.150772	0.215458	['RTO4_15919']
GO:0044182	filamentous growth of a population of unicellular organisms	biological_process	8491	13	107	1	0.152088	0.215458	['RTO4_15168']
GO:0043565	sequence-specific DNA binding	molecular_function	8491	13	107	1	0.152088	0.215458	['RTO4_16657']
GO:0008270	zinc ion binding	molecular_function	8491	13	460	2	0.15416	0.215588	['RTO4_9812', 'RTO4_16657']
GO:0031965	nuclear membrane	cellular_component	8491	13	109	1	0.154716	0.215588	['RTO4_15168']
GO:0003824	catalytic activity	molecular_function	8491	13	468	2	0.158491	0.219053	['RTO4_10331', 'RTO4_13172']
GO:0030425	dendrite	cellular_component	8491	13	119	1	0.167742	0.229968	['RTO4_12588']
GO:0006457	protein folding	biological_process	8491	13	125	1	0.175468	0.238636	['RTO4_11272']
GO:0005575	cellular_component	cellular_component	8491	13	1484	4	0.179327	0.241949	['RTO4_9812', 'RTO4_10773', 'RTO4_15919', 'RTO4_16657']
GO:0019901	protein kinase binding	molecular_function	8491	13	131	1	0.183128	0.245132	['RTO4_12588']
GO:0005794	Golgi apparatus	cellular_component	8491	13	527	2	0.191183	0.253915	['RTO4_12588', 'RTO4_14054']
GO:0003700	transcription factor activity, sequence-specific DNA binding	molecular_function	8491	13	141	1	0.195749	0.257963	['RTO4_16657']
GO:0005886	plasma membrane	cellular_component	8491	13	1020	3	0.198812	0.259985	['RTO4_12588', 'RTO4_15168', 'RTO4_15919']
GO:0036170	filamentous growth of a population of unicellular organisms in response to starvation	biological_process	8491	13	147	1	0.203234	0.261741	['RTO4_13172']
GO:0006886	intracellular protein transport	biological_process	8491	13	147	1	0.203234	0.261741	['RTO4_14054']
GO:0008380	RNA splicing	biological_process	8491	13	151	1	0.208189	0.266106	['RTO4_11046']
GO:0016192	vesicle-mediated transport	biological_process	8491	13	156	1	0.214343	0.271927	['RTO4_12588']
GO:0043025	neuronal cell body	cellular_component	8491	13	166	1	0.226517	0.283147	['RTO4_12588']
GO:0036180	filamentous growth of a population of unicellular organisms in response to biotic stimulus	biological_process	8491	13	166	1	0.226517	0.283147	['RTO4_13172']
GO:0031410	cytoplasmic vesicle	cellular_component	8491	13	169	1	0.230136	0.284982	['RTO4_12588']
GO:0071216	cellular response to biotic stimulus	biological_process	8491	13	170	1	0.231338	0.284982	['RTO4_13172']
GO:0071944	cell periphery	cellular_component	8491	13	175	1	0.237325	0.290254	['RTO4_15919']
GO:0000122	negative regulation of transcription from RNA polymerase II promoter	biological_process	8491	13	177	1	0.239708	0.291074	['RTO4_16657']
GO:0016772	transferase activity, transferring phosphorus-containing groups	molecular_function	8491	13	181	1	0.244453	0.294731	['RTO4_13172']
GO:0016787	hydrolase activity	molecular_function	8491	13	640	2	0.256317	0.306858	['RTO4_11046', 'RTO4_14054']
GO:0006397	mRNA processing	biological_process	8491	13	199	1	0.265469	0.310449	['RTO4_11046']
GO:0006629	lipid metabolic process	biological_process	8491	13	200	1	0.266621	0.310449	['RTO4_15168']
GO:0009405	pathogenesis	biological_process	8491	13	200	1	0.266621	0.310449	['RTO4_14054']
GO:0005840	ribosome	cellular_component	8491	13	200	1	0.266621	0.310449	['RTO4_15919']
GO:0000139	Golgi membrane	cellular_component	8491	13	208	1	0.275774	0.318922	['RTO4_12588']
GO:0045944	positive regulation of transcription from RNA polymerase II promoter	biological_process	8491	13	214	1	0.282569	0.324572	['RTO4_16657']
GO:0009267	cellular response to starvation	biological_process	8491	13	226	1	0.295983	0.337699	['RTO4_13172']
GO:0042803	protein homodimerization activity	molecular_function	8491	13	230	1	0.300403	0.340457	['RTO4_10331']
GO:0043231	intracellular membrane-bounded organelle	cellular_component	8491	13	233	1	0.303701	0.341915	['RTO4_12588']
GO:0048471	perinuclear region of cytoplasm	cellular_component	8491	13	238	1	0.309166	0.345777	['RTO4_12588']
GO:0005634	nucleus	cellular_component	8491	13	2483	5	0.323023	0.358829	['RTO4_10331', 'RTO4_11046', 'RTO4_12588', 'RTO4_15168', 'RTO4_15919']
GO:0070062	extracellular exosome	cellular_component	8491	13	757	2	0.325057	0.358829	['RTO4_10331', 'RTO4_12588']
GO:0046872	metal ion binding	molecular_function	8491	13	773	2	0.334438	0.366802	['RTO4_9812', 'RTO4_12588']
GO:0030447	filamentous growth	biological_process	8491	13	275	1	0.348391	0.379657	['RTO4_13172']
GO:0015031	protein transport	biological_process	8491	13	331	1	0.403864	0.437305	['RTO4_14054']
GO:0006915	apoptotic process	biological_process	8491	13	359	1	0.429935	0.462588	['RTO4_15919']
GO:0055085	transmembrane transport	biological_process	8491	13	386	1	0.454074	0.485487	['RTO4_16428']
GO:0003674	molecular_function	molecular_function	8491	13	1604	3	0.45701	0.485573	['RTO4_9812', 'RTO4_10773', 'RTO4_15919']
GO:0003677	DNA binding	molecular_function	8491	13	484	1	0.533983	0.563833	['RTO4_15168']
GO:0005622	intracellular	cellular_component	8491	13	508	1	0.551832	0.579083	['RTO4_9812']
GO:0006355	regulation of transcription, DNA-templated	biological_process	8491	13	514	1	0.556195	0.58008	['RTO4_16657']
GO:0005739	mitochondrion	cellular_component	8491	13	1249	2	0.590432	0.612033	['RTO4_10773', 'RTO4_15919']
GO:0009507	chloroplast	cellular_component	8491	13	635	1	0.636226	0.655506	['RTO4_10331']
GO:0005737	cytoplasm	cellular_component	8491	13	2159	3	0.680326	0.696719	['RTO4_10331', 'RTO4_12588', 'RTO4_15919']
GO:0006810	transport	biological_process	8491	13	729	1	0.688959	0.701336	['RTO4_14054']
GO:0005515	protein binding	molecular_function	8491	13	2329	3	0.73608	0.744843	['RTO4_11046', 'RTO4_12588', 'RTO4_15168']
GO:0005829	cytosol	cellular_component	8491	13	1993	2	0.846203	0.85121	['RTO4_10331', 'RTO4_12588']
None	no definition found gene ontology file	none	8491	13	3073	1	0.997108	0.997108	['RTO4_15343']

## Sheet: FA6
GO term	Description	Namespace	Genome Length	List Length	Members in Genome	Members in List	pVal	Adjusted pVal	Gene IDs
GO:0009507	chloroplast	cellular_component	8491	11	635	7	3.20433e-06	0.00101898	['RTO4_9331', 'RTO4_12154', 'RTO4_12898', 'RTO4_13161', 'RTO4_14610', 'RTO4_14911', 'RTO4_15595']
GO:0005886	plasma membrane	cellular_component	8491	11	1020	7	7.53295e-05	0.0119774	['RTO4_8506', 'RTO4_9331', 'RTO4_12154', 'RTO4_13161', 'RTO4_14911', 'RTO4_15198', 'RTO4_15595']
GO:0016020	membrane	cellular_component	8491	11	1738	8	0.000275946	0.0180803	['RTO4_8506', 'RTO4_9000', 'RTO4_9331', 'RTO4_12154', 'RTO4_12898', 'RTO4_14911', 'RTO4_15198', 'RTO4_15595']
GO:0008483	transaminase activity	molecular_function	8491	11	21	2	0.000316163	0.0180803	['RTO4_12898', 'RTO4_14610']
GO:0005774	vacuolar membrane	cellular_component	8491	11	284	4	0.000335729	0.0180803	['RTO4_8506', 'RTO4_13161', 'RTO4_14911', 'RTO4_15198']
GO:0009941	chloroplast envelope	cellular_component	8491	11	115	3	0.000368941	0.0180803	['RTO4_12898', 'RTO4_13161', 'RTO4_14911']
GO:0005525	GTP binding	molecular_function	8491	11	118	3	0.000397993	0.0180803	['RTO4_14911', 'RTO4_15198', 'RTO4_15595']
GO:0015879	carnitine transport	biological_process	8491	11	1	1	0.00129549	0.0216824	['RTO4_9331']
GO:0070381	endosome to plasma membrane transport vesicle	cellular_component	8491	11	1	1	0.00129549	0.0216824	['RTO4_15198']
GO:0030397	membrane disassembly	biological_process	8491	11	1	1	0.00129549	0.0216824	['RTO4_9000']
GO:0034496	multivesicular body membrane disassembly	biological_process	8491	11	1	1	0.00129549	0.0216824	['RTO4_9000']
GO:0072385	minus-end-directed organelle transport along microtubule	biological_process	8491	11	1	1	0.00129549	0.0216824	['RTO4_15198']
GO:0015227	acyl carnitine transmembrane transporter activity	molecular_function	8491	11	1	1	0.00129549	0.0216824	['RTO4_9331']
GO:0005476	carnitine:acyl carnitine antiporter activity	molecular_function	8491	11	1	1	0.00129549	0.0216824	['RTO4_9331']
GO:1990616	magnesium ion export from mitochondrion	biological_process	8491	11	1	1	0.00129549	0.0216824	['RTO4_9331']
GO:0015226	carnitine transmembrane transporter activity	molecular_function	8491	11	1	1	0.00129549	0.0216824	['RTO4_9331']
GO:0046461	neutral lipid catabolic process	biological_process	8491	11	1	1	0.00129549	0.0216824	['RTO4_9000']
GO:0006844	acyl carnitine transport	biological_process	8491	11	1	1	0.00129549	0.0216824	['RTO4_9331']
GO:1902616	acyl carnitine transmembrane transport	biological_process	8491	11	1	1	0.00129549	0.0216824	['RTO4_9331']
GO:0000139	Golgi membrane	cellular_component	8491	11	208	3	0.00206732	0.0278806	['RTO4_8506', 'RTO4_9000', 'RTO4_15198']
GO:0005739	mitochondrion	cellular_component	8491	11	1249	6	0.00237845	0.0278806	['RTO4_9331', 'RTO4_12154', 'RTO4_12898', 'RTO4_13161', 'RTO4_14610', 'RTO4_14911']
GO:0060373	regulation of ventricular cardiac muscle cell membrane depolarization	biological_process	8491	11	2	1	0.00258945	0.0278806	['RTO4_12154']
GO:0060471	cortical granule exocytosis	biological_process	8491	11	2	1	0.00258945	0.0278806	['RTO4_15198']
GO:0060473	cortical granule	cellular_component	8491	11	2	1	0.00258945	0.0278806	['RTO4_15198']
GO:0018125	peptidyl-cysteine methylation	biological_process	8491	11	2	1	0.00258945	0.0278806	['RTO4_15198']
GO:0004130	cytochrome-c peroxidase activity	molecular_function	8491	11	2	1	0.00258945	0.0278806	['RTO4_13161']
GO:0035002	liquid clearance, open tracheal system	biological_process	8491	11	2	1	0.00258945	0.0278806	['RTO4_9331']
GO:1990928	response to amino acid starvation	biological_process	8491	11	2	1	0.00258945	0.0278806	['RTO4_15595']
GO:0005759	mitochondrial matrix	cellular_component	8491	11	246	3	0.00333587	0.0278806	['RTO4_12898', 'RTO4_13161', 'RTO4_14610']
GO:0052655	L-valine transaminase activity	molecular_function	8491	11	3	1	0.00388189	0.0278806	['RTO4_14610']
GO:0046168	glycerol-3-phosphate catabolic process	biological_process	8491	11	3	1	0.00388189	0.0278806	['RTO4_12154']
GO:0052654	L-leucine transaminase activity	molecular_function	8491	11	3	1	0.00388189	0.0278806	['RTO4_14610']
GO:0060078	regulation of postsynaptic membrane potential	biological_process	8491	11	3	1	0.00388189	0.0278806	['RTO4_15198']
GO:0052656	L-isoleucine transaminase activity	molecular_function	8491	11	3	1	0.00388189	0.0278806	['RTO4_14610']
GO:0005775	vacuolar lumen	cellular_component	8491	11	3	1	0.00388189	0.0278806	['RTO4_9000']
GO:0006127	glycerophosphate shuttle	biological_process	8491	11	3	1	0.00388189	0.0278806	['RTO4_12154']
GO:0019464	glycine decarboxylation via glycine cleavage system	biological_process	8491	11	3	1	0.00388189	0.0278806	['RTO4_12898']
GO:0004047	aminomethyltransferase activity	molecular_function	8491	11	3	1	0.00388189	0.0278806	['RTO4_12898']
GO:2000649	regulation of sodium ion transmembrane transporter activity	biological_process	8491	11	3	1	0.00388189	0.0278806	['RTO4_12154']
GO:0006660	phosphatidylserine catabolic process	biological_process	8491	11	3	1	0.00388189	0.0278806	['RTO4_9000']
GO:0010961	cellular magnesium ion homeostasis	biological_process	8491	11	3	1	0.00388189	0.0278806	['RTO4_9331']
GO:1904515	positive regulation of TORC2 signaling	biological_process	8491	11	3	1	0.00388189	0.0278806	['RTO4_15198']
GO:2000311	regulation of AMPA receptor activity	biological_process	8491	11	3	1	0.00388189	0.0278806	['RTO4_15198']
GO:0016236	macroautophagy	biological_process	8491	11	83	2	0.00490362	0.0278806	['RTO4_9000', 'RTO4_15198']
GO:0005960	glycine cleavage complex	cellular_component	8491	11	4	1	0.00517281	0.0278806	['RTO4_12898']
GO:0015849	organic acid transport	biological_process	8491	11	4	1	0.00517281	0.0278806	['RTO4_14911']
GO:0045117	azole transport	biological_process	8491	11	4	1	0.00517281	0.0278806	['RTO4_14911']
GO:0032585	multivesicular body membrane	cellular_component	8491	11	4	1	0.00517281	0.0278806	['RTO4_9000']
GO:0045118	azole transporter activity	molecular_function	8491	11	4	1	0.00517281	0.0278806	['RTO4_14911']
GO:0006973	intracellular accumulation of glycerol	biological_process	8491	11	4	1	0.00517281	0.0278806	['RTO4_12154']
GO:0004084	branched-chain-amino-acid transaminase activity	molecular_function	8491	11	4	1	0.00517281	0.0278806	['RTO4_14610']
GO:0045821	positive regulation of glycolytic process	biological_process	8491	11	4	1	0.00517281	0.0278806	['RTO4_12154']
GO:0051716	cellular response to stimulus	biological_process	8491	11	4	1	0.00517281	0.0278806	['RTO4_15595']
GO:0004368	glycerol-3-phosphate dehydrogenase activity	molecular_function	8491	11	4	1	0.00517281	0.0278806	['RTO4_12154']
GO:1905098	negative regulation of guanyl-nucleotide exchange factor activity	biological_process	8491	11	4	1	0.00517281	0.0278806	['RTO4_15595']
GO:0086005	ventricular cardiac muscle cell action potential	biological_process	8491	11	4	1	0.00517281	0.0278806	['RTO4_12154']
GO:0004375	glycine dehydrogenase (decarboxylating) activity	molecular_function	8491	11	4	1	0.00517281	0.0278806	['RTO4_12898']
GO:1903539	protein localization to postsynaptic membrane	biological_process	8491	11	4	1	0.00517281	0.0278806	['RTO4_15198']
GO:0071281	cellular response to iron ion	biological_process	8491	11	4	1	0.00517281	0.0278806	['RTO4_8506']
GO:0045467	R7 cell development	biological_process	8491	11	5	1	0.0064622	0.0286573	['RTO4_15198']
GO:0004367	glycerol-3-phosphate dehydrogenase [NAD+] activity	molecular_function	8491	11	5	1	0.0064622	0.0286573	['RTO4_12154']
GO:0006072	glycerol-3-phosphate metabolic process	biological_process	8491	11	5	1	0.0064622	0.0286573	['RTO4_12154']
GO:0003382	epithelial cell morphogenesis	biological_process	8491	11	5	1	0.0064622	0.0286573	['RTO4_9331']
GO:0004620	phospholipase activity	molecular_function	8491	11	5	1	0.0064622	0.0286573	['RTO4_9000']
GO:0005850	eukaryotic translation initiation factor 2 complex	cellular_component	8491	11	5	1	0.0064622	0.0286573	['RTO4_15595']
GO:0010765	positive regulation of sodium ion transport	biological_process	8491	11	5	1	0.0064622	0.0286573	['RTO4_12154']
GO:0034041	sterol-transporting ATPase activity	molecular_function	8491	11	5	1	0.0064622	0.0286573	['RTO4_14911']
GO:0005384	manganese ion transmembrane transporter activity	molecular_function	8491	11	5	1	0.0064622	0.0286573	['RTO4_8506']
GO:0000301	retrograde transport, vesicle recycling within Golgi	biological_process	8491	11	5	1	0.0064622	0.0286573	['RTO4_15198']
GO:0009331	glycerol-3-phosphate dehydrogenase complex	cellular_component	8491	11	5	1	0.0064622	0.0286573	['RTO4_12154']
GO:0046486	glycerolipid metabolic process	biological_process	8491	11	5	1	0.0064622	0.0286573	['RTO4_12154']
GO:0009506	plasmodesma	cellular_component	8491	11	324	3	0.00722872	0.0286573	['RTO4_13161', 'RTO4_14911', 'RTO4_15198']
GO:0003924	GTPase activity	molecular_function	8491	11	102	2	0.0073234	0.0286573	['RTO4_14911', 'RTO4_15198']
GO:1903833	positive regulation of cellular response to amino acid starvation	biological_process	8491	11	6	1	0.00775008	0.0286573	['RTO4_15595']
GO:0015684	ferrous iron transport	biological_process	8491	11	6	1	0.00775008	0.0286573	['RTO4_8506']
GO:1903874	ferrous iron transmembrane transport	biological_process	8491	11	6	1	0.00775008	0.0286573	['RTO4_8506']
GO:0006532	aspartate biosynthetic process	biological_process	8491	11	6	1	0.00775008	0.0286573	['RTO4_14610']
GO:0071383	cellular response to steroid hormone stimulus	biological_process	8491	11	6	1	0.00775008	0.0286573	['RTO4_14911']
GO:1903825	organic acid transmembrane transport	biological_process	8491	11	6	1	0.00775008	0.0286573	['RTO4_14911']
GO:0015244	fluconazole transporter activity	molecular_function	8491	11	6	1	0.00775008	0.0286573	['RTO4_14911']
GO:0006114	glycerol biosynthetic process	biological_process	8491	11	6	1	0.00775008	0.0286573	['RTO4_12154']
GO:0046898	response to cycloheximide	biological_process	8491	11	6	1	0.00775008	0.0286573	['RTO4_14911']
GO:0035376	sterol import	biological_process	8491	11	6	1	0.00775008	0.0286573	['RTO4_14911']
GO:0031489	myosin V binding	molecular_function	8491	11	6	1	0.00775008	0.0286573	['RTO4_15198']
GO:0033137	negative regulation of peptidyl-serine phosphorylation	biological_process	8491	11	6	1	0.00775008	0.0286573	['RTO4_12154']
GO:0005342	organic acid transmembrane transporter activity	molecular_function	8491	11	6	1	0.00775008	0.0286573	['RTO4_14911']
GO:0017127	cholesterol transporter activity	molecular_function	8491	11	7	1	0.00903644	0.0293223	['RTO4_14911']
GO:0009098	leucine biosynthetic process	biological_process	8491	11	7	1	0.00903644	0.0293223	['RTO4_14610']
GO:0055092	sterol homeostasis	biological_process	8491	11	7	1	0.00903644	0.0293223	['RTO4_14911']
GO:0006853	carnitine shuttle	biological_process	8491	11	7	1	0.00903644	0.0293223	['RTO4_9331']
GO:0014003	oligodendrocyte development	biological_process	8491	11	7	1	0.00903644	0.0293223	['RTO4_15595']
GO:0015093	ferrous iron transmembrane transporter activity	molecular_function	8491	11	7	1	0.00903644	0.0293223	['RTO4_8506']
GO:0005851	eukaryotic translation initiation factor 2B complex	cellular_component	8491	11	7	1	0.00903644	0.0293223	['RTO4_15595']
GO:0090038	negative regulation of protein kinase C signaling	biological_process	8491	11	7	1	0.00903644	0.0293223	['RTO4_12154']
GO:0071421	manganese ion transmembrane transport	biological_process	8491	11	7	1	0.00903644	0.0293223	['RTO4_8506']
GO:0015903	fluconazole transport	biological_process	8491	11	7	1	0.00903644	0.0293223	['RTO4_14911']
GO:0019882	antigen processing and presentation	biological_process	8491	11	7	1	0.00903644	0.0293223	['RTO4_15198']
GO:0017080	sodium channel regulator activity	molecular_function	8491	11	7	1	0.00903644	0.0293223	['RTO4_12154']
GO:0033344	cholesterol efflux	biological_process	8491	11	8	1	0.0103213	0.0309638	['RTO4_14911']
GO:0034497	protein localization to pre-autophagosomal structure	biological_process	8491	11	8	1	0.0103213	0.0309638	['RTO4_15198']
GO:0034629	cellular protein complex localization	biological_process	8491	11	8	1	0.0103213	0.0309638	['RTO4_15198']
GO:0032045	guanyl-nucleotide exchange factor complex	cellular_component	8491	11	8	1	0.0103213	0.0309638	['RTO4_15595']
GO:0031985	Golgi cisterna	cellular_component	8491	11	8	1	0.0103213	0.0309638	['RTO4_15198']
GO:0045733	acetate catabolic process	biological_process	8491	11	8	1	0.0103213	0.0309638	['RTO4_9331']
GO:0000042	protein targeting to Golgi	biological_process	8491	11	8	1	0.0103213	0.0309638	['RTO4_15198']
GO:0002027	regulation of heart rate	biological_process	8491	11	8	1	0.0103213	0.0309638	['RTO4_12154']
GO:0006810	transport	biological_process	8491	11	729	4	0.0108931	0.0312734	['RTO4_8506', 'RTO4_9331', 'RTO4_14911', 'RTO4_15198']
GO:0005777	peroxisome	cellular_component	8491	11	127	2	0.0111761	0.0312734	['RTO4_12154', 'RTO4_13161']
GO:0019674	NAD metabolic process	biological_process	8491	11	9	1	0.0116046	0.0312734	['RTO4_12154']
GO:0043434	response to peptide hormone	biological_process	8491	11	9	1	0.0116046	0.0312734	['RTO4_15595']
GO:0007638	mechanosensory behavior	biological_process	8491	11	9	1	0.0116046	0.0312734	['RTO4_15198']
GO:0006828	manganese ion transport	biological_process	8491	11	9	1	0.0116046	0.0312734	['RTO4_8506']
GO:0006546	glycine catabolic process	biological_process	8491	11	9	1	0.0116046	0.0312734	['RTO4_12898']
GO:0006544	glycine metabolic process	biological_process	8491	11	9	1	0.0116046	0.0312734	['RTO4_12898']
GO:0006116	NADH oxidation	biological_process	8491	11	9	1	0.0116046	0.0312734	['RTO4_12154']
GO:0030026	cellular manganese ion homeostasis	biological_process	8491	11	9	1	0.0116046	0.0312734	['RTO4_8506']
GO:2000010	positive regulation of protein localization to cell surface	biological_process	8491	11	9	1	0.0116046	0.0312734	['RTO4_12154']
GO:0006880	intracellular sequestering of iron ion	biological_process	8491	11	9	1	0.0116046	0.0312734	['RTO4_8506']
GO:0005215	transporter activity	molecular_function	8491	11	133	2	0.0122096	0.0322668	['RTO4_9331', 'RTO4_14911']
GO:0042744	hydrogen peroxide catabolic process	biological_process	8491	11	10	1	0.0128864	0.0322668	['RTO4_13161']
GO:0009099	valine biosynthetic process	biological_process	8491	11	10	1	0.0128864	0.0322668	['RTO4_14610']
GO:0019509	L-methionine salvage from methylthioadenosine	biological_process	8491	11	10	1	0.0128864	0.0322668	['RTO4_14610']
GO:0032482	Rab protein signal transduction	biological_process	8491	11	10	1	0.0128864	0.0322668	['RTO4_15198']
GO:1903830	magnesium ion transmembrane transport	biological_process	8491	11	10	1	0.0128864	0.0322668	['RTO4_9331']
GO:0043235	receptor complex	cellular_component	8491	11	10	1	0.0128864	0.0322668	['RTO4_14911']
GO:0031430	M band	cellular_component	8491	11	10	1	0.0128864	0.0322668	['RTO4_12154']
GO:0031571	mitotic G1 DNA damage checkpoint	biological_process	8491	11	10	1	0.0128864	0.0322668	['RTO4_14610']
GO:0034599	cellular response to oxidative stress	biological_process	8491	11	143	2	0.0140226	0.0333705	['RTO4_13161', 'RTO4_14911']
GO:0005548	phospholipid transporter activity	molecular_function	8491	11	11	1	0.0141667	0.0333705	['RTO4_14911']
GO:0002183	cytoplasmic translational initiation	biological_process	8491	11	11	1	0.0141667	0.0333705	['RTO4_15595']
GO:0006734	NADH metabolic process	biological_process	8491	11	11	1	0.0141667	0.0333705	['RTO4_12154']
GO:0004012	phospholipid-translocating ATPase activity	molecular_function	8491	11	11	1	0.0141667	0.0333705	['RTO4_14911']
GO:0004806	triglyceride lipase activity	molecular_function	8491	11	11	1	0.0141667	0.0333705	['RTO4_9000']
GO:0009081	branched-chain amino acid metabolic process	biological_process	8491	11	11	1	0.0141667	0.0333705	['RTO4_14610']
GO:0019432	triglyceride biosynthetic process	biological_process	8491	11	11	1	0.0141667	0.0333705	['RTO4_12154']
GO:0009986	cell surface	cellular_component	8491	11	150	2	0.015358	0.0348346	['RTO4_12154', 'RTO4_14911']
GO:0009097	isoleucine biosynthetic process	biological_process	8491	11	12	1	0.0154455	0.0348346	['RTO4_14610']
GO:0007602	phototransduction	biological_process	8491	11	12	1	0.0154455	0.0348346	['RTO4_15198']
GO:0006624	vacuolar protein processing	biological_process	8491	11	12	1	0.0154455	0.0348346	['RTO4_9000']
GO:0007629	flight behavior	biological_process	8491	11	12	1	0.0154455	0.0348346	['RTO4_12154']
GO:0036164	cell-abiotic substrate adhesion	biological_process	8491	11	12	1	0.0154455	0.0348346	['RTO4_12154']
GO:0030003	cellular cation homeostasis	biological_process	8491	11	13	1	0.0167228	0.0361759	['RTO4_14911']
GO:0006654	phosphatidic acid biosynthetic process	biological_process	8491	11	13	1	0.0167228	0.0361759	['RTO4_12154']
GO:0008103	oocyte microtubule cytoskeleton polarization	biological_process	8491	11	13	1	0.0167228	0.0361759	['RTO4_15198']
GO:0015095	magnesium ion transmembrane transporter activity	molecular_function	8491	11	13	1	0.0167228	0.0361759	['RTO4_9331']
GO:0034067	protein localization to Golgi apparatus	biological_process	8491	11	13	1	0.0167228	0.0361759	['RTO4_15198']
GO:0034498	early endosome to Golgi transport	biological_process	8491	11	13	1	0.0167228	0.0361759	['RTO4_15198']
GO:0009570	chloroplast stroma	cellular_component	8491	11	159	2	0.0171533	0.0368564	['RTO4_12898', 'RTO4_14610']
GO:0015918	sterol transport	biological_process	8491	11	14	1	0.0179986	0.0379043	['RTO4_14911']
GO:0045451	pole plasm oskar mRNA localization	biological_process	8491	11	14	1	0.0179986	0.0379043	['RTO4_15198']
GO:0008559	xenobiotic-transporting ATPase activity	molecular_function	8491	11	14	1	0.0179986	0.0379043	['RTO4_14911']
GO:0000324	fungal-type vacuole	cellular_component	8491	11	166	2	0.0186096	0.0387897	['RTO4_8506', 'RTO4_14911']
GO:0042908	xenobiotic transport	biological_process	8491	11	15	1	0.0192729	0.0387897	['RTO4_14911']
GO:0050832	defense response to fungus	biological_process	8491	11	15	1	0.0192729	0.0387897	['RTO4_15198']
GO:0045332	phospholipid translocation	biological_process	8491	11	15	1	0.0192729	0.0387897	['RTO4_14911']
GO:0000138	Golgi trans cisterna	cellular_component	8491	11	15	1	0.0192729	0.0387897	['RTO4_15198']
GO:0009082	branched-chain amino acid biosynthetic process	biological_process	8491	11	15	1	0.0192729	0.0387897	['RTO4_14610']
GO:0055093	response to hyperoxia	biological_process	8491	11	15	1	0.0192729	0.0387897	['RTO4_12154']
GO:0005811	lipid particle	cellular_component	8491	11	172	2	0.0198989	0.0397977	['RTO4_12154', 'RTO4_12898']
GO:0046618	drug export	biological_process	8491	11	16	1	0.0205456	0.0405808	['RTO4_14911']
GO:0031521	spitzenkorper	cellular_component	8491	11	16	1	0.0205456	0.0405808	['RTO4_15198']
GO:0006730	one-carbon metabolic process	biological_process	8491	11	17	1	0.0218169	0.0420471	['RTO4_12898']
GO:0006972	hyperosmotic response	biological_process	8491	11	17	1	0.0218169	0.0420471	['RTO4_12154']
GO:0004601	peroxidase activity	molecular_function	8491	11	17	1	0.0218169	0.0420471	['RTO4_13161']
GO:0045494	photoreceptor cell maintenance	biological_process	8491	11	17	1	0.0218169	0.0420471	['RTO4_15198']
GO:0016558	protein import into peroxisome matrix	biological_process	8491	11	18	1	0.0230867	0.0442263	['RTO4_12154']
GO:0001745	compound eye morphogenesis	biological_process	8491	11	19	1	0.0243549	0.0461004	['RTO4_15198']
GO:0005740	mitochondrial envelope	cellular_component	8491	11	19	1	0.0243549	0.0461004	['RTO4_9331']
GO:0046686	response to cadmium ion	biological_process	8491	11	193	2	0.0247012	0.0464791	['RTO4_12898', 'RTO4_13161']
GO:0009534	chloroplast thylakoid	cellular_component	8491	11	20	1	0.0256217	0.0476474	['RTO4_12898']
GO:0008344	adult locomotory behavior	biological_process	8491	11	20	1	0.0256217	0.0476474	['RTO4_15198']
GO:0071320	cellular response to cAMP	biological_process	8491	11	21	1	0.026887	0.0481851	['RTO4_12154']
GO:0071356	cellular response to tumor necrosis factor	biological_process	8491	11	21	1	0.026887	0.0481851	['RTO4_12154']
GO:0006071	glycerol metabolic process	biological_process	8491	11	21	1	0.026887	0.0481851	['RTO4_12154']
GO:0016614	oxidoreductase activity, acting on CH-OH group of donors	molecular_function	8491	11	21	1	0.026887	0.0481851	['RTO4_12154']
GO:0044237	cellular metabolic process	biological_process	8491	11	21	1	0.026887	0.0481851	['RTO4_15595']
GO:0015976	carbon utilization	biological_process	8491	11	21	1	0.026887	0.0481851	['RTO4_9331']
GO:0005794	Golgi apparatus	cellular_component	8491	11	527	3	0.0269715	0.0481851	['RTO4_8506', 'RTO4_9000', 'RTO4_15198']
GO:0030234	enzyme regulator activity	molecular_function	8491	11	22	1	0.0281508	0.0494582	['RTO4_15595']
GO:0009083	branched-chain amino acid catabolic process	biological_process	8491	11	22	1	0.0281508	0.0494582	['RTO4_14610']
GO:0030667	secretory granule membrane	cellular_component	8491	11	22	1	0.0281508	0.0494582	['RTO4_15198']
GO:0055114	oxidation-reduction process	biological_process	8491	11	539	3	0.0286105	0.0499897	['RTO4_12154', 'RTO4_12898', 'RTO4_13161']
GO:0006839	mitochondrial transport	biological_process	8491	11	23	1	0.0294131	0.0508334	['RTO4_9331']
GO:0001671	ATPase activator activity	molecular_function	8491	11	23	1	0.0294131	0.0508334	['RTO4_15198']
GO:0009749	response to glucose	biological_process	8491	11	24	1	0.0306739	0.0524424	['RTO4_15595']
GO:0042626	ATPase activity, coupled to transmembrane movement of substances	molecular_function	8491	11	24	1	0.0306739	0.0524424	['RTO4_14911']
GO:0019003	GDP binding	molecular_function	8491	11	25	1	0.0319332	0.053446	['RTO4_15595']
GO:0006855	drug transmembrane transport	biological_process	8491	11	25	1	0.0319332	0.053446	['RTO4_14911']
GO:0005801	cis-Golgi network	cellular_component	8491	11	25	1	0.0319332	0.053446	['RTO4_15198']
GO:0006641	triglyceride metabolic process	biological_process	8491	11	25	1	0.0319332	0.053446	['RTO4_12154']
GO:0042802	identical protein binding	molecular_function	8491	11	224	2	0.0325762	0.0542367	['RTO4_14610', 'RTO4_15595']
GO:0046677	response to antibiotic	biological_process	8491	11	26	1	0.033191	0.0544058	['RTO4_14911']
GO:0046487	glyoxylate metabolic process	biological_process	8491	11	26	1	0.033191	0.0544058	['RTO4_12898']
GO:0034727	piecemeal microautophagy of nucleus	biological_process	8491	11	26	1	0.033191	0.0544058	['RTO4_9000']
GO:0007293	germarium-derived egg chamber formation	biological_process	8491	11	27	1	0.0344473	0.0561756	['RTO4_15198']
GO:0051117	ATPase binding	molecular_function	8491	11	28	1	0.0357022	0.0576309	['RTO4_15198']
GO:0030018	Z disc	cellular_component	8491	11	28	1	0.0357022	0.0576309	['RTO4_12154']
GO:0016021	integral component of membrane	cellular_component	8491	11	1044	4	0.0368288	0.0589103	['RTO4_8506', 'RTO4_9000', 'RTO4_9331', 'RTO4_14911']
GO:0006874	cellular calcium ion homeostasis	biological_process	8491	11	29	1	0.0369556	0.0589103	['RTO4_8506']
GO:0005737	cytoplasm	cellular_component	8491	11	2159	6	0.0370505	0.0589103	['RTO4_12154', 'RTO4_12898', 'RTO4_13161', 'RTO4_14610', 'RTO4_15198', 'RTO4_15595']
GO:0098869	cellular oxidant detoxification	biological_process	8491	11	30	1	0.0382074	0.0595587	['RTO4_13161']
GO:0016042	lipid catabolic process	biological_process	8491	11	30	1	0.0382074	0.0595587	['RTO4_9000']
GO:0044325	ion channel binding	molecular_function	8491	11	30	1	0.0382074	0.0595587	['RTO4_12154']
GO:0000302	response to reactive oxygen species	biological_process	8491	11	30	1	0.0382074	0.0595587	['RTO4_13161']
GO:0034644	cellular response to UV	biological_process	8491	11	31	1	0.0394578	0.0612078	['RTO4_14610']
GO:0032258	CVT pathway	biological_process	8491	11	32	1	0.0407068	0.0628386	['RTO4_15198']
GO:0005793	endoplasmic reticulum-Golgi intermediate compartment	cellular_component	8491	11	33	1	0.0419542	0.0635307	['RTO4_15198']
GO:0032588	trans-Golgi network membrane	cellular_component	8491	11	33	1	0.0419542	0.0635307	['RTO4_15198']
GO:0006891	intra-Golgi vesicle-mediated transport	biological_process	8491	11	33	1	0.0419542	0.0635307	['RTO4_15198']
GO:0006446	regulation of translational initiation	biological_process	8491	11	33	1	0.0419542	0.0635307	['RTO4_15595']
GO:0006094	gluconeogenesis	biological_process	8491	11	35	1	0.0444447	0.066983	['RTO4_12154']
GO:0006412	translation	biological_process	8491	11	267	2	0.0449314	0.0673971	['RTO4_9331', 'RTO4_15595']
GO:0015238	drug transmembrane transporter activity	molecular_function	8491	11	36	1	0.0456878	0.0678912	['RTO4_14911']
GO:0006184	obsolete GTP catabolic process	biological_process	8491	11	36	1	0.0456878	0.0678912	['RTO4_15198']
GO:0015893	drug transport	biological_process	8491	11	37	1	0.0469293	0.0690904	['RTO4_14911']
GO:0006879	cellular iron ion homeostasis	biological_process	8491	11	37	1	0.0469293	0.0690904	['RTO4_8506']
GO:0030447	filamentous growth	biological_process	8491	11	275	2	0.0474009	0.0694631	['RTO4_8506', 'RTO4_14911']
GO:0005085	guanyl-nucleotide exchange factor activity	molecular_function	8491	11	38	1	0.0481694	0.0699446	['RTO4_15595']
GO:0050662	coenzyme binding	molecular_function	8491	11	38	1	0.0481694	0.0699446	['RTO4_12154']
GO:0042147	retrograde transport, endosome to Golgi	biological_process	8491	11	42	1	0.0531152	0.0764281	['RTO4_15198']
GO:0006913	nucleocytoplasmic transport	biological_process	8491	11	42	1	0.0531152	0.0764281	['RTO4_15198']
GO:0050790	regulation of catalytic activity	biological_process	8491	11	44	1	0.0555792	0.0796135	['RTO4_15595']
GO:0008144	drug binding	molecular_function	8491	11	46	1	0.0580375	0.0823925	['RTO4_14911']
GO:0006887	exocytosis	biological_process	8491	11	46	1	0.0580375	0.0823925	['RTO4_15198']
GO:0005773	vacuole	cellular_component	8491	11	312	2	0.0594667	0.0840463	['RTO4_8506', 'RTO4_13161']
GO:0051287	NAD binding	molecular_function	8491	11	48	1	0.06049	0.0847392	['RTO4_12154']
GO:0034613	cellular protein localization	biological_process	8491	11	48	1	0.06049	0.0847392	['RTO4_15198']
GO:0003743	translation initiation factor activity	molecular_function	8491	11	50	1	0.0629366	0.08778	['RTO4_15595']
GO:0006890	retrograde vesicle-mediated transport, Golgi to ER	biological_process	8491	11	51	1	0.0641577	0.0890924	['RTO4_15198']
GO:0031902	late endosome membrane	cellular_component	8491	11	52	1	0.0653774	0.0903914	['RTO4_9000']
GO:0031982	vesicle	cellular_component	8491	11	53	1	0.0665957	0.0916772	['RTO4_15198']
GO:0016616	oxidoreductase activity, acting on the CH-OH group of donors, NAD or NADP as acceptor	molecular_function	8491	11	56	1	0.0702418	0.0962797	['RTO4_12154']
GO:0005623	cell	cellular_component	8491	11	59	1	0.073875	0.100825	['RTO4_15198']
GO:0030170	pyridoxal phosphate binding	molecular_function	8491	11	60	1	0.0750831	0.101602	['RTO4_14610']
GO:0006520	cellular amino acid metabolic process	biological_process	8491	11	60	1	0.0750831	0.101602	['RTO4_12898']
GO:0009408	response to heat	biological_process	8491	11	62	1	0.0774952	0.104422	['RTO4_15595']
GO:0005789	endoplasmic reticulum membrane	cellular_component	8491	11	364	2	0.0780605	0.104739	['RTO4_9000', 'RTO4_15198']
GO:0007264	small GTPase mediated signal transduction	biological_process	8491	11	63	1	0.0786991	0.105153	['RTO4_15198']
GO:0000166	nucleotide binding	molecular_function	8491	11	813	3	0.0805942	0.107234	['RTO4_12154', 'RTO4_14911', 'RTO4_15198']
GO:0020037	heme binding	molecular_function	8491	11	65	1	0.0811026	0.107461	['RTO4_13161']
GO:0005802	trans-Golgi network	cellular_component	8491	11	66	1	0.0823022	0.108598	['RTO4_15198']
GO:0045121	membrane raft	cellular_component	8491	11	67	1	0.0835004	0.109724	['RTO4_14911']
GO:0000082	G1/S transition of mitotic cell cycle	biological_process	8491	11	68	1	0.0846971	0.109933	['RTO4_14610']
GO:0007411	axon guidance	biological_process	8491	11	68	1	0.0846971	0.109933	['RTO4_15198']
GO:0005758	mitochondrial intermembrane space	cellular_component	8491	11	68	1	0.0846971	0.109933	['RTO4_13161']
GO:0046331	lateral inhibition	biological_process	8491	11	69	1	0.0858925	0.111032	['RTO4_15595']
GO:0055085	transmembrane transport	biological_process	8491	11	386	2	0.0864436	0.111292	['RTO4_9331', 'RTO4_14911']
GO:0005829	cytosol	cellular_component	8491	11	1993	5	0.0914558	0.11727	['RTO4_9331', 'RTO4_12154', 'RTO4_14911', 'RTO4_15198', 'RTO4_15595']
GO:0006914	autophagy	biological_process	8491	11	75	1	0.0930347	0.11834	['RTO4_9000']
GO:0048046	apoplast	cellular_component	8491	11	75	1	0.0930347	0.11834	['RTO4_12898']
GO:0006417	regulation of translation	biological_process	8491	11	77	1	0.0954042	0.120871	['RTO4_15595']
GO:0061024	membrane organization	biological_process	8491	11	78	1	0.0965868	0.121883	['RTO4_15198']
GO:0050821	protein stabilization	biological_process	8491	11	79	1	0.097768	0.122886	['RTO4_15198']
GO:0006631	fatty acid metabolic process	biological_process	8491	11	86	1	0.105997	0.132705	['RTO4_9331']
GO:0016324	apical plasma membrane	cellular_component	8491	11	87	1	0.107167	0.133122	['RTO4_14911']
GO:0045202	synapse	cellular_component	8491	11	87	1	0.107167	0.133122	['RTO4_15198']
GO:0009651	response to salt stress	biological_process	8491	11	88	1	0.108336	0.13405	['RTO4_13161']
GO:0019904	protein domain specific binding	molecular_function	8491	11	92	1	0.112997	0.138737	['RTO4_15198']
GO:0016477	cell migration	biological_process	8491	11	92	1	0.112997	0.138737	['RTO4_15198']
GO:0008652	cellular amino acid biosynthetic process	biological_process	8491	11	94	1	0.115319	0.139967	['RTO4_14610']
GO:0006909	phagocytosis	biological_process	8491	11	94	1	0.115319	0.139967	['RTO4_9331']
GO:0017111	nucleoside-triphosphatase activity	molecular_function	8491	11	94	1	0.115319	0.139967	['RTO4_14911']
GO:0008168	methyltransferase activity	molecular_function	8491	11	95	1	0.116477	0.140836	['RTO4_12898']
GO:0032259	methylation	biological_process	8491	11	96	1	0.117635	0.141697	['RTO4_12898']
GO:0016491	oxidoreductase activity	molecular_function	8491	11	469	2	0.12042	0.144504	['RTO4_12154', 'RTO4_13161']
GO:0043547	positive regulation of GTPase activity	biological_process	8491	11	101	1	0.123402	0.147526	['RTO4_15595']
GO:0031966	mitochondrial membrane	cellular_component	8491	11	106	1	0.129135	0.153801	['RTO4_13161']
GO:0005622	intracellular	cellular_component	8491	11	508	2	0.137476	0.163125	['RTO4_13161', 'RTO4_15198']
GO:0006979	response to oxidative stress	biological_process	8491	11	114	1	0.138236	0.163417	['RTO4_13161']
GO:0022626	cytosolic ribosome	cellular_component	8491	11	118	1	0.142755	0.168133	['RTO4_12898']
GO:0005618	cell wall	cellular_component	8491	11	127	1	0.152842	0.17935	['RTO4_13161']
GO:0008283	cell proliferation	biological_process	8491	11	130	1	0.156181	0.182594	['RTO4_14610']
GO:0016032	viral process	biological_process	8491	11	131	1	0.157291	0.183218	['RTO4_15198']
GO:0006413	translational initiation	biological_process	8491	11	134	1	0.160613	0.186405	['RTO4_15595']
GO:0005975	carbohydrate metabolic process	biological_process	8491	11	147	1	0.174874	0.200758	['RTO4_12154']
GO:0006886	intracellular protein transport	biological_process	8491	11	147	1	0.174874	0.200758	['RTO4_15198']
GO:0036170	filamentous growth of a population of unicellular organisms in response to starvation	biological_process	8491	11	147	1	0.174874	0.200758	['RTO4_14911']
GO:0016740	transferase activity	molecular_function	8491	11	598	2	0.178875	0.204612	['RTO4_12898', 'RTO4_14610']
GO:0043312	neutrophil degranulation	biological_process	8491	11	152	1	0.1803	0.205503	['RTO4_15198']
GO:0016192	vesicle-mediated transport	biological_process	8491	11	156	1	0.184617	0.208185	['RTO4_15198']
GO:0003735	structural constituent of ribosome	molecular_function	8491	11	156	1	0.184617	0.208185	['RTO4_9331']
GO:0042493	response to drug	biological_process	8491	11	156	1	0.184617	0.208185	['RTO4_14911']
GO:0016887	ATPase activity	molecular_function	8491	11	162	1	0.191054	0.214683	['RTO4_14911']
GO:0005887	integral component of plasma membrane	cellular_component	8491	11	163	1	0.192122	0.215123	['RTO4_14911']
GO:0005634	nucleus	cellular_component	8491	11	2483	5	0.193806	0.216247	['RTO4_12154', 'RTO4_14610', 'RTO4_14911', 'RTO4_15198', 'RTO4_15595']
GO:0043025	neuronal cell body	cellular_component	8491	11	166	1	0.19532	0.216417	['RTO4_15198']
GO:0036180	filamentous growth of a population of unicellular organisms in response to biotic stimulus	biological_process	8491	11	166	1	0.19532	0.216417	['RTO4_14911']
GO:0030448	hyphal growth	biological_process	8491	11	169	1	0.198506	0.218425	['RTO4_15198']
GO:0031410	cytoplasmic vesicle	cellular_component	8491	11	169	1	0.198506	0.218425	['RTO4_15198']
GO:0071216	cellular response to biotic stimulus	biological_process	8491	11	170	1	0.199565	0.218834	['RTO4_14911']
GO:0071944	cell periphery	cellular_component	8491	11	175	1	0.204843	0.223849	['RTO4_14911']
GO:0048477	oogenesis	biological_process	8491	11	179	1	0.209043	0.227656	['RTO4_15198']
GO:0005768	endosome	cellular_component	8491	11	184	1	0.214264	0.232546	['RTO4_9000']
GO:0000329	fungal-type vacuole membrane	cellular_component	8491	11	187	1	0.217382	0.23433	['RTO4_8506']
GO:0007275	multicellular organism development	biological_process	8491	11	187	1	0.217382	0.23433	['RTO4_9331']
GO:0006629	lipid metabolic process	biological_process	8491	11	200	1	0.230762	0.247913	['RTO4_9000']
GO:0008406	gonad development	biological_process	8491	11	209	1	0.239903	0.256866	['RTO4_15198']
GO:0007165	signal transduction	biological_process	8491	11	224	1	0.254919	0.272027	['RTO4_15198']
GO:0070062	extracellular exosome	cellular_component	8491	11	757	2	0.256497	0.272314	['RTO4_12154', 'RTO4_15198']
GO:0009267	cellular response to starvation	biological_process	8491	11	226	1	0.2569	0.272314	['RTO4_14911']
GO:0042803	protein homodimerization activity	molecular_function	8491	11	230	1	0.260849	0.275581	['RTO4_12154']
GO:0035690	cellular response to drug	biological_process	8491	11	277	1	0.30584	0.322044	['RTO4_14911']
GO:0005743	mitochondrial inner membrane	cellular_component	8491	11	300	1	0.326937	0.343122	['RTO4_9331']
GO:0015031	protein transport	biological_process	8491	11	331	1	0.354449	0.370773	['RTO4_15198']
GO:0006915	apoptotic process	biological_process	8491	11	359	1	0.378416	0.394546	['RTO4_15198']
GO:0008152	metabolic process	biological_process	8491	11	434	1	0.438683	0.455886	['RTO4_14610']
GO:0003824	catalytic activity	molecular_function	8491	11	468	1	0.464212	0.480845	['RTO4_14610']
GO:0009792	embryo development ending in birth or egg hatching	biological_process	8491	11	1226	2	0.486238	0.502025	['RTO4_9331', 'RTO4_14610']
GO:0016787	hydrolase activity	molecular_function	8491	11	640	1	0.577917	0.594749	['RTO4_9000']
GO:0005575	cellular_component	cellular_component	8491	11	1484	2	0.597705	0.613123	['RTO4_13161', 'RTO4_14610']
GO:0005783	endoplasmic reticulum	cellular_component	8491	11	678	1	0.599867	0.613123	['RTO4_9000']
GO:0005524	ATP binding	molecular_function	8491	11	681	1	0.601555	0.613123	['RTO4_14911']
GO:0046872	metal ion binding	molecular_function	8491	11	773	1	0.650278	0.660666	['RTO4_13161']
GO:0002119	nematode larval development	biological_process	8491	11	940	1	0.725115	0.734352	['RTO4_14610']
GO:0005654	nucleoplasm	cellular_component	8491	11	977	1	0.739583	0.746626	['RTO4_12898']
GO:0005515	protein binding	molecular_function	8491	11	2329	2	0.848525	0.853895	['RTO4_15198', 'RTO4_15595']
GO:0003674	molecular_function	molecular_function	8491	11	1604	1	0.900201	0.90304	['RTO4_8506']
None	no definition found gene ontology file	none	8491	11	3073	1	0.992886	0.992886	['RTO4_9329']

## Sheet: FA7
GO term	Description	Namespace	Genome Length	List Length	Members in Genome	Members in List	pVal	Adjusted pVal	Gene IDs
GO:0006635	fatty acid beta-oxidation	biological_process	8491	12	39	5	1.21254e-09	2.10982e-07	['RTO4_11362', 'RTO4_11907', 'RTO4_13505', 'RTO4_13813', 'RTO4_16346']
GO:0006631	fatty acid metabolic process	biological_process	8491	12	86	5	7.10007e-08	6.17706e-06	['RTO4_11362', 'RTO4_11907', 'RTO4_13505', 'RTO4_13813', 'RTO4_16346']
GO:0009514	glyoxysome	cellular_component	8491	12	38	4	1.64544e-07	8.84846e-06	['RTO4_8963', 'RTO4_11362', 'RTO4_11907', 'RTO4_13813']
GO:0005782	peroxisomal matrix	cellular_component	8491	12	40	4	2.03413e-07	8.84846e-06	['RTO4_11362', 'RTO4_13505', 'RTO4_13813', 'RTO4_16346']
GO:0005777	peroxisome	cellular_component	8491	12	127	5	5.03778e-07	1.75315e-05	['RTO4_11362', 'RTO4_11907', 'RTO4_13505', 'RTO4_13813', 'RTO4_16346']
GO:0000038	very long-chain fatty acid metabolic process	biological_process	8491	12	15	3	9.7211e-07	2.81912e-05	['RTO4_11362', 'RTO4_13505', 'RTO4_13813']
GO:0016558	protein import into peroxisome matrix	biological_process	8491	12	18	3	1.73923e-06	4.32323e-05	['RTO4_13505', 'RTO4_13902', 'RTO4_16346']
GO:0009062	fatty acid catabolic process	biological_process	8491	12	23	3	3.75973e-06	8.17741e-05	['RTO4_11362', 'RTO4_11907', 'RTO4_13813']
GO:0016560	protein import into peroxisome matrix, docking	biological_process	8491	12	5	2	1.82677e-05	0.000353175	['RTO4_13505', 'RTO4_16346']
GO:0006625	protein targeting to peroxisome	biological_process	8491	12	11	2	9.99999e-05	0.00158182	['RTO4_13505', 'RTO4_16346']
GO:0004300	enoyl-CoA hydratase activity	molecular_function	8491	12	11	2	9.99999e-05	0.00158182	['RTO4_11362', 'RTO4_13813']
GO:0033540	fatty acid beta-oxidation using acyl-CoA oxidase	biological_process	8491	12	13	2	0.000141595	0.00205313	['RTO4_11362', 'RTO4_13813']
GO:0036109	alpha-linolenic acid metabolic process	biological_process	8491	12	14	2	0.000165065	0.00220933	['RTO4_11362', 'RTO4_13813']
GO:0001764	neuron migration	biological_process	8491	12	22	2	0.000416386	0.00517508	['RTO4_13505', 'RTO4_16346']
GO:0007031	peroxisome organization	biological_process	8491	12	27	2	0.00063021	0.00731044	['RTO4_13505', 'RTO4_16346']
GO:1902364	negative regulation of protein localization to spindle pole body	biological_process	8491	12	1	1	0.00141326	0.00910768	['RTO4_12144']
GO:0008692	3-hydroxybutyryl-CoA epimerase activity	molecular_function	8491	12	1	1	0.00141326	0.00910768	['RTO4_11362']
GO:0097051	establishment of protein localization to endoplasmic reticulum membrane	biological_process	8491	12	1	1	0.00141326	0.00910768	['RTO4_10329']
GO:0090337	regulation of formin-nucleated actin cable assembly	biological_process	8491	12	1	1	0.00141326	0.00910768	['RTO4_12144']
GO:0019541	propionate metabolic process	biological_process	8491	12	1	1	0.00141326	0.00910768	['RTO4_12642']
GO:0032177	cellular bud neck split septin rings	cellular_component	8491	12	1	1	0.00141326	0.00910768	['RTO4_12144']
GO:0033989	3alpha,7alpha,12alpha-trihydroxy-5beta-cholest-24-enoyl-CoA hydratase activity	molecular_function	8491	12	1	1	0.00141326	0.00910768	['RTO4_11362']
GO:0036111	very long-chain fatty-acyl-CoA metabolic process	biological_process	8491	12	1	1	0.00141326	0.00910768	['RTO4_11362']
GO:0019543	propionate catabolic process	biological_process	8491	12	1	1	0.00141326	0.00910768	['RTO4_12642']
GO:0044810	Dma1-dependent checkpoint	biological_process	8491	12	1	1	0.00141326	0.00910768	['RTO4_12144']
GO:0047547	2-methylcitrate dehydratase activity	molecular_function	8491	12	1	1	0.00141326	0.00910768	['RTO4_12642']
GO:0044594	17-beta-hydroxysteroid dehydrogenase (NAD+) activity	molecular_function	8491	12	1	1	0.00141326	0.00910768	['RTO4_11362']
GO:0005778	peroxisomal membrane	cellular_component	8491	12	45	2	0.00175257	0.0108909	['RTO4_11362', 'RTO4_13505']
GO:0008152	metabolic process	biological_process	8491	12	434	4	0.00239954	0.0139999	['RTO4_8963', 'RTO4_11362', 'RTO4_11907', 'RTO4_13813']
GO:0006629	lipid metabolic process	biological_process	8491	12	200	3	0.00242056	0.0139999	['RTO4_11362', 'RTO4_11907', 'RTO4_13813']
GO:0008611	ether lipid biosynthetic process	biological_process	8491	12	2	1	0.00282469	0.0139999	['RTO4_16346']
GO:0048639	positive regulation of developmental growth	biological_process	8491	12	2	1	0.00282469	0.0139999	['RTO4_11362']
GO:0036112	medium-chain fatty-acyl-CoA metabolic process	biological_process	8491	12	2	1	0.00282469	0.0139999	['RTO4_11362']
GO:0080023	3R-hydroxyacyl-CoA dehydratase activity	molecular_function	8491	12	2	1	0.00282469	0.0139999	['RTO4_11362']
GO:0018812	3-hydroxyacyl-CoA dehydratase activity	molecular_function	8491	12	2	1	0.00282469	0.0139999	['RTO4_11362']
GO:0005102	receptor binding	molecular_function	8491	12	58	2	0.00289653	0.0139999	['RTO4_11362', 'RTO4_11907']
GO:0016853	isomerase activity	molecular_function	8491	12	68	2	0.0039605	0.0163726	['RTO4_11362', 'RTO4_11907']
GO:0005739	mitochondrion	cellular_component	8491	12	1249	6	0.00416871	0.0163726	['RTO4_10329', 'RTO4_11362', 'RTO4_11907', 'RTO4_12642', 'RTO4_13813', 'RTO4_13902']
GO:0021895	cerebral cortex neuron differentiation	biological_process	8491	12	3	1	0.00423429	0.0163726	['RTO4_13505']
GO:1901094	negative regulation of protein homotetramerization	biological_process	8491	12	3	1	0.00423429	0.0163726	['RTO4_13505']
GO:0000268	peroxisome targeting sequence binding	molecular_function	8491	12	3	1	0.00423429	0.0163726	['RTO4_13505']
GO:0008775	acetate CoA-transferase activity	molecular_function	8491	12	3	1	0.00423429	0.0163726	['RTO4_13813']
GO:0016508	long-chain-enoyl-CoA hydratase activity	molecular_function	8491	12	3	1	0.00423429	0.0163726	['RTO4_11362']
GO:0060009	Sertoli cell development	biological_process	8491	12	3	1	0.00423429	0.0163726	['RTO4_11362']
GO:0005053	peroxisome matrix targeting signal-2 binding	molecular_function	8491	12	3	1	0.00423429	0.0163726	['RTO4_16346']
GO:0005515	protein binding	molecular_function	8491	12	2329	8	0.00519748	0.01818	['RTO4_8382', 'RTO4_10329', 'RTO4_11907', 'RTO4_12144', 'RTO4_13505', 'RTO4_13813', 'RTO4_13902', 'RTO4_16346']
GO:0097027	ubiquitin-protein transferase activator activity	molecular_function	8491	12	4	1	0.00564207	0.01818	['RTO4_10329']
GO:0016561	protein import into peroxisome matrix, translocation	biological_process	8491	12	4	1	0.00564207	0.01818	['RTO4_13505']
GO:0097271	protein localization to bud neck	biological_process	8491	12	4	1	0.00564207	0.01818	['RTO4_12144']
GO:0048468	cell development	biological_process	8491	12	4	1	0.00564207	0.01818	['RTO4_13505']
GO:0021795	cerebral cortex cell migration	biological_process	8491	12	4	1	0.00564207	0.01818	['RTO4_13505']
GO:0001958	endochondral ossification	biological_process	8491	12	4	1	0.00564207	0.01818	['RTO4_16346']
GO:0005052	peroxisome matrix targeting signal-1 binding	molecular_function	8491	12	4	1	0.00564207	0.01818	['RTO4_13505']
GO:0019629	propionate catabolic process, 2-methylcitrate cycle	biological_process	8491	12	4	1	0.00564207	0.01818	['RTO4_12642']
GO:1904070	ascaroside biosynthetic process	biological_process	8491	12	5	1	0.00704802	0.0194659	['RTO4_11362']
GO:0072347	response to anesthetic	biological_process	8491	12	5	1	0.00704802	0.0194659	['RTO4_13505']
GO:0042760	very long-chain fatty acid catabolic process	biological_process	8491	12	5	1	0.00704802	0.0194659	['RTO4_11362']
GO:0008209	androgen metabolic process	biological_process	8491	12	5	1	0.00704802	0.0194659	['RTO4_11362']
GO:0045046	protein import into peroxisome membrane	biological_process	8491	12	5	1	0.00704802	0.0194659	['RTO4_13505']
GO:0016401	palmitoyl-CoA oxidase activity	molecular_function	8491	12	5	1	0.00704802	0.0194659	['RTO4_13813']
GO:0000837	Doa10p ubiquitin ligase complex	cellular_component	8491	12	5	1	0.00704802	0.0194659	['RTO4_10329']
GO:0006097	glyoxylate cycle	biological_process	8491	12	5	1	0.00704802	0.0194659	['RTO4_11362']
GO:0003997	acyl-CoA oxidase activity	molecular_function	8491	12	5	1	0.00704802	0.0194659	['RTO4_13813']
GO:0004303	estradiol 17-beta-dehydrogenase activity	molecular_function	8491	12	6	1	0.00845214	0.0219503	['RTO4_11362']
GO:0003985	acetyl-CoA C-acetyltransferase activity	molecular_function	8491	12	6	1	0.00845214	0.0219503	['RTO4_13813']
GO:0010888	negative regulation of lipid storage	biological_process	8491	12	6	1	0.00845214	0.0219503	['RTO4_11362']
GO:0061063	positive regulation of nematode larval development	biological_process	8491	12	6	1	0.00845214	0.0219503	['RTO4_11362']
GO:0016829	lyase activity	molecular_function	8491	12	105	2	0.00922098	0.0235948	['RTO4_11362', 'RTO4_12642']
GO:0032186	cellular bud neck septin ring organization	biological_process	8491	12	7	1	0.00985445	0.0238149	['RTO4_12144']
GO:0006553	lysine metabolic process	biological_process	8491	12	7	1	0.00985445	0.0238149	['RTO4_12642']
GO:0003857	3-hydroxyacyl-CoA dehydrogenase activity	molecular_function	8491	12	7	1	0.00985445	0.0238149	['RTO4_11362']
GO:0007006	mitochondrial membrane organization	biological_process	8491	12	7	1	0.00985445	0.0238149	['RTO4_13505']
GO:0003988	acetyl-CoA C-acyltransferase activity	molecular_function	8491	12	8	1	0.0112549	0.0257679	['RTO4_13813']
GO:0008206	bile acid metabolic process	biological_process	8491	12	8	1	0.0112549	0.0257679	['RTO4_13813']
GO:0008210	estrogen metabolic process	biological_process	8491	12	8	1	0.0112549	0.0257679	['RTO4_11362']
GO:0034450	ubiquitin-ubiquitin ligase activity	molecular_function	8491	12	8	1	0.0112549	0.0257679	['RTO4_12144']
GO:0042811	pheromone biosynthetic process	biological_process	8491	12	9	1	0.0126536	0.02787	['RTO4_11362']
GO:0031267	small GTPase binding	molecular_function	8491	12	9	1	0.0126536	0.02787	['RTO4_13505']
GO:0000839	Hrd1p ubiquitin ligase ERAD-L complex	cellular_component	8491	12	9	1	0.0126536	0.02787	['RTO4_10329']
GO:0032094	response to food	biological_process	8491	12	10	1	0.0140505	0.0298144	['RTO4_11362']
GO:0031030	negative regulation of septation initiation signaling	biological_process	8491	12	10	1	0.0140505	0.0298144	['RTO4_12144']
GO:0031578	mitotic spindle orientation checkpoint	biological_process	8491	12	10	1	0.0140505	0.0298144	['RTO4_12144']
GO:0035580	specific granule lumen	cellular_component	8491	12	11	1	0.0154455	0.0319943	['RTO4_13813']
GO:0050905	neuromuscular process	biological_process	8491	12	11	1	0.0154455	0.0319943	['RTO4_13505']
GO:0006699	bile acid biosynthetic process	biological_process	8491	12	12	1	0.0168388	0.0344699	['RTO4_11362']
GO:0043053	dauer entry	biological_process	8491	12	13	1	0.0182302	0.0364604	['RTO4_11362']
GO:0000921	septin ring assembly	biological_process	8491	12	13	1	0.0182302	0.0364604	['RTO4_12144']
GO:0019899	enzyme binding	molecular_function	8491	12	151	2	0.0184481	0.036477	['RTO4_13505', 'RTO4_16346']
GO:0051865	protein autoubiquitination	biological_process	8491	12	14	1	0.0196198	0.0379316	['RTO4_12144']
GO:0006515	misfolded or incompletely synthesized protein catabolic process	biological_process	8491	12	14	1	0.0196198	0.0379316	['RTO4_13902']
GO:0003995	acyl-CoA dehydrogenase activity	molecular_function	8491	12	15	1	0.0210076	0.0398328	['RTO4_8963']
GO:0019915	lipid storage	biological_process	8491	12	162	2	0.021061	0.0398328	['RTO4_11362', 'RTO4_13505']
GO:0042318	penicillin biosynthetic process	biological_process	8491	12	16	1	0.0223937	0.0414521	['RTO4_13505']
GO:0006637	acyl-CoA metabolic process	biological_process	8491	12	16	1	0.0223937	0.0414521	['RTO4_11362']
GO:1990429	peroxisomal importomer complex	cellular_component	8491	12	17	1	0.0237779	0.0435511	['RTO4_13505']
GO:0007029	endoplasmic reticulum organization	biological_process	8491	12	18	1	0.0251603	0.0452201	['RTO4_13505']
GO:0003824	catalytic activity	molecular_function	8491	12	468	3	0.0252089	0.0452201	['RTO4_11362', 'RTO4_11907', 'RTO4_13813']
GO:0044255	cellular lipid metabolic process	biological_process	8491	12	22	1	0.0306721	0.0539085	['RTO4_13505']
GO:0016627	oxidoreductase activity, acting on the CH-CH group of donors	molecular_function	8491	12	22	1	0.0306721	0.0539085	['RTO4_8963']
GO:0051262	protein tetramerization	biological_process	8491	12	24	1	0.0334172	0.0575703	['RTO4_13505']
GO:0051537	2 iron, 2 sulfur cluster binding	molecular_function	8491	12	24	1	0.0334172	0.0575703	['RTO4_12642']
GO:0019236	response to pheromone	biological_process	8491	12	25	1	0.0347871	0.0593428	['RTO4_11362']
GO:0000132	establishment of mitotic spindle orientation	biological_process	8491	12	26	1	0.0361553	0.0604905	['RTO4_12144']
GO:0007094	mitotic spindle assembly checkpoint	biological_process	8491	12	26	1	0.0361553	0.0604905	['RTO4_12144']
GO:0042803	protein homodimerization activity	molecular_function	8491	12	230	2	0.0403239	0.0668225	['RTO4_11362', 'RTO4_16346']
GO:0001649	osteoblast differentiation	biological_process	8491	12	34	1	0.0470364	0.0772108	['RTO4_11362']
GO:0016747	transferase activity, transferring acyl groups other than amino-acyl groups	molecular_function	8491	12	37	1	0.0510878	0.0830773	['RTO4_13813']
GO:0050790	regulation of catalytic activity	biological_process	8491	12	44	1	0.0604795	0.0965453	['RTO4_10329']
GO:0042594	response to starvation	biological_process	8491	12	44	1	0.0604795	0.0965453	['RTO4_11362']
GO:0030433	ER-associated ubiquitin-dependent protein catabolic process	biological_process	8491	12	50	1	0.0684617	0.10636	['RTO4_10329']
GO:0046983	protein dimerization activity	molecular_function	8491	12	50	1	0.0684617	0.10636	['RTO4_9744']
GO:0030674	protein binding, bridging	molecular_function	8491	12	50	1	0.0684617	0.10636	['RTO4_13505']
GO:0042787	protein ubiquitination involved in ubiquitin-dependent protein catabolic process	biological_process	8491	12	55	1	0.075066	0.113578	['RTO4_12144']
GO:0047485	protein N-terminus binding	molecular_function	8491	12	55	1	0.075066	0.113578	['RTO4_13505']
GO:0005934	cellular bud tip	cellular_component	8491	12	55	1	0.075066	0.113578	['RTO4_12144']
GO:0016616	oxidoreductase activity, acting on the CH-OH group of donors, NAD or NADP as acceptor	molecular_function	8491	12	56	1	0.0763817	0.114573	['RTO4_13813']
GO:0015031	protein transport	biological_process	8491	12	331	2	0.0772737	0.11492	['RTO4_13505', 'RTO4_16346']
GO:0016020	membrane	cellular_component	8491	12	1738	5	0.0788042	0.116203	['RTO4_10329', 'RTO4_11362', 'RTO4_11907', 'RTO4_13505', 'RTO4_13813']
GO:0030176	integral component of endoplasmic reticulum membrane	cellular_component	8491	12	60	1	0.0816274	0.11836	['RTO4_10329']
GO:0043130	ubiquitin binding	molecular_function	8491	12	60	1	0.0816274	0.11836	['RTO4_10329']
GO:0020037	heme binding	molecular_function	8491	12	65	1	0.088146	0.126755	['RTO4_8963']
GO:0050829	defense response to Gram-negative bacterium	biological_process	8491	12	66	1	0.0894446	0.127569	['RTO4_11362']
GO:0005758	mitochondrial intermembrane space	cellular_component	8491	12	68	1	0.0920368	0.130198	['RTO4_13813']
GO:0007005	mitochondrion organization	biological_process	8491	12	69	1	0.0933304	0.130964	['RTO4_13505']
GO:0050660	flavin adenine dinucleotide binding	molecular_function	8491	12	70	1	0.0946222	0.131714	['RTO4_8963']
GO:0016746	transferase activity, transferring acyl groups	molecular_function	8491	12	71	1	0.0959124	0.13245	['RTO4_13813']
GO:0008022	protein C-terminus binding	molecular_function	8491	12	75	1	0.101056	0.138455	['RTO4_13505']
GO:0004842	ubiquitin-protein transferase activity	molecular_function	8491	12	83	1	0.111264	0.151249	['RTO4_12144']
GO:0008340	determination of adult lifespan	biological_process	8491	12	419	2	0.115679	0.156032	['RTO4_11362', 'RTO4_13505']
GO:0008150	biological_process	biological_process	8491	12	1390	4	0.118792	0.158998	['RTO4_9744', 'RTO4_10329', 'RTO4_12144', 'RTO4_13902']
GO:0006909	phagocytosis	biological_process	8491	12	94	1	0.125125	0.164938	['RTO4_16346']
GO:0045087	innate immune response	biological_process	8491	12	94	1	0.125125	0.164938	['RTO4_11362']
GO:0044732	mitotic spindle pole body	cellular_component	8491	12	102	1	0.135082	0.176723	['RTO4_12144']
GO:0005575	cellular_component	cellular_component	8491	12	1484	4	0.142895	0.18555	['RTO4_9744', 'RTO4_10329', 'RTO4_12144', 'RTO4_13813']
GO:0016567	protein ubiquitination	biological_process	8491	12	115	1	0.151039	0.194673	['RTO4_12144']
GO:0005741	mitochondrial outer membrane	cellular_component	8491	12	116	1	0.152256	0.194798	['RTO4_12642']
GO:0055114	oxidation-reduction process	biological_process	8491	12	539	2	0.174456	0.221572	['RTO4_8963', 'RTO4_11362']
GO:0003674	molecular_function	molecular_function	8491	12	1604	4	0.176667	0.222754	['RTO4_10329', 'RTO4_12144', 'RTO4_12642', 'RTO4_13902']
GO:0034599	cellular response to oxidative stress	biological_process	8491	12	143	1	0.184497	0.230954	['RTO4_13902']
GO:0043312	neutrophil degranulation	biological_process	8491	12	152	1	0.194992	0.242348	['RTO4_13813']
GO:0016740	transferase activity	molecular_function	8491	12	598	2	0.20517	0.253189	['RTO4_12144', 'RTO4_13813']
GO:0005811	lipid particle	cellular_component	8491	12	172	1	0.217873	0.266476	['RTO4_11907']
GO:0040018	positive regulation of multicellular organism growth	biological_process	8491	12	173	1	0.219001	0.266476	['RTO4_13505']
GO:0051301	cell division	biological_process	8491	12	179	1	0.225739	0.270886	['RTO4_12144']
GO:0007067	mitotic nuclear division	biological_process	8491	12	179	1	0.225739	0.270886	['RTO4_12144']
GO:0043234	protein complex	cellular_component	8491	12	187	1	0.23464	0.279639	['RTO4_13505']
GO:0019233	sensory perception of pain	biological_process	8491	12	197	1	0.245634	0.290751	['RTO4_13902']
GO:0009405	pathogenesis	biological_process	8491	12	200	1	0.248904	0.292631	['RTO4_11362']
GO:0003729	mRNA binding	molecular_function	8491	12	208	1	0.257561	0.300775	['RTO4_13813']
GO:0006810	transport	biological_process	8491	12	729	2	0.275631	0.319731	['RTO4_13505', 'RTO4_16346']
GO:0043231	intracellular membrane-bounded organelle	cellular_component	8491	12	233	1	0.284026	0.327288	['RTO4_13813']
GO:0007049	cell cycle	biological_process	8491	12	267	1	0.318632	0.36475	['RTO4_12144']
GO:0000166	nucleotide binding	molecular_function	8491	12	813	2	0.321405	0.365519	['RTO4_11362', 'RTO4_13902']
GO:0005774	vacuolar membrane	cellular_component	8491	12	284	1	0.335354	0.378907	['RTO4_13813']
GO:0005743	mitochondrial inner membrane	cellular_component	8491	12	300	1	0.350748	0.393743	['RTO4_13902']
GO:0005773	vacuole	cellular_component	8491	12	312	1	0.362078	0.403856	['RTO4_13813']
GO:0005737	cytoplasm	cellular_component	8491	12	2159	4	0.364442	0.403904	['RTO4_12144', 'RTO4_12642', 'RTO4_13505', 'RTO4_16346']
GO:0002119	nematode larval development	biological_process	8491	12	940	2	0.389936	0.429424	['RTO4_11907', 'RTO4_13505']
GO:0005576	extracellular region	cellular_component	8491	12	359	1	0.404731	0.442913	['RTO4_13813']
GO:0005789	endoplasmic reticulum membrane	cellular_component	8491	12	364	1	0.409111	0.444909	['RTO4_10329']
GO:0008270	zinc ion binding	molecular_function	8491	12	460	1	0.487686	0.527065	['RTO4_12144']
GO:0016491	oxidoreductase activity	molecular_function	8491	12	469	1	0.494538	0.531171	['RTO4_11362']
GO:0005622	intracellular	cellular_component	8491	12	508	1	0.52327	0.558583	['RTO4_13505']
GO:0005794	Golgi apparatus	cellular_component	8491	12	527	1	0.536718	0.568199	['RTO4_13505']
GO:0005730	nucleolus	cellular_component	8491	12	530	1	0.538809	0.568199	['RTO4_13813']
GO:0005829	cytosol	cellular_component	8491	12	1993	3	0.560726	0.587749	['RTO4_12144', 'RTO4_13505', 'RTO4_16346']
GO:0009507	chloroplast	cellular_component	8491	12	635	1	0.606777	0.632211	['RTO4_13813']
GO:0005783	endoplasmic reticulum	cellular_component	8491	12	678	1	0.631859	0.652297	['RTO4_10329']
GO:0005524	ATP binding	molecular_function	8491	12	681	1	0.633553	0.652297	['RTO4_13902']
GO:0070062	extracellular exosome	cellular_component	8491	12	757	1	0.674153	0.690016	['RTO4_11907']
GO:0046872	metal ion binding	molecular_function	8491	12	773	1	0.682157	0.694125	['RTO4_12144']
GO:0016021	integral component of membrane	cellular_component	8491	12	1044	1	0.793083	0.802305	['RTO4_10329']
GO:0009792	embryo development ending in birth or egg hatching	biological_process	8491	12	1226	1	0.846273	0.851164	['RTO4_13505']
GO:0005634	nucleus	cellular_component	8491	12	2483	2	0.906304	0.906304	['RTO4_13505', 'RTO4_16346']

## Sheet: LA1
GO term	Description	Namespace	Genome Length	List Length	Members in Genome	Members in List	pVal	Adjusted pVal	Gene IDs
GO:0046329	negative regulation of JNK cascade	biological_process	8522	8	17	2	0.000104144	0.0135541	['891641', '956993']
GO:0030145	manganese ion binding	molecular_function	8522	8	32	2	0.000377152	0.0135541	['891641', '908568']
GO:1901562	response to paraquat	biological_process	8522	8	1	1	0.000938747	0.0135541	['891641']
GO:0070303	negative regulation of stress-activated protein kinase signaling cascade	biological_process	8522	8	1	1	0.000938747	0.0135541	['891641']
GO:0005891	voltage-gated calcium channel complex	cellular_component	8522	8	1	1	0.000938747	0.0135541	['891641']
GO:0071255	CVT vesicle assembly	biological_process	8522	8	1	1	0.000938747	0.0135541	['903903']
GO:0048773	erythrophore differentiation	biological_process	8522	8	1	1	0.000938747	0.0135541	['908568']
GO:0071562	nucleus-vacuole junction assembly	biological_process	8522	8	1	1	0.000938747	0.0135541	['903903']
GO:0003069	vasodilation by acetylcholine involved in regulation of systemic arterial blood pressure	biological_process	8522	8	1	1	0.000938747	0.0135541	['908568']
GO:0010993	regulation of ubiquitin homeostasis	biological_process	8522	8	1	1	0.000938747	0.0135541	['956993']
GO:0001320	age-dependent response to reactive oxygen species involved in chronological cell aging	biological_process	8522	8	1	1	0.000938747	0.0135541	['908568']
GO:0044313	protein K6-linked deubiquitination	biological_process	8522	8	1	1	0.000938747	0.0135541	['956993']
GO:0019222	regulation of metabolic process	biological_process	8522	8	1	1	0.000938747	0.0135541	['908568']
GO:1904454	ubiquitin-specific protease activity involved in positive regulation of ERAD pathway	molecular_function	8522	8	1	1	0.000938747	0.0135541	['956993']
GO:0001306	age-dependent response to oxidative stress	biological_process	8522	8	2	1	0.00187672	0.0135541	['908568']
GO:0006499	N-terminal protein myristoylation	biological_process	8522	8	2	1	0.00187672	0.0135541	['891641']
GO:0010991	negative regulation of SMAD protein complex assembly	biological_process	8522	8	2	1	0.00187672	0.0135541	['891641']
GO:1990821	high affinity glucose import	biological_process	8522	8	2	1	0.00187672	0.0135541	['917764']
GO:0030318	melanocyte differentiation	biological_process	8522	8	2	1	0.00187672	0.0135541	['956993']
GO:1990539	fructose import across plasma membrane	biological_process	8522	8	2	1	0.00187672	0.0135541	['917764']
GO:1904378	maintenance of unfolded protein involved in ERAD pathway	biological_process	8522	8	2	1	0.00187672	0.0135541	['956993']
GO:0071563	Myo2p-Vac17p-Vac8p transport complex	cellular_component	8522	8	2	1	0.00187672	0.0135541	['903903']
GO:0090364	regulation of proteasome assembly	biological_process	8522	8	2	1	0.00187672	0.0135541	['956993']
GO:0098708	glucose import across plasma membrane	biological_process	8522	8	2	1	0.00187672	0.0135541	['917764']
GO:0055054	fructose:proton symporter activity	molecular_function	8522	8	2	1	0.00187672	0.0135541	['917764']
GO:0033192	calmodulin-dependent protein phosphatase activity	molecular_function	8522	8	2	1	0.00187672	0.0135541	['891641']
GO:0015750	pentose transport	biological_process	8522	8	2	1	0.00187672	0.0135541	['917764']
GO:0035523	protein K29-linked deubiquitination	biological_process	8522	8	2	1	0.00187672	0.0135541	['956993']
GO:0015795	sorbitol transport	biological_process	8522	8	2	1	0.00187672	0.0135541	['917764']
GO:0045678	positive regulation of R7 cell differentiation	biological_process	8522	8	2	1	0.00187672	0.0135541	['891641']
GO:1902341	xylitol transport	biological_process	8522	8	2	1	0.00187672	0.0135541	['917764']
GO:0015146	pentose transmembrane transporter activity	molecular_function	8522	8	2	1	0.00187672	0.0135541	['917764']
GO:0042311	vasodilation	biological_process	8522	8	2	1	0.00187672	0.0135541	['908568']
GO:0042347	negative regulation of NF-kappaB import into nucleus	biological_process	8522	8	2	1	0.00187672	0.0135541	['891641']
GO:0044389	ubiquitin-like protein ligase binding	molecular_function	8522	8	2	1	0.00187672	0.0135541	['956993']
GO:0003032	detection of oxygen	biological_process	8522	8	2	1	0.00187672	0.0135541	['908568']
GO:0001315	age-dependent response to reactive oxygen species	biological_process	8522	8	3	1	0.00281393	0.014931	['908568']
GO:0019863	IgE binding	molecular_function	8522	8	3	1	0.00281393	0.014931	['908568']
GO:0001324	age-dependent response to oxidative stress involved in chronological cell aging	biological_process	8522	8	3	1	0.00281393	0.014931	['908568']
GO:0046529	imaginal disc fusion, thorax closure	biological_process	8522	8	3	1	0.00281393	0.014931	['891641']
GO:1904288	BAT3 complex binding	molecular_function	8522	8	3	1	0.00281393	0.014931	['956993']
GO:0097249	mitochondrial respiratory chain supercomplex	cellular_component	8522	8	3	1	0.00281393	0.014931	['908568']
GO:0042554	superoxide anion generation	biological_process	8522	8	3	1	0.00281393	0.014931	['908568']
GO:1904294	positive regulation of ERAD pathway	biological_process	8522	8	3	1	0.00281393	0.014931	['956993']
GO:0032688	negative regulation of interferon-beta production	biological_process	8522	8	3	1	0.00281393	0.014931	['891641']
GO:0004784	superoxide dismutase activity	molecular_function	8522	8	3	1	0.00281393	0.014931	['908568']
GO:1900744	regulation of p38MAPK cascade	biological_process	8522	8	3	1	0.00281393	0.014931	['891641']
GO:0005354	galactose transmembrane transporter activity	molecular_function	8522	8	3	1	0.00281393	0.014931	['917764']
GO:0032364	oxygen homeostasis	biological_process	8522	8	3	1	0.00281393	0.014931	['908568']
GO:0046872	metal ion binding	molecular_function	8522	8	773	4	0.00349139	0.016527	['959741', '891641', '908568', '956993']
GO:0031625	ubiquitin protein ligase binding	molecular_function	8522	8	98	2	0.00350363	0.016527	['891641', '956993']
GO:0035970	peptidyl-threonine dephosphorylation	biological_process	8522	8	4	1	0.00375036	0.016527	['891641']
GO:0050687	negative regulation of defense response to virus	biological_process	8522	8	4	1	0.00375036	0.016527	['891641']
GO:0070412	R-SMAD binding	molecular_function	8522	8	4	1	0.00375036	0.016527	['891641']
GO:0042710	biofilm formation	biological_process	8522	8	4	1	0.00375036	0.016527	['891641']
GO:0038001	paracrine signaling	biological_process	8522	8	4	1	0.00375036	0.016527	['908568']
GO:0030517	negative regulation of axon extension	biological_process	8522	8	4	1	0.00375036	0.016527	['891641']
GO:0015797	mannitol transport	biological_process	8522	8	4	1	0.00375036	0.016527	['917764']
GO:0000173	inactivation of MAPK activity involved in osmosensory signaling pathway	biological_process	8522	8	4	1	0.00375036	0.016527	['891641']
GO:0050665	hydrogen peroxide biosynthetic process	biological_process	8522	8	5	1	0.00468603	0.0191436	['908568']
GO:0010995	free ubiquitin chain depolymerization	biological_process	8522	8	5	1	0.00468603	0.0191436	['956993']
GO:0019430	removal of superoxide radicals	biological_process	8522	8	5	1	0.00468603	0.0191436	['908568']
GO:1902176	negative regulation of oxidative stress-induced intrinsic apoptotic signaling pathway	biological_process	8522	8	5	1	0.00468603	0.0191436	['908568']
GO:0006979	response to oxidative stress	biological_process	8522	8	114	2	0.00471228	0.0191436	['891641', '908568']
GO:0015761	mannose transport	biological_process	8522	8	6	1	0.00562092	0.0202978	['917764']
GO:0015757	galactose transport	biological_process	8522	8	6	1	0.00562092	0.0202978	['917764']
GO:0015578	mannose transmembrane transporter activity	molecular_function	8522	8	6	1	0.00562092	0.0202978	['917764']
GO:1990380	Lys48-specific deubiquitinase activity	molecular_function	8522	8	6	1	0.00562092	0.0202978	['956993']
GO:0005358	high-affinity hydrogen:glucose symporter activity	molecular_function	8522	8	6	1	0.00562092	0.0202978	['917764']
GO:0005353	fructose transmembrane transporter activity	molecular_function	8522	8	6	1	0.00562092	0.0202978	['917764']
GO:0032873	negative regulation of stress-activated MAPK cascade	biological_process	8522	8	6	1	0.00562092	0.0202978	['891641']
GO:0001836	release of cytochrome c from mitochondria	biological_process	8522	8	6	1	0.00562092	0.0202978	['908568']
GO:0042743	hydrogen peroxide metabolic process	biological_process	8522	8	7	1	0.00655505	0.0218502	['908568']
GO:0048678	response to axon injury	biological_process	8522	8	7	1	0.00655505	0.0218502	['908568']
GO:0031667	response to nutrient levels	biological_process	8522	8	7	1	0.00655505	0.0218502	['908568']
GO:0008242	omega peptidase activity	molecular_function	8522	8	7	1	0.00655505	0.0218502	['956993']
GO:0045599	negative regulation of fat cell differentiation	biological_process	8522	8	7	1	0.00655505	0.0218502	['908568']
GO:0045429	positive regulation of nitric oxide biosynthetic process	biological_process	8522	8	7	1	0.00655505	0.0218502	['908568']
GO:0048147	negative regulation of fibroblast proliferation	biological_process	8522	8	8	1	0.00748841	0.0231784	['908568']
GO:0043495	protein anchor	molecular_function	8522	8	8	1	0.00748841	0.0231784	['903903']
GO:0001751	compound eye photoreceptor cell differentiation	biological_process	8522	8	8	1	0.00748841	0.0231784	['956993']
GO:0034219	carbohydrate transmembrane transport	biological_process	8522	8	8	1	0.00748841	0.0231784	['917764']
GO:0010225	response to UV-C	biological_process	8522	8	8	1	0.00748841	0.0231784	['891641']
GO:0048786	presynaptic active zone	cellular_component	8522	8	8	1	0.00748841	0.0231784	['891641']
GO:0043066	negative regulation of apoptotic process	biological_process	8522	8	152	2	0.00824689	0.0237985	['908568', '956993']
GO:0015755	fructose transport	biological_process	8522	8	9	1	0.008421	0.0237985	['917764']
GO:0031520	plasma membrane of cell tip	cellular_component	8522	8	9	1	0.008421	0.0237985	['917764']
GO:0045721	negative regulation of gluconeogenesis	biological_process	8522	8	9	1	0.008421	0.0237985	['956993']
GO:0046580	negative regulation of Ras protein signal transduction	biological_process	8522	8	9	1	0.008421	0.0237985	['891641']
GO:0043124	negative regulation of I-kappaB kinase/NF-kappaB signaling	biological_process	8522	8	9	1	0.008421	0.0237985	['891641']
GO:0051965	positive regulation of synapse assembly	biological_process	8522	8	9	1	0.008421	0.0237985	['891641']
GO:0070373	negative regulation of ERK1 and ERK2 cascade	biological_process	8522	8	9	1	0.008421	0.0237985	['891641']
GO:0071108	protein K48-linked deubiquitination	biological_process	8522	8	10	1	0.00935283	0.0248136	['956993']
GO:0008631	intrinsic apoptotic signaling pathway in response to oxidative stress	biological_process	8522	8	10	1	0.00935283	0.0248136	['908568']
GO:0006801	superoxide metabolic process	biological_process	8522	8	10	1	0.00935283	0.0248136	['908568']
GO:0030514	negative regulation of BMP signaling pathway	biological_process	8522	8	10	1	0.00935283	0.0248136	['891641']
GO:0071561	nucleus-vacuole junction	cellular_component	8522	8	10	1	0.00935283	0.0248136	['903903']
GO:0019825	oxygen binding	molecular_function	8522	8	10	1	0.00935283	0.0248136	['908568']
GO:0000324	fungal-type vacuole	cellular_component	8522	8	166	2	0.00977673	0.0256763	['917764', '903903']
GO:0070536	protein K63-linked deubiquitination	biological_process	8522	8	11	1	0.0102839	0.0257097	['956993']
GO:0010332	response to gamma radiation	biological_process	8522	8	11	1	0.0102839	0.0257097	['908568']
GO:0000303	response to superoxide	biological_process	8522	8	11	1	0.0102839	0.0257097	['908568']
GO:0035206	regulation of hemocyte proliferation	biological_process	8522	8	11	1	0.0102839	0.0257097	['908568']
GO:0070628	proteasome binding	molecular_function	8522	8	11	1	0.0102839	0.0257097	['956993']
GO:0016209	antioxidant activity	molecular_function	8522	8	12	1	0.0112142	0.0267494	['908568']
GO:0051881	regulation of mitochondrial membrane potential	biological_process	8522	8	12	1	0.0112142	0.0267494	['908568']
GO:0030177	positive regulation of Wnt signaling pathway	biological_process	8522	8	12	1	0.0112142	0.0267494	['891641']
GO:0010106	cellular response to iron ion starvation	biological_process	8522	8	12	1	0.0112142	0.0267494	['908568']
GO:0003007	heart morphogenesis	biological_process	8522	8	12	1	0.0112142	0.0267494	['908568']
GO:0008217	regulation of blood pressure	biological_process	8522	8	13	1	0.0121437	0.0281908	['908568']
GO:0043053	dauer entry	biological_process	8522	8	13	1	0.0121437	0.0281908	['908568']
GO:0071285	cellular response to lithium ion	biological_process	8522	8	13	1	0.0121437	0.0281908	['908568']
GO:0043169	cation binding	molecular_function	8522	8	14	1	0.0130725	0.0300783	['891641']
GO:0046827	positive regulation of protein export from nucleus	biological_process	8522	8	15	1	0.0140005	0.0311122	['891641']
GO:0055093	response to hyperoxia	biological_process	8522	8	15	1	0.0140005	0.0311122	['908568']
GO:0071560	cellular response to transforming growth factor beta stimulus	biological_process	8522	8	15	1	0.0140005	0.0311122	['891641']
GO:1904659	glucose transmembrane transport	biological_process	8522	8	15	1	0.0140005	0.0311122	['917764']
GO:0043407	negative regulation of MAP kinase activity	biological_process	8522	8	16	1	0.0149277	0.0326152	['891641']
GO:0008637	apoptotic mitochondrial changes	biological_process	8522	8	16	1	0.0149277	0.0326152	['908568']
GO:0048675	axon extension	biological_process	8522	8	17	1	0.0158542	0.0335129	['908568']
GO:0014823	response to activity	biological_process	8522	8	17	1	0.0158542	0.0335129	['908568']
GO:0005355	glucose transmembrane transporter activity	molecular_function	8522	8	17	1	0.0158542	0.0335129	['917764']
GO:0006012	galactose metabolic process	biological_process	8522	8	17	1	0.0158542	0.0335129	['917764']
GO:0008630	intrinsic apoptotic signaling pathway in response to DNA damage	biological_process	8522	8	18	1	0.0167799	0.0351836	['908568']
GO:0072593	reactive oxygen species metabolic process	biological_process	8522	8	19	1	0.0177048	0.035963	['908568']
GO:0004197	cysteine-type endopeptidase activity	molecular_function	8522	8	19	1	0.0177048	0.035963	['956993']
GO:0001745	compound eye morphogenesis	biological_process	8522	8	19	1	0.0177048	0.035963	['891641']
GO:0000011	vacuole inheritance	biological_process	8522	8	19	1	0.0177048	0.035963	['903903']
GO:0051119	sugar transmembrane transporter activity	molecular_function	8522	8	20	1	0.018629	0.0372581	['917764']
GO:0030097	hemopoiesis	biological_process	8522	8	20	1	0.018629	0.0372581	['908568']
GO:0030512	negative regulation of transforming growth factor beta receptor signaling pathway	biological_process	8522	8	21	1	0.0195525	0.0373797	['891641']
GO:0005351	sugar:proton symporter activity	molecular_function	8522	8	21	1	0.0195525	0.0373797	['917764']
GO:1903146	regulation of mitophagy	biological_process	8522	8	21	1	0.0195525	0.0373797	['908568']
GO:0046323	glucose import	biological_process	8522	8	21	1	0.0195525	0.0373797	['917764']
GO:0043123	positive regulation of I-kappaB kinase/NF-kappaB signaling	biological_process	8522	8	21	1	0.0195525	0.0373797	['891641']
GO:0015758	glucose transport	biological_process	8522	8	21	1	0.0195525	0.0373797	['917764']
GO:0048666	neuron development	biological_process	8522	8	22	1	0.0204751	0.0382988	['908568']
GO:0022904	respiratory electron transport chain	biological_process	8522	8	22	1	0.0204751	0.0382988	['908568']
GO:0007391	dorsal closure	biological_process	8522	8	22	1	0.0204751	0.0382988	['891641']
GO:0000079	regulation of cyclin-dependent protein serine/threonine kinase activity	biological_process	8522	8	25	1	0.0232386	0.0431573	['891641']
GO:0010506	regulation of autophagy	biological_process	8522	8	26	1	0.0241582	0.0442333	['956993']
GO:0034727	piecemeal microautophagy of nucleus	biological_process	8522	8	26	1	0.0241582	0.0442333	['903903']
GO:0009791	post-embryonic development	biological_process	8522	8	27	1	0.0250771	0.0449658	['908568']
GO:0000077	DNA damage checkpoint	biological_process	8522	8	27	1	0.0250771	0.0449658	['891641']
GO:0042542	response to hydrogen peroxide	biological_process	8522	8	27	1	0.0250771	0.0449658	['908568']
GO:0055072	iron ion homeostasis	biological_process	8522	8	28	1	0.0259952	0.0459779	['908568']
GO:0004843	thiol-dependent ubiquitin-specific protease activity	molecular_function	8522	8	28	1	0.0259952	0.0459779	['956993']
GO:0007626	locomotory behavior	biological_process	8522	8	29	1	0.0269125	0.0472788	['908568']
GO:0000302	response to reactive oxygen species	biological_process	8522	8	30	1	0.0278291	0.0482372	['908568']
GO:0004722	protein serine/threonine phosphatase activity	molecular_function	8522	8	30	1	0.0278291	0.0482372	['891641']
GO:0001302	replicative cell aging	biological_process	8522	8	32	1	0.0296601	0.0507343	['908568']
GO:0022891	substrate-specific transmembrane transporter activity	molecular_function	8522	8	32	1	0.0296601	0.0507343	['917764']
GO:0008234	cysteine-type peptidase activity	molecular_function	8522	8	33	1	0.0305744	0.0519565	['956993']
GO:0036459	thiol-dependent ubiquitinyl hydrolase activity	molecular_function	8522	8	34	1	0.031488	0.0528186	['956993']
GO:0032436	positive regulation of proteasomal ubiquitin-dependent protein catabolic process	biological_process	8522	8	34	1	0.031488	0.0528186	['956993']
GO:0005773	vacuole	cellular_component	8522	8	312	2	0.0323256	0.0533178	['917764', '903903']
GO:0051289	protein homotetramerization	biological_process	8522	8	35	1	0.0324008	0.0533178	['908568']
GO:0042144	vacuole fusion, non-autophagic	biological_process	8522	8	35	1	0.0324008	0.0533178	['903903']
GO:0008643	carbohydrate transport	biological_process	8522	8	36	1	0.0333129	0.0541335	['917764']
GO:0001889	liver development	biological_process	8522	8	36	1	0.0333129	0.0541335	['908568']
GO:0030968	endoplasmic reticulum unfolded protein response	biological_process	8522	8	37	1	0.0342242	0.0549278	['891641']
GO:0007050	cell cycle arrest	biological_process	8522	8	37	1	0.0342242	0.0549278	['891641']
GO:0006749	glutathione metabolic process	biological_process	8522	8	38	1	0.0351348	0.0557015	['908568']
GO:0004721	phosphoprotein phosphatase activity	molecular_function	8522	8	38	1	0.0351348	0.0557015	['891641']
GO:0016055	Wnt signaling pathway	biological_process	8522	8	39	1	0.0360446	0.0567976	['891641']
GO:0051260	protein homooligomerization	biological_process	8522	8	40	1	0.0369537	0.0578793	['908568']
GO:0043524	negative regulation of neuron apoptotic process	biological_process	8522	8	42	1	0.0387696	0.0603598	['908568']
GO:0005515	protein binding	molecular_function	8522	8	2329	5	0.0395453	0.0610406	['891641', '908568', '918060', '956993', '903903']
GO:0016791	phosphatase activity	molecular_function	8522	8	43	1	0.0396764	0.0610406	['891641']
GO:0050790	regulation of catalytic activity	biological_process	8522	8	44	1	0.0405825	0.0620673	['908568']
GO:0042742	defense response to bacterium	biological_process	8522	8	45	1	0.0414878	0.0630809	['908568']
GO:0071470	cellular response to osmotic stress	biological_process	8522	8	47	1	0.0432962	0.0654477	['891641']
GO:0042645	mitochondrial nucleoid	cellular_component	8522	8	51	1	0.0469041	0.0704917	['908568']
GO:0051087	chaperone binding	molecular_function	8522	8	54	1	0.0496021	0.0736946	['956993']
GO:0007507	heart development	biological_process	8522	8	54	1	0.0496021	0.0736946	['908568']
GO:0000278	mitotic cell cycle	biological_process	8522	8	58	1	0.0531892	0.0785749	['891641']
GO:0043130	ubiquitin binding	molecular_function	8522	8	60	1	0.0549782	0.0803053	['956993']
GO:0006470	protein dephosphorylation	biological_process	8522	8	60	1	0.0549782	0.0803053	['891641']
GO:0008340	determination of adult lifespan	biological_process	8522	8	419	2	0.0554613	0.0805583	['891641', '908568']
GO:0007476	imaginal disc-derived wing morphogenesis	biological_process	8522	8	61	1	0.0558717	0.0807035	['891641']
GO:0016311	dephosphorylation	biological_process	8522	8	63	1	0.0576563	0.0828212	['891641']
GO:0048812	neuron projection morphogenesis	biological_process	8522	8	64	1	0.0585475	0.0831823	['956993']
GO:0022857	transmembrane transporter activity	molecular_function	8522	8	64	1	0.0585475	0.0831823	['917764']
GO:0004871	signal transducer activity	molecular_function	8522	8	66	1	0.0603277	0.0852457	['891641']
GO:0015992	proton transport	biological_process	8522	8	67	1	0.0612167	0.0860343	['917764']
GO:0008285	negative regulation of cell proliferation	biological_process	8522	8	68	1	0.062105	0.0868134	['908568']
GO:0051286	cell tip	cellular_component	8522	8	69	1	0.0629925	0.0871173	['917764']
GO:0007005	mitochondrion organization	biological_process	8522	8	69	1	0.0629925	0.0871173	['908568']
GO:0008270	zinc ion binding	molecular_function	8522	8	460	2	0.0655712	0.0902038	['918060', '956993']
GO:0008022	protein C-terminus binding	molecular_function	8522	8	75	1	0.0683023	0.0929769	['891641']
GO:0006914	autophagy	biological_process	8522	8	75	1	0.0683023	0.0929769	['956993']
GO:0050821	protein stabilization	biological_process	8522	8	79	1	0.0718275	0.0972664	['956993']
GO:0016236	macroautophagy	biological_process	8522	8	83	1	0.075341	0.101496	['903903']
GO:0030054	cell junction	cellular_component	8522	8	85	1	0.0770934	0.103321	['891641']
GO:0045202	synapse	cellular_component	8522	8	87	1	0.0788428	0.105124	['891641']
GO:0005764	lysosome	cellular_component	8522	8	88	1	0.0797165	0.10521	['956993']
GO:0009651	response to salt stress	biological_process	8522	8	88	1	0.0797165	0.10521	['908568']
GO:0006511	ubiquitin-dependent protein catabolic process	biological_process	8522	8	89	1	0.0805894	0.105824	['956993']
GO:0031505	fungal-type cell wall organization	biological_process	8522	8	90	1	0.0814616	0.106432	['891641']
GO:0043209	myelin sheath	cellular_component	8522	8	94	1	0.0849432	0.109877	['908568']
GO:0016579	protein deubiquitination	biological_process	8522	8	94	1	0.0849432	0.109877	['956993']
GO:0000287	magnesium ion binding	molecular_function	8522	8	99	1	0.0892789	0.114913	['891641']
GO:0043005	neuron projection	cellular_component	8522	8	101	1	0.0910082	0.116562	['891641']
GO:0005829	cytosol	cellular_component	8522	8	1993	4	0.0925915	0.118009	['891641', '908568', '956993', '903903']
GO:0045893	positive regulation of transcription, DNA-templated	biological_process	8522	8	106	1	0.0953187	0.120892	['891641']
GO:0043161	proteasome-mediated ubiquitin-dependent protein catabolic process	biological_process	8522	8	108	1	0.097038	0.122475	['956993']
GO:0005739	mitochondrion	cellular_component	8522	8	1249	3	0.0994271	0.124884	['917764', '891641', '908568']
GO:0016567	protein ubiquitination	biological_process	8522	8	115	1	0.103033	0.128791	['956993']
GO:0005488	binding	molecular_function	8522	8	118	1	0.105591	0.131357	['903903']
GO:0008233	peptidase activity	molecular_function	8522	8	120	1	0.107293	0.132839	['956993']
GO:0032153	cell division site	cellular_component	8522	8	126	1	0.112383	0.138481	['917764']
GO:0008283	cell proliferation	biological_process	8522	8	130	1	0.115761	0.141972	['956993']
GO:0016787	hydrolase activity	molecular_function	8522	8	640	2	0.116576	0.1423	['891641', '956993']
GO:0005215	transporter activity	molecular_function	8522	8	133	1	0.118288	0.143715	['917764']
GO:0006357	regulation of transcription from RNA polymerase II promoter	biological_process	8522	8	141	1	0.124995	0.151157	['908568']
GO:0034599	cellular response to oxidative stress	biological_process	8522	8	143	1	0.126665	0.152467	['908568']
GO:0019899	enzyme binding	molecular_function	8522	8	151	1	0.133316	0.159734	['908568']
GO:0042493	response to drug	biological_process	8522	8	156	1	0.137451	0.163932	['908568']
GO:0005887	integral component of plasma membrane	cellular_component	8522	8	163	1	0.14321	0.170021	['917764']
GO:0036180	filamentous growth of a population of unicellular organisms in response to biotic stimulus	biological_process	8522	8	166	1	0.145668	0.172153	['903903']
GO:0030448	hyphal growth	biological_process	8522	8	169	1	0.148119	0.174258	['903903']
GO:0071216	cellular response to biotic stimulus	biological_process	8522	8	170	1	0.148935	0.174429	['903903']
GO:0071944	cell periphery	cellular_component	8522	8	175	1	0.153004	0.178391	['917764']
GO:0000122	negative regulation of transcription from RNA polymerase II promoter	biological_process	8522	8	177	1	0.154627	0.179478	['891641']
GO:0006508	proteolysis	biological_process	8522	8	182	1	0.158673	0.183355	['956993']
GO:0000329	fungal-type vacuole membrane	cellular_component	8522	8	187	1	0.162701	0.187178	['903903']
GO:0019233	sensory perception of pain	biological_process	8522	8	197	1	0.170707	0.195524	['956993']
GO:0009405	pathogenesis	biological_process	8522	8	200	1	0.173096	0.19739	['891641']
GO:0042802	identical protein binding	molecular_function	8522	8	224	1	0.19199	0.21798	['908568']
GO:0042803	protein homodimerization activity	molecular_function	8522	8	230	1	0.196654	0.222305	['908568']
GO:0005759	mitochondrial matrix	cellular_component	8522	8	246	1	0.208977	0.235212	['908568']
GO:0016020	membrane	cellular_component	8522	8	1738	3	0.211752	0.237309	['917764', '891641', '903903']
GO:0030447	filamentous growth	biological_process	8522	8	275	1	0.230891	0.257068	['903903']
GO:0005654	nucleoplasm	cellular_component	8522	8	977	2	0.231361	0.257068	['891641', '956993']
GO:0035690	cellular response to drug	biological_process	8522	8	277	1	0.232382	0.257104	['917764']
GO:0005774	vacuolar membrane	cellular_component	8522	8	284	1	0.237583	0.261743	['903903']
GO:0005886	plasma membrane	cellular_component	8522	8	1020	2	0.247041	0.271015	['917764', '891641']
GO:0005743	mitochondrial inner membrane	cellular_component	8522	8	300	1	0.249354	0.272403	['908568']
GO:0040035	hermaphrodite genitalia development	biological_process	8522	8	360	1	0.292091	0.317756	['956993']
GO:0055085	transmembrane transport	biological_process	8522	8	386	1	0.309939	0.335767	['917764']
GO:0005737	cytoplasm	cellular_component	8522	8	2159	3	0.329775	0.355773	['891641', '908568', '956993']
GO:0003824	catalytic activity	molecular_function	8522	8	468	1	0.363677	0.389795	['891641']
GO:0016491	oxidoreductase activity	molecular_function	8522	8	469	1	0.364309	0.389795	['908568']
GO:0003677	DNA binding	molecular_function	8522	8	484	1	0.373724	0.39823	['908568']
GO:0008150	biological_process	biological_process	8522	8	1390	2	0.384201	0.407723	['917764', '918060']
GO:0040011	locomotion	biological_process	8522	8	513	1	0.391581	0.41283	['956993']
GO:0006355	regulation of transcription, DNA-templated	biological_process	8522	8	514	1	0.392189	0.41283	['956993']
GO:0005794	Golgi apparatus	cellular_component	8522	8	527	1	0.400041	0.419398	['903903']
GO:0005730	nucleolus	cellular_component	8522	8	530	1	0.401841	0.419593	['891641']
GO:0055114	oxidation-reduction process	biological_process	8522	8	539	1	0.407211	0.423499	['908568']
GO:0005575	cellular_component	cellular_component	8522	8	1484	2	0.418601	0.43361	['891641', '918060']
GO:0005634	nucleus	cellular_component	8522	8	2483	3	0.426249	0.43978	['891641', '956993', '903903']
GO:0003674	molecular_function	molecular_function	8522	8	1604	2	0.461664	0.474437	['917764', '903903']
GO:0005783	endoplasmic reticulum	cellular_component	8522	8	678	1	0.484955	0.496411	['917764']
GO:0006810	transport	biological_process	8522	8	729	1	0.511155	0.521177	['917764']
GO:0070062	extracellular exosome	cellular_component	8522	8	757	1	0.525036	0.53324	['908568']
GO:0002119	nematode larval development	biological_process	8522	8	940	1	0.607571	0.614663	['908568']
GO:0000003	reproduction	biological_process	8522	8	978	1	0.623039	0.627869	['956993']
GO:0016021	integral component of membrane	cellular_component	8522	8	1044	1	0.64864	0.651145	['917764']
None	no definition found gene ontology file	none	8522	8	3073	1	0.972113	0.972113	['904819']

## Sheet: LA2
GO term	Description	Namespace	Genome Length	List Length	Members in Genome	Members in List	pVal	Adjusted pVal	Gene IDs
GO:0009405	pathogenesis	biological_process	8522	54	200	12	2.90223e-09	2.9524e-06	['911103', '882488', '902840', '931382', '920214', '489104', '570925', '904136', '959314', '1000421', '920189', '910965']
GO:1900445	positive regulation of filamentous growth of a population of unicellular organisms in response to biotic stimulus	biological_process	8522	54	23	6	4.52129e-09	2.9524e-06	['911103', '882488', '902840', '931382', '1000421', '910965']
GO:0019344	cysteine biosynthetic process	biological_process	8522	54	13	5	1.04688e-08	4.55744e-06	['895519', '876327', '30539', '948198', '960643']
GO:1900740	positive regulation of protein insertion into mitochondrial membrane involved in apoptotic signaling pathway	biological_process	8522	54	6	4	2.13986e-08	6.98665e-06	['911103', '920214', '489104', '1000421']
GO:0000103	sulfate assimilation	biological_process	8522	54	17	5	4.9377e-08	1.28973e-05	['876327', '30539', '948198', '917659', '960643']
GO:0070814	hydrogen sulfide biosynthetic process	biological_process	8522	54	8	4	9.89248e-08	2.15326e-05	['876327', '30539', '948198', '960643']
GO:0006621	protein retention in ER lumen	biological_process	8522	54	9	4	1.77229e-07	3.30658e-05	['570925', '897140', '877277', '947596']
GO:0051568	histone H3-K4 methylation	biological_process	8522	54	12	4	6.86499e-07	0.000112071	['915076', '954511', '904136', '959314']
GO:0030447	filamentous growth	biological_process	8522	54	275	11	9.01783e-07	0.000130859	['911103', '882488', '902840', '931382', '489104', '904136', '957195', '959314', '1000421', '920189', '910965']
GO:0009086	methionine biosynthetic process	biological_process	8522	54	30	5	1.0683e-06	0.00013952	['876327', '30539', '948198', '917659', '960643']
GO:0008652	cellular amino acid biosynthetic process	biological_process	8522	54	94	7	1.84049e-06	0.000218516	['895519', '876327', '909553', '30539', '948198', '917659', '960643']
GO:0030168	platelet activation	biological_process	8522	54	16	4	2.47706e-06	0.000269587	['911103', '902840', '1000421', '910965']
GO:0044182	filamentous growth of a population of unicellular organisms	biological_process	8522	54	107	7	4.40206e-06	0.000413258	['911103', '882488', '902840', '489104', '904136', '957195', '1000421']
GO:0050815	phosphoserine binding	molecular_function	8522	54	6	3	4.74646e-06	0.000413258	['911103', '957195', '1000421']
GO:0048188	Set1C/COMPASS complex	cellular_component	8522	54	6	3	4.74646e-06	0.000413258	['915076', '954511', '959314']
GO:0010628	positive regulation of gene expression	biological_process	8522	54	74	6	6.4814e-06	0.000529044	['882488', '902840', '489104', '904136', '959314', '897140']
GO:0036180	filamentous growth of a population of unicellular organisms in response to biotic stimulus	biological_process	8522	54	166	8	8.4991e-06	0.000652931	['911103', '882488', '902840', '931382', '489104', '1000421', '920189', '910965']
GO:0007165	signal transduction	biological_process	8522	54	224	9	9.6899e-06	0.000696064	['911103', '882488', '902840', '489104', '928460', '1000421', '960324', '910965', '877277']
GO:0071216	cellular response to biotic stimulus	biological_process	8522	54	170	8	1.01265e-05	0.000696064	['911103', '882488', '902840', '931382', '489104', '1000421', '920189', '910965']
GO:0032153	cell division site	cellular_component	8522	54	126	7	1.29979e-05	0.000716727	['911103', '882488', '902840', '920214', '489104', '268426', '1000421']
GO:0042800	histone methyltransferase activity (H3-K4 specific)	molecular_function	8522	54	8	3	1.31711e-05	0.000716727	['915076', '954511', '959314']
GO:0010515	negative regulation of induction of conjugation with cellular fusion	biological_process	8522	54	8	3	1.31711e-05	0.000716727	['911103', '1000421', '910965']
GO:0051683	establishment of Golgi localization	biological_process	8522	54	8	3	1.31711e-05	0.000716727	['911103', '902840', '1000421']
GO:0035097	histone methyltransferase complex	cellular_component	8522	54	8	3	1.31711e-05	0.000716727	['915076', '904136', '959314']
GO:0007265	Ras protein signal transduction	biological_process	8522	54	24	4	1.39286e-05	0.00072763	['911103', '882488', '1000421', '910965']
GO:0007126	meiotic nuclear division	biological_process	8522	54	89	6	1.8907e-05	0.000949715	['911103', '920214', '489104', '957195', '959314', '1000421']
GO:0007088	regulation of mitotic nuclear division	biological_process	8522	54	30	4	3.49245e-05	0.00131982	['911103', '882488', '902840', '1000421']
GO:0042826	histone deacetylase binding	molecular_function	8522	54	30	4	3.49245e-05	0.00131982	['911103', '902840', '904136', '1000421']
GO:0001708	cell fate specification	biological_process	8522	54	11	3	3.82879e-05	0.00131982	['911103', '882488', '1000421']
GO:0007476	imaginal disc-derived wing morphogenesis	biological_process	8522	54	61	5	3.84343e-05	0.00131982	['876327', '915076', '875954', '882488', '910965']
GO:0009337	sulfite reductase complex (NADPH)	cellular_component	8522	54	2	2	3.94128e-05	0.00131982	['30539', '948198']
GO:1902309	negative regulation of peptidyl-serine dephosphorylation	biological_process	8522	54	2	2	3.94128e-05	0.00131982	['911103', '1000421']
GO:1990188	euchromatin binding	molecular_function	8522	54	2	2	3.94128e-05	0.00131982	['915076', '959314']
GO:0004783	sulfite reductase (NADPH) activity	molecular_function	8522	54	2	2	3.94128e-05	0.00131982	['30539', '948198']
GO:0005955	calcineurin complex	cellular_component	8522	54	2	2	3.94128e-05	0.00131982	['920214', '489104']
GO:0002553	histamine secretion by mast cell	biological_process	8522	54	2	2	3.94128e-05	0.00131982	['911103', '1000421']
GO:0032525	somite rostral/caudal axis specification	biological_process	8522	54	2	2	3.94128e-05	0.00131982	['904136', '897140']
GO:0033173	calcineurin-NFAT signaling cascade	biological_process	8522	54	2	2	3.94128e-05	0.00131982	['920214', '489104']
GO:0003064	regulation of heart rate by hormone	biological_process	8522	54	2	2	3.94128e-05	0.00131982	['911103', '1000421']
GO:0019899	enzyme binding	molecular_function	8522	54	151	7	4.20514e-05	0.00137298	['895519', '911103', '902840', '920214', '489104', '1000421', '910965']
GO:0007186	G-protein coupled receptor signaling pathway	biological_process	8522	54	32	4	4.53986e-05	0.00144611	['909553', '902840', '928460', '910965']
GO:0045944	positive regulation of transcription from RNA polymerase II promoter	biological_process	8522	54	214	8	5.34106e-05	0.00166081	['915076', '882488', '902840', '920214', '489104', '904136', '959314', '906896']
GO:0034605	cellular response to heat	biological_process	8522	54	66	5	5.63693e-05	0.00171205	['911103', '952955', '882488', '1000421', '910965']
GO:0007411	axon guidance	biological_process	8522	54	68	5	6.51225e-05	0.00182763	['911103', '882488', '902840', '1000421', '910965']
GO:0007613	memory	biological_process	8522	54	13	3	6.57722e-05	0.00182763	['902840', '489104', '910965']
GO:0008013	beta-catenin binding	molecular_function	8522	54	13	3	6.57722e-05	0.00182763	['915076', '904136', '959314']
GO:0008103	oocyte microtubule cytoskeleton polarization	biological_process	8522	54	13	3	6.57722e-05	0.00182763	['911103', '1000421', '910965']
GO:0070374	positive regulation of ERK1 and ERK2 cascade	biological_process	8522	54	36	4	7.29832e-05	0.00198575	['911103', '882488', '1000421', '910965']
GO:0001843	neural tube closure	biological_process	8522	54	14	3	8.33349e-05	0.00217671	['904136', '897140', '910965']
GO:0006534	cysteine metabolic process	biological_process	8522	54	14	3	8.33349e-05	0.00217671	['895519', '876327', '960643']
GO:0030448	hyphal growth	biological_process	8522	54	169	7	8.60594e-05	0.0022038	['877031', '882488', '902840', '931382', '920214', '489104', '910965']
GO:0030428	cell septum	cellular_component	8522	54	38	4	9.06027e-05	0.00227552	['902840', '920214', '489104', '960324']
GO:0009847	spore germination	biological_process	8522	54	39	4	0.000100485	0.00245077	['911103', '882488', '1000421', '910965']
GO:0001410	chlamydospore formation	biological_process	8522	54	15	3	0.000103702	0.00245077	['911103', '931382', '1000421']
GO:0046827	positive regulation of protein export from nucleus	biological_process	8522	54	15	3	0.000103702	0.00245077	['911103', '1000421', '910965']
GO:0042308	negative regulation of protein import into nucleus	biological_process	8522	54	3	2	0.000117757	0.00245077	['911103', '1000421']
GO:0086013	membrane repolarization during cardiac muscle cell action potential	biological_process	8522	54	3	2	0.000117757	0.00245077	['911103', '1000421']
GO:1903341	regulation of meiotic DNA double-strand break formation	biological_process	8522	54	3	2	0.000117757	0.00245077	['954511', '959314']
GO:0042994	cytoplasmic sequestering of transcription factor	biological_process	8522	54	3	2	0.000117757	0.00245077	['911103', '1000421']
GO:0048042	regulation of post-mating oviposition	biological_process	8522	54	3	2	0.000117757	0.00245077	['897140', '877277']
GO:0044648	histone H3-K4 dimethylation	biological_process	8522	54	3	2	0.000117757	0.00245077	['915076', '959314']
GO:0030590	first cell cycle pseudocleavage	biological_process	8522	54	3	2	0.000117757	0.00245077	['911103', '1000421']
GO:0030437	ascospore formation	biological_process	8522	54	77	5	0.000118223	0.00245077	['911103', '882488', '931382', '959314', '1000421']
GO:0005938	cell cortex	cellular_component	8522	54	78	5	0.000125716	0.0025654	['911103', '952955', '882488', '902840', '1000421']
GO:0048675	axon extension	biological_process	8522	54	17	3	0.000153598	0.00308614	['882488', '902840', '489104']
GO:0019901	protein kinase binding	molecular_function	8522	54	131	6	0.000165934	0.00328348	['911103', '882488', '902840', '957195', '1000421', '910965']
GO:0021762	substantia nigra development	biological_process	8522	54	19	3	0.000216922	0.00397833	['911103', '902840', '1000421']
GO:0090168	Golgi reassembly	biological_process	8522	54	4	2	0.000234557	0.00397833	['911103', '1000421']
GO:0060306	regulation of membrane repolarization	biological_process	8522	54	4	2	0.000234557	0.00397833	['911103', '1000421']
GO:0070842	aggresome assembly	biological_process	8522	54	4	2	0.000234557	0.00397833	['911103', '1000421']
GO:0060290	transdifferentiation	biological_process	8522	54	4	2	0.000234557	0.00397833	['915076', '959314']
GO:0044666	MLL3/4 complex	cellular_component	8522	54	4	2	0.000234557	0.00397833	['915076', '904136']
GO:0045172	germline ring canal	cellular_component	8522	54	4	2	0.000234557	0.00397833	['911103', '1000421']
GO:0004723	calcium-dependent protein serine/threonine phosphatase activity	molecular_function	8522	54	4	2	0.000234557	0.00397833	['920214', '489104']
GO:2000222	positive regulation of pseudohyphal growth	biological_process	8522	54	4	2	0.000234557	0.00397833	['882488', '902840']
GO:0010070	zygote asymmetric cell division	biological_process	8522	54	4	2	0.000234557	0.00397833	['911103', '1000421']
GO:0086091	regulation of heart rate by cardiac conduction	biological_process	8522	54	4	2	0.000234557	0.00397833	['911103', '1000421']
GO:0010629	negative regulation of gene expression	biological_process	8522	54	49	4	0.000246992	0.00409634	['882488', '902840', '931382', '489104']
GO:0021766	hippocampus development	biological_process	8522	54	20	3	0.000254061	0.00409634	['911103', '904136', '1000421']
GO:0007093	mitotic cell cycle checkpoint	biological_process	8522	54	20	3	0.000254061	0.00409634	['911103', '882488', '1000421']
GO:0036168	filamentous growth of a population of unicellular organisms in response to heat	biological_process	8522	54	20	3	0.000254061	0.00409634	['911103', '882488', '1000421']
GO:0001764	neuron migration	biological_process	8522	54	22	3	0.000340141	0.0053521	['911103', '902840', '1000421']
GO:0006935	chemotaxis	biological_process	8522	54	22	3	0.000340141	0.0053521	['882488', '902840', '489104']
GO:0007507	heart development	biological_process	8522	54	54	4	0.000360133	0.00552797	['882488', '920214', '489104', '904136']
GO:0031625	ubiquitin protein ligase binding	molecular_function	8522	54	98	5	0.000367479	0.00552797	['911103', '875954', '952955', '1000421', '910965']
GO:0019379	sulfate assimilation, phosphoadenylyl sulfate reduction by phosphoadenylyl-sulfate reductase (thioredoxin)	biological_process	8522	54	5	2	0.000389339	0.00552797	['876327', '960643']
GO:1901016	regulation of potassium ion transmembrane transporter activity	biological_process	8522	54	5	2	0.000389339	0.00552797	['911103', '1000421']
GO:0007280	pole cell migration	biological_process	8522	54	5	2	0.000389339	0.00552797	['911103', '1000421']
GO:0061357	positive regulation of Wnt protein secretion	biological_process	8522	54	5	2	0.000389339	0.00552797	['897140', '877277']
GO:0048205	COPI coating of Golgi vesicle	biological_process	8522	54	5	2	0.000389339	0.00552797	['897140', '877277']
GO:0007426	tracheal outgrowth, open tracheal system	biological_process	8522	54	5	2	0.000389339	0.00552797	['882488', '902840']
GO:0007596	blood coagulation	biological_process	8522	54	23	3	0.000389413	0.00552797	['876327', '902840', '910965']
GO:0016192	vesicle-mediated transport	biological_process	8522	54	156	6	0.000427276	0.00600024	['902840', '920214', '489104', '897140', '877277', '947596']
GO:0038095	Fc-epsilon receptor signaling pathway	biological_process	8522	54	57	4	0.000443547	0.00616247	['882488', '902840', '920214', '489104']
GO:0030134	ER to Golgi transport vesicle	cellular_component	8522	54	25	3	0.00050122	0.00689045	['897140', '877277', '947596']
GO:0048315	conidium formation	biological_process	8522	54	107	5	0.000551013	0.00730399	['882488', '931382', '920214', '489104', '910965']
GO:0000132	establishment of mitotic spindle orientation	biological_process	8522	54	26	3	0.000564064	0.00730399	['911103', '902840', '1000421']
GO:0010941	regulation of cell death	biological_process	8522	54	6	2	0.000581635	0.00730399	['911103', '1000421']
GO:0035099	hemocyte migration	biological_process	8522	54	6	2	0.000581635	0.00730399	['882488', '902840']
GO:0031106	septin ring organization	biological_process	8522	54	6	2	0.000581635	0.00730399	['902840', '931382']
GO:0043709	cell adhesion involved in single-species biofilm formation	biological_process	8522	54	6	2	0.000581635	0.00730399	['882488', '910965']
GO:0007189	adenylate cyclase-activating G-protein coupled receptor signaling pathway	biological_process	8522	54	6	2	0.000581635	0.00730399	['882488', '928460']
GO:0044878	mitotic cytokinesis checkpoint	biological_process	8522	54	6	2	0.000581635	0.00730399	['911103', '1000421']
GO:0035329	hippo signaling	biological_process	8522	54	6	2	0.000581635	0.00730399	['911103', '1000421']
GO:0018991	oviposition	biological_process	8522	54	109	5	0.000599773	0.00746004	['911103', '952955', '882488', '1000421', '910965']
GO:0000086	G2/M transition of mitotic cell cycle	biological_process	8522	54	62	4	0.000611905	0.00753913	['911103', '957195', '1000421', '910965']
GO:0035188	hatching	biological_process	8522	54	28	3	0.000704384	0.00843969	['911103', '952955', '1000421']
GO:0046579	positive regulation of Ras protein signal transduction	biological_process	8522	54	28	3	0.000704384	0.00843969	['911103', '882488', '1000421']
GO:0097711	ciliary basal body docking	biological_process	8522	54	28	3	0.000704384	0.00843969	['911103', '1000421', '910965']
GO:0007163	establishment or maintenance of cell polarity	biological_process	8522	54	66	4	0.000775912	0.00854147	['882488', '902840', '931382', '268426']
GO:0007190	activation of adenylate cyclase activity	biological_process	8522	54	7	2	0.000810981	0.00854147	['882488', '910965']
GO:0070262	peptidyl-serine dephosphorylation	biological_process	8522	54	7	2	0.000810981	0.00854147	['489104', '920189']
GO:0040040	thermosensory behavior	biological_process	8522	54	7	2	0.000810981	0.00854147	['489104', '910965']
GO:0071377	cellular response to glucagon stimulus	biological_process	8522	54	7	2	0.000810981	0.00854147	['909553', '910965']
GO:0009949	polarity specification of anterior/posterior axis	biological_process	8522	54	7	2	0.000810981	0.00854147	['911103', '1000421']
GO:0070863	positive regulation of protein exit from endoplasmic reticulum	biological_process	8522	54	7	2	0.000810981	0.00854147	['897140', '877277']
GO:0051220	cytoplasmic sequestering of protein	biological_process	8522	54	7	2	0.000810981	0.00854147	['911103', '1000421']
GO:0044773	mitotic DNA damage checkpoint	biological_process	8522	54	7	2	0.000810981	0.00854147	['911103', '1000421']
GO:0035088	establishment or maintenance of apical/basal cell polarity	biological_process	8522	54	7	2	0.000810981	0.00854147	['882488', '902840']
GO:0031031	positive regulation of septation initiation signaling	biological_process	8522	54	7	2	0.000810981	0.00854147	['911103', '1000421']
GO:0000754	adaptation of signaling pathway by response to pheromone involved in conjugation with cellular fusion	biological_process	8522	54	7	2	0.000810981	0.00854147	['920214', '489104']
GO:0048096	chromatin-mediated maintenance of transcription	biological_process	8522	54	7	2	0.000810981	0.00854147	['915076', '959314']
GO:0045740	positive regulation of DNA replication	biological_process	8522	54	7	2	0.000810981	0.00854147	['882488', '902840']
GO:0045927	positive regulation of growth	biological_process	8522	54	7	2	0.000810981	0.00854147	['911103', '1000421']
GO:0045610	regulation of hemocyte differentiation	biological_process	8522	54	8	2	0.00107692	0.0107363	['882488', '902840']
GO:0010613	positive regulation of cardiac muscle hypertrophy	biological_process	8522	54	8	2	0.00107692	0.0107363	['489104', '910965']
GO:1900442	positive regulation of filamentous growth of a population of unicellular organisms in response to neutral pH	biological_process	8522	54	8	2	0.00107692	0.0107363	['911103', '1000421']
GO:0023026	MHC class II protein complex binding	molecular_function	8522	54	8	2	0.00107692	0.0107363	['911103', '1000421']
GO:0004864	protein phosphatase inhibitor activity	molecular_function	8522	54	8	2	0.00107692	0.0107363	['911103', '1000421']
GO:0035308	negative regulation of protein dephosphorylation	biological_process	8522	54	8	2	0.00107692	0.0107363	['911103', '1000421']
GO:0045167	asymmetric protein localization involved in cell fate determination	biological_process	8522	54	8	2	0.00107692	0.0107363	['911103', '1000421']
GO:0040008	regulation of growth	biological_process	8522	54	33	3	0.00114716	0.0110977	['911103', '882488', '1000421']
GO:0040024	dauer larval development	biological_process	8522	54	33	3	0.00114716	0.0110977	['911103', '489104', '1000421']
GO:0035220	wing disc development	biological_process	8522	54	33	3	0.00114716	0.0110977	['489104', '897140', '877277']
GO:0071333	cellular response to glucose stimulus	biological_process	8522	54	33	3	0.00114716	0.0110977	['882488', '489104', '910965']
GO:0000165	MAPK cascade	biological_process	8522	54	76	4	0.00131816	0.0122514	['911103', '882488', '1000421', '920189']
GO:0030424	axon	cellular_component	8522	54	131	5	0.00137535	0.0122514	['911103', '902840', '489104', '957195', '1000421']
GO:0034260	negative regulation of GTPase activity	biological_process	8522	54	9	2	0.00137899	0.0122514	['882488', '897140']
GO:0007444	imaginal disc development	biological_process	8522	54	9	2	0.00137899	0.0122514	['911103', '1000421']
GO:0044114	development of symbiont in host	biological_process	8522	54	9	2	0.00137899	0.0122514	['931382', '910965']
GO:1900231	regulation of single-species biofilm formation on inanimate substrate	biological_process	8522	54	9	2	0.00137899	0.0122514	['882488', '910965']
GO:0006109	regulation of carbohydrate metabolic process	biological_process	8522	54	9	2	0.00137899	0.0122514	['911103', '1000421']
GO:0050804	modulation of synaptic transmission	biological_process	8522	54	9	2	0.00137899	0.0122514	['489104', '910965']
GO:0046826	negative regulation of protein export from nucleus	biological_process	8522	54	9	2	0.00137899	0.0122514	['911103', '1000421']
GO:0090303	positive regulation of wound healing	biological_process	8522	54	9	2	0.00137899	0.0122514	['882488', '902840']
GO:0034221	fungal-type cell wall chitin biosynthetic process	biological_process	8522	54	9	2	0.00137899	0.0122514	['911103', '1000421']
GO:2000769	regulation of establishment or maintenance of cell polarity regulating cell shape	biological_process	8522	54	9	2	0.00137899	0.0122514	['882488', '902840']
GO:0006184	obsolete GTP catabolic process	biological_process	8522	54	36	3	0.00148124	0.0129832	['882488', '902840', '928460']
GO:0042470	melanosome	cellular_component	8522	54	36	3	0.00148124	0.0129832	['911103', '902840', '1000421']
GO:0005794	Golgi apparatus	cellular_component	8522	54	527	10	0.00152035	0.0130792	['911103', '801645', '952955', '882488', '570925', '897140', '1000421', '910965', '877277', '947596']
GO:0040027	negative regulation of vulval development	biological_process	8522	54	79	4	0.00152224	0.0130792	['915076', '882488', '902840', '904136']
GO:0035556	intracellular signal transduction	biological_process	8522	54	79	4	0.00152224	0.0130792	['911103', '902840', '1000421', '910965']
GO:0035690	cellular response to drug	biological_process	8522	54	277	7	0.00170034	0.0142807	['917659', '931382', '920214', '489104', '960643', '904136', '910965']
GO:0080182	histone H3-K4 trimethylation	biological_process	8522	54	10	2	0.00171674	0.0142807	['915076', '959314']
GO:0018024	histone-lysine N-methyltransferase activity	molecular_function	8522	54	10	2	0.00171674	0.0142807	['915076', '959314']
GO:0031578	mitotic spindle orientation checkpoint	biological_process	8522	54	10	2	0.00171674	0.0142807	['911103', '1000421']
GO:0038128	ERBB2 signaling pathway	biological_process	8522	54	10	2	0.00171674	0.0142807	['882488', '910965']
GO:0004721	phosphoprotein phosphatase activity	molecular_function	8522	54	38	3	0.00173453	0.0143373	['920214', '489104', '920189']
GO:0008284	positive regulation of cell proliferation	biological_process	8522	54	82	4	0.00174739	0.0143528	['915076', '882488', '902840', '910965']
GO:0005789	endoplasmic reticulum membrane	cellular_component	8522	54	364	8	0.00190659	0.0155625	['882488', '902840', '918398', '570925', '897140', '920189', '877277', '947596']
GO:0016569	covalent chromatin modification	biological_process	8522	54	86	4	0.00208231	0.0165406	['915076', '904136', '959314', '906896']
GO:0007223	Wnt signaling pathway, calcium modulating pathway	biological_process	8522	54	11	2	0.00208973	0.0165406	['920214', '489104']
GO:0006605	protein targeting	biological_process	8522	54	11	2	0.00208973	0.0165406	['911103', '1000421']
GO:0060070	canonical Wnt signaling pathway	biological_process	8522	54	11	2	0.00208973	0.0165406	['902840', '904136']
GO:0006873	cellular ion homeostasis	biological_process	8522	54	11	2	0.00208973	0.0165406	['920214', '489104']
GO:0030659	cytoplasmic vesicle membrane	cellular_component	8522	54	41	3	0.00216264	0.0170145	['911103', '897140', '1000421']
GO:0010494	cytoplasmic stress granule	cellular_component	8522	54	89	4	0.00236093	0.0184479	['911103', '30539', '877181', '1000421']
GO:0005634	nucleus	cellular_component	8522	54	2483	26	0.00237308	0.0184479	['876327', '911103', '909553', '917659', '915076', '875954', '877031', '954511', '952955', '882488', '902840', '931382', '920214', '489104', '172592', '960643', '904136', '268426', '877181', '957195', '959314', '1000421', '920189', '960324', '910965', '906896']
GO:0031227	intrinsic component of endoplasmic reticulum membrane	cellular_component	8522	54	12	2	0.00249752	0.0188541	['918398', '570925']
GO:0051533	positive regulation of NFAT protein import into nucleus	biological_process	8522	54	12	2	0.00249752	0.0188541	['920214', '489104']
GO:0036164	cell-abiotic substrate adhesion	biological_process	8522	54	12	2	0.00249752	0.0188541	['882488', '910965']
GO:0043410	positive regulation of MAPK cascade	biological_process	8522	54	12	2	0.00249752	0.0188541	['882488', '902840']
GO:0005871	kinesin complex	cellular_component	8522	54	12	2	0.00249752	0.0188541	['911103', '1000421']
GO:0042802	identical protein binding	molecular_function	8522	54	224	6	0.00277751	0.0208473	['911103', '909553', '952955', '902840', '904136', '1000421']
GO:0071688	striated muscle myosin thick filament assembly	biological_process	8522	54	45	3	0.00282787	0.0209841	['895519', '952955', '910965']
GO:0035264	multicellular organism growth	biological_process	8522	54	45	3	0.00282787	0.0209841	['902840', '904136', '897140']
GO:0043053	dauer entry	biological_process	8522	54	13	2	0.00293965	0.0213288	['911103', '1000421']
GO:0046330	positive regulation of JNK cascade	biological_process	8522	54	13	2	0.00293965	0.0213288	['882488', '902840']
GO:0051219	phosphoprotein binding	molecular_function	8522	54	13	2	0.00293965	0.0213288	['911103', '1000421']
GO:0030003	cellular cation homeostasis	biological_process	8522	54	13	2	0.00293965	0.0213288	['920214', '489104']
GO:0042981	regulation of apoptotic process	biological_process	8522	54	46	3	0.0030117	0.0216114	['882488', '489104', '910965']
GO:0006348	chromatin silencing at telomere	biological_process	8522	54	46	3	0.0030117	0.0216114	['915076', '954511', '959314']
GO:0006888	ER to Golgi vesicle-mediated transport	biological_process	8522	54	98	4	0.00334943	0.0239036	['570925', '897140', '877277', '947596']
GO:0007166	cell surface receptor signaling pathway	biological_process	8522	54	14	2	0.00341571	0.0239834	['909553', '882488']
GO:0001402	signal transduction involved in filamentous growth	biological_process	8522	54	14	2	0.00341571	0.0239834	['911103', '1000421']
GO:0007294	germarium-derived oocyte fate determination	biological_process	8522	54	14	2	0.00341571	0.0239834	['911103', '1000421']
GO:0005886	plasma membrane	cellular_component	8522	54	1020	14	0.00364728	0.0254724	['911103', '953486', '877031', '952955', '882488', '902840', '931382', '920214', '489104', '897140', '1000421', '920189', '960324', '910965']
GO:0048471	perinuclear region of cytoplasm	cellular_component	8522	54	238	6	0.00374987	0.0260496	['911103', '952955', '882488', '902840', '1000421', '910965']
GO:0006267	pre-replicative complex assembly involved in nuclear cell cycle DNA replication	biological_process	8522	54	15	2	0.00392524	0.0265615	['911103', '1000421']
GO:0048190	wing disc dorsal/ventral pattern formation	biological_process	8522	54	15	2	0.00392524	0.0265615	['911103', '1000421']
GO:0000747	conjugation with cellular fusion	biological_process	8522	54	15	2	0.00392524	0.0265615	['902840', '957195']
GO:0007612	learning	biological_process	8522	54	15	2	0.00392524	0.0265615	['489104', '910965']
GO:0005719	nuclear euchromatin	cellular_component	8522	54	15	2	0.00392524	0.0265615	['915076', '959314']
GO:0019933	cAMP-mediated signaling	biological_process	8522	54	16	2	0.00446784	0.029175	['882488', '910965']
GO:0001102	RNA polymerase II activating transcription factor binding	molecular_function	8522	54	16	2	0.00446784	0.029175	['911103', '1000421']
GO:0007097	nuclear migration	biological_process	8522	54	16	2	0.00446784	0.029175	['882488', '902840']
GO:0015459	potassium channel regulator activity	molecular_function	8522	54	16	2	0.00446784	0.029175	['911103', '1000421']
GO:1900376	regulation of secondary metabolite biosynthetic process	biological_process	8522	54	16	2	0.00446784	0.029175	['915076', '954511']
GO:0072562	blood microparticle	cellular_component	8522	54	16	2	0.00446784	0.029175	['911103', '1000421']
GO:0016050	vesicle organization	biological_process	8522	54	16	2	0.00446784	0.029175	['570925', '897140']
GO:0005700	polytene chromosome	cellular_component	8522	54	53	3	0.004505	0.0292713	['915076', '904136', '959314']
GO:0008340	determination of adult lifespan	biological_process	8522	54	419	8	0.00454179	0.0293643	['876327', '911103', '915076', '882488', '489104', '904136', '959314', '1000421']
GO:0001701	in utero embryonic development	biological_process	8522	54	54	3	0.00474881	0.0302026	['875954', '904136', '897140']
GO:0007155	cell adhesion	biological_process	8522	54	55	3	0.00500048	0.0302026	['902840', '920189', '910965']
GO:0006972	hyperosmotic response	biological_process	8522	54	17	2	0.00504307	0.0302026	['902840', '489104']
GO:0051592	response to calcium ion	biological_process	8522	54	18	2	0.00565052	0.0302026	['920214', '489104']
GO:0048193	Golgi vesicle transport	biological_process	8522	54	18	2	0.00565052	0.0302026	['897140', '877277']
GO:0002121	inter-male aggressive behavior	biological_process	8522	54	18	2	0.00565052	0.0302026	['875954', '877277']
GO:0033116	endoplasmic reticulum-Golgi intermediate compartment membrane	cellular_component	8522	54	18	2	0.00565052	0.0302026	['897140', '877277']
GO:0000750	pheromone-dependent signal transduction involved in conjugation with cellular fusion	biological_process	8522	54	18	2	0.00565052	0.0302026	['902840', '920189']
GO:0005977	glycogen metabolic process	biological_process	8522	54	18	2	0.00565052	0.0302026	['911103', '1000421']
GO:0072659	protein localization to plasma membrane	biological_process	8522	54	18	2	0.00565052	0.0302026	['882488', '902840']
GO:0050796	regulation of insulin secretion	biological_process	8522	54	18	2	0.00565052	0.0302026	['489104', '910965']
GO:0005925	focal adhesion	cellular_component	8522	54	114	4	0.00574345	0.0302026	['911103', '882488', '902840', '1000421']
GO:0007030	Golgi organization	biological_process	8522	54	59	3	0.00608707	0.0302026	['902840', '897140', '877277']
GO:0009314	response to radiation	biological_process	8522	54	19	2	0.00628977	0.0302026	['911103', '1000421']
GO:0036166	phenotypic switching	biological_process	8522	54	19	2	0.00628977	0.0302026	['882488', '959314']
GO:0017112	Rab guanyl-nucleotide exchange factor activity	molecular_function	8522	54	19	2	0.00628977	0.0302026	['911103', '1000421']
GO:0021987	cerebral cortex development	biological_process	8522	54	19	2	0.00628977	0.0302026	['911103', '1000421']
GO:0045746	negative regulation of Notch signaling pathway	biological_process	8522	54	19	2	0.00628977	0.0302026	['904136', '957195']
GO:2000377	regulation of reactive oxygen species metabolic process	biological_process	8522	54	19	2	0.00628977	0.0302026	['953486', '882488']
GO:0052917	dol-P-Man:Man(7)GlcNAc(2)-PP-Dol alpha-1,6-mannosyltransferase activity	molecular_function	8522	54	1	1	0.00633654	0.0302026	['918398']
GO:0051531	NFAT protein import into nucleus	biological_process	8522	54	1	1	0.00633654	0.0302026	['920214']
GO:0031344	regulation of cell projection organization	biological_process	8522	54	1	1	0.00633654	0.0302026	['882488']
GO:0034368	protein-lipid complex remodeling	biological_process	8522	54	1	1	0.00633654	0.0302026	['570925']
GO:1900188	negative regulation of cell adhesion involved in single-species biofilm formation	biological_process	8522	54	1	1	0.00633654	0.0302026	['910965']
GO:0045646	regulation of erythrocyte differentiation	biological_process	8522	54	1	1	0.00633654	0.0302026	['959314']
GO:1900029	positive regulation of ruffle assembly	biological_process	8522	54	1	1	0.00633654	0.0302026	['882488']
GO:0008188	neuropeptide receptor activity	molecular_function	8522	54	1	1	0.00633654	0.0302026	['909553']
GO:0044413	avoidance of host defenses	biological_process	8522	54	1	1	0.00633654	0.0302026	['882488']
GO:0008036	diuretic hormone receptor activity	molecular_function	8522	54	1	1	0.00633654	0.0302026	['909553']
GO:0050017	L-3-cyanoalanine synthase activity	molecular_function	8522	54	1	1	0.00633654	0.0302026	['895519']
GO:0048570	notochord morphogenesis	biological_process	8522	54	1	1	0.00633654	0.0302026	['904136']
GO:2000179	positive regulation of neural precursor cell proliferation	biological_process	8522	54	1	1	0.00633654	0.0302026	['959314']
[truncated: 1,072 more rows]

[truncated: 6 more sheets: LA3, LA4, LA5, LA6, LA7, LA8]
