# Supplementary material for: Functional genomics of lipid metabolism in the oleaginous yeast Rhodosporidium toruloides
Source: eLife. 2018 Mar 9;7:e32110. doi: 10.7554/eLife.32110 (PMC5922974; doi:10.7554/eLife.32110)
Supplement: Supplementary file 4. — High throughput sequencing libraries used in this study, strains constructed in this study, and primers used for strain construction on RB-TDNAseq analysis. [file elife-32110-supp4.xlsx]

## Sheet: Key
Supplementary file 4 - Materials List
Sheet	Description
TnSeq Libraries	Individual TnSeq libraries sequenced to map the mutant pool
Primers for TnSeq and BarSeq	Primers used in the TnSeq and BarSeq Protocols
Strains	Strains constructed for this study
Primers for Deletion Strains	Primers used in the assembly of homologous recombination constructs for the deletion of genes in a YKU70∆ background

## Sheet: TnSeq Libraries
Filename	Reads	Mutant Pool	ATMT Notes	Polymerase	PCR annealing temperature	Sequence Platform	TnSeq Notes
APA_DJP_011_S1_L001_R1_001.fastq.gz	136504354	RtBC23	Standard Protocol	Jumpstart Taq	65	HiSeq 2500	Standard Protocol
APA_DJP_012_S2_L002_R1_001.fastq.gz	135783990	RtBC23	Standard Protocol	Jumpstart Taq	65	HiSeq 2500	Standard Protocol
APA_DJP_013_S1_L001_R1_001.fastq.gz	150621622	RtBC25	Standard Protocol	Jumpstart Taq	65	HiSeq 2500	Standard Protocol
APA_DJP_014_S2_L002_R1_001.fastq.gz	161995000	RtBC27	Lipid Supplement	Jumpstart Taq	65	HiSeq 2500	Standard Protocol
RtBC-31-65_S1_L001_R1_001.fastq.gz	577761	RtBC31	Lipid Supplement	Jumpstart Taq	65	HiSeq 2500	Standard Protocol
RtBC-31-69_S10_L001_R1_001.fastq.gz	328468	RtBC31	Lipid Supplement	Jumpstart Taq	69	HiSeq 2500	Standard Protocol
RtBC31-JS65_S1_L001_R1_001.fastq.gz	1844430	RtBC31	Lipid Supplement	Jumpstart Taq	65	HiSeq 2500	Standard Protocol
RtBC31-JS69_S8_L001_R1_001.fastq.gz	2213455	RtBC31	Lipid Supplement	Jumpstart Taq	69	HiSeq 2500	Standard Protocol
RtBC-32-65_S2_L001_R1_001.fastq.gz	736732	RtBC32	Standard Protocol	Jumpstart Taq	65	HiSeq 2500	Standard Protocol
RtBC-32-69_S11_L001_R1_001.fastq.gz	285182	RtBC32	Standard Protocol	Jumpstart Taq	69	HiSeq 2500	Standard Protocol
RtBC32-JS65_S2_L001_R1_001.fastq.gz	1674205	RtBC32	Standard Protocol	Jumpstart Taq	65	HiSeq 2500	Standard Protocol
RtBC32-JS69_S9_L001_R1_001.fastq.gz	2086060	RtBC32	Standard Protocol	Jumpstart Taq	69	HiSeq 2500	Standard Protocol
RtBC-37-65_S3_L001_R1_001.fastq.gz	630900	RtBC37	Lipid Supplement	Jumpstart Taq	65	HiSeq 2500	Standard Protocol
RtBC-37-69_S12_L001_R1_001.fastq.gz	398421	RtBC37	Lipid Supplement	Jumpstart Taq	69	HiSeq 2500	Standard Protocol
RtBC37-JS65_S3_L001_R1_001.fastq.gz	1649267	RtBC37	Lipid Supplement	Jumpstart Taq	65	HiSeq 2500	Standard Protocol
RtBC37-JS69_S10_L001_R1_001.fastq.gz	2672386	RtBC37	Lipid Supplement	Jumpstart Taq	69	HiSeq 2500	Standard Protocol
RtBC-38-65_S4_L001_R1_001.fastq.gz	716342	RtBC38	Lipid Supplement	Jumpstart Taq	65	HiSeq 2500	Standard Protocol
RtBC-38-69_S13_L001_R1_001.fastq.gz	295265	RtBC38	Lipid Supplement	Jumpstart Taq	69	HiSeq 2500	Standard Protocol
RtBC38-JS65_S4_L001_R1_001.fastq.gz	1436802	RtBC38	Lipid Supplement	Jumpstart Taq	65	HiSeq 2500	Standard Protocol
RtBC38-JS69_S11_L001_R1_001.fastq.gz	2366325	RtBC38	Lipid Supplement	Jumpstart Taq	69	HiSeq 2500	Standard Protocol
RtBC39a-JS65_S5_L001_R1_001.fastq.gz	1404439	RtBC39	Combined pool of RtBC 31-38	Jumpstart Taq	65	HiSeq 2500	TnSeq Technical Replicates from one DNA isolation
RtBC39a-JS69_S12_L001_R1_001.fastq.gz	2466796	RtBC39	Combined pool of RtBC 31-38	Jumpstart Taq	69	HiSeq 2500	TnSeq Technical Replicates from one DNA isolation
RtBC39b-JS65_S6_L001_R1_001.fastq.gz	1828390	RtBC39	Combined pool of RtBC 31-38	Jumpstart Taq	65	HiSeq 2500	TnSeq Technical Replicates from one DNA isolation
RtBC39b-JS69_S13_L001_R1_001.fastq.gz	2756553	RtBC39	Combined pool of RtBC 31-38	Jumpstart Taq	69	HiSeq 2500	TnSeq Technical Replicates from one DNA isolation
RtBC39c-JS65_S7_L001_R1_001.fastq.gz	1458135	RtBC39	Combined pool of RtBC 31-38	Jumpstart Taq	65	HiSeq 2500	TnSeq Technical Replicates from one DNA isolation
RtBC39c-JS69_S14_L001_R1_001.fastq.gz	2436092	RtBC39	Combined pool of RtBC 31-38	Jumpstart Taq	69	HiSeq 2500	TnSeq Technical Replicates from one DNA isolation
RtBC-40-65_S5_L001_R1_001.fastq.gz	632814	RtBC40	Standard Protocol	Jumpstart Taq	65	HiSeq 2500	Standard Protocol
RtBC-40-69_S14_L001_R1_001.fastq.gz	233473	RtBC40	Standard Protocol	Jumpstart Taq	69	HiSeq 2500	Standard Protocol
RtBC-42b-1-65_S6_L001_R1_001.fastq.gz	814555	RtBC42	Standard Protocol	Jumpstart Taq	65	HiSeq 2500	Standard Protocol
RtBC-42b-1-69_S15_L001_R1_001.fastq.gz	416228	RtBC42	Standard Protocol	Jumpstart Taq	69	HiSeq 2500	Standard Protocol
RtBC-42b-2-65_S7_L001_R1_001.fastq.gz	741863	RtBC42	Standard Protocol	Jumpstart Taq	65	HiSeq 2500	Standard Protocol
RtBC-42b-2-69_S16_L001_R1_001.fastq.gz	490160	RtBC42	Standard Protocol	Jumpstart Taq	69	HiSeq 2500	Standard Protocol
RtBC-42b-3-65-1_S8_L001_R1_001.fastq.gz	757442	RtBC42	Standard Protocol	Jumpstart Taq	65	HiSeq 2500	Standard Protocol
RtBC23-JS58_S2_L001_R1_001.fastq.gz	816681	RtBC23	Standard Protocol	Jumpstart Taq	58	MiSeq	Annealing Temp Gradient
RtBC23-JS65_S1_L001_R1_001.fastq.gz	651631	RtBC23	Standard Protocol	Jumpstart Taq	65	MiSeq	Annealing Temp Gradient
JS65_S1_L001_R1_001.fastq.gz	2096143	RtBC23	Standard Protocol	Jumpstart Taq	65	MiSeq	Annealing Temp Gradient
JS65-thawed_S5_L001_R1_001.fastq.gz	2804539	RtBC23	Standard Protocol	Jumpstart Taq	65	MiSeq	Annealing Temp Gradient
JS67_S2_L001_R1_001.fastq.gz	2199500	RtBC23	Standard Protocol	Jumpstart Taq	67	MiSeq	Annealing Temp Gradient
68_S11_L001_R1_001.fastq.gz	251439	RtBC23	Standard Protocol	Jumpstart Taq	68	MiSeq	Annealing Temp Gradient
JS69_S3_L001_R1_001.fastq.gz	2577715	RtBC23	Standard Protocol	Jumpstart Taq	69	MiSeq	Annealing Temp Gradient
JS71_S4_L001_R1_001.fastq.gz	2432949	RtBC23	Standard Protocol	Jumpstart Taq	71	MiSeq	Annealing Temp Gradient
72_S12_L001_R1_001.fastq.gz	82972	RtBC23	Standard Protocol	Jumpstart Taq	72	MiSeq	Annealing Temp Gradient
APA_DJP_015a_S1_L001_R1_001.fastq.gz	11696607	RtBC31	Standard Protocol	Jumpstart Taq	65	HiSeq 2500	Standard Protocol
APA_DJP_015b_S2_L001_R1_001.fastq.gz	9930746	RtBC32	Standard Protocol	Jumpstart Taq	65	HiSeq 2500	Standard Protocol
APA_DJP_015c_S3_L001_R1_001.fastq.gz	13215663	RtBC37	Standard Protocol	Jumpstart Taq	65	HiSeq 2500	Standard Protocol
APA_DJP_015d_S4_L001_R1_001.fastq.gz	10379327	RtBC38	Standard Protocol	Jumpstart Taq	65	HiSeq 2500	Standard Protocol
APA_DJP_015e_S5_L001_R1_001.fastq.gz	10720033	RtBC31	Standard Protocol	Jumpstart Taq	69	HiSeq 2500	Standard Protocol
APA_DJP_015f_S6_L001_R1_001.fastq.gz	13345371	RtBC32	Standard Protocol	Jumpstart Taq	69	HiSeq 2500	Standard Protocol
APA_DJP_015g_S7_L001_R1_001.fastq.gz	10790897	RtBC37	Standard Protocol	Jumpstart Taq	69	HiSeq 2500	Standard Protocol
APA_DJP_015h_S8_L001_R1_001.fastq.gz	11232084	RtBC38	Standard Protocol	Jumpstart Taq	69	HiSeq 2500	Standard Protocol
APA_DJP_015i_S9_L001_R1_001.fastq.gz	12933209	RtBC40	Standard Protocol	Jumpstart Taq	69	HiSeq 2500	Standard Protocol
APA_DJP_015j_S10_L001_R1_001.fastq.gz	12506272	RtBC42	Standard Protocol	Jumpstart Taq	69	HiSeq 2500	Standard Protocol
APA_DJP_015k_S11_L001_R1_001.fastq.gz	14268371	RtBC42	Standard Protocol	Jumpstart Taq	69	HiSeq 2500	Standard Protocol
APA_DJP_016a_S12_L002_R1_001.fastq.gz	13255489	RtBC42	Standard Protocol	Jumpstart Taq	65	HiSeq 2500	Standard Protocol
APA_DJP_016b_S13_L002_R1_001.fastq.gz	13028422	RtBC42	Standard Protocol	Jumpstart Taq	65	HiSeq 2500	Standard Protocol
APA_DJP_016c_S14_L002_R1_001.fastq.gz	12956039	RtBC42	Standard Protocol	Jumpstart Taq	65	HiSeq 2500	Standard Protocol
APA_DJP_016d_S15_L002_R1_001.fastq.gz	10270998	RtBC42	Standard Protocol	Jumpstart Taq	65	HiSeq 2500	Standard Protocol
APA_DJP_016e_S16_L002_R1_001.fastq.gz	11687019	RtBC42	Standard Protocol	Jumpstart Taq	69	HiSeq 2500	Standard Protocol
APA_DJP_016f_S17_L002_R1_001.fastq.gz	9959330	RtBC42	Standard Protocol	Jumpstart Taq	69	HiSeq 2500	Standard Protocol
APA_DJP_016g_S18_L002_R1_001.fastq.gz	11331359	RtBC42	Standard Protocol	Jumpstart Taq	65	HiSeq 2500	Standard Protocol
APA_DJP_016h_S19_L002_R1_001.fastq.gz	9638299	RtBC40	Standard Protocol	Jumpstart Taq	65	HiSeq 2500	Mutant pool enriched for high fat mutants before DNA extraction
APA_DJP_016i_S20_L002_R1_001.fastq.gz	10488901	RtBC42	Standard Protocol	Jumpstart Taq	69	HiSeq 2500	Mutant pool enriched for high fat mutants before DNA extraction
APA_DJP_016j_S21_L002_R1_001.fastq.gz	12087576	RtBC42	Standard Protocol	Jumpstart Taq	65	HiSeq 2500	Mutant pool enriched for low fat mutants before DNA extraction
APA_DJP_016k_S22_L002_R1_001.fastq.gz	11971085	RtBC42	Standard Protocol	Jumpstart Taq	69	HiSeq 2500	Mutant pool enriched for low fat mutants before DNA extraction

## Sheet: Primers for TnSeq and BarSeq
Oligo name	Sequence (5' to 3')	PAGE	Index	Index	Sequence
		purified	identifier		Notes
barseq_universal	ATGATACGGCGACCACCGAGATCTACACTCTTTCCCTACACGACGCTCTTCCGATCTNNNNNNGATGTCCACGAGGTCT	yes			TnSeq oligo for amplifying transposon insertion sites
P7_MOD_TS_index1	CAAGCAGAAGACGGCATACGAGATCGTGATGTGACTGGAGTTCAGACGTGTGCTCTTCCGATCT	yes	index1	ATCACG	indexed TnSeq oligo
P7_MOD_TS_index2	CAAGCAGAAGACGGCATACGAGATACATCGGTGACTGGAGTTCAGACGTGTGCTCTTCCGATCT	yes	index2	CGATGT	indexed TnSeq oligo
P7_MOD_TS_index3	CAAGCAGAAGACGGCATACGAGATGCCTAAGTGACTGGAGTTCAGACGTGTGCTCTTCCGATCT	yes	index3	TTAGGC	indexed TnSeq oligo
P7_MOD_TS_index4	CAAGCAGAAGACGGCATACGAGATTGGTCAGTGACTGGAGTTCAGACGTGTGCTCTTCCGATCT	yes	index4	TGACCA	indexed TnSeq oligo
P7_MOD_TS_index5	CAAGCAGAAGACGGCATACGAGATCACTGTGTGACTGGAGTTCAGACGTGTGCTCTTCCGATCT	yes	index5	ACAGTG	indexed TnSeq oligo
P7_MOD_TS_index6	CAAGCAGAAGACGGCATACGAGATATTGGCGTGACTGGAGTTCAGACGTGTGCTCTTCCGATCT	yes	index6	GCCAAT	indexed TnSeq oligo
P7_MOD_TS_index7	CAAGCAGAAGACGGCATACGAGATGATCTGGTGACTGGAGTTCAGACGTGTGCTCTTCCGATCT	yes	index7	CAGATC	indexed TnSeq oligo
P7_MOD_TS_index8	CAAGCAGAAGACGGCATACGAGATTCAAGTGTGACTGGAGTTCAGACGTGTGCTCTTCCGATCT	yes	index8	ACTTGA	indexed TnSeq oligo
P7_MOD_TS_index9	CAAGCAGAAGACGGCATACGAGATCTGATCGTGACTGGAGTTCAGACGTGTGCTCTTCCGATCT	yes	index9	GATCAG	indexed TnSeq oligo
P7_MOD_TS_index10	CAAGCAGAAGACGGCATACGAGATAAGCTAGTGACTGGAGTTCAGACGTGTGCTCTTCCGATCT	yes	index10	TAGCTT	indexed TnSeq oligo
P7_MOD_TS_index11	CAAGCAGAAGACGGCATACGAGATGTAGCCGTGACTGGAGTTCAGACGTGTGCTCTTCCGATCT	yes	index11	GGCTAC	indexed TnSeq oligo
P7_MOD_TS_index12	CAAGCAGAAGACGGCATACGAGATTACAAGGTGACTGGAGTTCAGACGTGTGCTCTTCCGATCT	yes	index12	CTTGTA	indexed TnSeq oligo
P7_MOD_TS_index13	CAAGCAGAAGACGGCATACGAGATTTGACTGTGACTGGAGTTCAGACGTGTGCTCTTCCGATCT	yes	index13	AGTCAA	indexed TnSeq oligo
P7_MOD_TS_index14	CAAGCAGAAGACGGCATACGAGATGGAACTGTGACTGGAGTTCAGACGTGTGCTCTTCCGATCT	yes	index14	AGTTCC	indexed TnSeq oligo
P7_MOD_TS_index15	CAAGCAGAAGACGGCATACGAGATTGACATGTGACTGGAGTTCAGACGTGTGCTCTTCCGATCT	yes	index15	ATGTCA	indexed TnSeq oligo
P7_MOD_TS_index16	CAAGCAGAAGACGGCATACGAGATGGACGGGTGACTGGAGTTCAGACGTGTGCTCTTCCGATCT	yes	index16	CCGTCC	indexed TnSeq oligo
Barseq_P1A	AATGATACGGCGACCACCGAGATCTACACTCTTTCCCTACACGACGCTCTTCCGATCTNNGTCGACCTGCAGCGTACG	yes			2 random bases for phasing
Barseq_P1B	AATGATACGGCGACCACCGAGATCTACACTCTTTCCCTACACGACGCTCTTCCGATCTNNNGTCGACCTGCAGCGTACG	yes			3 random bases for phasing
Barseq_P1C	AATGATACGGCGACCACCGAGATCTACACTCTTTCCCTACACGACGCTCTTCCGATCTNNNNGTCGACCTGCAGCGTACG	yes			4 random bases for phasing
Barseq_P1	Mix of Barseq_P1A, Barseq_P1B, Barseq_P1C				Common primer mix for TruSeq-indexed BarSeq
Barseq_P2_IT001	CAAGCAGAAGACGGCATACGAGATCGTGATGTGACTGGAGTTCAGACGTGTGCTCTTCCGATCTGATGTCCACGAGGTCTCT	yes	IT001	ATCACG	TruSeq-derived indexed BarSeq primer
Barseq_P2_IT002	CAAGCAGAAGACGGCATACGAGATACATCGGTGACTGGAGTTCAGACGTGTGCTCTTCCGATCTGATGTCCACGAGGTCTCT	yes	IT002	CGATGT	TruSeq-derived indexed BarSeq primer
Barseq_P2_IT003	CAAGCAGAAGACGGCATACGAGATGCCTAAGTGACTGGAGTTCAGACGTGTGCTCTTCCGATCTGATGTCCACGAGGTCTCT	yes	IT003	TTAGGC	TruSeq-derived indexed BarSeq primer
Barseq_P2_IT004	CAAGCAGAAGACGGCATACGAGATTGGTCAGTGACTGGAGTTCAGACGTGTGCTCTTCCGATCTGATGTCCACGAGGTCTCT	yes	IT004	TGACCA	TruSeq-derived indexed BarSeq primer
Barseq_P2_IT005	CAAGCAGAAGACGGCATACGAGATCACTGTGTGACTGGAGTTCAGACGTGTGCTCTTCCGATCTGATGTCCACGAGGTCTCT	yes	IT005	ACAGTG	TruSeq-derived indexed BarSeq primer
Barseq_P2_IT006	CAAGCAGAAGACGGCATACGAGATATTGGCGTGACTGGAGTTCAGACGTGTGCTCTTCCGATCTGATGTCCACGAGGTCTCT	yes	IT006	GCCAAT	TruSeq-derived indexed BarSeq primer
Barseq_P2_IT007	CAAGCAGAAGACGGCATACGAGATGATCTGGTGACTGGAGTTCAGACGTGTGCTCTTCCGATCTGATGTCCACGAGGTCTCT	yes	IT007	CAGATC	TruSeq-derived indexed BarSeq primer
Barseq_P2_IT008	CAAGCAGAAGACGGCATACGAGATTCAAGTGTGACTGGAGTTCAGACGTGTGCTCTTCCGATCTGATGTCCACGAGGTCTCT	yes	IT008	ACTTGA	TruSeq-derived indexed BarSeq primer
Barseq_P2_IT009	CAAGCAGAAGACGGCATACGAGATCTGATCGTGACTGGAGTTCAGACGTGTGCTCTTCCGATCTGATGTCCACGAGGTCTCT	yes	IT009	GATCAG	TruSeq-derived indexed BarSeq primer
Barseq_P2_IT010	CAAGCAGAAGACGGCATACGAGATAAGCTAGTGACTGGAGTTCAGACGTGTGCTCTTCCGATCTGATGTCCACGAGGTCTCT	yes	IT010	TAGCTT	TruSeq-derived indexed BarSeq primer
Barseq_P2_IT011	CAAGCAGAAGACGGCATACGAGATGTAGCCGTGACTGGAGTTCAGACGTGTGCTCTTCCGATCTGATGTCCACGAGGTCTCT	yes	IT011	GGCTAC	TruSeq-derived indexed BarSeq primer
Barseq_P2_IT012	CAAGCAGAAGACGGCATACGAGATTACAAGGTGACTGGAGTTCAGACGTGTGCTCTTCCGATCTGATGTCCACGAGGTCTCT	yes	IT012	CTTGTA	TruSeq-derived indexed BarSeq primer
Barseq_P2_IT013	CAAGCAGAAGACGGCATACGAGATTTGACTGTGACTGGAGTTCAGACGTGTGCTCTTCCGATCTGATGTCCACGAGGTCTCT	yes	IT013	AGTCAA	TruSeq-derived indexed BarSeq primer
Barseq_P2_IT014	CAAGCAGAAGACGGCATACGAGATGGAACTGTGACTGGAGTTCAGACGTGTGCTCTTCCGATCTGATGTCCACGAGGTCTCT	yes	IT014	AGTTCC	TruSeq-derived indexed BarSeq primer
Barseq_P2_IT015	CAAGCAGAAGACGGCATACGAGATTGACATGTGACTGGAGTTCAGACGTGTGCTCTTCCGATCTGATGTCCACGAGGTCTCT	yes	IT015	ATGTCA	TruSeq-derived indexed BarSeq primer
Barseq_P2_IT016	CAAGCAGAAGACGGCATACGAGATGGACGGGTGACTGGAGTTCAGACGTGTGCTCTTCCGATCTGATGTCCACGAGGTCTCT	yes	IT016	CCGTCC	TruSeq-derived indexed BarSeq primer
Barseq_P2_IT017	CAAGCAGAAGACGGCATACGAGATCTCTACGTGACTGGAGTTCAGACGTGTGCTCTTCCGATCTGATGTCCACGAGGTCTCT	yes	IT017	GTAGAG	TruSeq-derived indexed BarSeq primer
Barseq_P2_IT018	CAAGCAGAAGACGGCATACGAGATGCGGACGTGACTGGAGTTCAGACGTGTGCTCTTCCGATCTGATGTCCACGAGGTCTCT	yes	IT018	GTCCGC	TruSeq-derived indexed BarSeq primer
Barseq_P2_IT019	CAAGCAGAAGACGGCATACGAGATTTTCACGTGACTGGAGTTCAGACGTGTGCTCTTCCGATCTGATGTCCACGAGGTCTCT	yes	IT019	GTGAAA	TruSeq-derived indexed BarSeq primer
Barseq_P2_IT020	CAAGCAGAAGACGGCATACGAGATGGCCACGTGACTGGAGTTCAGACGTGTGCTCTTCCGATCTGATGTCCACGAGGTCTCT	yes	IT020	GTGGCC	TruSeq-derived indexed BarSeq primer
Barseq_P2_IT021	CAAGCAGAAGACGGCATACGAGATCGAAACGTGACTGGAGTTCAGACGTGTGCTCTTCCGATCTGATGTCCACGAGGTCTCT	yes	IT021	GTTTCG	TruSeq-derived indexed BarSeq primer
Barseq_P2_IT022	CAAGCAGAAGACGGCATACGAGATCGTACGGTGACTGGAGTTCAGACGTGTGCTCTTCCGATCTGATGTCCACGAGGTCTCT	yes	IT022	CGTACG	TruSeq-derived indexed BarSeq primer
Barseq_P2_IT023	CAAGCAGAAGACGGCATACGAGATCCACTCGTGACTGGAGTTCAGACGTGTGCTCTTCCGATCTGATGTCCACGAGGTCTCT	yes	IT023	GAGTGG	TruSeq-derived indexed BarSeq primer
Barseq_P2_IT024	CAAGCAGAAGACGGCATACGAGATGCTACCGTGACTGGAGTTCAGACGTGTGCTCTTCCGATCTGATGTCCACGAGGTCTCT	yes	IT024	GGTAGC	TruSeq-derived indexed BarSeq primer
Barseq_P2_IT025	CAAGCAGAAGACGGCATACGAGATATCAGTGTGACTGGAGTTCAGACGTGTGCTCTTCCGATCTGATGTCCACGAGGTCTCT	yes	IT025	ACTGAT	TruSeq-derived indexed BarSeq primer
Barseq_P2_IT026	CAAGCAGAAGACGGCATACGAGATGCTCATGTGACTGGAGTTCAGACGTGTGCTCTTCCGATCTGATGTCCACGAGGTCTCT	yes	IT026	ATGAGC	TruSeq-derived indexed BarSeq primer
Barseq_P2_IT027	CAAGCAGAAGACGGCATACGAGATAGGAATGTGACTGGAGTTCAGACGTGTGCTCTTCCGATCTGATGTCCACGAGGTCTCT	yes	IT027	ATTCCT	TruSeq-derived indexed BarSeq primer
Barseq_P2_IT028	CAAGCAGAAGACGGCATACGAGATCTTTTGGTGACTGGAGTTCAGACGTGTGCTCTTCCGATCTGATGTCCACGAGGTCTCT	yes	IT028	CAAAAG	TruSeq-derived indexed BarSeq primer
Barseq_P2_IT029	CAAGCAGAAGACGGCATACGAGATTAGTTGGTGACTGGAGTTCAGACGTGTGCTCTTCCGATCTGATGTCCACGAGGTCTCT	yes	IT029	CAACTA	TruSeq-derived indexed BarSeq primer
Barseq_P2_IT030	CAAGCAGAAGACGGCATACGAGATCCGGTGGTGACTGGAGTTCAGACGTGTGCTCTTCCGATCTGATGTCCACGAGGTCTCT	yes	IT030	CACCGG	TruSeq-derived indexed BarSeq primer
Barseq_P2_IT031	CAAGCAGAAGACGGCATACGAGATATCGTGGTGACTGGAGTTCAGACGTGTGCTCTTCCGATCTGATGTCCACGAGGTCTCT	yes	IT031	CACGAT	TruSeq-derived indexed BarSeq primer
Barseq_P2_IT032	CAAGCAGAAGACGGCATACGAGATTGAGTGGTGACTGGAGTTCAGACGTGTGCTCTTCCGATCTGATGTCCACGAGGTCTCT	yes	IT032	CACTCA	TruSeq-derived indexed BarSeq primer
Barseq_P2_IT033	CAAGCAGAAGACGGCATACGAGATCGCCTGGTGACTGGAGTTCAGACGTGTGCTCTTCCGATCTGATGTCCACGAGGTCTCT	yes	IT033	CAGGCG	TruSeq-derived indexed BarSeq primer
Barseq_P2_IT034	CAAGCAGAAGACGGCATACGAGATGCCATGGTGACTGGAGTTCAGACGTGTGCTCTTCCGATCTGATGTCCACGAGGTCTCT	yes	IT034	CATGGC	TruSeq-derived indexed BarSeq primer
Barseq_P2_IT035	CAAGCAGAAGACGGCATACGAGATAAAATGGTGACTGGAGTTCAGACGTGTGCTCTTCCGATCTGATGTCCACGAGGTCTCT	yes	IT035	CATTTT	TruSeq-derived indexed BarSeq primer
Barseq_P2_IT036	CAAGCAGAAGACGGCATACGAGATTGTTGGGTGACTGGAGTTCAGACGTGTGCTCTTCCGATCTGATGTCCACGAGGTCTCT	yes	IT036	CCAACA	TruSeq-derived indexed BarSeq primer
Barseq_P2_IT037	CAAGCAGAAGACGGCATACGAGATATTCCGGTGACTGGAGTTCAGACGTGTGCTCTTCCGATCTGATGTCCACGAGGTCTCT	yes	IT037	CGGAAT	TruSeq-derived indexed BarSeq primer
Barseq_P2_IT038	CAAGCAGAAGACGGCATACGAGATAGCTAGGTGACTGGAGTTCAGACGTGTGCTCTTCCGATCTGATGTCCACGAGGTCTCT	yes	IT038	CTAGCT	TruSeq-derived indexed BarSeq primer
Barseq_P2_IT039	CAAGCAGAAGACGGCATACGAGATGTATAGGTGACTGGAGTTCAGACGTGTGCTCTTCCGATCTGATGTCCACGAGGTCTCT	yes	IT039	CTATAC	TruSeq-derived indexed BarSeq primer
Barseq_P2_IT040	CAAGCAGAAGACGGCATACGAGATTCTGAGGTGACTGGAGTTCAGACGTGTGCTCTTCCGATCTGATGTCCACGAGGTCTCT	yes	IT040	CTCAGA	TruSeq-derived indexed BarSeq primer
Barseq_P2_IT041	CAAGCAGAAGACGGCATACGAGATGTCGTCGTGACTGGAGTTCAGACGTGTGCTCTTCCGATCTGATGTCCACGAGGTCTCT	yes	IT041	GACGAC	TruSeq-derived indexed BarSeq primer
Barseq_P2_IT042	CAAGCAGAAGACGGCATACGAGATCGATTAGTGACTGGAGTTCAGACGTGTGCTCTTCCGATCTGATGTCCACGAGGTCTCT	yes	IT042	TAATCG	TruSeq-derived indexed BarSeq primer
Barseq_P2_IT043	CAAGCAGAAGACGGCATACGAGATGCTGTAGTGACTGGAGTTCAGACGTGTGCTCTTCCGATCTGATGTCCACGAGGTCTCT	yes	IT043	TACAGC	TruSeq-derived indexed BarSeq primer
Barseq_P2_IT044	CAAGCAGAAGACGGCATACGAGATATTATAGTGACTGGAGTTCAGACGTGTGCTCTTCCGATCTGATGTCCACGAGGTCTCT	yes	IT044	TATAAT	TruSeq-derived indexed BarSeq primer
Barseq_P2_IT045	CAAGCAGAAGACGGCATACGAGATGAATGAGTGACTGGAGTTCAGACGTGTGCTCTTCCGATCTGATGTCCACGAGGTCTCT	yes	IT045	TCATTC	TruSeq-derived indexed BarSeq primer
Barseq_P2_IT046	CAAGCAGAAGACGGCATACGAGATTCGGGAGTGACTGGAGTTCAGACGTGTGCTCTTCCGATCTGATGTCCACGAGGTCTCT	yes	IT046	TCCCGA	TruSeq-derived indexed BarSeq primer
Barseq_P2_IT047	CAAGCAGAAGACGGCATACGAGATCTTCGAGTGACTGGAGTTCAGACGTGTGCTCTTCCGATCTGATGTCCACGAGGTCTCT	yes	IT047	TCGAAG	TruSeq-derived indexed BarSeq primer
Barseq_P2_IT048	CAAGCAGAAGACGGCATACGAGATTGCCGAGTGACTGGAGTTCAGACGTGTGCTCTTCCGATCTGATGTCCACGAGGTCTCT	yes	IT048	TCGGCA	TruSeq-derived indexed BarSeq primer
Barseq_P2_IT049	CAAGCAGAAGACGGCATACGAGATATGTTTGTGACTGGAGTTCAGACGTGTGCTCTTCCGATCTGATGTCCACGAGGTCTCT	yes	IT049	AAACAT	TruSeq-derived indexed BarSeq primer
Barseq_P2_IT050	CAAGCAGAAGACGGCATACGAGATTGCTTTGTGACTGGAGTTCAGACGTGTGCTCTTCCGATCTGATGTCCACGAGGTCTCT	yes	IT050	AAAGCA	TruSeq-derived indexed BarSeq primer
Barseq_P2_IT051	CAAGCAGAAGACGGCATACGAGATGCATTTGTGACTGGAGTTCAGACGTGTGCTCTTCCGATCTGATGTCCACGAGGTCTCT	yes	IT051	AAATGC	TruSeq-derived indexed BarSeq primer
Barseq_P2_IT052	CAAGCAGAAGACGGCATACGAGATTTTGTTGTGACTGGAGTTCAGACGTGTGCTCTTCCGATCTGATGTCCACGAGGTCTCT	yes	IT052	AACAAA	TruSeq-derived indexed BarSeq primer
Barseq_P2_IT053	CAAGCAGAAGACGGCATACGAGATCAAGTTGTGACTGGAGTTCAGACGTGTGCTCTTCCGATCTGATGTCCACGAGGTCTCT	yes	IT053	AACTTG	TruSeq-derived indexed BarSeq primer
Barseq_P2_IT054	CAAGCAGAAGACGGCATACGAGATAGTCTTGTGACTGGAGTTCAGACGTGTGCTCTTCCGATCTGATGTCCACGAGGTCTCT	yes	IT054	AAGACT	TruSeq-derived indexed BarSeq primer
Barseq_P2_IT055	CAAGCAGAAGACGGCATACGAGATTCGCTTGTGACTGGAGTTCAGACGTGTGCTCTTCCGATCTGATGTCCACGAGGTCTCT	yes	IT055	AAGCGA	TruSeq-derived indexed BarSeq primer
Barseq_P2_IT056	CAAGCAGAAGACGGCATACGAGATGTCCTTGTGACTGGAGTTCAGACGTGTGCTCTTCCGATCTGATGTCCACGAGGTCTCT	yes	IT056	AAGGAC	TruSeq-derived indexed BarSeq primer
Barseq_P2_IT057	CAAGCAGAAGACGGCATACGAGATCCTATTGTGACTGGAGTTCAGACGTGTGCTCTTCCGATCTGATGTCCACGAGGTCTCT	yes	IT057	AATAGG	TruSeq-derived indexed BarSeq primer
Barseq_P2_IT058	CAAGCAGAAGACGGCATACGAGATGTTTGTGTGACTGGAGTTCAGACGTGTGCTCTTCCGATCTGATGTCCACGAGGTCTCT	yes	IT058	ACAAAC	TruSeq-derived indexed BarSeq primer
Barseq_P2_IT059	CAAGCAGAAGACGGCATACGAGATAGATGTGTGACTGGAGTTCAGACGTGTGCTCTTCCGATCTGATGTCCACGAGGTCTCT	yes	IT059	ACATCT	TruSeq-derived indexed BarSeq primer
Barseq_P2_IT060	CAAGCAGAAGACGGCATACGAGATCTGGGTGTGACTGGAGTTCAGACGTGTGCTCTTCCGATCTGATGTCCACGAGGTCTCT	yes	IT060	ACCCAG	TruSeq-derived indexed BarSeq primer
Barseq_P2_IT061	CAAGCAGAAGACGGCATACGAGATGCCGGTGTGACTGGAGTTCAGACGTGTGCTCTTCCGATCTGATGTCCACGAGGTCTCT	yes	IT061	ACCGGC	TruSeq-derived indexed BarSeq primer
Barseq_P2_IT062	CAAGCAGAAGACGGCATACGAGATTATCGTGTGACTGGAGTTCAGACGTGTGCTCTTCCGATCTGATGTCCACGAGGTCTCT	yes	IT062	ACGATA	TruSeq-derived indexed BarSeq primer
Barseq_P2_IT063	CAAGCAGAAGACGGCATACGAGATGAGAGTGTGACTGGAGTTCAGACGTGTGCTCTTCCGATCTGATGTCCACGAGGTCTCT	yes	IT063	ACTCTC	TruSeq-derived indexed BarSeq primer
Barseq_P2_IT064	CAAGCAGAAGACGGCATACGAGATTCTTCTGTGACTGGAGTTCAGACGTGTGCTCTTCCGATCTGATGTCCACGAGGTCTCT	yes	IT064	AGAAGA	TruSeq-derived indexed BarSeq primer
Barseq_P2_IT065	CAAGCAGAAGACGGCATACGAGATCTATCTGTGACTGGAGTTCAGACGTGTGCTCTTCCGATCTGATGTCCACGAGGTCTCT	yes	IT065	AGATAG	TruSeq-derived indexed BarSeq primer
Barseq_P2_IT066	CAAGCAGAAGACGGCATACGAGATGATGCTGTGACTGGAGTTCAGACGTGTGCTCTTCCGATCTGATGTCCACGAGGTCTCT	yes	IT066	AGCATC	TruSeq-derived indexed BarSeq primer
Barseq_P2_IT067	CAAGCAGAAGACGGCATACGAGATAGCGCTGTGACTGGAGTTCAGACGTGTGCTCTTCCGATCTGATGTCCACGAGGTCTCT	yes	IT067	AGCGCT	TruSeq-derived indexed BarSeq primer
Barseq_P2_IT068	CAAGCAGAAGACGGCATACGAGATCGGCCTGTGACTGGAGTTCAGACGTGTGCTCTTCCGATCTGATGTCCACGAGGTCTCT	yes	IT068	AGGCCG	TruSeq-derived indexed BarSeq primer
Barseq_P2_IT069	CAAGCAGAAGACGGCATACGAGATCCGTATGTGACTGGAGTTCAGACGTGTGCTCTTCCGATCTGATGTCCACGAGGTCTCT	yes	IT069	ATACGG	TruSeq-derived indexed BarSeq primer
Barseq_P2_IT070	CAAGCAGAAGACGGCATACGAGATTAGGATGTGACTGGAGTTCAGACGTGTGCTCTTCCGATCTGATGTCCACGAGGTCTCT	yes	IT070	ATCCTA	TruSeq-derived indexed BarSeq primer
Barseq_P2_IT071	CAAGCAGAAGACGGCATACGAGATATAGATGTGACTGGAGTTCAGACGTGTGCTCTTCCGATCTGATGTCCACGAGGTCTCT	yes	IT071	ATCTAT	TruSeq-derived indexed BarSeq primer
Barseq_P2_IT072	CAAGCAGAAGACGGCATACGAGATGCGTGGGTGACTGGAGTTCAGACGTGTGCTCTTCCGATCTGATGTCCACGAGGTCTCT	yes	IT072	CCACGC	TruSeq-derived indexed BarSeq primer
Barseq_P2_IT073	CAAGCAGAAGACGGCATACGAGATCATGGGGTGACTGGAGTTCAGACGTGTGCTCTTCCGATCTGATGTCCACGAGGTCTCT	yes	IT073	CCCATG	TruSeq-derived indexed BarSeq primer
Barseq_P2_IT074	CAAGCAGAAGACGGCATACGAGATTTGCGGGTGACTGGAGTTCAGACGTGTGCTCTTCCGATCTGATGTCCACGAGGTCTCT	yes	IT074	CCGCAA	TruSeq-derived indexed BarSeq primer
Barseq_P2_IT075	CAAGCAGAAGACGGCATACGAGATCTAAGGGTGACTGGAGTTCAGACGTGTGCTCTTCCGATCTGATGTCCACGAGGTCTCT	yes	IT075	CCTTAG	TruSeq-derived indexed BarSeq primer
Barseq_P2_IT076	CAAGCAGAAGACGGCATACGAGATTTCTCGGTGACTGGAGTTCAGACGTGTGCTCTTCCGATCTGATGTCCACGAGGTCTCT	yes	IT076	CGAGAA	TruSeq-derived indexed BarSeq primer
Barseq_P2_IT077	CAAGCAGAAGACGGCATACGAGATCAGCAGGTGACTGGAGTTCAGACGTGTGCTCTTCCGATCTGATGTCCACGAGGTCTCT	yes	IT077	CTGCTG	TruSeq-derived indexed BarSeq primer
Barseq_P2_IT078	CAAGCAGAAGACGGCATACGAGATGGTTTCGTGACTGGAGTTCAGACGTGTGCTCTTCCGATCTGATGTCCACGAGGTCTCT	yes	IT078	GAAACC	TruSeq-derived indexed BarSeq primer
Barseq_P2_IT079	CAAGCAGAAGACGGCATACGAGATTTATTCGTGACTGGAGTTCAGACGTGTGCTCTTCCGATCTGATGTCCACGAGGTCTCT	yes	IT079	GAATAA	TruSeq-derived indexed BarSeq primer
Barseq_P2_IT080	CAAGCAGAAGACGGCATACGAGATTCCGTCGTGACTGGAGTTCAGACGTGTGCTCTTCCGATCTGATGTCCACGAGGTCTCT	yes	IT080	GACGGA	TruSeq-derived indexed BarSeq primer
Barseq_P2_IT081	CAAGCAGAAGACGGCATACGAGATTATATCGTGACTGGAGTTCAGACGTGTGCTCTTCCGATCTGATGTCCACGAGGTCTCT	yes	IT081	GATATA	TruSeq-derived indexed BarSeq primer
Barseq_P2_IT082	CAAGCAGAAGACGGCATACGAGATAGCATCGTGACTGGAGTTCAGACGTGTGCTCTTCCGATCTGATGTCCACGAGGTCTCT	yes	IT082	GATGCT	TruSeq-derived indexed BarSeq primer
Barseq_P2_IT083	CAAGCAGAAGACGGCATACGAGATCCTTGCGTGACTGGAGTTCAGACGTGTGCTCTTCCGATCTGATGTCCACGAGGTCTCT	yes	IT083	GCAAGG	TruSeq-derived indexed BarSeq primer
Barseq_P2_IT084	CAAGCAGAAGACGGCATACGAGATAAGTGCGTGACTGGAGTTCAGACGTGTGCTCTTCCGATCTGATGTCCACGAGGTCTCT	yes	IT084	GCACTT	TruSeq-derived indexed BarSeq primer
Barseq_P2_IT085	CAAGCAGAAGACGGCATACGAGATTAAGGCGTGACTGGAGTTCAGACGTGTGCTCTTCCGATCTGATGTCCACGAGGTCTCT	yes	IT085	GCCTTA	TruSeq-derived indexed BarSeq primer
Barseq_P2_IT086	CAAGCAGAAGACGGCATACGAGATTGGAGCGTGACTGGAGTTCAGACGTGTGCTCTTCCGATCTGATGTCCACGAGGTCTCT	yes	IT086	GCTCCA	TruSeq-derived indexed BarSeq primer
Barseq_P2_IT087	CAAGCAGAAGACGGCATACGAGATTGTGCCGTGACTGGAGTTCAGACGTGTGCTCTTCCGATCTGATGTCCACGAGGTCTCT	yes	IT087	GGCACA	TruSeq-derived indexed BarSeq primer
Barseq_P2_IT088	CAAGCAGAAGACGGCATACGAGATCAGGCCGTGACTGGAGTTCAGACGTGTGCTCTTCCGATCTGATGTCCACGAGGTCTCT	yes	IT088	GGCCTG	TruSeq-derived indexed BarSeq primer
Barseq_P2_IT089	CAAGCAGAAGACGGCATACGAGATGGTAGAGTGACTGGAGTTCAGACGTGTGCTCTTCCGATCTGATGTCCACGAGGTCTCT	yes	IT089	TCTACC	TruSeq-derived indexed BarSeq primer
Barseq_P2_IT090	CAAGCAGAAGACGGCATACGAGATCATTCAGTGACTGGAGTTCAGACGTGTGCTCTTCCGATCTGATGTCCACGAGGTCTCT	yes	IT090	TGAATG	TruSeq-derived indexed BarSeq primer
Barseq_P2_IT091	CAAGCAGAAGACGGCATACGAGATATGGCAGTGACTGGAGTTCAGACGTGTGCTCTTCCGATCTGATGTCCACGAGGTCTCT	yes	IT091	TGCCAT	TruSeq-derived indexed BarSeq primer
Barseq_P2_IT092	CAAGCAGAAGACGGCATACGAGATCCAGCAGTGACTGGAGTTCAGACGTGTGCTCTTCCGATCTGATGTCCACGAGGTCTCT	yes	IT092	TGCTGG	TruSeq-derived indexed BarSeq primer
Barseq_P2_IT093	CAAGCAGAAGACGGCATACGAGATGCGCCAGTGACTGGAGTTCAGACGTGTGCTCTTCCGATCTGATGTCCACGAGGTCTCT	yes	IT093	TGGCGC	TruSeq-derived indexed BarSeq primer
Barseq_P2_IT094	CAAGCAGAAGACGGCATACGAGATTTCGAAGTGACTGGAGTTCAGACGTGTGCTCTTCCGATCTGATGTCCACGAGGTCTCT	yes	IT094	TTCGAA	TruSeq-derived indexed BarSeq primer
Barseq_P2_IT095	CAAGCAGAAGACGGCATACGAGATGGAGAAGTGACTGGAGTTCAGACGTGTGCTCTTCCGATCTGATGTCCACGAGGTCTCT	yes	IT095	TTCTCC	TruSeq-derived indexed BarSeq primer
Barseq_P2_IT096	CAAGCAGAAGACGGCATACGAGATAAACCTGTGACTGGAGTTCAGACGTGTGCTCTTCCGATCTGATGTCCACGAGGTCTCT	yes	IT096	AGGTTT	TruSeq-derived indexed BarSeq primer

## Sheet: Strains
Strain ID	Species	Base Strain	Genetic Background	Feature Type	Feature	S. cerevisiae orthologs	H. sapiens orthologs	Other homologs	Short Name	Methods	Experiment	Automated Description	Manual Description
APA 4006	A. tumefaciens	EHA 105		Plasmid	pTiBo542								secretion system with TDNA region removed, base strain for ATMT
APA 2687	R. toruloides	NBRC 0880 (IFO 0880)		Wild Type									Isolate obtained from NBRC, single colony purified
APA 9180	A. tumefaciens	EHA 105	pTiBo542	Plasmid	pDP11					Electroporation			pGI2-derived barcoded plasmid library
APA 4170	A. tumefaciens	EHA 105	pTiBo542	Plasmid	pGI23					Electroporation			Ku70 deletion plasmid
RtBC42b	R. toruloides	IFO 0880		Random Insertions						ATMT (Random)			Barcoded insertion library
APA 4140	R. toruloides	IFO 0880		Deletion	RTO4_11920	YKU70	XRCC6		YKU70	ATMT (Targeted)			Ku70 Non-homologous end-joining component
APA 4819	R. toruloides	IFO 0880	YKU70∆	Deletion	RTO4_8709	MET14	PAPSS1,PAPSS2		MET14	Electroporation	Auxotrophy, Lipid Accumulation	K00860: cysC; adenylylsulfate kinase	Adenylylsulfate kinase; required for sulfate assimilation and involved in methionine metabolism; human homolog PAPSS2 complements yeast null mutant
APA 9177	R. toruloides	IFO 0880	YKU70∆	Deletion	RTO4_12031			A nidulans cysB	An_cysB	Electroporation	Auxotrophy, Lipid Accumulation	K01738: cysK; cysteine synthase A	Ortholog of An cysB
APA 9148	R. toruloides	IFO 0880	YKU70∆	Deletion	RTO4_16644	BMH2,BMH1	YWHAE,YWHAZ		BMH1	ATMT (Targeted)	Lipid Accumulation	K06630: YWHAE; 14-3-3 protein epsilon	14-3-3 protein, major isoform; controls proteome at post-transcriptional level, binds proteins and DNA, involved in regulation of exocytosis, vesicle transport, Ras/MAPK and rapamycin-sensitive signaling, aggresome formation, spindle position checkpoint; protein increases in abundance and relative distribution to the nucleus increases upon DNA replication stress; antiapoptotic gene similar to hum…
APA 4812	R. toruloides	IFO 0880	YKU70∆	Deletion	RTO4_14088		RAC2,RAC3,RAC1		Hs_RAC1	Electroporation	Lipid Accumulation	K04392: RAC1; Ras-related C3 botulinum toxin substrate 1	Plasma membrane-associated small GTPase which cycles between active GTP-bound and inactive GDP-bound states. In its active state, binds to a variety of effector proteins to regulate cellular responses such as secretory processes, phagocytosis of apoptotic cells, epithelial cell polarization and growth-factor induced formation of membrane ruffles. Rac1 p21/rho GDI heterodimer is the active compone…
APA 4829	R. toruloides	IFO 0880	YKU70∆	Deletion	RTO4_10264	GLK1,EMI2,HXK1,HXK2	HK1,HK2,HK3,HKDC1		HXK1	Electroporation	Lipid Accumulation	K00844: HK; hexokinase	Probably not involved in glycolysis, but actually a glucose sensor... SGD Entry:Glucokinase; catalyzes the phosphorylation of glucose at C6 in the first irreversible step of glucose metabolism; one of three glucose phosphorylating enzymes; expression regulated by non-fermentable carbon sources; GLK1 has a paralog, EMI2, that arose from the whole genome duplication
APA 4830	R. toruloides	IFO 0880	YKU70∆	Deletion	RTO4_16346	PEX7	PEX7		PEX7	Electroporation	Fatty Acid Utilization	K13341: PEX7, PTS2R; peroxin-7	Peroxisomal signal receptor for peroxisomal matrix proteins; recognizes the N-terminal nonapeptide signal (PTS2); WD repeat protein; defects in human homolog cause lethal rhizomelic chondrodysplasia punctata (RCDP)
APA 4836	R. toruloides	IFO 0880	YKU70∆	Deletion	RTO4_8963			H. sapiens ACAD11	Hs_ACAD-like	Electroporation	Fatty Acid Utilization	KOG0137: Very-long-chain acyl-CoA dehydrogenase
APA 4837	R. toruloides	IFO 0880	YKU70∆	Deletion	RTO4_14805		ECHS1		Hs_ECHS1	Electroporation	Fatty Acid Utilization	K07511: ECHS1; enoyl-CoA hydratase	Straight-chain enoyl-CoA thioesters from C4 up to at least C16 are processed, although with decreasing catalytic rate. Has high substrate specificity for crotonyl-CoA and moderate specificity for acryloyl-CoA, 3-methylcrotonyl-CoA and methacrylyl-CoA. It is noteworthy that binds tiglyl-CoA, but hydrates only a small amount of this substrate
APA 4839	R. toruloides	IFO 0880	YKU70∆	Deletion	RTO4_14070		ACADSB		Hs_ACADSB	Electroporation	Fatty Acid Utilization	K09478: ACADSB; short/branched chain acyl-CoA dehydrogenase
APA 4841	R. toruloides	IFO 0880	YKU70∆	Deletion	RTO4_8673			H. sapiens Pex11	Hs_Pex11-like	Electroporation	Fatty Acid Utilization	HMMPfam:Peroxisomal biogenesis factor 11 (PEX11):PF05648	May be involved in peroxisomal proliferation and may regulate peroxisomes division (PubMed:9792670). May mediate binding of coatomer proteins to the peroxisomal membrane (By similarity). Promotes membrane protrusion and elongation on the peroxisomal surface (PubMed:20826455).
APA 4842	R. toruloides	IFO 0880	YKU70∆	Deletion	RTO4_12594	GLC3	GBE1		GLC3	Electroporation	Fatty Acid Utilization	K00700: GBE1, glgB; 1,4-alpha-glucan branching enzyme	Glycogen branching enzyme, involved in glycogen accumulation; green fluorescent protein (GFP)-fusion protein localizes to the cytoplasm in a punctate pattern; relocalizes from nucleus to cytoplasmic foci upon DNA replication stress; glycogen accumulation defect of the null mutant is functionally complemented by human GBE1, which is associated with glycogen storage disease
APA 4845	R. toruloides	IFO 0880	YKU70∆	Deletion	RTO4_14567			H. sapeins ACAD11	Hs_ACAD11-like	Electroporation	Fatty Acid Utilization	HMMPfam:Phosphotransferase enzyme family:PF01636,SUPERFAMILY::SSF56112	ACAD11 homolog,: Acyl-CoA dehydrogenase, that exhibits maximal activity towards saturated C22-CoA, ortholog of Ustaligo peroxisomal acyl-coA dehydrogenase um06422
APA 4848	R. toruloides	IFO 0880	YKU70∆	Deletion	RTO4_12121	PMT4	POMT1		PMT4	Electroporation	Fatty Acid Utilization	K00728: POMT; dolichyl-phosphate-mannose-protein mannosyltransferase	Protein O-mannosyltransferase; transfers mannose residues from dolichyl phosphate-D-mannose to protein serine/threonine residues; appears to form homodimers in vivo and does not complex with other Pmt proteins
APA 4814	R. toruloides	IFO 0880	YKU70∆	Deletion	RTO4_13598	ATG2			ATG2	Electroporation	Lipid Accumulation	K17906: ATG2; autophagy-related protein 2	ATG2: Peripheral membrane protein required for autophagic vesicle formation; also required for vesicle formation during pexophagy and the cytoplasm-to-vaucole targeting (Cvt) pathway; involved in Atg9p cycling between the phagophore assembly site and mitochondria; contains an APT1 domain that binds phosphatidylinositol-3-phosphate; essential for cell cycle progression from G2/M to G1 under nitrog…
APA 4815	R. toruloides	IFO 0880	YKU70∆	Deletion	RTO4_16215				Hs_GNA1-like	Electroporation	Lipid Accumulation	KOG0085: G protein subunit Galphaq/Galphay, small G protein superfamily	Related to Human GNA family of Gproteins
APA 4817	R. toruloides	IFO 0880	YKU70∆	Deletion	RTO4_16381			H. sapiens perilipin	Hs_PLIN1-like	Electroporation	Lipid Accumulation	SUPERFAMILY::SSF58113	Perilipin Homolog: Modulator of adipocyte lipid metabolism. Coats lipid storage droplets to protect them from breakdown by hormone-sensitive lipase (HSL). Its absence may result in leanness. Plays a role in unilocular lipid droplet formation by activating CIDEC. Their interaction promotes lipid droplet enlargement and directional net neutral lipid transfer. May modulate lipolysis and triglyceride…
APA 4821	R. toruloides	IFO 0880	YKU70∆	Deletion	RTO4_11901	ATG7	ATG7		ATG7	Electroporation	Lipid Accumulation	K08337: ATG7; ubiquitin-like modifier-activating enzyme ATG7	Autophagy-related protein and dual specificity member of the E1 family; mediates the attachment of Atg12p to Atg5p and Atg8p to phosphatidylethanolamine which are required steps in autophagosome formation; E1 enzymes are also known as ubiquitin-activating enzymes; involved in methionine restriction extension of chronological lifespan in an autophagy-dependent manner
APA 4823	R. toruloides	IFO 0880	YKU70∆	Deletion	RTO4_10371			H. sapiens KDELC1	Hs_KDELC-like	Electroporation	Lipid Accumulation	KOG2458: Endoplasmic reticulum protein EP58, contains filamin rod domain and KDEL motif	Familiy of human KDELC homologs expanded in basidiomycetes
APA 4825	R. toruloides	IFO 0880	YKU70∆	Deletion	RTO4_12420			OPI1	OPI1-like	Electroporation	Lipid Accumulation	HMMPfam:Transcription factor Opi1:PF08618	weak similarity to OPI1: Transcriptional regulator of a variety of genes; phosphorylation by protein kinase A stimulates Opi1p function in negative regulation of phospholipid biosynthetic genes; involved in telomere maintenance; null exhibits disrupted mitochondrial metabolism and low cardiolipin content, strongly correlated with overproduction of inositol; binds to phosphatidic acid
APA 4826	R. toruloides	IFO 0880	YKU70∆	Deletion	RTO4_12817	NCS6	CTU1		NCS6	Electroporation	Lipid Accumulation	K14168: CTU1, NCS6; cytoplasmic tRNA 2-thiolation protein 1	Protein required for uridine thiolation of Gln, Lys, and Glu tRNAs; required for the thiolation of uridine at the wobble position of Gln, Lys, and Glu tRNAs; has a role in urmylation and in invasive and pseudohyphal growth; inhibits replication of Brome mosaic virus in S. cerevisiae
APA 4828	R. toruloides	IFO 0880	YKU70∆	Deletion	RTO4_10764			NCS2/CTU2	NCS2	Electroporation	Lipid Accumulation	K14169: CTU2, NCS2; cytoplasmic tRNA 2-thiolation protein 2	Protein required for uridine thiolation of Lys(UUU) and Glu(UUC) tRNAs; required for the thiolation of uridine at the wobble position of Lys(UUU) and Glu(UUC) tRNAs; has a role in urmylation and in invasive and pseudohyphal growth; inhibits replication of Brome mosaic virus in S. cerevisiae
APA 4834	R. toruloides	IFO 0880	YKU70∆	Deletion	RTO4_9970	LDB17			LDB17	Electroporation	Lipid Accumulation	HMMPfam:Protein of unknown function (DUF2013):PF09431	Protein involved in the regulation of endocytosis; transiently recruited to actin cortical patches in a SLA1-dependent manner after late coat component assembly; GFP-fusion protein localizes to the periphery, cytoplasm, bud, and bud neck
APA 9116	R. toruloides	IFO 0880	YKU70∆	Deletion	RTO4_11043			H. sapiens BSCL2	Hs_BSCL2-like	ATMT (Targeted)	Lipid Accumulation	HMMPfam:Putative adipose-regulatory protein (Seipin):PF06775	Seipin homolog: Is a regulator of lipid catabolism essential for adipocyte differentiation. May also be involved in the central regulation of energy homeostasis (By similarity). Necessary for correct lipid storage and lipid droplets maintenance; may play a tissue-autonomous role in controlling lipid storage in adipocytes and in preventing ectopic lipid droplet formation in non-adipose tissues
APA 9119	R. toruloides	IFO 0880	YKU70∆	Deletion	RTO4_16731	ERP2,ERP4,ERP3			ERP2	ATMT (Targeted)	Lipid Accumulation	KOG1693: emp24/gp25L/p24 family of membrane trafficking proteins	Member of the p24 family involved in ER to Golgi transport; similar to Emp24p and Erv25p; role in misfolded protein quality control; forms a heterotrimeric complex with Erp1p, Emp24p, and Erv25p; localized to COPII-coated vesicles; ERP2 has a paralog, ERP4, that arose from the whole genome duplication
APA 9154	R. toruloides	IFO 0880	YKU70∆	Deletion	RTO4_11380	PPZ2,PPZ1			PPZ1	ATMT (Targeted)	Lipid Accumulation	K06269: PPP1C; serine/threonine-protein phosphatase PP1 catalytic subunit	Serine/threonine protein phosphatase Z, isoform of Ppz2p; involved in regulation of potassium transport, which affects osmotic stability, cell cycle progression, and halotolerance
APA 9160	R. toruloides	IFO 0880	YKU70∆	Deletion	RTO4_9026	UBP13,UBP9	USP12,USP46		UBP13	Electroporation	Lipid Accumulation	K11842: USP12_46; ubiquitin carboxyl-terminal hydrolase 12/46	Ubiquitin-specific protease that cleaves Ub-protein fusions; UBP13 has a paralog, UBP9, that arose from the whole genome duplication
APA 9163	R. toruloides	IFO 0880	YKU70∆	Deletion	RTO4_15890			H sapiens MYC	Hs_MYC-like	ATMT (Targeted)	Lipid Accumulation	HMMPfam:Helix-loop-helix DNA-binding domain:PF00010,ProSiteProfiles:Myc-type, basic helix-loop-helix (bHLH) domain profile.:PS50888,SMART:helix loop helix domain:SM00353,SUPERFAMILY::SSF47459	Transcription factor that binds DNA in a non-specific manner, yet also specifically recognizes the core sequence 5'-CAC[GA]TG-3'. Activates the transcription of growth-related genes.
APA 9168	R. toruloides	IFO 0880	YKU70∆	Deletion	RTO4_15889		MAEA		Hs_MAEA	ATMT (Targeted)	Lipid Accumulation	K18624: MAEA, EMP; macrophage erythroblast attacher	Weak homology to FYV10 (GID complex member) MAEA: Plays a role in erythroblast enucleation and in the development of the mature macrophages. Mediates the attachment of erythroid cell to mature macrophages, in correlation with the presence of MAEA at cell surface of mature macrophages; This MAEA- mediated contact inhibits erythroid cells apoptosis. Participates in erythroblastic island formation, …
APA 9174	R. toruloides	IFO 0880	YKU70∆	Deletion	RTO4_12154	GPD1,GPD2	GPD1,GPD1L		GPD1	Electroporation	Lipid Accumulation	K00006: GPD1; glycerol-3-phosphate dehydrogenase (NAD+)	GPD2: NAD-dependent glycerol 3-phosphate dehydrogenase; expression is controlled by an oxygen-independent signaling pathway required to regulate metabolism under anoxic conditions; located in cytosol and mitochondria; constitutively active but is inactivated via phosphorylation by energy-stress responsive kinase SNF1; GPD2 has a paralog, GPD1, that arose from the whole genome duplication, GPD1: N…
APA 9176	R. toruloides	IFO 0880	YKU70∆	Deletion	RTO4_11272	ALG12	ALG12		ALG12	Electroporation	Lipid Accumulation	K03847: ALG12; alpha-1,6-mannosyltransferase	Alpha-1,6-mannosyltransferase localized to the ER; responsible for addition of alpha-1,6 mannose to dolichol-linked Man7GlcNAc2; acts in the dolichol pathway for N-glycosylation; human homolog ALG12 complements yeast null mutant
APA 4846	R. toruloides	IFO 0880	YKU70∆	Deletion	RTO4_10302			C. neoformans Cmt1	Cn_CMT1-like	Electroporation	Lipid Accumulation	HMMPfam:Cryptococcal mannosyltransferase 1:PF11735	CNAG_00721 alpha-1,3-mannosyltransferase from Cryptococcus neoformans var. grubii H99 (62% identity, 92% coverage)
APA 4832	R. toruloides	IFO 0880	YKU70∆	Deletion	RTO4_8506	CCC1			CCC1	Electroporation	Lipid Accumulation	KOG4473: Uncharacterized membrane protein	Vacuolar Fe2+/Mn2+ transporter; suppresses respiratory deficit of yfh1 mutants, which lack the ortholog of mammalian frataxin, by preventing mitochondrial iron accumulation; relative distribution to the vacuole decreases upon DNA replication stress
APA 9122	R. toruloides	IFO 0880	YKU70∆	Deletion	RTO4_13009	VTC4	PCCA			ATMT (Targeted)	FAME Validation	KOG1161: Protein involved in vacuolar polyphosphate accumulation, contains SPX domain
APA 9146	R. toruloides	IFO 0880	YKU70∆	Deletion	RTO4_15718 and RTO4_15717 (construct designed with bad gene model)					ATMT (Targeted)	FAME Validation
APA 9167	R. toruloides	IFO 0880	YKU70∆	Deletion	RTO4_10870					ATMT (Targeted)	FAME Validation	BLAST: expressed protein [Cryptococcus neoformans var. neofo...
APA 9170	R. toruloides	IFO 0880	YKU70∆	Deletion	RTO4_14659	VPS27				Electroporation	FAME Validation	K12182: HGS, HRS, VPS27; hepatocyte growth factor-regulated tyrosine kinase substrate
APA 9161	R. toruloides	IFO 0880	YKU70∆	Deletion	RTO4_12154	GPD1,GPD2	GPD1,GPD1L		GPD1	Electroporation	FAME Validation	K00006: GPD1; glycerol-3-phosphate dehydrogenase (NAD+)	GPD2: NAD-dependent glycerol 3-phosphate dehydrogenase; expression is controlled by an oxygen-independent signaling pathway required to regulate metabolism under anoxic conditions; located in cytosol and mitochondria; constitutively active but is inactivated via phosphorylation by energy-stress responsive kinase SNF1; GPD2 has a paralog, GPD1, that arose from the whole genome duplication, GPD1: N…
APA 4883	R. toruloides	IFO 0880	YKU70∆	Deletion	RTO4_12639	GDB1			GDB1	Electroporation	Lipid Accumulation	K01196 AGL glycogen debranching enzyme
APA 4884	R. toruloides	IFO 0880	YKU70∆	Deletion	RTO4_11766					Electroporation	Lipid Accumulation	Hypothetical Protein
APA 4885	R. toruloides	IFO 0880	YKU70∆	Deletion	RTO4_15211					Electroporation	Lipid Accumulation	BLAST protein of unknown function [Taphrina deformans PYCC ...

## Sheet: Primers for Deletion Strains
Strain	Gene Deleted	Pimer Name	Sequence	Primer Type
APA 4819	RTO4_8709	gene_1.301_left_inside_primer:	AGCACGAGCGAGCCCGTCTCGAAGAACATTGTGTGGCACGCATACCCGTCGTATCCAGCA	Short-arm homology primer
APA 4819	RTO4_8709	gene_1.301_right_inside_primer:	GACGATGTGCGCGACGCCCTCCTCGATGCTCGTCTCGTTCGTCAGAAGTAGTGTGGGTGG	Short-arm homology primer
APA 4819	RTO4_8709	gene_1.301_left_outside_primer:	TTCTTTCGCCTATCTAAGCCTGTGA	Screening/sequence confirmation primer
APA 4819	RTO4_8709	gene_1.301_right_outside_primer:	GACGAGGGCACGAAGCTGGAGGCGA	Screening/sequence confirmation primer
APA 9177	RTO4_12031	DP_0518	CGAGACCGCTTCTTCGCCCTCCTCCTTCCACACACTACCGCATACCCGTCGTATCCAGCA	Short-arm homology primer
APA 9177	RTO4_12031	DP_0519	TCATGTTTCCATACCCTCTATGCCTAGTCTACGAGATATCGTCAGAAGTAGTGTGGGTGG	Short-arm homology primer
APA 9177	RTO4_12031	gene_15.187_left_outside_primer:	CGTAAGCCATTGCAAGCTCCCGTCT	Screening/sequence confirmation primer
APA 9177	RTO4_12031	gene_15.187_right_outside_primer:	AGCAGGAGACGAGCCAGCGCCGAAG	Screening/sequence confirmation primer
APA 9148	RTO4_16644	OSTC317	AGCAGTCTAGATTACggtcgaggggcatcatgtag	1Kb homology arm 1 primer
APA 9148	RTO4_16644	OSTC318	AATACgaattcCGTTgagtttgagcggtcgagtga	1Kb homology arm 1 primer
APA 9148	RTO4_16644	OSTC319	CGGTAGAGCTCTTATtgtcacttccctcggtgttc	1Kb homology arm 2 primer
APA 9148	RTO4_16644	OSTC320	CCGATggatccGATAgagcgagatgaggtcggaag	1Kb homology arm 2 primer
APA 9148	RTO4_16644	OSTC263	AACGgaattcGTATTTGCTGCATCGCGTCGAT	nat cassette primer for infusion reaction w homology arms
APA 9148	RTO4_16644	OSTC264	ATAAGAGCTCTACCGTCTCACTCTCGAGCCCATC	nat cassette primer for infusion reaction w homology arms
APA 9148	RTO4_16644	OSTC261	GTAATCTAGACTGCTGGCGTAATAGCGAAGAGGCC	plasmid backbone primer (pGI2-based) for infusion reaction with homology arms
APA 9148	RTO4_16644	OSTC262	TATCggatccATCGGTGGCTAGAGCAATTCGGCGT	plasmid backbone primer (pGI2-based) for infusion reaction with homology arms
APA 9148	RTO4_16644	OSTC151	GACCGCCTCAATACCCAACA	Screening/sequence confirmation primer
APA 9148	RTO4_16644	OSTC152	CGCAAGTCCTCACGAGTTTG	Screening/sequence confirmation primer
APA 9148	RTO4_16644	OSTC155	TAAGCGTCGAGTTTGCGTCA	Screening/sequence confirmation primer
APA 9148	RTO4_16644	OSTC156	CTTCGAGGTACTCGAGCGTC	Screening/sequence confirmation primer
APA 4812	RTO4_14088	DP_0540	CACGCGCTCGACCCCTCCTCGTACTTGATCGCGGTCCATCCATACCCGTCGTATCCAGCA	Short-arm homology primer
APA 4812	RTO4_14088	DP_0541	GGGCAAGAGGTGATCCGACGAGATGGCGAGTACGGCGGGCGTCAGAAGTAGTGTGGGTGG	Short-arm homology primer
APA 4812	RTO4_14088	gene_5.301_left_outside_primer:	CGATAGCCTCGCTCGACCGCGCAGA	Screening/sequence confirmation primer
APA 4812	RTO4_14088	gene_5.301_right_outside_primer:	AGGAGATACTATGCTGCAAATGAGG	Screening/sequence confirmation primer
APA 4829	RTO4_10264	OSTC504	CCGCTCGAACAAGTCCGCGAGGCGTGCGTCCACTCTTCCTCATACCCGTCGTATCCAGCA	Short-arm homology primer
APA 4829	RTO4_10264	OSTC505	GATGTATACAAGACCTCGTCATGGACTGCGAGTGACCGACGTCAGAAGTAGTGTGGGTGG	Short-arm homology primer
APA 4829	RTO4_10264	OSTC500	GGTCGAAATCCTTACGGAGCGTCAC	Screening/sequence confirmation primer
APA 4829	RTO4_10264	OSTC501	TATCGACGTCCTCTCAGCTACGATA	Screening/sequence confirmation primer
APA 4830	RTO4_16346	OSTC516	TCAGCTGTAAATACGCCTTGAATCAGTGTTCATGCTCGAGCATACCCGTCGTATCCAGCA	Short-arm homology primer
APA 4830	RTO4_16346	OSTC517	GCCGCGCACACAAGCTCGTGGCAAGAGCTCCGTTCCATCCGTCAGAAGTAGTGTGGGTGG	Short-arm homology primer
APA 4830	RTO4_16346	OSTC512	GGTTCGTCGGGCAGGCGTTTGAGGA	Screening/sequence confirmation primer
APA 4830	RTO4_16346	OSTC513	AGACGGTCAAGCGGTTGACGGAGCA	Screening/sequence confirmation primer
APA 4836	RTO4_8963	RTO3_945059_left_inside_primer	GCCCAGCAAGACAAAGTACCTCACCGTGCCCGAGACGGCGCATACCCGTCGTATCCAGCA	Short-arm homology primer
APA 4836	RTO4_8963	RTO3_945059_right_inside_primer	GGGCATCTTGCGCGAGGCCTGCCTGACGCCGAGGTCGAAGGTCAGAAGTAGTGTGGGTGG	Short-arm homology primer
APA 4836	RTO4_8963	RTO3_945059_left_outside_primer	AGTGACAGCTTGTTACAGGGCTACA	Screening/sequence confirmation primer
APA 4836	RTO4_8963	RTO3_945059_right_outside_primer	AGAAGTACTGCTCAACTTTGAGATG	Screening/sequence confirmation primer
APA 4837	RTO4_14805	RTO3_905000_left_inside_primer	TGCACTGCTGAACCTTTCTTTTCAATCTTGCACCCTTGCGCATACCCGTCGTATCCAGCA	Short-arm homology primer
APA 4837	RTO4_14805	RTO3_905000_right_inside_primer	CACCCATTGCAACAGCACAGTGCGAGCAGTGCTGTCGACCGTCAGAAGTAGTGTGGGTGG	Short-arm homology primer
APA 4837	RTO4_14805	RTO3_905000_left_outside_primer	TAGTTCAGTTCACCTTAATGCAGTG	Screening/sequence confirmation primer
APA 4837	RTO4_14805	RTO3_905000_right_outside_primer	CACTGTGACCATCGCCATCCTGCGA	Screening/sequence confirmation primer
APA 4839	RTO4_14070	RTO3_902790_left_inside_primer	GGTCATTGTGTGTGAGAGTGAGCTTGATTTACTGCACTACCATACCCGTCGTATCCAGCA	Short-arm homology primer
APA 4839	RTO4_14070	RTO3_902790_right_inside_primer	TCGTCCAGCGAGCGGTCGAGGCGAGAGAACCTCGACTGGCGTCAGAAGTAGTGTGGGTGG	Short-arm homology primer
APA 4839	RTO4_14070	RTO3_902790_left_outside_primer	GCTGGTAGTCTGACGCTGGCATGCG	Screening/sequence confirmation primer
APA 4839	RTO4_14070	RTO3_902790_right_outside_primer	ACGAAGCGGTTGTGAGCGAGTGGTA	Screening/sequence confirmation primer
APA 4841	RTO4_8673	RTO3_24860_left_inside_primer	ACGCTCGCAAGGCTCTGCTGAAGCTCAGACAGGCTAGAAACATACCCGTCGTATCCAGCA	Short-arm homology primer
APA 4841	RTO4_8673	RTO3_24860_right_inside_primer	AGCAACCCTTTTCCTGTACATAAAACCTCTACGCAGTACGGTCAGAAGTAGTGTGGGTGG	Short-arm homology primer
APA 4841	RTO4_8673	RTO3_24860_left_outside_primer	GGTAGGCTGAGTCGCAGGTGCATTT	Screening/sequence confirmation primer
APA 4841	RTO4_8673	RTO3_24860_right_outside_primer	CAAGGCTCGTTGACTCGCATACGCT	Screening/sequence confirmation primer
APA 4842	RTO4_12594	RTO3_897372_left_inside_primer	ATGTGGACAACGGATGCATGCACAGCAGGATGGACACAGCCATACCCGTCGTATCCAGCA	Short-arm homology primer
APA 4842	RTO4_12594	RTO3_897372_right_inside_primer	TCGTTCCTTTGCTTGGGACAGTACTCGTGCTCAATCAGCTGTCAGAAGTAGTGTGGGTGG	Short-arm homology primer
APA 4842	RTO4_12594	RTO3_897372_left_outside_primer	AGTGAAACGAAGCACGAGCAAGCAC	Screening/sequence confirmation primer
APA 4842	RTO4_12594	RTO3_897372_right_outside_primer	GAGTGGACGGACGCTTTGAGACGGT	Screening/sequence confirmation primer
APA 4845	RTO4_14567	OSTC564	CCGTCCCCGGTCCATCCGCAAACAACTCGATGTGCTGCACCATACCCGTCGTATCCAGCA	Short-arm homology primer
APA 4845	RTO4_14567	OSTC565	ATGGCTATTCCCTCAGAGACAGAGTACGGACCCATCAGGTGTCAGAAGTAGTGTGGGTGG	Short-arm homology primer
APA 4845	RTO4_14567	OSTC560	AAGGCGTCTGCAGGTTCGCTAGCTC	Screening/sequence confirmation primer
APA 4845	RTO4_14567	OSTC561	AGAGCTTGCAGACCCTTGCCAGCCG	Screening/sequence confirmation primer
APA 4848	RTO4_12121	OSTC486	GACGTCAGCGACCGAGTTCGAGCGAGAGGAAGCAAGCGACCATACCCGTCGTATCCAGCA	Short-arm homology primer
APA 4848	RTO4_12121	OSTC487	ATGCAGGCAACCGCTTCGTCGCAGCCTGACCGTCTCCTGCGTCAGAAGTAGTGTGGGTGG	Short-arm homology primer
APA 4848	RTO4_12121	OSTC482	CAGCTTTCTAGACGATTCCCTTTCT	Screening/sequence confirmation primer
APA 4848	RTO4_12121	OSTC483	TCAAACGTCCAGGCTGGCCCGTATT	Screening/sequence confirmation primer
APA 4814	RTO4_13598	gene_4.82_left_inside_primer:	GCTGAGCGTCCGGGTCGAGCGTGTTTCGCAAGCCGAGAAGCATACCCGTCGTATCCAGCA	Short-arm homology primer
APA 4814	RTO4_13598	gene_4.82_right_inside_primer:	CGCTCCTCTCCGCCCGACTCACGGCAGCGGCATCGTACCTGTCAGAAGTAGTGTGGGTGG	Short-arm homology primer
APA 4814	RTO4_13598	gene_4.82_left_outside_primer:	AATGCAATGCAAGAAGGGTTACGAC	Screening/sequence confirmation primer
APA 4814	RTO4_13598	gene_4.82_right_outside_primer:	CGTGCAAAGCCCACGAACATCGCGG	Screening/sequence confirmation primer
APA 4815	RTO4_16215	DP_0558	GCCCTCTCTCACTACCTAGTCCCGACACACACGCCGCGAACATACCCGTCGTATCCAGCA	Short-arm homology primer
APA 4815	RTO4_16215	DP_0559	GCGGGGAGACAGCCGGCCGAACAGGCGTGGTGGCGCCTCTGTCAGAAGTAGTGTGGGTGG	Short-arm homology primer
APA 4815	RTO4_16215	gene_8.457_left_outside_primer:	CGCTCGGAACACTTCGACCCGCCTC	Screening/sequence confirmation primer
APA 4815	RTO4_16215	gene_8.457_right_outside_primer:	GGACAGGCATGTAAGGGCATGTACT	Screening/sequence confirmation primer
APA 4817	RTO4_16381	DP_0564	AGCACAACACACGGCACACTCGCACGCACACTCGCACGCACATACCCGTCGTATCCAGCA	Short-arm homology primer
APA 4817	RTO4_16381	DP_0565	CATCAAGCATCAAGCGCGCCAACCCACCTCCATCCCCTCCGTCAGAAGTAGTGTGGGTGG	Short-arm homology primer
APA 4817	RTO4_16381	gene_9.88_left_outside_primer:	ACTCACTCGCTGTCACGGACCGCAG	Screening/sequence confirmation primer
APA 4817	RTO4_16381	gene_9.88_right_outside_primer:	GGGATCAAGCGAGGAAGGGGATAGA	Screening/sequence confirmation primer
APA 4821	RTO4_11901	DP_0522	TCTAGCGCTGACAGCCGGAAGCGGCGGAAGGACCAGCCGTCATACCCGTCGTATCCAGCA	Short-arm homology primer
APA 4821	RTO4_11901	DP_0523	TCTCACTCGACCACCTCGCTTCCGGCTGAGAGCACGCGCTGTCAGAAGTAGTGTGGGTGG	Short-arm homology primer
APA 4821	RTO4_11901	gene_18.119_left_outside_primer:	GGCGAAAGCGACAAGCGAGACGGAG	Screening/sequence confirmation primer
APA 4821	RTO4_11901	gene_18.119_right_outside_primer:	CACCTTCGAGCTGTAAACGGCTCGT	Screening/sequence confirmation primer
APA 4823	RTO4_10371	RTO3_959351_left_inside_primer	TACTGCAGCTTGACCGGACCATTCCACCGCGGTTCGACAGCATACCCGTCGTATCCAGCA	Short-arm homology primer
APA 4823	RTO4_10371	RTO3_959351_right_inside_primer	GCGCACGTCGGTGTTGGGAGACTCTGGTGAGTGCTGTACGGTCAGAAGTAGTGTGGGTGG	Short-arm homology primer
APA 4823	RTO4_10371	RTO3_959351_left_outside_primer	AAGAGCAAGGCGAGCAATCGGAACA	Screening/sequence confirmation primer
APA 4823	RTO4_10371	RTO3_959351_right_outside_primer	GCTTGCCTCTGACCTCGTCCACTCG	Screening/sequence confirmation primer
APA 4825	RTO4_12420	RTO3_896810_left_inside_primer	CATGGCACTGCAGGTGGATTGCACAACGATGGTCTGAAGACATACCCGTCGTATCCAGCA	Short-arm homology primer
APA 4825	RTO4_12420	RTO3_896810_right_inside_primer	ACTTCAACTCGATTACAGGACTGCTTGCTGGGTCTACTGCGTCAGAAGTAGTGTGGGTGG	Short-arm homology primer
APA 4825	RTO4_12420	RTO3_896810_left_outside_primer	GGCTTGTAGCCTTAGACGTCCTTCT	Screening/sequence confirmation primer
APA 4825	RTO4_12420	RTO3_896810_right_outside_primer	TGTTGGGTCCGCTCGACTGGACTGC	Screening/sequence confirmation primer
APA 4826	RTO4_12817	RTO3_878492_left_inside_primer	CTGCGCCACGACGAGCTCTGATCCGACGACCCAAGACTGGCATACCCGTCGTATCCAGCA	Short-arm homology primer
APA 4826	RTO4_12817	RTO3_878492_right_inside_primer	TATTCAACCCCTCAAGCAACATACAAGCCTGACACAACTTGTCAGAAGTAGTGTGGGTGG	Short-arm homology primer
APA 4826	RTO4_12817	RTO3_878492_left_outside_primer	GAGCAGATCGTTGGGCAGGTCAGCA	Screening/sequence confirmation primer
APA 4826	RTO4_12817	RTO3_878492_right_outside_primer	TCTTGCGCGCTTGCAATGCCCGTTT	Screening/sequence confirmation primer
APA 4828	RTO4_10764	RTO3_943231_left_inside_primer	GTCGAATGCCAACCCTCTGCCATTCGCTCGATGTCGTGTTCATACCCGTCGTATCCAGCA	Short-arm homology primer
APA 4828	RTO4_10764	RTO3_943231_right_inside_primer	AGATACGATCTACCGATGTGTCATCTCCGTATCTACCGATGTCAGAAGTAGTGTGGGTGG	Short-arm homology primer
APA 4828	RTO4_10764	RTO3_943231_left_outside_primer	GGTCGTAGAGCTCGAGGCGAGCAGC	Screening/sequence confirmation primer
APA 4828	RTO4_10764	RTO3_943231_right_outside_primer	GACGCTAGACGCCATGGTGCCGAAG	Screening/sequence confirmation primer
APA 4834	RTO4_9970	OSTC540	TCAACAGGGCCAGGCTGCGCTGAAAGATGGTGATCTGGATCATACCCGTCGTATCCAGCA	Short-arm homology primer
APA 4834	RTO4_9970	OSTC541	GGACTGTTCGGCGGAAGGTTGGACGACGACATTCTCGCTGGTCAGAAGTAGTGTGGGTGG	Short-arm homology primer
APA 4834	RTO4_9970	OSTC536	CCAAGCCTGCGCGGCACCAGCCACA	Screening/sequence confirmation primer
APA 4834	RTO4_9970	OSTC537	ACGAAAAGTCGAGGTGAAGCTGAGG	Screening/sequence confirmation primer
APA 4832	RTO4_8506	OSTC528	ATGAAGTCTTTTGGCGATTCGTGAACTTGGACGAGTTGGCCATACCCGTCGTATCCAGCA	Short-arm homology primer
APA 4832	RTO4_8506	OSTC529	AGCAGCTAGTCTTACACAGAAAACACAAAGCTATGAACGAGTCAGAAGTAGTGTGGGTGG	Short-arm homology primer
APA 4832	RTO4_8506	OSTC524	GGCGTATTTATCTGCGCGAACATCT	Screening/sequence confirmation primer
APA 4832	RTO4_8506	OSTC525	AGGAGATGTCGTAGGCCGCCTTCCT	Screening/sequence confirmation primer
APA 4846	RTO4_10302	OSTC582	TAAGTGAGTCTCGTTGCGAGGGTCAAGAATACAAGCAGTGCATACCCGTCGTATCCAGCA	Short-arm homology primer
APA 4846	RTO4_10302	OSTC583	CGCTCACAGTTGGCCTGGGCTGGCACCGGGCTGCCATGCAGTCAGAAGTAGTGTGGGTGG	Short-arm homology primer
APA 4846	RTO4_10302	OSTC578	TTGAGCCGACCAGCCCTCGTCTCCT	Screening/sequence confirmation primer
APA 4846	RTO4_10302	OSTC579	GACGTGCTCGCTCTGCAGCTGGTAA	Screening/sequence confirmation primer
APA 9116	RTO4_11043	OSTC265	CAGCAGTCTAGATTACggtatgctggaacggcttct	1Kb homology arm 1 primer
APA 9116	RTO4_11043	OSTC266	AATACgaattcCGTTgacatggatccggagtctgc	1Kb homology arm 1 primer
APA 9116	RTO4_11043	OSTC267	CGGTAGAGCTCTTATgcttacgaggcagtggatgt	1Kb homology arm 2 primer
APA 9116	RTO4_11043	OSTC268	CCGATggatccGATAacattccgcctcatctcgtc	1Kb homology arm 2 primer
APA 9116	RTO4_11043	OSTC263	AACGgaattcGTATTTGCTGCATCGCGTCGAT	nat cassette primer for infusion reaction w homology arms
APA 9116	RTO4_11043	OSTC264	ATAAGAGCTCTACCGTCTCACTCTCGAGCCCATC	nat cassette primer for infusion reaction w homology arms
APA 9116	RTO4_11043	OSTC261	GTAATCTAGACTGCTGGCGTAATAGCGAAGAGGCC	plasmid backbone primer (pGI2-based) for infusion reaction with homology arms
APA 9116	RTO4_11043	OSTC262	TATCggatccATCGGTGGCTAGAGCAATTCGGCGT	plasmid backbone primer (pGI2-based) for infusion reaction with homology arms
APA 9116	RTO4_11043	OSTC103	GGAGGAAGCGGTAATCGAGG	Screening/sequence confirmation primer
APA 9116	RTO4_11043	OSTC104	GTTGCACGAGGGAGAGAACC	Screening/sequence confirmation primer
APA 9116	RTO4_11043	OSTC107	TTTCAGCTGGCTGCTTACGA	Screening/sequence confirmation primer
APA 9116	RTO4_11043	OSTC108	GTGGTGAGACGAGGTTGGAG	Screening/sequence confirmation primer
APA 9119	RTO4_16731	OSTC273	AGCAGTCTAGATTACaatgtgcgtgggtaggactg	1Kb homology arm 1 primer
APA 9119	RTO4_16731	OSTC274	AATACgaattcCGTTcctcgtcaactgcttcctgt	1Kb homology arm 1 primer
APA 9119	RTO4_16731	OSTC275	CGGTAGAGCTCTTATtcccactgctgcataacctc	1Kb homology arm 2 primer
APA 9119	RTO4_16731	OSTC276	CCGATggatccGATAatatcgagggcacgcttgag	1Kb homology arm 2 primer
APA 9119	RTO4_16731	OSTC263	AACGgaattcGTATTTGCTGCATCGCGTCGAT	nat cassette primer for infusion reaction w homology arms
APA 9119	RTO4_16731	OSTC264	ATAAGAGCTCTACCGTCTCACTCTCGAGCCCATC	nat cassette primer for infusion reaction w homology arms
APA 9119	RTO4_16731	OSTC261	GTAATCTAGACTGCTGGCGTAATAGCGAAGAGGCC	plasmid backbone primer (pGI2-based) for infusion reaction with homology arms
APA 9119	RTO4_16731	OSTC262	TATCggatccATCGGTGGCTAGAGCAATTCGGCGT	plasmid backbone primer (pGI2-based) for infusion reaction with homology arms
APA 9119	RTO4_16731	OSTC348	CCCTTTCTTCCGAGCGACTT	Screening/sequence confirmation primer
APA 9119	RTO4_16731	OSTC349	GGAGAAGAACCGCTGAACGA	Screening/sequence confirmation primer
APA 9119	RTO4_16731	OSTC350	CGACTGGATGGTGACAGACC	Screening/sequence confirmation primer
APA 9119	RTO4_16731	OSTC351	ATCATCAACGCGCTCTCCAT	Screening/sequence confirmation primer
APA 9122	RTO4_13009	OSTC269	AGCAGTCTAGATTACcttactcctagcgacctgcg	1Kb homology arm 1 primer
APA 9122	RTO4_13009	OSTC270	AATACgaattcCGTTtgtctaccgcgtcccataga	1Kb homology arm 1 primer
APA 9122	RTO4_13009	OSTC271	CGGTAGAGCTCTTATaagggcatccttgatggtcg	1Kb homology arm 2 primer
APA 9122	RTO4_13009	OSTC272	CCGATggatccGATAttgtcaacgcttcagcaacg	1Kb homology arm 2 primer
APA 9122	RTO4_13009	OSTC263	AACGgaattcGTATTTGCTGCATCGCGTCGAT	nat cassette primer for infusion reaction w homology arms
APA 9122	RTO4_13009	OSTC264	ATAAGAGCTCTACCGTCTCACTCTCGAGCCCATC	nat cassette primer for infusion reaction w homology arms
APA 9122	RTO4_13009	OSTC261	GTAATCTAGACTGCTGGCGTAATAGCGAAGAGGCC	plasmid backbone primer (pGI2-based) for infusion reaction with homology arms
APA 9122	RTO4_13009	OSTC262	TATCggatccATCGGTGGCTAGAGCAATTCGGCGT	plasmid backbone primer (pGI2-based) for infusion reaction with homology arms
APA 9122	RTO4_13009	OSTC091	TCGAAGAGGGCGAAGTAGGA	Screening/sequence confirmation primer
APA 9122	RTO4_13009	OSTC092	GCTCAAGCAGGGCATTTGAG	Screening/sequence confirmation primer
APA 9122	RTO4_13009	OSTC095	CCTGGTCTGCGAGAGTGAAG	Screening/sequence confirmation primer
APA 9122	RTO4_13009	OSTC096	GCCGTGATAGTACGCGAAGA	Screening/sequence confirmation primer
APA 9146	RTO4_15718 and RTO4_15717 (construct designed fused gene model)	OSTC301	AGCAGTCTAGATTACcaagcagatggccgagaaga	1Kb homology arm 1 primer
APA 9146	RTO4_15718 and RTO4_15717 (construct designed fused gene model)	OSTC302	AATACgaattcCGTTgaacaatccgagtgcggttc	1Kb homology arm 1 primer
APA 9146	RTO4_15718 and RTO4_15717 (construct designed fused gene model)	OSTC303	CGGTAGAGCTCTTATgggcaatgcgacggtatgta	1Kb homology arm 2 primer
APA 9146	RTO4_15718 and RTO4_15717 (construct designed fused gene model)	OSTC304	CCGATggatccGATAatacagacgccctcaacacg	1Kb homology arm 2 primer
APA 9146	RTO4_15718 and RTO4_15717 (construct designed fused gene model)	OSTC263	AACGgaattcGTATTTGCTGCATCGCGTCGAT	nat cassette primer for infusion reaction w homology arms
APA 9146	RTO4_15718 and RTO4_15717 (construct designed fused gene model)	OSTC264	ATAAGAGCTCTACCGTCTCACTCTCGAGCCCATC	nat cassette primer for infusion reaction w homology arms
APA 9146	RTO4_15718 and RTO4_15717 (construct designed fused gene model)	OSTC261	GTAATCTAGACTGCTGGCGTAATAGCGAAGAGGCC	plasmid backbone primer (pGI2-based) for infusion reaction with homology arms
APA 9146	RTO4_15718 and RTO4_15717 (construct designed fused gene model)	OSTC262	TATCggatccATCGGTGGCTAGAGCAATTCGGCGT	plasmid backbone primer (pGI2-based) for infusion reaction with homology arms
APA 9146	RTO4_15718 and RTO4_15717 (construct designed fused gene model)	OSTC191	TCGAGATCGAGGAGGAGCAA	Screening/sequence confirmation primer
APA 9146	RTO4_15718 and RTO4_15717 (construct designed fused gene model)	OSTC192	GATTGCCGAGAGAGGGGAAG	Screening/sequence confirmation primer
APA 9146	RTO4_15718 and RTO4_15717 (construct designed fused gene model)	OSTC195	GGAAGTCTAGGGGGTGTTGC	Screening/sequence confirmation primer
APA 9146	RTO4_15718 and RTO4_15717 (construct designed fused gene model)	OSTC196	GCGCTTTTTCAGCTGGTTCA	Screening/sequence confirmation primer
APA 9154	RTO4_11380	OSTC277	AGCAGTCTAGATTACtcgactgttcaaaccgctca	1Kb homology arm 1 primer
APA 9154	RTO4_11380	OSTC278	AATACgaattcCGTTtgcctacgagacgaaacgag	1Kb homology arm 1 primer
APA 9154	RTO4_11380	OSTC279	CGGTAGAGCTCTTATatcaagctcaacgtgtgcga	1Kb homology arm 2 primer
APA 9154	RTO4_11380	OSTC280	CCGATggatccGATAacttcttccacgacacgacc	1Kb homology arm 2 primer
APA 9154	RTO4_11380	OSTC263	AACGgaattcGTATTTGCTGCATCGCGTCGAT	nat cassette primer for infusion reaction w homology arms
APA 9154	RTO4_11380	OSTC264	ATAAGAGCTCTACCGTCTCACTCTCGAGCCCATC	nat cassette primer for infusion reaction w homology arms
APA 9154	RTO4_11380	OSTC261	GTAATCTAGACTGCTGGCGTAATAGCGAAGAGGCC	plasmid backbone primer (pGI2-based) for infusion reaction with homology arms
APA 9154	RTO4_11380	OSTC262	TATCggatccATCGGTGGCTAGAGCAATTCGGCGT	plasmid backbone primer (pGI2-based) for infusion reaction with homology arms
APA 9154	RTO4_11380	OSTC167	GTCGCAAGTACGCTCTTCCT	Screening/sequence confirmation primer
APA 9154	RTO4_11380	OSTC168	CGACCTCGTCTCTCACATGC	Screening/sequence confirmation primer
APA 9154	RTO4_11380	OSTC171	GACGATGAGGTCGTGGGAAG	Screening/sequence confirmation primer
APA 9154	RTO4_11380	OSTC172	CCGCAGGTCGATAGAGTGAC	Screening/sequence confirmation primer
APA 9160	RTO4_9026	OSTC435	cgcgacatgatagagacacctctgccacgtccaaccgattcatacccgtcgtatccagca	Short-arm homology primer
APA 9160	RTO4_9026	OSTC436	cgagtctacggtagctatccatatcgagcaagcgcgctgagtcagaagtagtgtgggtgg	Short-arm homology primer
APA 9160	RTO4_9026	OSTC437	TGCCCTGCTAGTACACAACG	Screening/sequence confirmation primer
APA 9160	RTO4_9026	OSTC438	ATCCGCTCGAGCACATCATC	Screening/sequence confirmation primer
APA 9161	RTO4_12154	OSTC447	attggcgcccgtgtcaggctgggcgagatgagcgggcggccatacccgtcgtatccagca	Short-arm homology primer
APA 9161	RTO4_12154	OSTC448	acctcgcttccacagctcactcgcacgctcgtacgctaccgtcagaagtagtgtgggtgg	Short-arm homology primer
APA 9161	RTO4_12154	OSTC449	CGTCTATGAACGATTGGTGCG	Screening/sequence confirmation primer
APA 9161	RTO4_12154	OSTC450	GAATGACCGGCGAAGTTGAC	Screening/sequence confirmation primer
APA 9163	RTO4_15890	OSTC418	AGCAGTCTAGATTACcctcgctcaagactcccatc	1Kb homology arm 1 primer
APA 9163	RTO4_15890	OSTC419	AATACgaattcCGTTatgtaccttggctcagcgtg	1Kb homology arm 1 primer
APA 9163	RTO4_15890	OSTC283	CGGTAGAGCTCTTATgttcttgtcgccaccattcc	1Kb homology arm 2 primer
APA 9163	RTO4_15890	OSTC284	CCGATggatccGATActccttatccgcgctgaagt	1Kb homology arm 2 primer
APA 9163	RTO4_15890	OSTC263	AACGgaattcGTATTTGCTGCATCGCGTCGAT	nat cassette primer for infusion reaction w homology arms
APA 9163	RTO4_15890	OSTC264	ATAAGAGCTCTACCGTCTCACTCTCGAGCCCATC	nat cassette primer for infusion reaction w homology arms
APA 9163	RTO4_15890	OSTC261	GTAATCTAGACTGCTGGCGTAATAGCGAAGAGGCC	plasmid backbone primer (pGI2-based) for infusion reaction with homology arms
APA 9163	RTO4_15890	OSTC262	TATCggatccATCGGTGGCTAGAGCAATTCGGCGT	plasmid backbone primer (pGI2-based) for infusion reaction with homology arms
APA 9163	RTO4_15890	OSTC420	CCTCGCTCAAGACTCCCATC	Screening/sequence confirmation primer
APA 9163	RTO4_15890	OSTC421	ATCGTCGTACACTCTGCGTC	Screening/sequence confirmation primer
APA 9163	RTO4_15890	OSTC187	TTGACGGGTTGGCTTTCTGA	Screening/sequence confirmation primer
APA 9163	RTO4_15890	OSTC188	AAGGCCCTGTTGCGGATAAA	Screening/sequence confirmation primer
APA 9168	RTO4_15889	OSTC281	AGCAGTCTAGATTACcttctccgcatctccctcac	1Kb homology arm 1 primer
APA 9168	RTO4_15889	OSTC282	AATACgaattcCGTTactgcgctgctttgctagat	1Kb homology arm 1 primer
APA 9168	RTO4_15889	OSTC414	CGGTAGAGCTCTTATtgtgcaggagcaggagattg	1Kb homology arm 2 primer
APA 9168	RTO4_15889	OSTC415	CCGATggatccGATActtgatgtgctgcatggtcg	1Kb homology arm 2 primer
APA 9168	RTO4_15889	OSTC263	AACGgaattcGTATTTGCTGCATCGCGTCGAT	nat cassette primer for infusion reaction w homology arms
APA 9168	RTO4_15889	OSTC264	ATAAGAGCTCTACCGTCTCACTCTCGAGCCCATC	nat cassette primer for infusion reaction w homology arms
APA 9168	RTO4_15889	OSTC261	GTAATCTAGACTGCTGGCGTAATAGCGAAGAGGCC	plasmid backbone primer (pGI2-based) for infusion reaction with homology arms
APA 9168	RTO4_15889	OSTC262	TATCggatccATCGGTGGCTAGAGCAATTCGGCGT	plasmid backbone primer (pGI2-based) for infusion reaction with homology arms
APA 9168	RTO4_15889	OSTC183	TCTCGTCGATGAGGAGGTGT	Screening/sequence confirmation primer
APA 9168	RTO4_15889	OSTC184	GTGAGTGAGCGGGAGAGATG	Screening/sequence confirmation primer
APA 9168	RTO4_15889	OSTC412	TGTTCGAGTGGGACGAGTTG	Screening/sequence confirmation primer
APA 9168	RTO4_15889	OSTC413	TCCCTCAAGAGCGAGTCGTA	Screening/sequence confirmation primer
APA 9167	RTO4_10870	OSTC285	AGCAGTCTAGATTACgtctacagactactcgcggc	1Kb homology arm 1 primer
APA 9167	RTO4_10870	OSTC286	AATACgaattcCGTTgacacaagctacgagagcga	1Kb homology arm 1 primer
APA 9167	RTO4_10870	OSTC287	CGGTAGAGCTCTTATtgcaatcgaaacacttgccc	1Kb homology arm 2 primer
APA 9167	RTO4_10870	OSTC288	CCGATggatccGATAtgtcaacgaggaagggaagc	1Kb homology arm 2 primer
APA 9167	RTO4_10870	OSTC263	AACGgaattcGTATTTGCTGCATCGCGTCGAT	nat cassette primer for infusion reaction w homology arms
APA 9167	RTO4_10870	OSTC264	ATAAGAGCTCTACCGTCTCACTCTCGAGCCCATC	nat cassette primer for infusion reaction w homology arms
APA 9167	RTO4_10870	OSTC261	GTAATCTAGACTGCTGGCGTAATAGCGAAGAGGCC	plasmid backbone primer (pGI2-based) for infusion reaction with homology arms
APA 9167	RTO4_10870	OSTC262	TATCggatccATCGGTGGCTAGAGCAATTCGGCGT	plasmid backbone primer (pGI2-based) for infusion reaction with homology arms
APA 9167	RTO4_10870	OSTC111	CGCTTTGCTGACCGTTCAAA	Screening/sequence confirmation primer
APA 9167	RTO4_10870	OSTC112	TGCTGTTGCGACACTTACGA	Screening/sequence confirmation primer
APA 9167	RTO4_10870	OSTC115	GTCCCCCGACTCCATTTCAA	Screening/sequence confirmation primer
APA 9167	RTO4_10870	OSTC116	TTCCGCCCACTTCACTAACC	Screening/sequence confirmation primer
APA 9170	RTO4_14659	OSTC467	AATACgaattcCGTTcttctcctttcgtgggatctagtgt	1Kb homology arm 1 primer
APA 9170	RTO4_14659	OSTC468	AGCAGTCTAGATTACgtcttccctgcttcgcttct	1Kb homology arm 1 primer
APA 9170	RTO4_14659	OSTC470	CGGTAGAGCTCTTATtgtggacagtcccaagccag	1Kb homology arm 2 primer
APA 9170	RTO4_14659	OSTC471	CCGATggatccGATAacgtcgtcgatgtaagagcc	1Kb homology arm 2 primer
APA 9170	RTO4_14659	OSTC473	AACGgaattcGTATTTGTTTCCGTAGCTTGGTCCG	nat cassette primer for infusion reaction w homology arms
APA 9170	RTO4_14659	OSTC474	ATAAGAGCTCTACCGACCAGCCTTTGACTTGGCAG	nat cassette primer for infusion reaction w homology arms
APA 9170	RTO4_14659	OSTC475	TATCggatccATCGGCGGCACAAAATCACCACTCG	plasmid backbone primer (pGI2-based) for infusion reaction with homology arms
APA 9170	RTO4_14659	OSTC476	GTAATCTAGACTGCTAACTATGCGGCATCAGAGCA	plasmid backbone primer (pGI2-based) for infusion reaction with homology arms
APA 9170	RTO4_14659	OSTC469	AGAGGCGGAGATTTTGACGG	Screening/sequence confirmation primer
APA 9170	RTO4_14659	OSTC472	AACGgaattcGTATTcatacccgtcgtatccagca	Screening/sequence confirmation primer
APA 9174	RTO4_12154	DP_0528	ATTGGCGCCCGTGTCAGGCTGGGCGAGATGAGCGGGCGGCCATACCCGTCGTATCCAGCA	Short-arm homology primer
APA 9174	RTO4_12154	DP_0529	ACCTCGCTTCCACAGCTCACTCGCACGCTCGTACGCTACCGTCAGAAGTAGTGTGGGTGG	Short-arm homology primer
APA 9174	RTO4_12154	gene_2.214_left_outside_primer:	GAAAGCCGTCTATGAACGATTGGTG	Screening/sequence confirmation primer
APA 9174	RTO4_12154	gene_2.214_right_outside_primer:	CGCTCACGCTGGCTCACGCTCTCCG	Screening/sequence confirmation primer
APA 9176	RTO4_11272	DP_0526	CGAAAGACTTGCAGGGGCTGAAGTGATGCAATGAGAGGATCATACCCGTCGTATCCAGCA	Short-arm homology primer
APA 9176	RTO4_11272	DP_0527	GCGCAGCCCACACTCGCCTGCAGGACCACTGCTACCCGAGGTCAGAAGTAGTGTGGGTGG	Short-arm homology primer
APA 9176	RTO4_11272	gene_2.104_left_outside_primer:	CCGGAAACTGAGAGCGACGCTCGTC	Screening/sequence confirmation primer
APA 9176	RTO4_11272	gene_2.104_right_outside_primer:	TCGATACTGTTCTGACGAGCTGTAG	Screening/sequence confirmation primer
APA 4883	RTO4_12639	RTO4_12639_left_outside_primer	GCTAGTTCCGCTCACTTCGAACGTC	Short-arm homology primer
APA 4883	RTO4_12639	RTO4_12639_right_outside_primer	ACAATGCTTGCTAGACTGTACGAAT	Short-arm homology primer
APA 4883	RTO4_12639	RTO4_12639_left_inside_primer2	AGAGTACTGCCCGACCAGGCCTGCGTGCGGCAGCTGTCGTCATACCCGTCGTATCCAGCA	Screening/sequence confirmation primer
APA 4883	RTO4_12639	RTO4_12639_right_inside_primer2	GACTCGCTCGCTCACCCGCGTCACCCTGCATCCACCGTAAGTCAGAAGTAGTGTGGGTGG	Screening/sequence confirmation primer
APA 4884	RTO4_11766	RTO4_11766_left_outside_primer	TAGAGTACGACAAGAACGAACGGAG	Short-arm homology primer
APA 4884	RTO4_11766	RTO4_11766_right_outside_primer	TCTAGTTCCGGCTGGATTACTATTG	Short-arm homology primer
APA 4884	RTO4_11766	RTO4_11766_left_inside_primer2	GCCGACCTCAACCGCGTCTTCCACCCCTCCTCGTCCAGTCCATACCCGTCGTATCCAGCA	Screening/sequence confirmation primer
APA 4884	RTO4_11766	RTO4_11766_right_inside_primer2	GATGAGCTCGTCGTCGTCGTTCCCTCATCCGCACGAGCAAGTCAGAAGTAGTGTGGGTGG	Screening/sequence confirmation primer
APA 4885	RTO4_15211	RTO4_15211_left_outside_primer	TTCATAGCGGTCTGACTGAGCCTAT	Short-arm homology primer
APA 4885	RTO4_15211	RTO4_15211_right_outside_primer	GAGGACCGAAGCAAGCGACTAGCCC	Short-arm homology primer
APA 4885	RTO4_15211	RTO4_15211_left_inside_primer2	CCGCTTTCGGCCAGAAACCTATCGGGCAGCAGGTCGCAGACATACCCGTCGTATCCAGCA	Screening/sequence confirmation primer
APA 4885	RTO4_15211	RTO4_15211_right_inside_primer2	GAGGAAGCAAGATCCGTCAGTCCAAGGCCTCTTACCGCACGTCAGAAGTAGTGTGGGTGG	Screening/sequence confirmation primer
General sequencing primer		OSTC385	GCAGCCTCGAGTACTCACAA	Sequence primer for Nat-cassette genome junctions
General sequencing primer		OSTC248	GGTGAAGGACCCATCCAGTG	Sequencing primer for Nat-cassette genome junctions
General sequencing primer		OSTC250	GCGCTCTACATGAGCATGCCC	Sequencing primer for Nat-cassette genome junctions
NOTES:
Deletion strains were made by one of three methods:
(1) Introduction of Nat cassette flanked by 1-2 kb of homologous flanking sequence by ATMT. Plasmids were constructed by InFusion cloning by amplifying 1-2kb homology arms, Nat resistance cassette and the pGI2 vector backbone including left/right border sequences flanking the homology-Nat-homology construct, combining in an InFusion reaction with the manufacturer's instructions, and transforming …
(2) Introduction of Nat cassette flanked by 1-2 kb of homologous flanking sequence by electroporation. Plasmids were constructed by InFusion cloning by amplifying 1-2kb homology arms, Nat resistance cassette and a pGI2-based vector backbone the pGI2 vector backbone, combining in an InFusion reaction with the manufacturer's instructions and transforming chemically competent E. coli. Plasmids were …
(3) Introduction of Nat cassette flanked by 40bp of homologous flanking sequence by electroporation. 60bp primers consisting of 20bp annealing to the Nat resistance cassette and 40bp of homologous sequence flanking the targeted gene were used to amplify the short-arm homology Nat construct, which was introduced to an IFO 0880 YKU70∆ mutant by electroporation as described in materials and methods.…
