# Supplementary material for: Functional genomics of lipid metabolism in the oleaginous yeast Rhodosporidium toruloides
Source: eLife. 2018 Mar 9;7:e32110. doi: 10.7554/eLife.32110 (PMC5922974; doi:10.7554/eLife.32110)
Supplement: Supplementary file 5. — Summary of genes identified in 35 systems-level studies on lipid accumulation, lipid catabolism, and lipid droplet biology in fungi and other eukaryotes with functional genomics screens and proteomics. [file elife-32110-supp5.xlsx]

## Sheet: Key
Supplementary file 4 - Materials List
	References	Publications reporting screens for mutants with altered lipid accumulation, mobilization, utilization or proteomics of lipid droplets summarized in this data set
	Combined Observations	Observations grouped by orthology (by Orthomcl) and more distant homology (significant BLAST alignment)
	R. toruloides IFO 0880	Observations from this study
	R. toruloides IFO NP11	Observations in R. toruloides NP11
	Y. lipolytica	Observations in Y. lipolytica
	S. cerevisiae	Observations in S. cerevisiae
	D. melanogaster	Observations in D. melanogaster
	C. elegans	Observations in C. elegans
	Mammals	Observations in H. sapiens and M. musculus

## Sheet: References
Reference ID	Title
doi: 10.1074/mcp.M600011-MCP200	Characterization of the Drosophila Lipid Droplet Subproteome
PMID: 12529643	Genome-wide RNAi analysis of Caenorhabditis elegans fat regulatory genes
PMID: 16470660	Lipid particle composition of the yeast Yarrowia lipolytica depends on the carbon source
PMID: 16979555	The lipid-droplet proteome reveals that droplets are a protein-storage depot
PMID: 18093937	The lipodystrophy protein seipin is found at endoplasmic reticulum lipid droplet junctions and is important for droplet morphology
PMID: 18250201	Fld1p, a functional homologue of human seipin, regulates the size of lipid droplets in yeast
PMID: 18654663	FSP27 contributes to efficient energy storage in murine white adipocytes by promoting the formation of unilocular lipid droplets
PMID: 18952867	Control of Lipid Accumulation in the Yeast Yarrowia lipolytica
PMID: 19067489	COPI Complex Is a Regulator of Lipid Homeostasis
PMID: 19160396	A role for lipid droplets in inter-membrane lipid traffic
PMID: 19261841	Integrating siRNA and protein–protein interaction data to identify an expanded insulin signaling network
PMID: 19375517	PAT proteins, an ancient family of lipid droplet proteins that regulate cellular lipid stores
PMID: 20176933	Genetic and dietary regulation of lipid droplet expansion in Caenorhabditis elegans
PMID: 21060891	A New Fluorescence-Based Method Identifies Protein Phosphatases Regulating Lipid Droplet Metabolism
PMID: 21807949	A lipid-droplet-targeted O-GlcNAcase isoform is a key regulator of the proteasome
PMID: 21820081	Lipid particles/droplets of the yeast Saccharomyces cerevisiae revisited: Lipidome meets Proteome
PMID: 21829381	A role for phosphatidic acid in the formation of "supersized" lipid droplets
PMID: 22189651	Three diacylglycerol acyltransferases contribute to oil biosynthesis and normal growth in Yarrowia lipolytica
PMID: 23319140	Protein Correlation Profiles Identify Lipid Droplet Proteins with High Confidence
PMID: 23856343	Characterization of the two intracellular lipases of Y. lipolytica encoded by TGL3 and TGL4 genes: new insights into the role of intracellular lipases and lipid body organization.
PMID: 24056466	Snf1 Is a Regulator of Lipid Accumulation in Yarrowia lipolytica
PMID: 24273168	A functional, genome-wide evaluation of liposensitive yeast identifies the "ARE2 required for viability" (ARV1) gene product as a major component of eukaryotic fatty acid resistance.
PMID: 24868093	High confidence proteomic analysis of yeast LDs identifies additional droplet proteins and reveals connections to dolichol synthesis and sterol acetylation
PMID: 24894357	A lipid droplet-associated GFP reporter-based screen identifies new fat storage regulators in C. elegans
PMID: 25202121	Lipid droplet protein LID-1 mediates ATGL-1-dependent lipolysis during fasting in Caenorhabditis elegans
PMID: 25576482	Dynamics of the Lipid Droplet Proteome of the Oleaginous Yeast Rhodosporidium toruloides
PMID: 25948753	Regulation of lipid droplet dynamics in Saccharomyces cerevisiae depends on the Rab7-like Ypt7p, HOPS complex and V1-ATPase
PMID: 26183179	TPD52 expression increases neutral lipid storage within cultured cells
PMID: 26915993	Functional overexpression and characterization of lipogenesis-related genes in the oleaginous yeast Yarrowia lipolytica.
PMID: 28217743	Regulation of Nitrogen Metabolism by GATA Zinc Finger Transcription Factors in Yarrowia lipolytica
PMID:18408709	Functional genomic screen reveals genes involved in lipid-droplet formation and utilization.
PMID: 28003432	Autophagy-independent function of Atg8 in lipid droplet dynamics in yeast.
PMID: 17986448	The Atg12-Atg5 Conjugate Has a Novel E3-like Activity for Protein Lipidation in Autophagy
PMID: 19339967	Autophagy regulates lipid metabolism.
PMID: 21906946	Autophagy and Lipid Metabolism Coordinately Modulate Life Span in Germline-less C. elegans

## Sheet: Combined Observations
Orthogroup	Homology Group	Taxa	Systematic	Name	Description	Class	Screen	Reference	Title	Observations
RTO4OG2613	0	R. toruloides IFO 0880	RTO4_10408	Hs_ACAD11	K11729 ACAD10 acyl-CoA dehydrogenase family member 10	Peroxisomal Beta Oxidation	BarSeq	This Study	This Study	Stronger defect on methyl ricinoleic acid and ricinoleic acid
RTO4OG3380	0	R. toruloides NP11	NP11_RHTO_00397		acyl-CoA dehydrogenase	Metabolism-lipid metabolism	Proteomics of Lipid Droplets	PMID: 25576482	Dynamics of the Lipid Droplet Proteome of the Oleaginous Yeast Rhodosporidium toruloides	Associated with lipid bodies
RTO4OG3380	0	R. toruloides IFO 0880	RTO4_8963	Hs_ACAD-like	KOG0137 Very-long-chain acyl-CoA dehydrogenase	Peroxisomal Beta Oxidation, Lipid Droplet Associated	BarSeq	This Study	This Study	Stronger defect on oleic acid
RTO4OG3544	0	R. toruloides IFO 0880	RTO4_14070	Hs_ACADSB	K09478 ACADSB short/branched chain acyl-CoA dehydrogenase	Mitochondrial Beta-oxidation	BarSeq	This Study	This Study	Defect on all fatty acids
RTO4OG6186	0	C. elegans	K05F1.3	acdh-8	acyl-coA dehydrogenase	METABOLIC ENZYMES	Microscopy RNAi screen	PMID: 12529643	Genome-wide RNAi analysis of Caenorhabditis elegans fat regulatory genes	Reduced Fat Content
RTO4OG6186	0	D. melanogaster	Dmel_CG12262	CG12262	(acyl-CoA dehydrogenase activity)	Mitochondria	Proteomics of Lipid Droplets	PMID: 16979555	The lipid-droplet proteome reveals that droplets are a protein-storage depot	Associated with lipid bodies
RTO4OG9549	0	D. melanogaster	Dmel_CG7461	CG7461	CG7461	Metabolic Proteins	Proteomics of Lipid Droplets	doi: 10.1074/mcp.M600011-MCP200	Characterization of the Drosophila Lipid Droplet Subproteome	Associated with lipid bodies
#N/A	0	D. melanogaster	Dmel_CG9006	Egm	l(2)k14708		RNAi screen	PMID: 19067489	COPI Complex Is a Regulator of Lipid Homeostasis	Increased lipid storage
RTO4OG1227	1	S. cerevisiae	YOL086C	ADH1	Alcohol dehydrogenase	Amino acid metabolism; Glucose fermentation	Proteomics of Lipid Bodies	PMID: 25948753	Regulation of lipid droplet dynamics in Saccharomyces cerevisiae depends on the Rab7-like Ypt7p, HOPS complex and V1-ATPase	Associated with lipid bodies
RTO4OG1227	1	S. cerevisiae	YBR145W	ADH5	Alcohol dehydrogenase isoenzyme V	Amino acid metabolism; glucose fermentation	Proteomics of Lipid Bodies	PMID: 25948753	Regulation of lipid droplet dynamics in Saccharomyces cerevisiae depends on the Rab7-like Ypt7p, HOPS complex and V1-ATPase	Associated with lipid bodies
RTO4OG1227	1	S. cerevisiae	YOL086C	ADH1	Alcohol dehydrogenase required for the reduction of acetaldehyde to ethanol during fermentation; also has methylglyoxal reductase activity, and is involved in NADH oxidation and the production of alcohol from amino acid breakdown via the Ehrlich pathway|uniprot_proteome=UP000002311		Proteomics of Lipid Bodies	PMID: 21820081	Lipid particles/droplets of the yeast Saccharomyces cerevisiae revisited: Lipidome meets Proteome	Associated with lipid bodies
RTO4OG1210	2	D. melanogaster	Dmel_CG4244	Su(dx)	Su(dx)		RNAi screen	PMID: 19067489	COPI Complex Is a Regulator of Lipid Homeostasis	decreased lipid storage
RTO4OG15128	2	D. melanogaster	Dmel_CG5604	Ufd4			Proteomics of Lipid Droplets	PMID: 23319140	Protein Correlation Profiles Identify Lipid Droplet Proteins with High Confidence	Associated with lipid bodies
RTO4OG2685	2	R. toruloides IFO 0880	RTO4_9253	UFD4	K10590 TRIP12 E3 ubiquitin-protein ligase TRIP12	Ubiquitination and Proteolysis	BarSeq	This Study	This Study	Increased lipid accumulation, low confidence
RTO4OG1101	3	S. cerevisiae	YGL006W	PMC1	Calcium-transporting ATPase 2		Proteomics of Lipid Bodies	PMID: 24868093	High confidence proteomic analysis of yeast LDs identifies additional droplet proteins and reveals connections to dolichol synthesis and sterol acetylation	Associated with lipid bodies
RTO4OG1145	3	S. cerevisiae	YGL008C	PMA1	Plasma Membrane ATPase Proton pump localized to membrane rafts in the plasma membrane; regulates intracellular pH by pumping protons out of the cell|uniprot_proteome=UP000002311		Proteomics of Lipid Bodies	PMID: 21820081	Lipid particles/droplets of the yeast Saccharomyces cerevisiae revisited: Lipidome meets Proteome	Associated with lipid bodies
RTO4OG1413	3	D. melanogaster	Dmel_CG5670	Atpalpha	Atpalpha		RNAi screen	PMID: 19067489	COPI Complex Is a Regulator of Lipid Homeostasis	Increased lipid storage
RTO4OG2251	3	S. cerevisiae	YGL167C	PMR1	Plasma Membrane ATPase Related	Protein glycosylation (7)	Microscopy screen	PMID: 18250201	Fld1p, a functional homologue of human seipin, regulates the size of lipid droplets in yeast	More Lipid Droplets (Strong phenotype)
RTO4OG2251	3	R. toruloides IFO 0880	RTO4_12428	PMR1	K01537 E3.6.3.8 Ca2+-transporting ATPase	Transporters	BarSeq	This Study	This Study	Increased lipid accumulation, low confidence
RTO4OG2251	3	S. cerevisiae	YGL167C	PMR1	Calcium-transporting ATPase 1		Proteomics of Lipid Bodies	PMID: 24868093	High confidence proteomic analysis of yeast LDs identifies additional droplet proteins and reveals connections to dolichol synthesis and sterol acetylation	Associated with lipid bodies
RTO4OG2623	3	D. melanogaster	Dmel_CG3725	SERCA	Ca-P60A/Calcium ATPase at 60A	Endoplasmic Reticulum	Proteomics of Lipid Droplets	PMID: 16979555	The lipid-droplet proteome reveals that droplets are a protein-storage depot	Associated with lipid bodies
RTO4OG2623	3	R. toruloides NP11	NP11_RHTO_02776		calcium-transporting ATPase	Protein transport	Proteomics of Lipid Droplets	PMID: 25576482	Dynamics of the Lipid Droplet Proteome of the Oleaginous Yeast Rhodosporidium toruloides	Associated with lipid bodies
RTO4OG3212	3	S. cerevisiae	YEL031W	SPF1	Sensitivity to Pichia Farinosa killer toxin	Transport	palmitoleate sensitivity screen	PMID: 24273168	A functional, genome-wide evaluation of liposensitive yeast identifies the "ARE2 required for viability" (ARV1) gene product as a major component of eukaryotic fatty acid resistance.	Class II (equivalent to control strains)
RTO4OG3212	3	S. cerevisiae	YEL031W	SPF1	Probable cation-transporting ATPase 1		Proteomics of Lipid Bodies	PMID: 24868093	High confidence proteomic analysis of yeast LDs identifies additional droplet proteins and reveals connections to dolichol synthesis and sterol acetylation	Associated with lipid bodies
RTO4OG1303	4	R. toruloides IFO 0880	RTO4_14597	ACS1,ACS2	K01895 ACSS, acs acetyl-CoA synthetase	TAG Synthesis	BarSeq	This Study	This Study	Reduced lipid accumulation, high confidence
RTO4OG1303	4	D. melanogaster	Dmel_CG9390	AcCoAS	AcCoAS		RNAi screen	PMID: 19067489	COPI Complex Is a Regulator of Lipid Homeostasis	Increased lipid storage
RTO4OG1303	4	Y. lipolytica	YALI0F05962g	ACS2	Acetate-CoA ligase		Overexpression screen	PMID: 26915993	Functional overexpression and characterization of lipogenesis-related genes in the oleaginous yeast Yarrowia lipolytica.	reduced fatty acid content
RTO4OG1303	4	H. sapiens	Hsap_Acss1	Acss1	acyl-CoA synthetase short-chain family member 1		RNAi and lipolysis screen	PMID: 19261841	Integrating siRNA and protein–protein interaction data to identify an expanded insulin signaling network	No change in FFA release
RTO4OG1723	5	R. toruloides IFO 0880	RTO4_15883	RAS2,RAS1	K07827 KRAS, KRAS2 GTPase KRas	Gprotein switches, Protein Trafficking	BarSeq	This Study	This Study	Increased lipid accumulation, high confidence
RTO4OG1723	5	D. melanogaster	Dmel_CG9375	Ras85D			Proteomics of Lipid Droplets	PMID: 23319140	Protein Correlation Profiles Identify Lipid Droplet Proteins with High Confidence	Associated with lipid bodies
RTO4OG1005	6	C. elegans	K09D9.2	cyp-35A3	cytochrome P450	METABOLIC ENZYMES	Microscopy RNAi screen	PMID: 12529643	Genome-wide RNAi analysis of Caenorhabditis elegans fat regulatory genes	Reduced Fat Content
RTO4OG1005	6	C. elegans	K07C6.4	cyp-35B1	cytochrome P450 2C2 (P450 PBC2)	METABOLIC ENZYMES	Microscopy RNAi screen	PMID: 12529643	Genome-wide RNAi analysis of Caenorhabditis elegans fat regulatory genes	Reduced Fat Content
RTO4OG1005	6	C. elegans	K07C6.5	cyp-35A5	cytochrome P450 2C2 (P450 PBC2)	METABOLIC ENZYMES	Microscopy RNAi screen	PMID: 12529643	Genome-wide RNAi analysis of Caenorhabditis elegans fat regulatory genes	Reduced Fat Content
RTO4OG1009	6	D. melanogaster	Dmel_CG10241	Cyp6a17			Proteomics of Lipid Droplets	PMID: 23319140	Protein Correlation Profiles Identify Lipid Droplet Proteins with High Confidence	Associated with lipid bodies
RTO4OG1009	6	D. melanogaster	Dmel_CG10243	Cyp6a19			Proteomics of Lipid Droplets	PMID: 23319140	Protein Correlation Profiles Identify Lipid Droplet Proteins with High Confidence	Associated with lipid bodies
RTO4OG1009	6	D. melanogaster	Dmel_CG12800	Cyp6d4			Proteomics of Lipid Droplets	PMID: 23319140	Protein Correlation Profiles Identify Lipid Droplet Proteins with High Confidence	Associated with lipid bodies
RTO4OG1039	6	D. melanogaster	Dmel_CG3656	Cyp4d1	Cyp4d1 Cytochrome P450-4d1	Metabolic Proteins	Proteomics of Lipid Droplets	doi: 10.1074/mcp.M600011-MCP200	Characterization of the Drosophila Lipid Droplet Subproteome	Associated with lipid bodies
RTO4OG1039	6	D. melanogaster	Dmel_CG4105	Cyp4e3	Cyp4e3 Cytochrome P450-4e3	Metabolic Proteins	Proteomics of Lipid Droplets	doi: 10.1074/mcp.M600011-MCP200	Characterization of the Drosophila Lipid Droplet Subproteome	Associated with lipid bodies
RTO4OG2173	6	S. cerevisiae	YMR015C	ERG5	ERGosterol biosynthesis	Metabolic enzymes (18)	Microscopy screen	PMID: 18250201	Fld1p, a functional homologue of human seipin, regulates the size of lipid droplets in yeast	More Lipid Droplets
RTO4OG2173	6	S. cerevisiae	YMR015C	ERG5	ERGosterol biosynthesis	STE Synthesis	BODIPY screen	PMID: 21060891	A New Fluorescence-Based Method Identifies Protein Phosphatases Regulating Lipid Droplet Metabolism	Low lipid droplet content
RTO4OG1017	7	D. melanogaster	Dmel_CG11107	Dhx15	CG11107		RNAi screen	PMID: 19067489	COPI Complex Is a Regulator of Lipid Homeostasis	decreased lipid storage
RTO4OG2207	8	D. melanogaster	Dmel_CG11567	Cpr	Cpr Cytochrome P450 reductase	Translational / ATP generating proteins	Proteomics of Lipid Droplets	doi: 10.1074/mcp.M600011-MCP200	Characterization of the Drosophila Lipid Droplet Subproteome	Associated with lipid bodies
RTO4OG4202	8	R. toruloides IFO 0880	RTO4_10374	MET10	K00380 cysJ sulfite reductase (NADPH) flavoprotein alpha-component	Amino Acid Synthesis	BarSeq	This Study	This Study	Increased lipid accumulation, high confidence
RTO4OG1072	9	S. cerevisiae	YFL037W	TUB2	TUBulin		Proteomics of Lipid Bodies	PMID: 21820081	Lipid particles/droplets of the yeast Saccharomyces cerevisiae revisited: Lipidome meets Proteome	Associated with lipid bodies
RTO4OG1072	9	S. cerevisiae	YFL037W	TUB2	Tubulin beta chain		Proteomics of Lipid Bodies	PMID: 24868093	High confidence proteomic analysis of yeast LDs identifies additional droplet proteins and reveals connections to dolichol synthesis and sterol acetylation	Associated with lipid bodies
RTO4OG1083	9	C. elegans	T28D6.2	tba-7	tubulin family protein	CYTOSKELETAL	Microscopy RNAi screen	PMID: 12529643	Genome-wide RNAi analysis of Caenorhabditis elegans fat regulatory genes	Reduced Fat Content
RTO4OG1083	9	D. melanogaster	Dmel_CG2512	alphaTub84D	alpha-tubulin at 84D	cytoskeleton	Proteomics of Lipid Droplets	PMID: 16979555	The lipid-droplet proteome reveals that droplets are a protein-storage depot	Associated with lipid bodies
RTO4OG1788	9	H. sapiens	Hsap_Tubg2	Tubg2	tubulin gamma 2		RNAi and lipolysis screen	PMID: 19261841	Integrating siRNA and protein–protein interaction data to identify an expanded insulin signaling network	Decrease in FFA release
RTO4OG4244	11	S. cerevisiae	YOR125C	CAT5	CATabolite repression	Cofactor Metabolism	palmitoleate sensitivity screen	PMID: 24273168	A functional, genome-wide evaluation of liposensitive yeast identifies the "ARE2 required for viability" (ARV1) gene product as a major component of eukaryotic fatty acid resistance.	Class II (equivalent to control strains)
RTO4OG3165	12	S. cerevisiae	YJL127C	SPT10	SuPpressor of Ty Histone H3 acetylase with a role in cell-cycle specific transcriptional regulation of histone genes via recruitment of SWI/SNF; also implicated in DNA repair, and chromatin silencing at rDNA and mating loci|uniprot_proteome=UP000002311	Transcription/expression	Microscopy screen of deletion mutants for altered morphology	PMID: 18093937	The lipodystrophy protein seipin is found at endoplasmic reticulum lipid droplet junctions and is important for droplet morphology	Altered lipid body morphology
RTO4OG2508	13	S. cerevisiae	YKL080W	VMA5	Subunit C of the V1 peripheral membrane domain of vacuolar H+-ATPase	Ion transport	Proteomics of Lipid Bodies	PMID: 25948753	Regulation of lipid droplet dynamics in Saccharomyces cerevisiae depends on the Rab7-like Ypt7p, HOPS complex and V1-ATPase	Associated with lipid bodies
RTO4OG2508	13	S. cerevisiae	YKL080W	VMA5		V-ATPase subunit	Deletion	PMID: 25948753	Regulation of lipid droplet dynamics in Saccharomyces cerevisiae depends on the Rab7-like Ypt7p, HOPS complex and V1-ATPase	Increased FA
RTO4OG2508	13	S. cerevisiae	YKL080W	VMA5	V-type proton ATPase subunit C		Proteomics of Lipid Bodies	PMID: 24868093	High confidence proteomic analysis of yeast LDs identifies additional droplet proteins and reveals connections to dolichol synthesis and sterol acetylation	Associated with lipid bodies
RTO4OG2508	13	D. melanogaster	Dmel_CG8048	Vha44	Vha44		RNAi screen	PMID: 19067489	COPI Complex Is a Regulator of Lipid Homeostasis	decreased lipid storage
RTO4OG18941	14	D. melanogaster	Dmel_CG8839	CG8839		Fatty acid amide hydrolase	Proteomics of Lipid Droplets	PMID: 16979555	The lipid-droplet proteome reveals that droplets are a protein-storage depot	Associated with lipid bodies
RTO4OG18941	14	D. melanogaster	Dmel_CG8839	CG8839			Proteomics of Lipid Droplets	PMID: 23319140	Protein Correlation Profiles Identify Lipid Droplet Proteins with High Confidence	Associated with lipid bodies
RTO4OG7524	14	D. melanogaster	Dmel_CG5112	CG5112	CG5112 / LD38433p	Fatty acid amide hydrolase	Proteomics of Lipid Droplets	PMID: 16979555	The lipid-droplet proteome reveals that droplets are a protein-storage depot	Associated with lipid bodies
RTO4OG7524	14	D. melanogaster	Dmel_CG5112	CG5112			Proteomics of Lipid Droplets	PMID: 23319140	Protein Correlation Profiles Identify Lipid Droplet Proteins with High Confidence	Associated with lipid bodies
RTO4OG1567	16	R. toruloides NP11	NP11_RHTO_03921		elongation factor 1-gamma	Protein synthesis-associated proteins	Proteomics of Lipid Droplets	PMID: 25576482	Dynamics of the Lipid Droplet Proteome of the Oleaginous Yeast Rhodosporidium toruloides	Associated with lipid bodies
RTO4OG1567	16	R. toruloides NP11	NP11_RHTO_03922		elongation factor 1-gamma	Protein synthesis-associated proteins	Proteomics of Lipid Droplets	PMID: 25576482	Dynamics of the Lipid Droplet Proteome of the Oleaginous Yeast Rhodosporidium toruloides	Associated with lipid bodies
RTO4OG1567	16	S. cerevisiae	YKL081W	TEF4	Translational elongation factor eEF1B	Translation	Proteomics of Lipid Bodies	PMID: 25948753	Regulation of lipid droplet dynamics in Saccharomyces cerevisiae depends on the Rab7-like Ypt7p, HOPS complex and V1-ATPase	Associated with lipid bodies
RTO4OG1567	16	D. melanogaster	Dmel_CG11901	eEF1gamma	Ef1gamma	Translational / ATP generating proteins	Proteomics of Lipid Droplets	doi: 10.1074/mcp.M600011-MCP200	Characterization of the Drosophila Lipid Droplet Subproteome	Associated with lipid bodies
RTO4OG1541	18	R. toruloides NP11	NP11_RHTO_02159		pyruvate dehydrogenase kinase	Signaling	Proteomics of Lipid Droplets	PMID: 25576482	Dynamics of the Lipid Droplet Proteome of the Oleaginous Yeast Rhodosporidium toruloides	Associated with lipid bodies
RTO4OG1541	18	H. sapiens	Hsap_Pdk2	Pdk2	pyruvate dehydrogenase kinase 2		RNAi and lipolysis screen	PMID: 19261841	Integrating siRNA and protein–protein interaction data to identify an expanded insulin signaling network	Decrease in FFA release
RTO4OG1541	18	H. sapiens	Hsap_Pdk4	Pdk4	pyruvate dehydrogenase kinase 4		RNAi and lipolysis screen	PMID: 19261841	Integrating siRNA and protein–protein interaction data to identify an expanded insulin signaling network	No change in FFA release
RTO4OG5434	19	R. toruloides IFO 0880	RTO4_10608	TRF5	K13291 TUT terminal uridylyltransferase	Gene Expression	BarSeq	This Study	This Study	Increased lipid accumulation, low confidence; Stronger defect on methyl ricinoleic acid and ricinoleic acid
RTO4OG5065	20	C. elegans	F53H8.1	apm-3	clathrin adaptor medium chain	VESICULAR TRANSPORT	Microscopy RNAi screen	PMID: 12529643	Genome-wide RNAi analysis of Caenorhabditis elegans fat regulatory genes	Reduced Fat Content
RTO4OG1120	23	D. melanogaster	Dmel_CG3523	FASN1	CG3523	Metabolic Proteins	Proteomics of Lipid Droplets	doi: 10.1074/mcp.M600011-MCP200	Characterization of the Drosophila Lipid Droplet Subproteome	Associated with lipid bodies
RTO4OG1120	23	D. melanogaster	Dmel_CG3524	FASN2	v(2)k05816	Metabolic Proteins	Proteomics of Lipid Droplets	doi: 10.1074/mcp.M600011-MCP200	Characterization of the Drosophila Lipid Droplet Subproteome	Associated with lipid bodies
RTO4OG1120	23	D. melanogaster	Dmel_CG3523	FASN1	FAS fatty-acid synthase activity		RNAi screen	PMID:18408709	Functional genomic screen reveals genes involved in lipid-droplet formation and utilization.	Class V Fewer lipid droplets, larger size
RTO4OG29123	23	H. sapiens	Hsap_VAT1	VAT1	vesicle amine transport 1		proteomics of lipid droplets	PMID: 19160396	A role for lipid droplets in inter-membrane lipid traffic	associated with lipid droplets
RTO4OG4654	23	S. cerevisiae	YER061C	CEM1	Condensing Enzyme with Mitochondrial function	Lipid Metabolism	palmitoleate sensitivity screen	PMID: 24273168	A functional, genome-wide evaluation of liposensitive yeast identifies the "ARE2 required for viability" (ARV1) gene product as a major component of eukaryotic fatty acid resistance.	Class I (reduced)
RTO4OG4654	23	D. melanogaster	Dmel_CG12170	CG12170	CG12170		RNAi screen	PMID: 19067489	COPI Complex Is a Regulator of Lipid Homeostasis	Increased lipid storage
RTO4OG12587	24	D. melanogaster	Dmel_CG1395	stg	stg protein tyrosine/serine/threonine phosphatase activity		RNAi screen	PMID:18408709	Functional genomic screen reveals genes involved in lipid-droplet formation and utilization.	Class I Fewer lipid droplets
#N/A	24	S. cerevisiae	YMR036C	MIH1	Protein tyrosine phosphatase 1.01 0.07 0.458	Phosphatases and Phosphatase Regulators	BODIPY screen	PMID: 21060891	A New Fluorescence-Based Method Identifies Protein Phosphatases Regulating Lipid Droplet Metabolism	Lipid content not significantly different
RTO4OG1660	25	S. cerevisiae	YBR029C	CDS1	CDP-Diacylglycerol Synthase	phospholipid metabolism	Microscopy screen	PMID: 21829381	A role for phosphatidic acid in the formation of "supersized" lipid droplets	Enlarged lipid droplets (not controlled for total lipid)
RTO4OG1660	25	Y. lipolytica	YALI0E14443g	CDS1	CDP-diacylglycerol synthase		Overexpression screen	PMID: 26915993	Functional overexpression and characterization of lipogenesis-related genes in the oleaginous yeast Yarrowia lipolytica.	reduced fatty acid content
RTO4OG1056	26	D. melanogaster	Dmel_CG3752	Aldh	Aldh/Acetaldehyde dehydrogenase	Amino acid metabolism	Proteomics of Lipid Droplets	PMID: 16979555	The lipid-droplet proteome reveals that droplets are a protein-storage depot	Associated with lipid bodies
RTO4OG1056	26	S. cerevisiae	YPL061W	ALD6	Aldehyde dehydrogenase	Carbohydrate metabolism	Proteomics of Lipid Bodies	PMID: 25948753	Regulation of lipid droplet dynamics in Saccharomyces cerevisiae depends on the Rab7-like Ypt7p, HOPS complex and V1-ATPase	Associated with lipid bodies
RTO4OG1056	26	D. melanogaster	Dmel_CG3752	Aldh	Aldh Acetaldehyde dehydrogenase	Metabolic Proteins	Proteomics of Lipid Droplets	doi: 10.1074/mcp.M600011-MCP200	Characterization of the Drosophila Lipid Droplet Subproteome	Associated with lipid bodies
RTO4OG1056	26	R. toruloides IFO 0880	RTO4_13426	ALD5,ALD4,ALD6,ALD3,ALD2	K07249 E1.2.1.36 retinal dehydrogenase	Other	BarSeq	This Study	This Study	Stronger defect on methyl ricinoleic acid and ricinoleic acid
RTO4OG1183	26	S. cerevisiae	YMR110C	HFD1	Putative fatty aldehyde dehydrogenase	Lipid metabolism	Proteomics of Lipid Bodies	PMID: 25948753	Regulation of lipid droplet dynamics in Saccharomyces cerevisiae depends on the Rab7-like Ypt7p, HOPS complex and V1-ATPase	Associated with lipid bodies
RTO4OG1183	26	D. melanogaster	Dmel_CG11140	Aldh-III	Aldh-III Aldehyde dehydrogenase type III	Metabolic Proteins	Proteomics of Lipid Droplets	doi: 10.1074/mcp.M600011-MCP200	Characterization of the Drosophila Lipid Droplet Subproteome	Associated with lipid bodies
RTO4OG1183	26	R. toruloides NP11	NP11_RHTO_05680		aldehyde dehydrogenase family 3 member B1	Metabolism-lipid metabolism	Proteomics of Lipid Droplets	PMID: 25576482	Dynamics of the Lipid Droplet Proteome of the Oleaginous Yeast Rhodosporidium toruloides	Associated with lipid bodies
RTO4OG1183	26	S. cerevisiae	YMR110C	HFD1	Homolog of Fatty aldehyde Dehydrogenase		Proteomics of Lipid Bodies	PMID: 21820081	Lipid particles/droplets of the yeast Saccharomyces cerevisiae revisited: Lipidome meets Proteome	Associated with lipid bodies
RTO4OG1183	26	S. cerevisiae	YMR110C	HFD1	Putative fatty aldehyde dehydrogenase HFD1		Proteomics of Lipid Bodies	PMID: 24868093	High confidence proteomic analysis of yeast LDs identifies additional droplet proteins and reveals connections to dolichol synthesis and sterol acetylation	Associated with lipid bodies
RTO4OG1843	26	S. cerevisiae	YMR116C	ASC1	Guanine nucleotide-binding protein subunit beta-like protein	Signal transduction	Proteomics of Lipid Bodies	PMID: 25948753	Regulation of lipid droplet dynamics in Saccharomyces cerevisiae depends on the Rab7-like Ypt7p, HOPS complex and V1-ATPase	Associated with lipid bodies
RTO4OG1843	26	R. toruloides NP11	NP11_RHTO_07772		G-protein complex beta subunit	Signaling	Proteomics of Lipid Droplets	PMID: 25576482	Dynamics of the Lipid Droplet Proteome of the Oleaginous Yeast Rhodosporidium toruloides	Associated with lipid bodies
RTO4OG2720	26	R. toruloides IFO 0880	RTO4_8569	PUT2	K00294 E1.2.1.88 1-pyrroline-5-carboxylate dehydrogenase	Mitochondrial Amino Acid Metabolism	BarSeq	This Study	This Study	Defect on all fatty acids
RTO4OG3862	26	S. cerevisiae	YHR039C	MSC7	Putative aldehyde dehydrogenase-like protein YHR039C		Proteomics of Lipid Bodies	PMID: 24868093	High confidence proteomic analysis of yeast LDs identifies additional droplet proteins and reveals connections to dolichol synthesis and sterol acetylation	Associated with lipid bodies
RTO4OG9331	26	D. melanogaster	Dmel_CG8665	CG8665	CG8665		RNAi screen	PMID: 19067489	COPI Complex Is a Regulator of Lipid Homeostasis	decreased lipid storage
RTO4OG1287	27	S. cerevisiae	YIL124W	AYR1	1-Acyldihydroxyacetone-phosphate reductase	Lipid metabolism	Proteomics of Lipid Bodies	PMID: 25948753	Regulation of lipid droplet dynamics in Saccharomyces cerevisiae depends on the Rab7-like Ypt7p, HOPS complex and V1-ATPase	Associated with lipid bodies
RTO4OG1287	27	R. toruloides NP11	NP11_RHTO_03193		1-acylglycerone phosphate reductase	Metabolism-lipid metabolism	Proteomics of Lipid Droplets	PMID: 25576482	Dynamics of the Lipid Droplet Proteome of the Oleaginous Yeast Rhodosporidium toruloides	Associated with lipid bodies
RTO4OG1287	27	S. cerevisiae	YIL124W	AYR1	1-AcyldihYdroxyacetone-phosphate Reductase	TAG Synthesis	BODIPY screen	PMID: 21060891	A New Fluorescence-Based Method Identifies Protein Phosphatases Regulating Lipid Droplet Metabolism	Lipid content not significantly different
RTO4OG1287	27	S. cerevisiae	YIL124W	AYR1	1-AcyldihYdroxyacetone-phosphate Reductase		Proteomics of Lipid Bodies	PMID: 21820081	Lipid particles/droplets of the yeast Saccharomyces cerevisiae revisited: Lipidome meets Proteome	Associated with lipid bodies
RTO4OG1287	27	S. cerevisiae	YIL124W	AYR1	NADPH-dependent 1-acyldihydroxyacetone phosphate reductase		Proteomics of Lipid Bodies	PMID: 24868093	High confidence proteomic analysis of yeast LDs identifies additional droplet proteins and reveals connections to dolichol synthesis and sterol acetylation	Associated with lipid bodies
RTO4OG2372	29	S. cerevisiae	YDR050C	TPI1	Triose phosphate isomerase	Carbohydrate metabolism	Proteomics of Lipid Bodies	PMID: 25948753	Regulation of lipid droplet dynamics in Saccharomyces cerevisiae depends on the Rab7-like Ypt7p, HOPS complex and V1-ATPase	Associated with lipid bodies
RTO4OG3003	30	S. cerevisiae	YPR100W	MRPL51	Mitochondrial Ribosomal Protein, Large subunit	Cellular Respiration	palmitoleate sensitivity screen	PMID: 24273168	A functional, genome-wide evaluation of liposensitive yeast identifies the "ARE2 required for viability" (ARV1) gene product as a major component of eukaryotic fatty acid resistance.	Class I (reduced)
RTO4OG2514	31	R. toruloides IFO 0880	RTO4_12144	DMA1,DMA2	HMM Pfam-FHA domain-PF00498,HMMPfam-Ring finger domain-PF13639,ProSiteProfiles-Forkhead-associated (FHA) domain profile.-PS50006,ProSiteProfiles-Zinc finger RING-type profile.-PS50089,SMART-Ring finger-SM00184,SMART-Forkhead associated domain-SM00240,SUPERFAMILY--SSF49879,SUPERFAMILY--SSF57850	Ubiquitination and Proteolysis	BarSeq	This Study	This Study	Stronger defect on oleic acid
RTO4OG1071	32	R. toruloides IFO 0880	RTO4_9588	RGT2,SNF3	KOG0254 Predicted transporter (major facilitator superfamily)	Transporters	BarSeq	This Study	This Study	Stronger defect on ricinoleic acid
RTO4OG1109	32	R. toruloides IFO 0880	RTO4_11075	YDL245C,YDR342C,YDR343C,HXT3,YEL069C,HXT10,HXT4,HXT1,HXT5,HXT8,HXT9,YJR158W,GAL2,HXT2,HXT17,HXT11,YIL170W	KOG0254 Predicted transporter (major facilitator superfamily)	Transporters	BarSeq	This Study	This Study	Increased lipid accumulation, low confidence
RTO4OG12493	32	C. elegans	F14E5.1		glucose transporter-3	ION CHANNELS/PERMEASES/TRANSPORTERS	Microscopy RNAi screen	PMID: 12529643	Genome-wide RNAi analysis of Caenorhabditis elegans fat regulatory genes	Increased Fat Content
RTO4OG1554	33	C. elegans	F43H9.2	sptl-2	serine palmitoyltransferase II	METABOLIC ENZYMES	Microscopy RNAi screen	PMID: 12529643	Genome-wide RNAi analysis of Caenorhabditis elegans fat regulatory genes	Reduced Fat Content
RTO4OG1554	33	S. cerevisiae	YDR062W	LCB2	Serine palmitoyltransferase 2		Proteomics of Lipid Bodies	PMID: 24868093	High confidence proteomic analysis of yeast LDs identifies additional droplet proteins and reveals connections to dolichol synthesis and sterol acetylation	Associated with lipid bodies
RTO4OG2505	33	S. cerevisiae	YMR296C	LCB1	Serine palmitoyltransferase 1		Proteomics of Lipid Bodies	PMID: 24868093	High confidence proteomic analysis of yeast LDs identifies additional droplet proteins and reveals connections to dolichol synthesis and sterol acetylation	Associated with lipid bodies
RTO4OG2223	34	D. melanogaster	Dmel_CG4169	UQCR-C2		Mitochondria	Proteomics of Lipid Droplets	PMID: 16979555	The lipid-droplet proteome reveals that droplets are a protein-storage depot	Associated with lipid bodies
RTO4OG2223	34	D. melanogaster	Dmel_CG4169	UQCR-C2	CG4169	Translational / ATP generating proteins	Proteomics of Lipid Droplets	doi: 10.1074/mcp.M600011-MCP200	Characterization of the Drosophila Lipid Droplet Subproteome	Associated with lipid bodies
RTO4OG2223	34	D. melanogaster	Dmel_CG4169	UQCR-C2	CG4169		RNAi screen	PMID: 19067489	COPI Complex Is a Regulator of Lipid Homeostasis	Increased lipid storage
RTO4OG2266	34	D. melanogaster	Dmel_CG3731	UQCR-C1	CG3731	Diverse proteins	Proteomics of Lipid Droplets	doi: 10.1074/mcp.M600011-MCP200	Characterization of the Drosophila Lipid Droplet Subproteome	Associated with lipid bodies
RTO4OG2266	34	D. melanogaster	Dmel_CG3731	UQCR-C1		Mitochondria	Proteomics of Lipid Droplets	PMID: 16979555	The lipid-droplet proteome reveals that droplets are a protein-storage depot	Associated with lipid bodies
RTO4OG2266	34	R. toruloides NP11	NP11_RHTO_03896		mitochondrial processing peptidase beta subunit	Protein folding, processing and degradation	Proteomics of Lipid Droplets	PMID: 25576482	Dynamics of the Lipid Droplet Proteome of the Oleaginous Yeast Rhodosporidium toruloides	Associated with lipid bodies
RTO4OG3877	36	R. toruloides NP11	NP11_RHTO_03331		urate oxidase	Metabolism-others	Proteomics of Lipid Droplets	PMID: 25576482	Dynamics of the Lipid Droplet Proteome of the Oleaginous Yeast Rhodosporidium toruloides	Associated with lipid bodies
RTO4OG2395	37	D. melanogaster	Dmel_CG10753	SmD1	snRNP69D		RNAi screen	PMID: 19067489	COPI Complex Is a Regulator of Lipid Homeostasis	decreased lipid storage
RTO4OG2395	37	D. melanogaster	Dmel_CG10753	SmD1	snRNP69D RNA splicing factor activity		RNAi screen	PMID:18408709	Functional genomic screen reveals genes involved in lipid-droplet formation and utilization.	Class I Fewer lipid droplets
RTO4OG6450	38	R. toruloides NP11	NP11_RHTO_05231		flavin-binding monooxygenase	Metabolism-others	Proteomics of Lipid Droplets	PMID: 25576482	Dynamics of the Lipid Droplet Proteome of the Oleaginous Yeast Rhodosporidium toruloides	Associated with lipid bodies
RTO4OG3405	39	D. melanogaster	Dmel_CG13890	CG13890	CG13890	Metabolic Proteins	Proteomics of Lipid Droplets	doi: 10.1074/mcp.M600011-MCP200	Characterization of the Drosophila Lipid Droplet Subproteome	Associated with lipid bodies
RTO4OG5708	40	R. toruloides IFO 0880	RTO4_16428	TPO3-like	KOG0255 Synaptic vesicle transporter SVOP and related transporters (major facilitator superfamily)	Transporters	BarSeq	This Study	This Study	Stronger defect on ricinoleic acid
RTO4OG2692	41	H. sapiens	Hsap_Abat	Abat	4-aminobutyrate aminotransferase		RNAi and lipolysis screen	PMID: 19261841	Integrating siRNA and protein–protein interaction data to identify an expanded insulin signaling network	No change in FFA release
RTO4OG3335	41	C. elegans	T09B4.8		alanine-glyoxylate aminotransferase 2	METABOLIC ENZYMES	Microscopy RNAi screen	PMID: 12529643	Genome-wide RNAi analysis of Caenorhabditis elegans fat regulatory genes	Reduced Fat Content
RTO4OG1779	42	D. melanogaster	Dmel_CG2331	TER94	TER94	Cell biology / intracellular transport proteins	Proteomics of Lipid Droplets	doi: 10.1074/mcp.M600011-MCP200	Characterization of the Drosophila Lipid Droplet Subproteome	Associated with lipid bodies
RTO4OG1982	42	D. melanogaster	Dmel_CG3455	Rpt4	Rpt4 endopeptidase activity		RNAi screen	PMID:18408709	Functional genomic screen reveals genes involved in lipid-droplet formation and utilization.	Class I Fewer lipid droplets
RTO4OG2082	42	S. cerevisiae	YPR173C	VPS4	Vacuolar Protein Sorting	Endosome/vacuole	Microscopy screen of deletion mutants for altered morphology	PMID: 18093937	The lipodystrophy protein seipin is found at endoplasmic reticulum lipid droplet junctions and is important for droplet morphology	Altered lipid body morphology
RTO4OG2145	42	D. melanogaster	Dmel_CG1341	Rpt1	Rpt1 endopeptidase activity; ATPase activity		RNAi screen	PMID:18408709	Functional genomic screen reveals genes involved in lipid-droplet formation and utilization.	Class I Fewer lipid droplets
RTO4OG2242	42	D. melanogaster	Dmel_CG16916	Rpt3	Rpt3 endopeptidase activity		RNAi screen	PMID:18408709	Functional genomic screen reveals genes involved in lipid-droplet formation and utilization.	Class I Fewer lipid droplets
RTO4OG2328	42	D. melanogaster	Dmel_CG10370	Rpt5	Tbp-1 endopeptidase activity		RNAi screen	PMID:18408709	Functional genomic screen reveals genes involved in lipid-droplet formation and utilization.	Class I Fewer lipid droplets
RTO4OG2460	42	R. toruloides NP11	NP11_RHTO_06548		vesicular-fusion protein Sec18	Protein transport	Proteomics of Lipid Droplets	PMID: 25576482	Dynamics of the Lipid Droplet Proteome of the Oleaginous Yeast Rhodosporidium toruloides	Associated with lipid bodies
RTO4OG2460	42	H. sapiens	Hsap_NSF	NSF	N-ethylmaleimide sensitive factor, vesicle fusing ATPase		proteomics of lipid droplets	PMID: 19160396	A role for lipid droplets in inter-membrane lipid traffic	associated with lipid droplets
RTO4OG1284	43	S. cerevisiae	YAL038W	CDC19	Pyruvate kinase	Carbohydrate metabolism	Proteomics of Lipid Bodies	PMID: 25948753	Regulation of lipid droplet dynamics in Saccharomyces cerevisiae depends on the Rab7-like Ypt7p, HOPS complex and V1-ATPase	Associated with lipid bodies
RTO4OG1284	43	D. melanogaster	Dmel_CG7070	PyK	Pyk/pyruvate kinase	glycolysis	Proteomics of Lipid Droplets	PMID: 16979555	The lipid-droplet proteome reveals that droplets are a protein-storage depot	Associated with lipid bodies
RTO4OG1284	43	D. melanogaster	Dmel_CG7070	PyK	PyK Pyruvate kinase	Metabolic Proteins	Proteomics of Lipid Droplets	doi: 10.1074/mcp.M600011-MCP200	Characterization of the Drosophila Lipid Droplet Subproteome	Associated with lipid bodies
RTO4OG1618	44	R. toruloides NP11	NP11_RHTO_01066		guanine nucleotide binding protein beta subunit 2	Signaling	Proteomics of Lipid Droplets	PMID: 25576482	Dynamics of the Lipid Droplet Proteome of the Oleaginous Yeast Rhodosporidium toruloides	Associated with lipid bodies
RTO4OG3569	44	R. toruloides IFO 0880	RTO4_15576	CDC4	K03361 CDC4 F-box and WD-40 domain protein CDC4	Ubiquitination and Proteolysis	BarSeq	This Study	This Study	Increased lipid accumulation, high confidence
RTO4OG14936	45	S. cerevisiae	YDR320C	SWA2	Synthetic lethal With Arf1	Vesicular transport (22)	Microscopy screen	PMID: 18250201	Fld1p, a functional homologue of human seipin, regulates the size of lipid droplets in yeast	More Lipid Droplets
RTO4OG4886	46	R. toruloides NP11	NP11_RHTO_05515		alpha/beta hydrolase, putative lipase/esterase	Metabolism-lipid metabolism	Proteomics of Lipid Droplets	PMID: 25576482	Dynamics of the Lipid Droplet Proteome of the Oleaginous Yeast Rhodosporidium toruloides	Associated with lipid bodies
RTO4OG1030	47	S. cerevisiae	YOR246C	YOR246C	late endosome and Vacuole interface function; oxidoreductase activity	Chaperone / Stress proteins / Oxidoreductase	Proteomics of Lipid Bodies	PMID: 25948753	Regulation of lipid droplet dynamics in Saccharomyces cerevisiae depends on the Rab7-like Ypt7p, HOPS complex and V1-ATPase	Associated with lipid bodies
RTO4OG1030	47	R. toruloides NP11	NP11_RHTO_00208		short-chain dehydrogenase/reductase SDR family protein	Metabolism-others	Proteomics of Lipid Droplets	PMID: 25576482	Dynamics of the Lipid Droplet Proteome of the Oleaginous Yeast Rhodosporidium toruloides	Associated with lipid bodies
RTO4OG1030	47	S. cerevisiae	YOR246C	ENV9	Probable oxidoreductase ENV9		Proteomics of Lipid Bodies	PMID: 24868093	High confidence proteomic analysis of yeast LDs identifies additional droplet proteins and reveals connections to dolichol synthesis and sterol acetylation	Associated with lipid bodies
RTO4OG1030	47	Y. lipolytica	YALI0E24695g		Protein homologous to an oxidoreductase		Proteomics of Lipid Droplets	PMID: 16470660	Lipid particle composition of the yeast Yarrowia lipolytica depends on the carbon source	Associated with lipid bodies
RTO4OG1030	47	Y. lipolytica	YALI0F29821g		Unknown function		Proteomics of Lipid Droplets	PMID: 16470660	Lipid particle composition of the yeast Yarrowia lipolytica depends on the carbon source	Associated with lipid bodies
RTO4OG1030	47	D. melanogaster	Dmel_CG2064	CG2064			Proteomics of Lipid Droplets	PMID: 23319140	Protein Correlation Profiles Identify Lipid Droplet Proteins with High Confidence	Associated with lipid bodies
#N/A	47	D. melanogaster	Dmel_CG11200	CG11200			Proteomics of Lipid Droplets	PMID: 23319140	Protein Correlation Profiles Identify Lipid Droplet Proteins with High Confidence	Associated with lipid bodies
RTO4OG3763	48	S. cerevisiae	YLL023C	POM33	Pore membrane protein of 33 kDa		Proteomics of Lipid Bodies	PMID: 24868093	High confidence proteomic analysis of yeast LDs identifies additional droplet proteins and reveals connections to dolichol synthesis and sterol acetylation	Associated with lipid bodies
RTO4OG2437	49	D. melanogaster	Dmel_CG4817	Ssrp	Ssrp single-stranded DNA binding; single-stranded RNA binding		RNAi screen	PMID:18408709	Functional genomic screen reveals genes involved in lipid-droplet formation and utilization.	Class II Smaller size lipid droplets, more dispersed
RTO4OG1869	50	D. melanogaster	Dmel_CG9998	U2af50	U2af50		RNAi screen	PMID: 19067489	COPI Complex Is a Regulator of Lipid Homeostasis	decreased lipid storage
RTO4OG3312	51	R. toruloides NP11	NP11_RHTO_01657		flavin-containing monooxygenase	Metabolism-others	Proteomics of Lipid Droplets	PMID: 25576482	Dynamics of the Lipid Droplet Proteome of the Oleaginous Yeast Rhodosporidium toruloides	Associated with lipid bodies
RTO4OG3312	51	R. toruloides NP11	NP11_RHTO_04026		monooxygenase	Metabolism-others	Proteomics of Lipid Droplets	PMID: 25576482	Dynamics of the Lipid Droplet Proteome of the Oleaginous Yeast Rhodosporidium toruloides	Associated with lipid bodies
RTO4OG1479	52	R. toruloides NP11	NP11_RHTO_07683		40S ribosomal protein s2 (partial sequence n terminus)	Protein synthesis-ribosome proteins	Proteomics of Lipid Droplets	PMID: 25576482	Dynamics of the Lipid Droplet Proteome of the Oleaginous Yeast Rhodosporidium toruloides	Associated with lipid bodies
RTO4OG1479	52	D. melanogaster	Dmel_CG5920	RpS2	sop/string of pearls	Ribosome	Proteomics of Lipid Droplets	PMID: 16979555	The lipid-droplet proteome reveals that droplets are a protein-storage depot	Associated with lipid bodies
RTO4OG16242	53	C. elegans	R04A9.4	ife-2	translation initiation factor 4E (eIF-4E)	GENERAL CELLULAR MACHINERY	Microscopy RNAi screen	PMID: 12529643	Genome-wide RNAi analysis of Caenorhabditis elegans fat regulatory genes	Reduced Fat Content
RTO4OG4284	53	R. toruloides IFO 0880	RTO4_8595	Hs_EIF4E2	K03259 EIF4E translation initiation factor 4E	Translation	BarSeq	This Study	This Study	Increased lipid accumulation, high confidence
RTO4OG1298	55	D. melanogaster	Dmel_CG32744	Ubi-p5E	Ubi-p5E protein binding		RNAi screen	PMID:18408709	Functional genomic screen reveals genes involved in lipid-droplet formation and utilization.	Class I Fewer lipid droplets
RTO4OG1650	55	S. cerevisiae	YLR167W	RPS31	Ribosomal Protein of the Small subunit Fusion protein that is cleaved to yield ubiquitin and a subunit of the cytosolic small ribosomal subunit; involved in maturation of the small subunit rRNA, assembly of the small ribosomal subunit, and translation|uniprot_proteome=UP000002311		Proteomics of Lipid Bodies	PMID: 21820081	Lipid particles/droplets of the yeast Saccharomyces cerevisiae revisited: Lipidome meets Proteome	Associated with lipid bodies
RTO4OG1650	55	D. melanogaster	Dmel_CG5271	RpS27A	RpS27A		RNAi screen	PMID: 19067489	COPI Complex Is a Regulator of Lipid Homeostasis	Increased lipid storage
RTO4OG2000	55	D. melanogaster	Dmel_CG2960	RpL40	RpL40 Ribosomal protein L40	Translational / ATP generating proteins	Proteomics of Lipid Droplets	doi: 10.1074/mcp.M600011-MCP200	Characterization of the Drosophila Lipid Droplet Subproteome	Associated with lipid bodies
RTO4OG2000	55	D. melanogaster	Dmel_CG2960	RpL40	RpL40		RNAi screen	PMID: 19067489	COPI Complex Is a Regulator of Lipid Homeostasis	Increased lipid storage
RTO4OG1292	56	S. cerevisiae	YHR072W	ERG7	Lanosterol synthase	Ergosterol biosynthesis	Proteomics of Lipid Bodies	PMID: 25948753	Regulation of lipid droplet dynamics in Saccharomyces cerevisiae depends on the Rab7-like Ypt7p, HOPS complex and V1-ATPase	Associated with lipid bodies
RTO4OG1292	56	R. toruloides NP11	NP11_RHTO_04192		lanosterol synthase	Metabolism-lipid metabolism	Proteomics of Lipid Droplets	PMID: 25576482	Dynamics of the Lipid Droplet Proteome of the Oleaginous Yeast Rhodosporidium toruloides	Associated with lipid bodies
RTO4OG1292	56	S. cerevisiae	YHR072W	ERG7	ERGosterol biosynthesis		Proteomics of Lipid Bodies	PMID: 21820081	Lipid particles/droplets of the yeast Saccharomyces cerevisiae revisited: Lipidome meets Proteome	Associated with lipid bodies
RTO4OG1292	56	S. cerevisiae	YHR072W	ERG7	Lanosterol synthase		Proteomics of Lipid Bodies	PMID: 24868093	High confidence proteomic analysis of yeast LDs identifies additional droplet proteins and reveals connections to dolichol synthesis and sterol acetylation	Associated with lipid bodies
RTO4OG1251	57	D. melanogaster	Dmel_CG8036	CG8036	CG8036	Metabolic Proteins	Proteomics of Lipid Droplets	doi: 10.1074/mcp.M600011-MCP200	Characterization of the Drosophila Lipid Droplet Subproteome	Associated with lipid bodies
RTO4OG1687	58	D. melanogaster	Dmel_CG10691	l(2)37Cc	l(2)37Cc lethal -2 37Cc	Cell biology / intracellular transport proteins	Proteomics of Lipid Droplets	doi: 10.1074/mcp.M600011-MCP200	Characterization of the Drosophila Lipid Droplet Subproteome	Associated with lipid bodies
RTO4OG1687	58	D. melanogaster	Dmel_CG10691	l(2)37Cc	l(2)37Cc	Mitochondria	Proteomics of Lipid Droplets	PMID: 16979555	The lipid-droplet proteome reveals that droplets are a protein-storage depot	Associated with lipid bodies
RTO4OG1687	58	R. toruloides NP11	NP11_RHTO_08080		prohibitin-1	Protein folding, processing and degradation	Proteomics of Lipid Droplets	PMID: 25576482	Dynamics of the Lipid Droplet Proteome of the Oleaginous Yeast Rhodosporidium toruloides	Associated with lipid bodies
RTO4OG1687	58	S. cerevisiae	YGR132C	PHB1	Prohibitin-1		Proteomics of Lipid Bodies	PMID: 24868093	High confidence proteomic analysis of yeast LDs identifies additional droplet proteins and reveals connections to dolichol synthesis and sterol acetylation	Associated with lipid bodies
RTO4OG1737	58	D. melanogaster	Dmel_CG15081	Phb2	l(2)03709	Cell biology / intracellular transport proteins	Proteomics of Lipid Droplets	doi: 10.1074/mcp.M600011-MCP200	Characterization of the Drosophila Lipid Droplet Subproteome	Associated with lipid bodies
RTO4OG1737	58	D. melanogaster	Dmel_CG15081	Phb2	l(2)03709	Nucleic acid metabolism	Proteomics of Lipid Droplets	PMID: 16979555	The lipid-droplet proteome reveals that droplets are a protein-storage depot	Associated with lipid bodies
RTO4OG1737	58	R. toruloides NP11	NP11_RHTO_03989		proteolysis and peptidolysis-related protein	Protein folding, processing and degradation	Proteomics of Lipid Droplets	PMID: 25576482	Dynamics of the Lipid Droplet Proteome of the Oleaginous Yeast Rhodosporidium toruloides	Associated with lipid bodies
RTO4OG1737	58	S. cerevisiae	YGR231C	PHB2	Prohibitin-2		Proteomics of Lipid Bodies	PMID: 24868093	High confidence proteomic analysis of yeast LDs identifies additional droplet proteins and reveals connections to dolichol synthesis and sterol acetylation	Associated with lipid bodies
RTO4OG5553	60	R. toruloides NP11	NP11_RHTO_04919		FAD dependent oxidoreductase	Metabolism-others	Proteomics of Lipid Droplets	PMID: 25576482	Dynamics of the Lipid Droplet Proteome of the Oleaginous Yeast Rhodosporidium toruloides	Associated with lipid bodies
RTO4OG2861	61	S. cerevisiae	YMR231W	PEP5	carboxyPEPtidase Y-deficient E3 ubiquitin protein-ligase involved in the catabolism of histones; subunit of both the HOPS complex, which is involved in vacuolar fusion, and the CORVET membrane tethering complex, which is involved in vacuolar biogenesis and endosome to vacuole transport|uniprot_proteome=UP000002311	Endosome/vacuole	Microscopy screen of deletion mutants for altered morphology	PMID: 18093937	The lipodystrophy protein seipin is found at endoplasmic reticulum lipid droplet junctions and is important for droplet morphology	Altered lipid body morphology
RTO4OG2861	61	S. cerevisiae	YMR231W	PEP5	carboxyPEPtidase Y-deficient	Vesicular transport (22)	Microscopy screen	PMID: 18250201	Fld1p, a functional homologue of human seipin, regulates the size of lipid droplets in yeast	More Lipid Droplets
RTO4OG10716	62	D. melanogaster	Dmel_CG42672	CG42672	CG30387		RNAi screen	PMID: 19067489	COPI Complex Is a Regulator of Lipid Homeostasis	Increased lipid storage
RTO4OG12390	62	D. melanogaster	Dmel_CG33106	mask	mask/multiple ankyrin repeats single KH domain	cytoskeleton	Proteomics of Lipid Droplets	PMID: 16979555	The lipid-droplet proteome reveals that droplets are a protein-storage depot	Associated with lipid bodies
RTO4OG22157	62	D. melanogaster	Dmel_CG31284	wtrw	CG31284		RNAi screen	PMID: 19067489	COPI Complex Is a Regulator of Lipid Homeostasis	Increased lipid storage
RTO4OG34844	62	H. sapiens	Hsap_Ripk3	Ripk3	receptor interacting serine/threonine kinase 3		RNAi and lipolysis screen	PMID: 19261841	Integrating siRNA and protein–protein interaction data to identify an expanded insulin signaling network	No change in FFA release
RTO4OG4713	62	D. melanogaster	Dmel_CG18345	trpl	trpl		RNAi screen	PMID: 19067489	COPI Complex Is a Regulator of Lipid Homeostasis	Increased lipid storage
RTO4OG1422	63	D. melanogaster	Dmel_CG4087	RpLP1	RpLP1 Ribosomal protein LP1	Translational / ATP generating proteins	Proteomics of Lipid Droplets	doi: 10.1074/mcp.M600011-MCP200	Characterization of the Drosophila Lipid Droplet Subproteome	Associated with lipid bodies
RTO4OG1422	63	D. melanogaster	Dmel_CG4087	RpLP1	RpLP1		RNAi screen	PMID: 19067489	COPI Complex Is a Regulator of Lipid Homeostasis	Increased lipid storage
RTO4OG1115	64	R. toruloides IFO 0880	RTO4_12971	YML131W	K07119 K07119 uncharacterized protein	Unknown	BarSeq	This Study	This Study	Stronger defect on ricinoleic acid
RTO4OG2419	64	D. melanogaster	Dmel_CG3949	hoip	hoip		RNAi screen	PMID: 19067489	COPI Complex Is a Regulator of Lipid Homeostasis	Increased lipid storage
RTO4OG11648	65	S. cerevisiae	YOR059C	YOR059C	Unknown function	Unclassified	Proteomics of Lipid Bodies	PMID: 25948753	Regulation of lipid droplet dynamics in Saccharomyces cerevisiae depends on the Rab7-like Ypt7p, HOPS complex and V1-ATPase	Associated with lipid bodies
RTO4OG2625	65	Y. lipolytica	YALI0E33935g		Protein with serine lipase active site		Proteomics of Lipid Droplets	PMID: 16470660	Lipid particle composition of the yeast Yarrowia lipolytica depends on the carbon source	Associated with lipid bodies
RTO4OG15250	67	H. sapiens	Hsap_Cib2	Cib2	calcium and integrin binding family member 2		RNAi and lypolysis screen	PMID: 19261841	Integrating siRNA and protein–protein interaction data to identify an expanded insulin signaling network	Decrease in FFA release
RTO4OG2239	67	R. toruloides IFO 0880	RTO4_11675	CNB1	K06268 PPP3R, CNB serine/threonine-protein phosphatase 2B regulatory subunit	Kinases and Phosphatases	BarSeq	This Study	This Study	Increased lipid accumulation, high confidence
RTO4OG2239	67	S. cerevisiae	YKL190W	CNB1	Subunit of calcineurin, a type 2B protein phosphatase 0.94 0.08 0.897	Phosphotases and Phosphotase Regulators	BODIPY screen	PMID: 21060891	A New Fluorescence-Based Method Identifies Protein Phosphatases Regulating Lipid Droplet Metabolism	Lipid content not significantly different
RTO4OG9205	67	D. melanogaster	Dmel_CG2185	elm			Proteomics of Lipid Droplets	PMID: 23319140	Protein Correlation Profiles Identify Lipid Droplet Proteins with High Confidence	Associated with lipid bodies
RTO4OG2038	68	H. sapiens	Hsap_VPS26A	VPS26A	VPS26, retromer complex component A		proteomics of lipid droplets	PMID: 19160396	A role for lipid droplets in inter-membrane lipid traffic	associated with lipid droplets
RTO4OG4305	69	D. melanogaster	Dmel_CG5940	CycA	CycA cyclin-dependent protein kinase regulator activity		RNAi screen	PMID:18408709	Functional genomic screen reveals genes involved in lipid-droplet formation and utilization.	Class I Fewer lipid droplets
RTO4OG1315	70	S. cerevisiae	YNL135C	FPR1	Peptidyl-prolyl cis-trans isomerase	Amino acid metabolism	Proteomics of Lipid Bodies	PMID: 25948753	Regulation of lipid droplet dynamics in Saccharomyces cerevisiae depends on the Rab7-like Ypt7p, HOPS complex and V1-ATPase	Associated with lipid bodies
RTO4OG1894	70	S. cerevisiae	YDR519W	FPR2	Peptidyl-prolyl cis-trans isomerase FPR2		Proteomics of Lipid Bodies	PMID: 24868093	High confidence proteomic analysis of yeast LDs identifies additional droplet proteins and reveals connections to dolichol synthesis and sterol acetylation	Associated with lipid bodies
RTO4OG1180	71	H. sapiens	Hsap_Mapk1	Mapk1	mitogen-activated protein kinase 1		RNAi and lypolysis screen	PMID: 19261841	Integrating siRNA and protein–protein interaction data to identify an expanded insulin signaling network	No change in FFA release
RTO4OG1239	71	R. toruloides IFO 0880	RTO4_10259	MRK1,RIM11	K03083 GSK3B glycogen synthase kinase 3 beta	Glucose and Energy Metabolism	BarSeq	This Study	This Study	Conflicting lipid accumulation results; Defect on all fatty acids
RTO4OG1708	71	D. melanogaster	Dmel_CG5363	Cdk1	cdc2 cyclin-dependent protein kinase activity		RNAi screen	PMID:18408709	Functional genomic screen reveals genes involved in lipid-droplet formation and utilization.	Class I Fewer lipid droplets
RTO4OG1708	71	S. cerevisiae	YBR160W	CDC28	Cyclin-dependent kinase 1		Proteomics of Lipid Bodies	PMID: 24868093	High confidence proteomic analysis of yeast LDs identifies additional droplet proteins and reveals connections to dolichol synthesis and sterol acetylation	Associated with lipid bodies
RTO4OG1812	71	R. toruloides NP11	NP11_RHTO_03321		p38 MAP kinase	Singaling	Proteomics of Lipid Droplets	PMID: 25576482	Dynamics of the Lipid Droplet Proteome of the Oleaginous Yeast Rhodosporidium toruloides	Associated with lipid bodies
RTO4OG1905	71	R. toruloides IFO 0880	RTO4_16771	IME2	K08829 MAK male germ cell-associated kinase	Kinases and Phosphatases	BarSeq	This Study	This Study	Conflicting lipid accumulation results; Stronger defect on methyl ricinoleic acid and ricinoleic acid
RTO4OG20017	71	H. sapiens	Hsap_Cdk6	Cdk6	cyclin dependent kinase 6		RNAi and lypolysis screen	PMID: 19261841	Integrating siRNA and protein–protein interaction data to identify an expanded insulin signaling network	Increase in FFA release
RTO4OG2042	71	D. melanogaster	Dmel_CG7597	Cdk12	CG7597		RNAi screen	PMID: 19067489	COPI Complex Is a Regulator of Lipid Homeostasis	Increased lipid storage
RTO4OG2042	71	H. sapiens	Hsap_CDK12	CDK12	cyclin dependent kinase 12		RNAi and lypolysis screen	PMID: 19261841	Integrating siRNA and protein–protein interaction data to identify an expanded insulin signaling network	No change in FFA release
RTO4OG2252	71	R. toruloides IFO 0880	RTO4_9185	SSN3	K02208 CDK8_11 cyclin-dependent kinase 8/11	Kinases and Phosphatases	BarSeq	This Study	This Study	Stronger defect on ricinoleic acid
RTO4OG2252	71	S. cerevisiae	YPL042C	SSN3	Suppressor of SNf1	RNA/DNA Metabolism	palmitoleate sensetivity screen	PMID: 24273168	A functional, genome-wide evaluation of liposensitive yeast identifies the "ARE2 required for viability" (ARV1) gene product as a major component of eukaryotic fatty acid resistance.	Class I (reduced)
RTO4OG2252	71	S. cerevisiae	YPL042C	SSN3	Suppressor of SNf1	Signaling/transcription factors (18)	microsocopy screen	PMID: 18250201	Fld1p, a functional homologue of human seipin, regulates the size of lipid droplets in yeast	More Lipid Droplets
RTO4OG3158	71	S. cerevisiae	YPL031C	PHO85	PHOsphate metabolism	Signaling/transcription factors (18)	microsocopy screen	PMID: 18250201	Fld1p, a functional homologue of human seipin, regulates the size of lipid droplets in yeast	More Lipid Droplets
RTO4OG3492	71	D. melanogaster	Dmel_CG5179	Cdk9	Cdk9 cyclin-dependent protein kinase activity		RNAi screen	PMID:18408709	Functional genomic screen reveals genes involved in lipid-droplet formation and utilization.	Class II Smaller size lipid droplets, more dispersed
RTO4OG8423	71	H. sapiens	Hsap_CDK18	CDK18	cyclin dependent kinase 18		RNAi and lypolysis screen	PMID: 19261841	Integrating siRNA and protein–protein interaction data to identify an expanded insulin signaling network	No change in FFA release
RTO4OG1294	72	S. cerevisiae	YOR049C	RSB1	Sphingoid long-chain base transporter RSB1		Proteomics of Lipid Bodies	PMID: 24868093	High confidence proteomic analysis of yeast LDs identifies additional droplet proteins and reveals connections to dolichol synthesis and sterol acetylation	Associated with lipid bodies
RTO4OG2386	73	D. melanogaster	Dmel_CG7470	CG7470	CG7470	Metabolic Proteins	Proteomics of Lipid Droplets	doi: 10.1074/mcp.M600011-MCP200	Characterization of the Drosophila Lipid Droplet Subproteome	Associated with lipid bodies
RTO4OG1077	74	D. melanogaster	Dmel_CG4027	Act5C	Act5C Actin 5C	Cell biology / intracellular transport proteins	Proteomics of Lipid Droplets	doi: 10.1074/mcp.M600011-MCP200	Characterization of the Drosophila Lipid Droplet Subproteome	Associated with lipid bodies
RTO4OG1077	74	D. melanogaster	Dmel_CG18290	Act87E	actin 87E	cytoskeleton	Proteomics of Lipid Droplets	PMID: 16979555	The lipid-droplet proteome reveals that droplets are a protein-storage depot	Associated with lipid bodies
RTO4OG1077	74	R. toruloides NP11	NP11_RHTO_03560		actin	Cytoskeleton	Proteomics of Lipid Droplets	PMID: 25576482	Dynamics of the Lipid Droplet Proteome of the Oleaginous Yeast Rhodosporidium toruloides	Associated with lipid bodies
RTO4OG1077	74	S. cerevisiae	YFL039C	ACT1	Actin	Cytoskeleton	Proteomics of Lipid Bodies	PMID: 25948753	Regulation of lipid droplet dynamics in Saccharomyces cerevisiae depends on the Rab7-like Ypt7p, HOPS complex and V1-ATPase	Associated with lipid bodies
RTO4OG1077	74	D. melanogaster	Dmel_CG4027	Act5C	Act5C		RNAi screen	PMID: 19067489	COPI Complex Is a Regulator of Lipid Homeostasis	decreased lipid storage
RTO4OG1077	74	Y. lipolytica	YALI0D08272g	ACT1	Actin		Proteomics of Lipid Droplets	PMID: 16470660	Lipid particle composition of the yeast Yarrowia lipolytica depends on the carbon source	Associated with lipid bodies
RTO4OG2070	74	S. cerevisiae	YJL081C	ARP4	Actin-related protein 4		Proteomics of Lipid Bodies	PMID: 24868093	High confidence proteomic analysis of yeast LDs identifies additional droplet proteins and reveals connections to dolichol synthesis and sterol acetylation	Associated with lipid bodies
RTO4OG3111	74	S. cerevisiae	YHR129C	ARP1	Actin-Related Protein	Cytoskeleton organization (5)	microsocopy screen	PMID: 18250201	Fld1p, a functional homologue of human seipin, regulates the size of lipid droplets in yeast	More Lipid Droplets
RTO4OG3111	74	D. melanogaster	Dmel_CG6174	Arp1	Arp87C		RNAi screen	PMID: 19067489	COPI Complex Is a Regulator of Lipid Homeostasis	Increased lipid storage
RTO4OG4266	75	S. cerevisiae	YBR101C	FES1	Factor Exchange for Ssa1p	Translation/Transcription	palmitoleate sensetivity screen	PMID: 24273168	A functional, genome-wide evaluation of liposensitive yeast identifies the "ARE2 required for viability" (ARV1) gene product as a major component of eukaryotic fatty acid resistance.	Class III (elevated relative to control strains)
RTO4OG1983	76	D. melanogaster	Dmel_CG4904	Prosalpha6	Pros35 endopeptidase activity		RNAi screen	PMID:18408709	Functional genomic screen reveals genes involved in lipid-droplet formation and utilization.	Class I Fewer lipid droplets
RTO4OG2146	76	D. melanogaster	Dmel_CG10938	Prosalpha5	ProsMA5 endopeptidase activity		RNAi screen	PMID:18408709	Functional genomic screen reveals genes involved in lipid-droplet formation and utilization.	Class I Fewer lipid droplets
RTO4OG2146	76	C. elegans	F25H2.9	pas-5	α-type five subunit of the core 20S proteasome		RNAi screen with microscopy	PMID: 24894357	A lipid droplet-associated GFP reporter-based screen identifies new fat storage regulators in C. elegans	Strong decrease in fat content
RTO4OG1112	77	R. toruloides NP11	NP11_RHTO_01907		translation initiation factor eIF-4A	Protein synthesis-associated proteins	Proteomics of Lipid Droplets	PMID: 25576482	Dynamics of the Lipid Droplet Proteome of the Oleaginous Yeast Rhodosporidium toruloides	Associated with lipid bodies
RTO4OG1112	77	S. cerevisiae	YKR059W	TIF1	Translation initiation factor eIF4A	Translation	Proteomics of Lipid Bodies	PMID: 25948753	Regulation of lipid droplet dynamics in Saccharomyces cerevisiae depends on the Rab7-like Ypt7p, HOPS complex and V1-ATPase	Associated with lipid bodies
RTO4OG1112	77	D. melanogaster	Dmel_CG9075	eIF4A	eIF-4a		RNAi screen	PMID: 19067489	COPI Complex Is a Regulator of Lipid Homeostasis	Increased lipid storage
RTO4OG1112	77	D. melanogaster	Dmel_CG9075	eIF4A	eIF-4a translation initiation factor activity		RNAi screen	PMID:18408709	Functional genomic screen reveals genes involved in lipid-droplet formation and utilization.	Class II Smaller size lipid droplets, more dispersed
RTO4OG1367	77	R. toruloides NP11	NP11_RHTO_06682		RNA helicase	Genetic information storage and processing	Proteomics of Lipid Droplets	PMID: 25576482	Dynamics of the Lipid Droplet Proteome of the Oleaginous Yeast Rhodosporidium toruloides	Associated with lipid bodies
RTO4OG1489	77	R. toruloides NP11	NP11_RHTO_04741		ATP-dependent rna helicase ded1	Genetic information storage and processing	Proteomics of Lipid Droplets	PMID: 25576482	Dynamics of the Lipid Droplet Proteome of the Oleaginous Yeast Rhodosporidium toruloides	Associated with lipid bodies
RTO4OG1489	77	D. melanogaster	Dmel_CG9748	bel	bel/belle	Nucleic acid binding	Proteomics of Lipid Droplets	PMID: 16979555	The lipid-droplet proteome reveals that droplets are a protein-storage depot	Associated with lipid bodies
RTO4OG1657	77	R. toruloides NP11	NP11_RHTO_07462		ATP-dependent rna helicase dbp2	Genetic information storage and processing	Proteomics of Lipid Droplets	PMID: 25576482	Dynamics of the Lipid Droplet Proteome of the Oleaginous Yeast Rhodosporidium toruloides	Associated with lipid bodies
RTO4OG1794	77	S. cerevisiae	YDL084W	SUB2	Component of the TREX complex	Transcription	Proteomics of Lipid Bodies	PMID: 25948753	Regulation of lipid droplet dynamics in Saccharomyces cerevisiae depends on the Rab7-like Ypt7p, HOPS complex and V1-ATPase	Associated with lipid bodies
RTO4OG1884	77	S. cerevisiae	YDL160C	DHH1	DEAD box Helicase Homolog	RNA modification and metabolism (3)	microsocopy screen	PMID: 18250201	Fld1p, a functional homologue of human seipin, regulates the size of lipid droplets in yeast	More Lipid Droplets
RTO4OG1884	77	S. cerevisiae	YDL160C	DHH1	ATP-dependent RNA helicase DHH1		Proteomics of Lipid Bodies	PMID: 24868093	High confidence proteomic analysis of yeast LDs identifies additional droplet proteins and reveals connections to dolichol synthesis and sterol acetylation	Associated with lipid bodies
RTO4OG1884	77	D. melanogaster	Dmel_CG4916	me31B	me31B ATP-dependent RNA helicase activity		RNAi screen	PMID:18408709	Functional genomic screen reveals genes involved in lipid-droplet formation and utilization.	Class II Smaller size lipid droplets, more dispersed
RTO4OG2960	77	D. melanogaster	Dmel_CG12759	Dbp45A	Dbp45A		RNAi screen	PMID: 19067489	COPI Complex Is a Regulator of Lipid Homeostasis	Increased lipid storage
RTO4OG1555	78	S. cerevisiae	YBL099W	ATP1	ATP synthase	Ion transport	Proteomics of Lipid Bodies	PMID: 25948753	Regulation of lipid droplet dynamics in Saccharomyces cerevisiae depends on the Rab7-like Ypt7p, HOPS complex and V1-ATPase	Associated with lipid bodies
RTO4OG1555	78	D. melanogaster	Dmel_CG3612	blw	blw/bellwether	Mitochondria	Proteomics of Lipid Droplets	PMID: 16979555	The lipid-droplet proteome reveals that droplets are a protein-storage depot	Associated with lipid bodies
RTO4OG1555	78	D. melanogaster	Dmel_CG3612	blw	blw bellwether	Translational / ATP generating proteins	Proteomics of Lipid Droplets	doi: 10.1074/mcp.M600011-MCP200	Characterization of the Drosophila Lipid Droplet Subproteome	Associated with lipid bodies
RTO4OG1555	78	D. melanogaster	Dmel_CG3612	blw	blw		RNAi screen	PMID: 19067489	COPI Complex Is a Regulator of Lipid Homeostasis	Increased lipid storage
RTO4OG1555	78	C. elegans	H28O16.1	H28O16.1	F0F1-type ATP synthase, α subunit		RNAi screen with microscopy	PMID: 24894357	A lipid droplet-associated GFP reporter-based screen identifies new fat storage regulators in C. elegans	Strong decrease in fat content
RTO4OG1646	78	S. cerevisiae	YBR127C	VMA2	Vacuolar Membrane Atpase	Endosome/vacuole	Microscopy screen of deletion mutants for altered mophology	PMID: 18093937	The lipodystrophy protein seipin is found at endoplasmic reticulum lipid droplet junctions and is important for droplet morphology	Altered lipid body morphology
RTO4OG1646	78	S. cerevisiae	YBR127C	VMA2	Subunit B of the V1 peripheral membrane domain of vacuolar H+-ATPase	Ion transport	Proteomics of Lipid Bodies	PMID: 25948753	Regulation of lipid droplet dynamics in Saccharomyces cerevisiae depends on the Rab7-like Ypt7p, HOPS complex and V1-ATPase	Associated with lipid bodies
RTO4OG1646	78	S. cerevisiae	YBR127C	VMA2	Vacuolar Membrane Atpase	V-ATPase subunit	Deletion	PMID: 25948753	Regulation of lipid droplet dynamics in Saccharomyces cerevisiae depends on the Rab7-like Ypt7p, HOPS complex and V1-ATPase	Incresed FA
RTO4OG1693	78	D. melanogaster	Dmel_CG11154	ATPsynbeta	ATPsyn-b/ATP synthase-b	Mitochondria	Proteomics of Lipid Droplets	PMID: 16979555	The lipid-droplet proteome reveals that droplets are a protein-storage depot	Associated with lipid bodies
RTO4OG1693	78	D. melanogaster	Dmel_CG5389	ATPsynbetaL		Mitochondria	Proteomics of Lipid Droplets	PMID: 16979555	The lipid-droplet proteome reveals that droplets are a protein-storage depot	Associated with lipid bodies
RTO4OG1693	78	R. toruloides NP11	NP11_RHTO_03206		ATP synthase subunit beta	Mitochondrion proteins	Proteomics of Lipid Droplets	PMID: 25576482	Dynamics of the Lipid Droplet Proteome of the Oleaginous Yeast Rhodosporidium toruloides	Associated with lipid bodies
RTO4OG1693	78	D. melanogaster	Dmel_CG11154	ATPsynbeta	ATPsyn-beta ATP synthase-beta	Translational / ATP generating proteins	Proteomics of Lipid Droplets	doi: 10.1074/mcp.M600011-MCP200	Characterization of the Drosophila Lipid Droplet Subproteome	Associated with lipid bodies
RTO4OG1693	78	D. melanogaster	Dmel_CG5389	ATPsynbetaL	CG5389	Translational / ATP generating proteins	Proteomics of Lipid Droplets	doi: 10.1074/mcp.M600011-MCP200	Characterization of the Drosophila Lipid Droplet Subproteome	Associated with lipid bodies
RTO4OG1693	78	S. cerevisiae	YJR121W	ATP2	ATP synthase subunit beta		Proteomics of Lipid Bodies	PMID: 24868093	High confidence proteomic analysis of yeast LDs identifies additional droplet proteins and reveals connections to dolichol synthesis and sterol acetylation	Associated with lipid bodies
RTO4OG1693	78	S. cerevisiae	YJR121W	ATP2	ATP synthase Subunit of the catalytic core of the F1 sector of mitochondrial F1F0 ATP synthase; ATP synthase complex is localized to the mitochondrial inner membrane|uniprot_proteome=UP000002311		Proteomics of Lipid Bodies	PMID: 21820081	Lipid particles/droplets of the yeast Saccharomyces cerevisiae revisited: Lipidome meets Proteome	Associated with lipid bodies
RTO4OG1074	79	S. cerevisiae	YHR179W	OYE2	NADPH oxidoreductase	Chaperone / Stress proteins / Oxydoreductase	Proteomics of Lipid Bodies	PMID: 25948753	Regulation of lipid droplet dynamics in Saccharomyces cerevisiae depends on the Rab7-like Ypt7p, HOPS complex and V1-ATPase	Associated with lipid bodies
RTO4OG3097	79	R. toruloides NP11	NP11_RHTO_05803		FMN binding oxidoreductase	Metabolism-others	Proteomics of Lipid Droplets	PMID: 25576482	Dynamics of the Lipid Droplet Proteome of the Oleaginous Yeast Rhodosporidium toruloides	Associated with lipid bodies
RTO4OG1597	80	S. cerevisiae	YBL021C	HAP3	Heme Activator Protein	Translation/Transcription	palmitoleate sensetivity screen	PMID: 24273168	A functional, genome-wide evaluation of liposensitive yeast identifies the "ARE2 required for viability" (ARV1) gene product as a major component of eukaryotic fatty acid resistance.	Class III (elevated relative to control strains)
RTO4OG2580	81	S. cerevisiae	YOL023W	IFM1	Initiation Factor of Mitochondria	Mitochondrial Organization	palmitoleate sensetivity screen	PMID: 24273168	A functional, genome-wide evaluation of liposensitive yeast identifies the "ARE2 required for viability" (ARV1) gene product as a major component of eukaryotic fatty acid resistance.	Class I (reduced)
RTO4OG6420	82	S. cerevisiae	YJL183W	MNN11	MaNNosyltransferase	Protein glycosylation (7)	microsocopy screen	PMID: 18250201	Fld1p, a functional homologue of human seipin, regulates the size of lipid droplets in yeast	More Lipid Droplets
RTO4OG6420	82	S. cerevisiae	YJL183W	MNN11	Probable alpha-1		Proteomics of Lipid Bodies	PMID: 24868093	High confidence proteomic analysis of yeast LDs identifies additional droplet proteins and reveals connections to dolichol synthesis and sterol acetylation	Associated with lipid bodies
RTO4OG6480	82	S. cerevisiae	YDR245W	MNN10	MaNNosyltransferase	Protein glycosylation (7)	microsocopy screen	PMID: 18250201	Fld1p, a functional homologue of human seipin, regulates the size of lipid droplets in yeast	More Lipid Droplets
RTO4OG2142	83	D. melanogaster	Dmel_CG6699	beta'COP	beta'Cop		RNAi screen	PMID: 19067489	COPI Complex Is a Regulator of Lipid Homeostasis	Increased lipid storage
RTO4OG2142	83	D. melanogaster	Dmel_CG6699	beta'COP	beta'Cop protein transporter activity; COPI complex		RNAi screen	PMID:18408709	Functional genomic screen reveals genes involved in lipid-droplet formation and utilization.	Class IV Normal/larger size lipid droplets, highly condensed
RTO4OG2142	83	H. sapiens	Hsap_COPB2	COPB2	coatomer protein complex subunit beta 2		proteomics of lipid droplets	PMID: 19160396	A role for lipid droplets in inter-membrane lipid traffic	associated with lipid droplets
RTO4OG2152	83	R. toruloides NP11	NP11_RHTO_00667		coatomer protein complex, subunit alpha	Protein transport	Proteomics of Lipid Droplets	PMID: 25576482	Dynamics of the Lipid Droplet Proteome of the Oleaginous Yeast Rhodosporidium toruloides	Associated with lipid bodies
RTO4OG2152	83	D. melanogaster	Dmel_CG7961	alphaCOP	alphaCop		RNAi screen	PMID: 19067489	COPI Complex Is a Regulator of Lipid Homeostasis	Increased lipid storage
RTO4OG2152	83	D. melanogaster	Dmel_CG7961	alphaCOP	alphaCop binding; protein transporter activity; COPI complex		RNAi screen	PMID:18408709	Functional genomic screen reveals genes involved in lipid-droplet formation and utilization.	Class IV Normal/larger size lipid droplets, highly condensed
RTO4OG2152	83	H. sapiens	Hsap_CopA	CopA	coatomer protein complex subunit alpha		proteomics of lipid droplets	PMID: 19160396	A role for lipid droplets in inter-membrane lipid traffic	associated with lipid droplets
RTO4OG1590	85	D. melanogaster	Dmel_CG3922	RpS17	RpS17	Ribosome	Proteomics of Lipid Droplets	PMID: 16979555	The lipid-droplet proteome reveals that droplets are a protein-storage depot	Associated with lipid bodies
RTO4OG1590	85	S. cerevisiae	YML024W	RPS17A	40S ribosomal protein S17-A;40S ribosomal protein S17-B		Proteomics of Lipid Bodies	PMID: 24868093	High confidence proteomic analysis of yeast LDs identifies additional droplet proteins and reveals connections to dolichol synthesis and sterol acetylation	Associated with lipid bodies
RTO4OG1839	86	H. sapiens	Hsap_Nox1	Nox1	NADPH oxidase 1		RNAi and lypolysis screen	PMID: 19261841	Integrating siRNA and protein–protein interaction data to identify an expanded insulin signaling network	Increase in FFA release
RTO4OG1839	86	H. sapiens	Hsap_Nox3	Nox3	NADPH oxidase 3		RNAi and lypolysis screen	PMID: 19261841	Integrating siRNA and protein–protein interaction data to identify an expanded insulin signaling network	Decrease in FFA release
RTO4OG1482	87	D. melanogaster	Dmel_CG7425	eff	eff ubiquitin-protein ligase activity		RNAi screen	PMID:18408709	Functional genomic screen reveals genes involved in lipid-droplet formation and utilization.	Class I Fewer lipid droplets
RTO4OG1482	87	S. cerevisiae	YBR082C	UBC4	Ubiquitin-conjugating enzyme E2 4		Proteomics of Lipid Bodies	PMID: 24868093	High confidence proteomic analysis of yeast LDs identifies additional droplet proteins and reveals connections to dolichol synthesis and sterol acetylation	Associated with lipid bodies
RTO4OG1841	87	S. cerevisiae	YGL058W	RAD6	RADiation sensitive	RNA/DNA Metabolism	palmitoleate sensetivity screen	PMID: 24273168	A functional, genome-wide evaluation of liposensitive yeast identifies the "ARE2 required for viability" (ARV1) gene product as a major component of eukaryotic fatty acid resistance.	Class II (equivalent to control strains)
RTO4OG7185	87	D. melanogaster	Dmel_CG6720	Ubc2	UbcD2		RNAi screen	PMID: 19067489	COPI Complex Is a Regulator of Lipid Homeostasis	decreased lipid storage
#N/A	87	C. elegans	F52C6.12		no significant mammalian similarity	NO FUNCTION ASSIGNED	Microscopy RNAi screen	PMID: 12529643	Genome-wide RNAi analysis of Caenorhabditis elegans fat regulatory genes	Reduced Fat Content
#N/A	87	D. melanogaster	Dmel_CG2574	CG2574	CG2574		RNAi screen	PMID: 19067489	COPI Complex Is a Regulator of Lipid Homeostasis	Increased lipid storage
RTO4OG1740	89	S. cerevisiae	YPL220W	RPL1A	Ribosomal protein of the large subunit	Ribosome	Proteomics of Lipid Bodies	PMID: 25948753	Regulation of lipid droplet dynamics in Saccharomyces cerevisiae depends on the Rab7-like Ypt7p, HOPS complex and V1-ATPase	Associated with lipid bodies
RTO4OG1740	89	D. melanogaster	Dmel_CG7283	RpL10Ab	RpL10Ab Ribosomal protein L10Ab	Translational / ATP generating proteins	Proteomics of Lipid Droplets	doi: 10.1074/mcp.M600011-MCP200	Characterization of the Drosophila Lipid Droplet Subproteome	Associated with lipid bodies
RTO4OG1740	89	D. melanogaster	Dmel_CG7283	RpL10Ab	RpL10Ab		RNAi screen	PMID: 19067489	COPI Complex Is a Regulator of Lipid Homeostasis	Increased lipid storage
#N/A	89	D. melanogaster	Dmel_CG3843	RpL10Aa	RpL10Aa		RNAi screen	PMID: 19067489	COPI Complex Is a Regulator of Lipid Homeostasis	Increased lipid storage
RTO4OG3258	90	D. melanogaster	Dmel_CG11132	DMAP1	DMAP1		RNAi screen	PMID: 19067489	COPI Complex Is a Regulator of Lipid Homeostasis	Increased lipid storage
RTO4OG1356	91	S. cerevisiae	YDL137W	ARF2	ADP-ribosylation factor; GTPase of the Ras superfamily	Protein trafficking	Proteomics of Lipid Bodies	PMID: 25948753	Regulation of lipid droplet dynamics in Saccharomyces cerevisiae depends on the Rab7-like Ypt7p, HOPS complex and V1-ATPase	Associated with lipid bodies
RTO4OG1356	91	S. cerevisiae	YDL192W	ARF1	ADP-ribosylation factor; GTPase of the Ras superfamily	Protein trafficking	Proteomics of Lipid Bodies	PMID: 25948753	Regulation of lipid droplet dynamics in Saccharomyces cerevisiae depends on the Rab7-like Ypt7p, HOPS complex and V1-ATPase	Associated with lipid bodies
RTO4OG1356	91	R. toruloides NP11	NP11_RHTO_07779		ADP-ribosylation factor	Protein transport	Proteomics of Lipid Droplets	PMID: 25576482	Dynamics of the Lipid Droplet Proteome of the Oleaginous Yeast Rhodosporidium toruloides	Associated with lipid bodies
RTO4OG1356	91	H. sapiens	Hsap_Arf1	Arf1	ADP ribosylation factor 1		proteomics of lipid droplets	PMID: 19160396	A role for lipid droplets in inter-membrane lipid traffic	associated with lipid droplets
RTO4OG1356	91	H. sapiens	Hsap_ARF1	ARF1	ADP-ribosylation factor 1		GTP exchange mutant	PMID: 19375517	PAT proteins, an ancient family of lipid droplet proteins that regulate cellular lipid stores	interaction with ADRP dependent on GTP/GDP state
RTO4OG1356	91	D. melanogaster	Dmel_CG8385	Arf79F	Arf79F		RNAi screen	PMID: 19067489	COPI Complex Is a Regulator of Lipid Homeostasis	Increased lipid storage
RTO4OG1356	91	D. melanogaster	Dmel_CG8385	Arf79F	Arf79F GTP binding; GTPase activity		RNAi screen	PMID:18408709	Functional genomic screen reveals genes involved in lipid-droplet formation and utilization.	Class IV Normal/larger size lipid droplets, highly condensed
RTO4OG1634	91	D. melanogaster	Dmel_CG7073	Sar1	sar1	Membrane Trafficking	Proteomics of Lipid Droplets	PMID: 16979555	The lipid-droplet proteome reveals that droplets are a protein-storage depot	Associated with lipid bodies
RTO4OG1634	91	S. cerevisiae	YPL218W	SAR1	GTPase, GTP-binding protein of the ARF family	Protein trafficking	Proteomics of Lipid Bodies	PMID: 25948753	Regulation of lipid droplet dynamics in Saccharomyces cerevisiae depends on the Rab7-like Ypt7p, HOPS complex and V1-ATPase	Associated with lipid bodies
RTO4OG1634	91	R. toruloides NP11	NP11_RHTO_02448		GTP-binding protein SAR1	Protein transport	Proteomics of Lipid Droplets	PMID: 25576482	Dynamics of the Lipid Droplet Proteome of the Oleaginous Yeast Rhodosporidium toruloides	Associated with lipid bodies
RTO4OG1634	91	H. sapiens	Hsap_Sar1A	Sar1A	secretion associated Ras related GTPase 1A		proteomics of lipid droplets	PMID: 19160396	A role for lipid droplets in inter-membrane lipid traffic	associated with lipid droplets
RTO4OG1634	91	S. cerevisiae	YPL218W	SAR1	Small COPII coat GTPase SAR1		Proteomics of Lipid Bodies	PMID: 24868093	High confidence proteomic analysis of yeast LDs identifies additional droplet proteins and reveals connections to dolichol synthesis and sterol acetylation	Associated with lipid bodies
RTO4OG2030	91	H. sapiens	Hsap_ARL8B	ARL8B	ADP ribosylation factor like GTPase 8B		proteomics of lipid droplets	PMID: 19160396	A role for lipid droplets in inter-membrane lipid traffic	associated with lipid droplets
RTO4OG3428	91	R. toruloides IFO 0880	RTO4_8676	ARL3	K07952 ARFRP1 ADP-ribosylation factor related protein 1	Protein Trafficking	BarSeq	This Study	This Study	Increased lipid accumulation, low confidence
RTO4OG3428	91	D. melanogaster	Dmel_CG7039	Arfrp1	CG7039		RNAi screen	PMID: 19067489	COPI Complex Is a Regulator of Lipid Homeostasis	Increased lipid storage
RTO4OG1198	92	S. cerevisiae	YLR058C	SHM2	Serine hydroxymethyltransferase	Amino acid metabolism	Proteomics of Lipid Bodies	PMID: 25948753	Regulation of lipid droplet dynamics in Saccharomyces cerevisiae depends on the Rab7-like Ypt7p, HOPS complex and V1-ATPase	Associated with lipid bodies
RTO4OG1198	92	R. toruloides NP11	NP11_RHTO_04131		glycine hydroxymethyltransferase	Metabolism-others	Proteomics of Lipid Droplets	PMID: 25576482	Dynamics of the Lipid Droplet Proteome of the Oleaginous Yeast Rhodosporidium toruloides	Associated with lipid bodies
RTO4OG3811	93	C. elegans	C34C6.6	prx-5	peroxisomal targeting signal 1 receptor	RECEPTORS	Microscopy RNAi screen	PMID: 12529643	Genome-wide RNAi analysis of Caenorhabditis elegans fat regulatory genes	Reduced Fat Content
RTO4OG5103	93	R. toruloides IFO 0880	RTO4_13505	PEX5-like	K13342 PEX5, PXR1 peroxin-5	Peroxins	BarSeq	This Study	This Study	Stronger defect on oleic acid
RTO4OG1169	94	R. toruloides NP11	NP11_RHTO_05705		dynamin GTPase	Mitochondrion proteins	Proteomics of Lipid Droplets	PMID: 25576482	Dynamics of the Lipid Droplet Proteome of the Oleaginous Yeast Rhodosporidium toruloides	Associated with lipid bodies
RTO4OG1169	94	S. cerevisiae	YKR001C	VPS1	Dynamin-like GTPase actin	Protein trafficking	Proteomics of Lipid Bodies	PMID: 25948753	Regulation of lipid droplet dynamics in Saccharomyces cerevisiae depends on the Rab7-like Ypt7p, HOPS complex and V1-ATPase	Associated with lipid bodies
RTO4OG1169	94	R. toruloides NP11	NP11_RHTO_02880		VpsA protein	Protein transport	Proteomics of Lipid Droplets	PMID: 25576482	Dynamics of the Lipid Droplet Proteome of the Oleaginous Yeast Rhodosporidium toruloides	Associated with lipid bodies
RTO4OG1169	94	S. cerevisiae	YKR001C	VPS1	Vacuolar Protein Sorting	Vesicular transport (22)	microsocopy screen	PMID: 18250201	Fld1p, a functional homologue of human seipin, regulates the size of lipid droplets in yeast	More Lipid Droplets
RTO4OG7681	94	D. melanogaster	Dmel_CG18102	shi	shi		RNAi screen	PMID: 19067489	COPI Complex Is a Regulator of Lipid Homeostasis	decreased lipid storage
RTO4OG2528	95	D. melanogaster	Dmel_CG9581	CG9581	CG9581		RNAi screen	PMID: 19067489	COPI Complex Is a Regulator of Lipid Homeostasis	decreased lipid storage
RTO4OG10300	97	H. sapiens	Hsap_RAB3A	RAB3A	RAB3A, member RAS oncogene family	GTPase	proteomics of lipid droplets	PMID: 19160396	A role for lipid droplets in inter-membrane lipid traffic	associated with lipid droplets
RTO4OG1148	97	S. cerevisiae	YOR089C	VPS21	Vacuolar Protein Sorting	Endosome/vacuole	Microscopy screen of deletion mutants for altered mophology	PMID: 18093937	The lipodystrophy protein seipin is found at endoplasmic reticulum lipid droplet junctions and is important for droplet morphology	Altered lipid body morphology
RTO4OG1148	97	H. sapiens	Hsap_RAB5A	RAB5A	RAB5A, member RAS oncogene family	GTPase	proteomics of lipid droplets	PMID: 19160396	A role for lipid droplets in inter-membrane lipid traffic	associated with lipid droplets
RTO4OG1148	97	D. melanogaster	Dmel_CG3664	Rab5	Rab5	Membrane Trafficking	Proteomics of Lipid Droplets	PMID: 16979555	The lipid-droplet proteome reveals that droplets are a protein-storage depot	Associated with lipid bodies
RTO4OG1148	97	R. toruloides NP11	NP11_RHTO_03626		small GTPase	Protein transport	Proteomics of Lipid Droplets	PMID: 25576482	Dynamics of the Lipid Droplet Proteome of the Oleaginous Yeast Rhodosporidium toruloides	Associated with lipid bodies
RTO4OG1148	97	S. cerevisiae	YKR014C	YPT52	GTP-binding protein YPT52		Proteomics of Lipid Bodies	PMID: 24868093	High confidence proteomic analysis of yeast LDs identifies additional droplet proteins and reveals connections to dolichol synthesis and sterol acetylation	Associated with lipid bodies
RTO4OG1148	97	S. cerevisiae	YOR089C	VPS21	Vacuolar protein sorting-associated protein 21		Proteomics of Lipid Bodies	PMID: 24868093	High confidence proteomic analysis of yeast LDs identifies additional droplet proteins and reveals connections to dolichol synthesis and sterol acetylation	Associated with lipid bodies
RTO4OG1240	97	D. melanogaster	Dmel_CG5771	Rab11	Rab11	GTP binding/ GTPase activity	Proteomics of Lipid Droplets	PMID: 16979555	The lipid-droplet proteome reveals that droplets are a protein-storage depot	Associated with lipid bodies
RTO4OG1240	97	H. sapiens	Hsap_RAB11A	RAB11A	RAB11A, member RAS oncogene family	GTPase	proteomics of lipid droplets	PMID: 19160396	A role for lipid droplets in inter-membrane lipid traffic	associated with lipid droplets
RTO4OG1240	97	S. cerevisiae	YER031C	YPT31/8	Rab family GTPase	Protein trafficking	Proteomics of Lipid Bodies	PMID: 25948753	Regulation of lipid droplet dynamics in Saccharomyces cerevisiae depends on the Rab7-like Ypt7p, HOPS complex and V1-ATPase	Associated with lipid bodies
RTO4OG1240	97	R. toruloides NP11	NP11_RHTO_01102		Ras-related protein Rap-11A	Protein transport	Proteomics of Lipid Droplets	PMID: 25576482	Dynamics of the Lipid Droplet Proteome of the Oleaginous Yeast Rhodosporidium toruloides	Associated with lipid bodies
RTO4OG1240	97	S. cerevisiae	YER031C	YPT31	GTP-binding protein YPT31/YPT8		Proteomics of Lipid Bodies	PMID: 24868093	High confidence proteomic analysis of yeast LDs identifies additional droplet proteins and reveals connections to dolichol synthesis and sterol acetylation	Associated with lipid bodies
RTO4OG1240	97	S. cerevisiae	YGL210W	YPT32	GTP-binding protein YPT32/YPT11		Proteomics of Lipid Bodies	PMID: 24868093	High confidence proteomic analysis of yeast LDs identifies additional droplet proteins and reveals connections to dolichol synthesis and sterol acetylation	Associated with lipid bodies
RTO4OG1240	97	Y. lipolytica	YALI0D14630g	RAB11	GTPase YPT32		Proteomics of Lipid Droplets	PMID: 16470660	Lipid particle composition of the yeast Yarrowia lipolytica depends on the carbon source	Associated with lipid bodies
RTO4OG1527	97	R. toruloides IFO 0880	RTO4_15198	Hs_Rab6	K07893 RAB6A Ras-related protein Rab-6A	Gprotein switches, Protein Trafficking	BarSeq	This Study	This Study	Reduced lipid accumulation, high confidence; Stronger defect on methyl ricinoleic acid
RTO4OG1527	97	H. sapiens	Hsap_RAB6A	RAB6A	RAB6A, member RAS oncogene family	GTPase	proteomics of lipid droplets	PMID: 19160396	A role for lipid droplets in inter-membrane lipid traffic	associated with lipid droplets
RTO4OG1527	97	S. cerevisiae	YLR262C	YPT6	GTP-binding protein YPT6		Proteomics of Lipid Bodies	PMID: 24868093	High confidence proteomic analysis of yeast LDs identifies additional droplet proteins and reveals connections to dolichol synthesis and sterol acetylation	Associated with lipid bodies
RTO4OG15362	97	H. sapiens	Hsap_Rab14	Rab14	RAB14, member RAS oncogene family	GTPase	proteomics of lipid droplets	PMID: 19160396	A role for lipid droplets in inter-membrane lipid traffic	associated with lipid droplets
RTO4OG15399	97	H. sapiens	Hsap_Rab21	Rab21	RAB21, member RAS oncogene family	GTPase	proteomics of lipid droplets	PMID: 19160396	A role for lipid droplets in inter-membrane lipid traffic	associated with lipid droplets
RTO4OG15428	97	H. sapiens	Hsap_Rab10	Rab10	RAB10, member RAS oncogene family	GTPase	proteomics of lipid droplets	PMID: 19160396	A role for lipid droplets in inter-membrane lipid traffic	associated with lipid droplets
RTO4OG15496	97	H. sapiens	Hsap_Rab35	Rab35	RAB35, member RAS oncogene family	GTPase	proteomics of lipid droplets	PMID: 19160396	A role for lipid droplets in inter-membrane lipid traffic	associated with lipid droplets
RTO4OG15496	97	D. melanogaster	Dmel_CG9575	Rab35	Rab35	Membrane Trafficking	Proteomics of Lipid Droplets	PMID: 16979555	The lipid-droplet proteome reveals that droplets are a protein-storage depot	Associated with lipid bodies
RTO4OG1607	97	D. melanogaster	Dmel_CG1404	Ran	ran	GTP binding/ GTPase activity	Proteomics of Lipid Droplets	PMID: 16979555	The lipid-droplet proteome reveals that droplets are a protein-storage depot	Associated with lipid bodies
RTO4OG1631	97	D. melanogaster	Dmel_CG3320	Rab1	Rab1	GTP binding/ GTPase activity	Proteomics of Lipid Droplets	PMID: 16979555	The lipid-droplet proteome reveals that droplets are a protein-storage depot	Associated with lipid bodies
RTO4OG1631	97	S. cerevisiae	YFL038C	YPT1	Rab family GTPase	Protein trafficking	Proteomics of Lipid Bodies	PMID: 25948753	Regulation of lipid droplet dynamics in Saccharomyces cerevisiae depends on the Rab7-like Ypt7p, HOPS complex and V1-ATPase	Associated with lipid bodies
RTO4OG1631	97	R. toruloides NP11	NP11_RHTO_06528		Ras-related protein Rab-1A	Protein transport	Proteomics of Lipid Droplets	PMID: 25576482	Dynamics of the Lipid Droplet Proteome of the Oleaginous Yeast Rhodosporidium toruloides	Associated with lipid bodies
RTO4OG1631	97	S. cerevisiae	YFL038C	YPT1	GTP-binding protein YPT1		Proteomics of Lipid Bodies	PMID: 24868093	High confidence proteomic analysis of yeast LDs identifies additional droplet proteins and reveals connections to dolichol synthesis and sterol acetylation	Associated with lipid bodies
RTO4OG1631	97	Y. lipolytica	YALI0D08162g	YPT1	GTPase		Proteomics of Lipid Droplets	PMID: 16470660	Lipid particle composition of the yeast Yarrowia lipolytica depends on the carbon source	Associated with lipid bodies
RTO4OG1686	97	H. sapiens	Hsap_Rab8A	Rab8A	RAB8A, member RAS oncogene family	GTPase	proteomics of lipid droplets	PMID: 19160396	A role for lipid droplets in inter-membrane lipid traffic	associated with lipid droplets
RTO4OG1686	97	S. cerevisiae	YFL005W	SEC4	Rab family GTPase	Protein trafficking	Proteomics of Lipid Bodies	PMID: 25948753	Regulation of lipid droplet dynamics in Saccharomyces cerevisiae depends on the Rab7-like Ypt7p, HOPS complex and V1-ATPase	Associated with lipid bodies
RTO4OG1686	97	R. toruloides NP11	NP11_RHTO_08047		Ras-related protein Rab-8A	Protein transport	Proteomics of Lipid Droplets	PMID: 25576482	Dynamics of the Lipid Droplet Proteome of the Oleaginous Yeast Rhodosporidium toruloides	Associated with lipid bodies
RTO4OG1686	97	S. cerevisiae	YFL005W	SEC4	Ras-related protein SEC4		Proteomics of Lipid Bodies	PMID: 24868093	High confidence proteomic analysis of yeast LDs identifies additional droplet proteins and reveals connections to dolichol synthesis and sterol acetylation	Associated with lipid bodies
RTO4OG1686	97	D. melanogaster	Dmel_CG8287	Rab8			Proteomics of Lipid Droplets	PMID: 23319140	Protein Correlation Profiles Identify Lipid Droplet Proteins with High Confidence	Associated with lipid bodies
RTO4OG1867	97	H. sapiens	Hsap_RAB7A	RAB7A	RAB7A, member RAS oncogene family	GTPase	proteomics of lipid droplets	PMID: 19160396	A role for lipid droplets in inter-membrane lipid traffic	associated with lipid droplets
RTO4OG1867	97	D. melanogaster	Dmel_CG5915	Rab7	Rab7	Membrane Trafficking	Proteomics of Lipid Droplets	PMID: 16979555	The lipid-droplet proteome reveals that droplets are a protein-storage depot	Associated with lipid bodies
RTO4OG1867	97	S. cerevisiae	YML001W	YPT7	Rab family GTPase	Protein trafficking	Proteomics of Lipid Bodies	PMID: 25948753	Regulation of lipid droplet dynamics in Saccharomyces cerevisiae depends on the Rab7-like Ypt7p, HOPS complex and V1-ATPase	Associated with lipid bodies
RTO4OG1867	97	R. toruloides NP11	NP11_RHTO_08068		Ras-related protein Rab-7A	Protein transport	Proteomics of Lipid Droplets	PMID: 25576482	Dynamics of the Lipid Droplet Proteome of the Oleaginous Yeast Rhodosporidium toruloides	Associated with lipid bodies
RTO4OG1867	97	S. cerevisiae	YML001W	YPT7	Yeast Protein Two	vacuolar Rab GTPase	Deletion	PMID: 25948753	Regulation of lipid droplet dynamics in Saccharomyces cerevisiae depends on the Rab7-like Ypt7p, HOPS complex and V1-ATPase	Incresed FA
RTO4OG1867	97	C. elegans	W03C9.3	rab-7	RAB7	VESICULAR TRANSPORT	Microscopy RNAi screen	PMID: 12529643	Genome-wide RNAi analysis of Caenorhabditis elegans fat regulatory genes	Reduced Fat Content
RTO4OG1867	97	S. cerevisiae	YML001W	YPT7	GTP-binding protein YPT7		Proteomics of Lipid Bodies	PMID: 24868093	High confidence proteomic analysis of yeast LDs identifies additional droplet proteins and reveals connections to dolichol synthesis and sterol acetylation	Associated with lipid bodies
RTO4OG1867	97	Y. lipolytica	YALI0F19602g	YPT7	GTPase		Proteomics of Lipid Droplets	PMID: 16470660	Lipid particle composition of the yeast Yarrowia lipolytica depends on the carbon source	Associated with lipid bodies
RTO4OG1867	97	S. cerevisiae	YML001W	YPT7	Yeast Protein Two		Proteomics of Lipid Bodies	PMID: 21820081	Lipid particles/droplets of the yeast Saccharomyces cerevisiae revisited: Lipidome meets Proteome	Associated with lipid bodies
RTO4OG1867	97	D. melanogaster	Dmel_CG5915	Rab7			Proteomics of Lipid Droplets	PMID: 23319140	Protein Correlation Profiles Identify Lipid Droplet Proteins with High Confidence	Associated with lipid bodies
RTO4OG19081	97	S. cerevisiae	YBR264C	YPT10	GTP-binding protein YPT10		Proteomics of Lipid Bodies	PMID: 24868093	High confidence proteomic analysis of yeast LDs identifies additional droplet proteins and reveals connections to dolichol synthesis and sterol acetylation	Associated with lipid bodies
RTO4OG21730	97	C. elegans	F11A5.3		similarity to RAB2	VESICULAR TRANSPORT	Microscopy RNAi screen	PMID: 12529643	Genome-wide RNAi analysis of Caenorhabditis elegans fat regulatory genes	Reduced Fat Content
RTO4OG29202	97	H. sapiens	Hsap_Rab34	Rab34	RAB34, member RAS oncogene family	GTPase	proteomics of lipid droplets	PMID: 19160396	A role for lipid droplets in inter-membrane lipid traffic	associated with lipid droplets
RTO4OG34668	97	H. sapiens	Hsap_Rab19	Rab19	RAB19, member RAS oncogene family	GTPase	proteomics of lipid droplets	PMID: 19160396	A role for lipid droplets in inter-membrane lipid traffic	associated with lipid droplets
RTO4OG34671	97	H. sapiens	Hsap_Rab24	Rab24	RAB24, member RAS oncogene family	GTPase	proteomics of lipid droplets	PMID: 19160396	A role for lipid droplets in inter-membrane lipid traffic	associated with lipid droplets
RTO4OG34676	97	H. sapiens	Hsap_RAB33A	RAB33A	RAB33A, member RAS oncogene family	GTPase	proteomics of lipid droplets	PMID: 19160396	A role for lipid droplets in inter-membrane lipid traffic	associated with lipid droplets
RTO4OG34678	97	H. sapiens	Hsap_Rab39A	Rab39A	RAB39A, member RAS oncogene family	GTPase	proteomics of lipid droplets	PMID: 19160396	A role for lipid droplets in inter-membrane lipid traffic	associated with lipid droplets
RTO4OG3527	97	H. sapiens	Hsap_RAB2A	RAB2A	RAB2A, member RAS oncogene family	GTPase	proteomics of lipid droplets	PMID: 19160396	A role for lipid droplets in inter-membrane lipid traffic	associated with lipid droplets
RTO4OG3802	97	D. melanogaster	Dmel_CG1956	Rap1	R/roughened	GTP binding/ GTPase activity	Proteomics of Lipid Droplets	PMID: 16979555	The lipid-droplet proteome reveals that droplets are a protein-storage depot	Associated with lipid bodies
RTO4OG3920	97	R. toruloides NP11	NP11_RHTO_06838		Ras-related protein Rab-4B	Protein transport	Proteomics of Lipid Droplets	PMID: 25576482	Dynamics of the Lipid Droplet Proteome of the Oleaginous Yeast Rhodosporidium toruloides	Associated with lipid bodies
RTO4OG4312	97	H. sapiens	Hsap_Rab18	Rab18	RAB18, member RAS oncogene family	GTPase	proteomics of lipid droplets	PMID: 19160396	A role for lipid droplets in inter-membrane lipid traffic	associated with lipid droplets
RTO4OG4312	97	R. toruloides NP11	NP11_RHTO_04520		Ras-related protein Rab-18	Protein transport	Proteomics of Lipid Droplets	PMID: 25576482	Dynamics of the Lipid Droplet Proteome of the Oleaginous Yeast Rhodosporidium toruloides	Associated with lipid bodies
#N/A	97	H. sapiens	Hsap_Rab41	Rab41	RAB41, member RAS oncogene family	GTPase	proteomics of lipid droplets	PMID: 19160396	A role for lipid droplets in inter-membrane lipid traffic	associated with lipid droplets
RTO4OG1419	98	R. toruloides IFO 0880	RTO4_10212	YMR226C	K16066 ydfG 3-hydroxy acid dehydrogenase / malonic semialdehyde reductase	Other	BarSeq	This Study	This Study	Increased lipid accumulation, low confidence
RTO4OG9192	98	D. melanogaster	Dmel_CG7601	CG7601			Proteomics of Lipid Droplets	PMID: 23319140	Protein Correlation Profiles Identify Lipid Droplet Proteins with High Confidence	Associated with lipid bodies
RTO4OG3170	101	S. cerevisiae	YCR048W	ARE1	Acyl-coenzyme A: cholesterol acyl transferase-Related Enzyme	SE Synthesis	BODIPY screen	PMID: 21060891	A New Fluorescence-Based Method Identifies Protein Phosphatases Regulating Lipid Droplet Metabolism	Lipid content not significantly different
RTO4OG3170	101	S. cerevisiae	YNR019W	ARE2	Acyl-coenzyme A: cholesterol acyl transferase-Related Enzyme	SE Synthesis	BODIPY screen	PMID: 21060891	A New Fluorescence-Based Method Identifies Protein Phosphatases Regulating Lipid Droplet Metabolism	Low lipid droplet content
RTO4OG3170	101	Y. lipolytica	YALI0F06578g	ARE1	Acyl-CoA sterol acyltransferase		Overexpression screen	PMID: 26915993	Functional overexpression and characterization of lipogenesis-related genes in the oleaginous yeastYarrowia lipolytica.	not significant
RTO4OG3170	101	Y. lipolytica	YALI0F06578g	Dgat2	cyl-CoA:diacylglycerol acyltransferase 2 (DGAT2)		Deletion	PMID: 22189651	Three diacylglycerol acyltransferases contribute to oil biosynthesis and normal growth in Yarrowia lipolytica	reduced fatty acid content
RTO4OG5807	101	Y. lipolytica	YALI0D07986g	Dgat1	acyl-CoA:diacylglycerol acyltransferase 1 (DGAT1),		Deletion	PMID: 22189651	Three diacylglycerol acyltransferases contribute to oil biosynthesis and normal growth in Yarrowia lipolytica	reduced fatty acid content
RTO4OG5807	101	Y. lipolytica	YALI0D07986g	DGA2	Diacylglycerol acyltransferase		Overexpression screen	PMID: 26915993	Functional overexpression and characterization of lipogenesis-related genes in the oleaginous yeastYarrowia lipolytica.	higher fatty acid content
RTO4OG5807	101	D. melanogaster	Dmel_CG31991	mdy	mdy		RNAi screen	PMID: 19067489	COPI Complex Is a Regulator of Lipid Homeostasis	decreased lipid storage
RTO4OG5807	101	D. melanogaster	Dmel_CG31991	mdy	mdy diacylglycerol O-acyltransferase activity		RNAi screen	PMID:18408709	Functional genomic screen reveals genes involved in lipid-droplet formation and utilization.	Class I Fewer lipid droplets
RTO4OG1535	102	R. toruloides NP11	NP11_RHTO_03113		60S ribosomal protein l16	Protein synthesis-ribosome proteins	Proteomics of Lipid Droplets	PMID: 25576482	Dynamics of the Lipid Droplet Proteome of the Oleaginous Yeast Rhodosporidium toruloides	Associated with lipid bodies
RTO4OG1535	102	S. cerevisiae	YNL069C	RPL16B	Ribosomal protein of the large subunit	Ribosome	Proteomics of Lipid Bodies	PMID: 25948753	Regulation of lipid droplet dynamics in Saccharomyces cerevisiae depends on the Rab7-like Ypt7p, HOPS complex and V1-ATPase	Associated with lipid bodies
RTO4OG1076	103	C. elegans	AH10.1	acs-10	medium-chain acylCoA synthetase	METABOLIC ENZYMES	Microscopy RNAi screen	PMID: 12529643	Genome-wide RNAi analysis of Caenorhabditis elegans fat regulatory genes	Reduced Fat Content
RTO4OG1303	103	C. elegans	C36A4.9	acs-19	acetyl-CoA synthetase	METABOLIC ENZYMES	Microscopy RNAi screen	PMID: 12529643	Genome-wide RNAi analysis of Caenorhabditis elegans fat regulatory genes	Reduced Fat Content
RTO4OG4699	103	C. elegans	F28F8.2	acs-2	long chain fatty acid CoA synthetase/ligase	METABOLIC ENZYME	Microscopy RNAi screen	PMID: 12529643	Genome-wide RNAi analysis of Caenorhabditis elegans fat regulatory genes	Increased Fat Content
RTO4OG5903	103	D. melanogaster	Dmel_CG11453	CG11453	CG11453		RNAi screen	PMID: 19067489	COPI Complex Is a Regulator of Lipid Homeostasis	Increased lipid storage
RTO4OG3377	104	R. toruloides IFO 0880	RTO4_10331	BNA6	K00767 nadC, QPRT nicotinate-nucleotide pyrophosphorylase (carboxylating)	Other	BarSeq	This Study	This Study	Increased lipid accumulation, low confidence; Stronger defect on ricinoleic acid
RTO4OG4386	105	R. toruloides IFO 0880	RTO4_13611	Nc_Wc-1	KOG1601 GATA-4/5/6 transcription factors	Gene Expression	BarSeq	This Study	This Study	Increased lipid accumulation, low confidence
RTO4OG5331	106	R. toruloides NP11	NP11_RHTO_00926		indole-diterpene biosynthesis protein PaxU	Others	Proteomics of Lipid Droplets	PMID: 25576482	Dynamics of the Lipid Droplet Proteome of the Oleaginous Yeast Rhodosporidium toruloides	Associated with lipid bodies
RTO4OG1369	108	S. cerevisiae	YBR147W	RTC2	Restriction of Telomere Capping	Unkown	microsocopy screen	PMID: 21829381	A role for phosphatidic acid in the formation of "supersized" lipid droplets	Enlarged lipid droplets (not controlled for total lipid)
RTO4OG3104	109	R. toruloides IFO 0880	RTO4_15857	ISC1	K12351 SMPD2 sphingomyelin phosphodiesterase 2	Phospholipid Modifying	BarSeq	This Study	This Study	Increased lipid accumulation, low confidence
RTO4OG4017	110	R. toruloides IFO 0880	RTO4_14695	Hs_WDR83	K13124 MORG1 mitogen-activated protein kinase organizer 1	Kinases and Phosphatases	BarSeq	This Study	This Study	Increased lipid accumulation, low confidence
RTO4OG4017	110	C. elegans	F33G12.2		G-protein beta WDF40 repeats	RECEPTORS	Microscopy RNAi screen	PMID: 12529643	Genome-wide RNAi analysis of Caenorhabditis elegans fat regulatory genes	Reduced Fat Content
RTO4OG4034	111	S. cerevisiae	YER014W	HEM14	HEMe biosynthesis	Metabolic enzymes (4)	microsocopy screen	PMID: 18250201	Fld1p, a functional homologue of human seipin, regulates the size of lipid droplets in yeast	Fewer Lipid Droplets
#N/A	113	D. melanogaster	Dmel_CG9412	rin	rin/rasputin	GTP binding/ GTPase activity	Proteomics of Lipid Droplets	PMID: 16979555	The lipid-droplet proteome reveals that droplets are a protein-storage depot	Associated with lipid bodies
#N/A	113	D. melanogaster	Dmel_CG9412	rin	rin		RNAi screen	PMID: 19067489	COPI Complex Is a Regulator of Lipid Homeostasis	Increased lipid storage
RTO4OG5442	114	R. toruloides IFO 0880	RTO4_8667		ProSiteProfiles-SET domain profile.-PS50280,SUPERFAMILY--SSF82199	Gene Expression	BarSeq	This Study	This Study	Stronger defect on methyl ricinoleic acid and ricinoleic acid
RTO4OG1916	115	Y. lipolytica	YALI0B10153g	FAD2	Oleoyl-CoA delta-12 desaturase		Overexpression screen	PMID: 26915993	Functional overexpression and characterization of lipogenesis-related genes in the oleaginous yeastYarrowia lipolytica.	not significant
RTO4OG2666	116	S. cerevisiae	YDL055C	PSA1	GDP-mannose pyrophosphorylase	Carbohydrate metabolism; protein glycosylation	Proteomics of Lipid Bodies	PMID: 25948753	Regulation of lipid droplet dynamics in Saccharomyces cerevisiae depends on the Rab7-like Ypt7p, HOPS complex and V1-ATPase	Associated with lipid bodies
RTO4OG4079	116	R. toruloides NP11	NP11_RHTO_07587		mannose-1-phosphate guanylyltransferase	Metabolism-others	Proteomics of Lipid Droplets	PMID: 25576482	Dynamics of the Lipid Droplet Proteome of the Oleaginous Yeast Rhodosporidium toruloides	Associated with lipid bodies
RTO4OG1071	117	R. toruloides IFO 0880	RTO4_11924	RGT2,SNF3	KOG0254 Predicted transporter (major facilitator superfamily)	Transporters	BarSeq	This Study	This Study	Reduced lipid accumulation, high confidence
RTO4OG1071	117	R. toruloides IFO 0880	RTO4_11990	RGT2,SNF3	KOG0254 Predicted transporter (major facilitator superfamily)	Transporters	BarSeq	This Study	This Study	Defect on all fatty acids
RTO4OG1228	117	S. cerevisiae	YDR497C	ITR1	myo-Inositol TRansporter	Transport	palmitoleate sensetivity screen	PMID: 24273168	A functional, genome-wide evaluation of liposensitive yeast identifies the "ARE2 required for viability" (ARV1) gene product as a major component of eukaryotic fatty acid resistance.	Class II (equivalent to control strains)
RTO4OG1361	118	R. toruloides IFO 0880	RTO4_14088	Hs_RAC2,RAC3,RAC1	K04392 RAC1 Ras-related C3 botulinum toxin substrate 1	Gprotein switches, Lipid Droplet Associated	BarSeq	This Study	This Study	Increased lipid accumulation, high confidence
RTO4OG1361	118	R. toruloides NP11	NP11_RHTO_03578		Ras-related C3 botulinum toxin substrate 3	Singaling	Proteomics of Lipid Droplets	PMID: 25576482	Dynamics of the Lipid Droplet Proteome of the Oleaginous Yeast Rhodosporidium toruloides	Associated with lipid bodies
RTO4OG1825	118	S. cerevisiae	YPR165W	RHO1	GTP-binding protein of the rho subfamily of Ras-like proteins	ignal tranduction	Proteomics of Lipid Bodies	PMID: 25948753	Regulation of lipid droplet dynamics in Saccharomyces cerevisiae depends on the Rab7-like Ypt7p, HOPS complex and V1-ATPase	Associated with lipid bodies
RTO4OG1825	118	R. toruloides NP11	NP11_RHTO_07721		Rho GTPase	Singaling	Proteomics of Lipid Droplets	PMID: 25576482	Dynamics of the Lipid Droplet Proteome of the Oleaginous Yeast Rhodosporidium toruloides	Associated with lipid bodies
RTO4OG1825	118	S. cerevisiae	YPR165W	RHO1	GTP-binding protein RHO1		Proteomics of Lipid Bodies	PMID: 24868093	High confidence proteomic analysis of yeast LDs identifies additional droplet proteins and reveals connections to dolichol synthesis and sterol acetylation	Associated with lipid bodies
RTO4OG1825	118	S. cerevisiae	YPR165W	RHO1	Ras HOmolog		Proteomics of Lipid Bodies	PMID: 21820081	Lipid particles/droplets of the yeast Saccharomyces cerevisiae revisited: Lipidome meets Proteome	Associated with lipid bodies
RTO4OG1825	118	D. melanogaster	Dmel_CG8416	Rho1	Rho1		RNAi screen	PMID: 19067489	COPI Complex Is a Regulator of Lipid Homeostasis	decreased lipid storage
RTO4OG1825	118	D. melanogaster	Dmel_CG8416	Rho1	Rho1		RNAi screen	PMID: 19067489	COPI Complex Is a Regulator of Lipid Homeostasis	Increased lipid storage
RTO4OG3485	118	R. toruloides IFO 0880	RTO4_15484	CDC42	K04393 CDC42 cell division control protein 42	Gprotein Switches	BarSeq	This Study	This Study	Conflicting lipid accumulation results; Stronger defect on methyl ricinoleic acid and ricinoleic acid
RTO4OG3485	118	R. toruloides NP11	NP11_RHTO_03106		cell division control protein 42	Singaling	Proteomics of Lipid Droplets	PMID: 25576482	Dynamics of the Lipid Droplet Proteome of the Oleaginous Yeast Rhodosporidium toruloides	Associated with lipid bodies
RTO4OG3485	118	S. cerevisiae	YLR229C	CDC42	Cell division control protein 42		Proteomics of Lipid Bodies	PMID: 24868093	High confidence proteomic analysis of yeast LDs identifies additional droplet proteins and reveals connections to dolichol synthesis and sterol acetylation	Associated with lipid bodies
RTO4OG37014	118	S. cerevisiae	YNL180C	RHO5	GTP-binding protein RHO5		Proteomics of Lipid Bodies	PMID: 24868093	High confidence proteomic analysis of yeast LDs identifies additional droplet proteins and reveals connections to dolichol synthesis and sterol acetylation	Associated with lipid bodies
RTO4OG4462	118	R. toruloides IFO 0880	RTO4_10776	RHO2	K07975 K07975 Rho family, other	Gprotein switches	BarSeq	This Study	This Study	Stronger defect on methyl ricinoleic acid and ricinoleic acid
RTO4OG4662	118	S. cerevisiae	YIL118W	RHO3	GTP-binding protein RHO3		Proteomics of Lipid Bodies	PMID: 24868093	High confidence proteomic analysis of yeast LDs identifies additional droplet proteins and reveals connections to dolichol synthesis and sterol acetylation	Associated with lipid bodies
RTO4OG2327	119	C. elegans	C53H9.2	C53H9.2	GTP-binding proteins GNL1 homolog		RNAi screen with microscopy	PMID: 24894357	A lipid droplet-associated GFP reporter-based screen identifies new fat storage regulators in C. elegans	Strong increase in fat content
RTO4OG2857	119	S. cerevisiae	YER006W	NUG1	Nuclear GTP-binding protein NUG1		Proteomics of Lipid Bodies	PMID: 24868093	High confidence proteomic analysis of yeast LDs identifies additional droplet proteins and reveals connections to dolichol synthesis and sterol acetylation	Associated with lipid bodies
RTO4OG2877	119	D. melanogaster	Dmel_CG6501	Ns2	Ngp GTP binding; receptor binding		RNAi screen	PMID:18408709	Functional genomic screen reveals genes involved in lipid-droplet formation and utilization.	Class II Smaller size lipid droplets, more dispersed
RTO4OG2877	119	C. elegans	T19A6.2	ngp-1	Predicted GTPases		RNAi screen with microscopy	PMID: 24894357	A lipid droplet-associated GFP reporter-based screen identifies new fat storage regulators in C. elegans	Slight increase in fat content
RTO4OG15402	120	C. elegans	T04C10.2	epn-1	yeast hypothetical protein L8167.6 like/epsin 2	NO FUNCTION ASSIGNED	Microscopy RNAi screen	PMID: 12529643	Genome-wide RNAi analysis of Caenorhabditis elegans fat regulatory genes	Reduced Fat Content
RTO4OG1681	121	S. cerevisiae	YGR257C	MTM1	Manganese Trafficking factor for Mitochondrial SOD2	Transport	palmitoleate sensetivity screen	PMID: 24273168	A functional, genome-wide evaluation of liposensitive yeast identifies the "ARE2 required for viability" (ARV1) gene product as a major component of eukaryotic fatty acid resistance.	Class I (reduced)
RTO4OG2718	121	R. toruloides IFO 0880	RTO4_9331	CRC1	K15109 SLC25A20_29, CACT, CACL, CRC1 solute carrier family 25 (mitochondrial carnitine/acylcarnitine transporter), member 20/29	Carnitine Shuttle	BarSeq	This Study	This Study	Stronger defect on methyl ricinoleic acid
RTO4OG2733	121	R. toruloides IFO 0880	RTO4_16799	AGC1	K15105 SLC25A12_13, AGC solute carrier family 25 (mitochondrial aspartate/glutamate transporter), member 12/13	Aspartate Shuttle	BarSeq	This Study	This Study	Defect on all fatty acids
RTO4OG2733	121	D. melanogaster	Dmel_CG2139	aralar1	aralar1	Cell biology / intracellular transport proteins	Proteomics of Lipid Droplets	doi: 10.1074/mcp.M600011-MCP200	Characterization of the Drosophila Lipid Droplet Subproteome	Associated with lipid bodies
RTO4OG2919	121	D. melanogaster	Dmel_CG6782	sea	CG6782	Proteins without GO-term (biological process)	Proteomics of Lipid Droplets	doi: 10.1074/mcp.M600011-MCP200	Characterization of the Drosophila Lipid Droplet Subproteome	Associated with lipid bodies
RTO4OG2919	121	D. melanogaster	Dmel_CG6782	sea	CG6782		RNAi screen	PMID: 19067489	COPI Complex Is a Regulator of Lipid Homeostasis	Increased lipid storage
RTO4OG9199	121	C. elegans	F20D1.9		mitochondrial carrier proteins/domain similarity to uncoupling protein	ENERGY METABOLISM	Microscopy RNAi screen	PMID: 12529643	Genome-wide RNAi analysis of Caenorhabditis elegans fat regulatory genes	Reduced Fat Content
RTO4OG1368	124	S. cerevisiae	YOR290C	SNF2	Sucrose NonFermenting	Signaling/transcription factors (18)	microsocopy screen	PMID: 18250201	Fld1p, a functional homologue of human seipin, regulates the size of lipid droplets in yeast	More Lipid Droplets
RTO4OG1368	124	D. melanogaster	Dmel_CG5942	brm	brm		RNAi screen	PMID: 19067489	COPI Complex Is a Regulator of Lipid Homeostasis	Increased lipid storage
RTO4OG1603	124	S. cerevisiae	YBR245C	ISW1	ISWI chromatin-remodeling complex ATPase ISW1		Proteomics of Lipid Bodies	PMID: 24868093	High confidence proteomic analysis of yeast LDs identifies additional droplet proteins and reveals connections to dolichol synthesis and sterol acetylation	Associated with lipid bodies
RTO4OG1325	126	R. toruloides IFO 0880	RTO4_12372	TRK1,TRK2	KOG1341 Na+/K+ transporter	Transporters	BarSeq	This Study	This Study	Stronger defect on methyl ricinoleic acid and ricinoleic acid
RTO4OG1113	127	D. melanogaster	Dmel_CG9244	Acon	Acon Aconitase	Metabolic Proteins	Proteomics of Lipid Droplets	doi: 10.1074/mcp.M600011-MCP200	Characterization of the Drosophila Lipid Droplet Subproteome	Associated with lipid bodies
RTO4OG1113	127	D. melanogaster	Dmel_CG9244	Acon	Acon/aconitase	Mitochondria	Proteomics of Lipid Droplets	PMID: 16979555	The lipid-droplet proteome reveals that droplets are a protein-storage depot	Associated with lipid bodies
RTO4OG1457	128	S. cerevisiae	YBR205W	KTR3	Probable mannosyltransferase KTR3		Proteomics of Lipid Bodies	PMID: 24868093	High confidence proteomic analysis of yeast LDs identifies additional droplet proteins and reveals connections to dolichol synthesis and sterol acetylation	Associated with lipid bodies
RTO4OG4574	129	R. toruloides IFO 0880	RTO4_16463	PTC7-like	K17508 PTC7, PPTC7 protein phosphatase PTC7	Kinases and Phosphatases	BarSeq	This Study	This Study	Reduced lipid accumulation, high confidence
RTO4OG1891	130	Y. lipolytica	YALI0D27016g	PAH1	Lipin, phosphatidate phosphatase		Overexpression screen	PMID: 26915993	Functional overexpression and characterization of lipogenesis-related genes in the oleaginous yeastYarrowia lipolytica.	not significant
RTO4OG1891	130	S. cerevisiae	YMR165C	PAH1	Phosphatidic acid phosphohydrolase 1		Proteomics of Lipid Bodies	PMID: 24868093	High confidence proteomic analysis of yeast LDs identifies additional droplet proteins and reveals connections to dolichol synthesis and sterol acetylation	Associated with lipid bodies
RTO4OG1891	130	D. melanogaster	Dmel_CG8709	Lpin			Proteomics of Lipid Droplets	PMID: 23319140	Protein Correlation Profiles Identify Lipid Droplet Proteins with High Confidence	Associated with lipid bodies
RTO4OG1300	132	H. sapiens	Hsap_Folh1	Folh1	folate hydrolase 1		RNAi and lypolysis screen	PMID: 19261841	Integrating siRNA and protein–protein interaction data to identify an expanded insulin signaling network	Increase in FFA release
RTO4OG1300	132	H. sapiens	Hsap_Naalad2	Naalad2	N-acetylated alpha-linked acidic dipeptidase 2		RNAi and lypolysis screen	PMID: 19261841	Integrating siRNA and protein–protein interaction data to identify an expanded insulin signaling network	No change in FFA release
RTO4OG2157	133	S. cerevisiae	YDR484W	VPS52	Vacuolar Protein Sorting	Vesicle Mediated Transport	palmitoleate sensetivity screen	PMID: 24273168	A functional, genome-wide evaluation of liposensitive yeast identifies the "ARE2 required for viability" (ARV1) gene product as a major component of eukaryotic fatty acid resistance.	Class II (equivalent to control strains)
RTO4OG1517	134	S. cerevisiae	YEL034W	HYP2	Translation elongation factor eIF-5A	Translation	Proteomics of Lipid Bodies	PMID: 25948753	Regulation of lipid droplet dynamics in Saccharomyces cerevisiae depends on the Rab7-like Ypt7p, HOPS complex and V1-ATPase	Associated with lipid bodies
RTO4OG1517	134	D. melanogaster	Dmel_CG3186	eEF5	eIF-5A		RNAi screen	PMID: 19067489	COPI Complex Is a Regulator of Lipid Homeostasis	decreased lipid storage
RTO4OG2044	135	S. cerevisiae	YDR226W	ADK1	ADenylate Kinase	Base and nucleotide metabolism	Microscopy screen of deletion mutants for altered mophology	PMID: 18093937	The lipodystrophy protein seipin is found at endoplasmic reticulum lipid droplet junctions and is important for droplet morphology	Altered lipid body morphology
RTO4OG2044	135	D. melanogaster	Dmel_CG3140	Adk2	Adk2 Adenylate kinase-2	Metabolic Proteins	Proteomics of Lipid Droplets	doi: 10.1074/mcp.M600011-MCP200	Characterization of the Drosophila Lipid Droplet Subproteome	Associated with lipid bodies
RTO4OG2044	135	R. toruloides NP11	NP11_RHTO_03117		adenylate kinase	Metabolism-others	Proteomics of Lipid Droplets	PMID: 25576482	Dynamics of the Lipid Droplet Proteome of the Oleaginous Yeast Rhodosporidium toruloides	Associated with lipid bodies
RTO4OG2044	135	S. cerevisiae	YDR226W	ADK1	Adenylate kinase	Nucleotide metabolism	Proteomics of Lipid Bodies	PMID: 25948753	Regulation of lipid droplet dynamics in Saccharomyces cerevisiae depends on the Rab7-like Ypt7p, HOPS complex and V1-ATPase	Associated with lipid bodies
RTO4OG3425	135	H. sapiens	Hsap_AK3	AK3	adenylate kinase 3		RNAi and lypolysis screen	PMID: 19261841	Integrating siRNA and protein–protein interaction data to identify an expanded insulin signaling network	No change in FFA release
RTO4OG2235	136	D. melanogaster	Dmel_CG7610	ATPsyngamma	ATPsyn-gamma chain	Mitochondria	Proteomics of Lipid Droplets	PMID: 16979555	The lipid-droplet proteome reveals that droplets are a protein-storage depot	Associated with lipid bodies
RTO4OG2235	136	S. cerevisiae	YBR039W	ATP3	ATP synthase Subunit of the central stalk of the F1 catalytic core of mitochondrial F1F0 ATP synthase; ATP synthase complex is localized to the mitochondrial inner membrane|uniprot_proteome=UP000002311	Mitochondria	Microscopy screen of deletion mutants for altered mophology	PMID: 18093937	The lipodystrophy protein seipin is found at endoplasmic reticulum lipid droplet junctions and is important for droplet morphology	Altered lipid body morphology
RTO4OG2235	136	R. toruloides NP11	NP11_RHTO_06048		ATP synthase gamma chain	Mitochondrion proteins	Proteomics of Lipid Droplets	PMID: 25576482	Dynamics of the Lipid Droplet Proteome of the Oleaginous Yeast Rhodosporidium toruloides	Associated with lipid bodies
RTO4OG2235	136	D. melanogaster	Dmel_CG7610	ATPsyngamma	ATPsyn-gamma ATP synthase-gamma chain	Translational / ATP generating proteins	Proteomics of Lipid Droplets	doi: 10.1074/mcp.M600011-MCP200	Characterization of the Drosophila Lipid Droplet Subproteome	Associated with lipid bodies
RTO4OG2235	136	S. cerevisiae	YBR039W	ATP3	ATP synthase subunit gamma		Proteomics of Lipid Bodies	PMID: 24868093	High confidence proteomic analysis of yeast LDs identifies additional droplet proteins and reveals connections to dolichol synthesis and sterol acetylation	Associated with lipid bodies
RTO4OG3805	137	C. elegans	T04A8.16	clp-2	calpain-type cystein-protease	METABOLIC ENZYMES	Microscopy RNAi screen	PMID: 12529643	Genome-wide RNAi analysis of Caenorhabditis elegans fat regulatory genes	Reduced Fat Content
RTO4OG37708	140	R. toruloides IFO 0880	RTO4_11841		K11578 ZW10, DSL1 protein transport protein DSL1/ZW10	Unknown	BarSeq	This Study	This Study	Increased lipid accumulation, low confidence
RTO4OG2323	141	C. elegans	B0286.4	ntl-2	similarity to AF113226 expressed in human heart tissue	NO FUNCTION ASSIGNED	Microscopy RNAi screen	PMID: 12529643	Genome-wide RNAi analysis of Caenorhabditis elegans fat regulatory genes	Reduced Fat Content
RTO4OG14839	142	D. melanogaster	Dmel_CG1513	CG1513			Proteomics of Lipid Droplets	PMID: 23319140	Protein Correlation Profiles Identify Lipid Droplet Proteins with High Confidence	Associated with lipid bodies
RTO4OG1606	142	Y. lipolytica	YALI0A02354g	OSH1	Oxisterol binding protein homolog		Proteomics of Lipid Droplets	PMID: 16470660	Lipid particle composition of the yeast Yarrowia lipolytica depends on the carbon source	Associated with lipid bodies
RTO4OG3403	142	S. cerevisiae	YPL145C	OSH4	KrE11-1 Suppressor		Proteomics of Lipid Bodies	PMID: 21820081	Lipid particles/droplets of the yeast Saccharomyces cerevisiae revisited: Lipidome meets Proteome	Associated with lipid bodies
RTO4OG3403	142	Y. lipolytica	YALI0C11693g	KES1	Oxisterol binding protein		Proteomics of Lipid Droplets	PMID: 16470660	Lipid particle composition of the yeast Yarrowia lipolytica depends on the carbon source	Associated with lipid bodies
RTO4OG1313	143	S. cerevisiae	YMR216C	SKY1	SRPK1-like Kinase in Yeast	RNA/DNA Metabolism	palmitoleate sensetivity screen	PMID: 24273168	A functional, genome-wide evaluation of liposensitive yeast identifies the "ARE2 required for viability" (ARV1) gene product as a major component of eukaryotic fatty acid resistance.	Class II (equivalent to control strains)
RTO4OG1313	143	Y. lipolytica	YALI0A18590g	DSK1	Probable Dis1-suppressing protein kinase, involved in regulation of mitosis and possibly pre-mRNA splicing; similar gene upregulated in R. toruloides during lipogenesis		Overexpression screen	PMID: 26915993	Functional overexpression and characterization of lipogenesis-related genes in the oleaginous yeastYarrowia lipolytica.	reduced fatty acid content
RTO4OG1233	145	S. cerevisiae	YDR155C	CPR1	Cytoplasmic peptidyl-prolyl cis-trans isomerase	Amino acid metabolism	Proteomics of Lipid Bodies	PMID: 25948753	Regulation of lipid droplet dynamics in Saccharomyces cerevisiae depends on the Rab7-like Ypt7p, HOPS complex and V1-ATPase	Associated with lipid bodies
RTO4OG1402	145	D. melanogaster	Dmel_CG2852	CG2852	CG2852	Chaperone proteins	Proteomics of Lipid Droplets	doi: 10.1074/mcp.M600011-MCP200	Characterization of the Drosophila Lipid Droplet Subproteome	Associated with lipid bodies
RTO4OG1402	145	S. cerevisiae	YDR304C	CPR5	Cyclosporin-sensitive Proline Rotamase		Proteomics of Lipid Bodies	PMID: 21820081	Lipid particles/droplets of the yeast Saccharomyces cerevisiae revisited: Lipidome meets Proteome	Associated with lipid bodies
RTO4OG1402	145	S. cerevisiae	YDR304C	CPR5	Peptidyl-prolyl cis-trans isomerase D		Proteomics of Lipid Bodies	PMID: 24868093	High confidence proteomic analysis of yeast LDs identifies additional droplet proteins and reveals connections to dolichol synthesis and sterol acetylation	Associated with lipid bodies
#N/A	145	D. melanogaster	Dmel_CG4453	Nup153	Nup153		RNAi screen	PMID: 19067489	COPI Complex Is a Regulator of Lipid Homeostasis	decreased lipid storage
RTO4OG3119	146	S. cerevisiae	YLR396C	VPS33	Vacuolar Protein Sorting	Vesicular transport (22)	microsocopy screen	PMID: 18250201	Fld1p, a functional homologue of human seipin, regulates the size of lipid droplets in yeast	More Lipid Droplets
RTO4OG1669	147	D. melanogaster	Dmel_CG1782	Uba1	Uba1		RNAi screen	PMID: 19067489	COPI Complex Is a Regulator of Lipid Homeostasis	decreased lipid storage
RTO4OG3596	148	Y. lipolytica	YALI0E01298g	SCP2	Sterol carrier protein; may be involved in fatty acid transport		Overexpression screen	PMID: 26915993	Functional overexpression and characterization of lipogenesis-related genes in the oleaginous yeastYarrowia lipolytica.	not significant
RTO4OG1562	149	D. melanogaster	Dmel_CG8332	RpS15	RpS15	Ribosome	Proteomics of Lipid Droplets	PMID: 16979555	The lipid-droplet proteome reveals that droplets are a protein-storage depot	Associated with lipid bodies
RTO4OG2788	150	S. cerevisiae	YGL201C	MCM6	DNA replication licensing factor MCM6		Proteomics of Lipid Bodies	PMID: 24868093	High confidence proteomic analysis of yeast LDs identifies additional droplet proteins and reveals connections to dolichol synthesis and sterol acetylation	Associated with lipid bodies
RTO4OG2983	150	S. cerevisiae	YPR019W	MCM4	DNA replication licensing factor MCM4		Proteomics of Lipid Bodies	PMID: 24868093	High confidence proteomic analysis of yeast LDs identifies additional droplet proteins and reveals connections to dolichol synthesis and sterol acetylation	Associated with lipid bodies
RTO4OG10622	151	C. elegans	F47G6.4	spe-15	Unconventional myosin		RNAi screen with microscopy	PMID: 24894357	A lipid droplet-associated GFP reporter-based screen identifies new fat storage regulators in C. elegans	Slight increase in fat content
RTO4OG10622	151	D. melanogaster	Dmel_CG5695	jar			Proteomics of Lipid Droplets	PMID: 23319140	Protein Correlation Profiles Identify Lipid Droplet Proteins with High Confidence	Associated with lipid bodies
RTO4OG1093	151	D. melanogaster	Dmel_CG2146	didum			Proteomics of Lipid Droplets	PMID: 23319140	Protein Correlation Profiles Identify Lipid Droplet Proteins with High Confidence	Associated with lipid bodies
RTO4OG1118	151	D. melanogaster	Dmel_CG15792	zip			Proteomics of Lipid Droplets	PMID: 23319140	Protein Correlation Profiles Identify Lipid Droplet Proteins with High Confidence	Associated with lipid bodies
RTO4OG1352	151	R. toruloides IFO 0880	RTO4_8512	Um_CH6-like	K00698 CHS1 chitin synthase	Chitin/Cell Wall	BarSeq	This Study	This Study	Stronger defect on methyl ricinoleic acid and ricinoleic acid
RTO4OG1352	151	R. toruloides IFO 0880	RTO4_8908	Um_CH6-like	KOG2571 Chitin synthase/hyaluronan synthase (glycosyltransferases)	Chitin/Cell Wall	BarSeq	This Study	This Study	Stronger defect on methyl ricinoleic acid and ricinoleic acid
RTO4OG31020	152	H. sapiens	Hsap_Clcn6	Clcn6	chloride voltage-gated channel 6		RNAi and lypolysis screen	PMID: 19261841	Integrating siRNA and protein–protein interaction data to identify an expanded insulin signaling network	No change in FFA release
RTO4OG2652	153	S. cerevisiae	YNL107W	YAF9	Yeast homolog of the human leukemogenic protein AF9	RNA/DNA Metabolism	palmitoleate sensetivity screen	PMID: 24273168	A functional, genome-wide evaluation of liposensitive yeast identifies the "ARE2 required for viability" (ARV1) gene product as a major component of eukaryotic fatty acid resistance.	Class II (equivalent to control strains)
RTO4OG2707	154	H. sapiens	Hsap_Oma1	Oma1	OMA1 zinc metallopeptidase		RNAi and lypolysis screen	PMID: 19261841	Integrating siRNA and protein–protein interaction data to identify an expanded insulin signaling network	No change in FFA release
RTO4OG1871	155	D. melanogaster	Dmel_CG1318	Hexo1	Hexo1 beta-N-acetylhexosaminidase activity; hydrolase activity		RNAi screen	PMID:18408709	Functional genomic screen reveals genes involved in lipid-droplet formation and utilization.	Class II Smaller size lipid droplets, more dispersed
RTO4OG3175	156	C. elegans	C15H9.7	kynu-1	kynureninase ND ND ND	ENERGY METABOLISM	Microscopy RNAi screen	PMID: 12529643	Genome-wide RNAi analysis of Caenorhabditis elegans fat regulatory genes	Reduced Fat Content
RTO4OG1487	157	S. cerevisiae	YHR010W	RPL27A	Ribosomal protein of the large subunit	Ribosome	Proteomics of Lipid Bodies	PMID: 25948753	Regulation of lipid droplet dynamics in Saccharomyces cerevisiae depends on the Rab7-like Ypt7p, HOPS complex and V1-ATPase	Associated with lipid bodies
RTO4OG1487	157	D. melanogaster	Dmel_CG4759	RpL27	RpL27		RNAi screen	PMID: 19067489	COPI Complex Is a Regulator of Lipid Homeostasis	Increased lipid storage
RTO4OG1444	158	S. cerevisiae	YMR297W	PRC1	Carboxypeptidase Y		Proteomics of Lipid Bodies	PMID: 24868093	High confidence proteomic analysis of yeast LDs identifies additional droplet proteins and reveals connections to dolichol synthesis and sterol acetylation	Associated with lipid bodies
RTO4OG1840	158	C. elegans	F13D12.6		esterase/lipase/Serine carboxypeptidase (S10)	FAT/LIPID INTERACTING	Microscopy RNAi screen	PMID: 12529643	Genome-wide RNAi analysis of Caenorhabditis elegans fat regulatory genes	Reduced Fat Content
RTO4OG3778	158	R. toruloides IFO 0880	RTO4_12654	KEX1	K01288 KEX1 carboxypeptidase D	Ubiquitination and Proteolysis	BarSeq	This Study	This Study	Increased lipid accumulation, low confidence
RTO4OG6613	158	H. sapiens	Hsap_Scpep1	Scpep1	serine carboxypeptidase 1		RNAi and lypolysis screen	PMID: 19261841	Integrating siRNA and protein–protein interaction data to identify an expanded insulin signaling network	No change in FFA release
RTO4OG4685	159	D. melanogaster	Dmel_CG16947	CG16947	CG16947		RNAi screen	PMID: 19067489	COPI Complex Is a Regulator of Lipid Homeostasis	decreased lipid storage
RTO4OG2723	160	R. toruloides NP11	NP11_RHTO_01304		translation initiation factor eIF-3 subunit 5	Protein synthesis-associated proteins	Proteomics of Lipid Droplets	PMID: 25576482	Dynamics of the Lipid Droplet Proteome of the Oleaginous Yeast Rhodosporidium toruloides	Associated with lipid bodies
RTO4OG2723	160	D. melanogaster	Dmel_CG9769	eIF3f1	CG9769		RNAi screen	PMID: 19067489	COPI Complex Is a Regulator of Lipid Homeostasis	Increased lipid storage
RTO4OG2723	160	D. melanogaster	Dmel_CG9769	eIF3f1	eIF3-S5 translation initiation factor activity		RNAi screen	PMID:18408709	Functional genomic screen reveals genes involved in lipid-droplet formation and utilization.	Class II Smaller size lipid droplets, more dispersed
RTO4OG2390	161	S. cerevisiae	YDR454C	GUK1	Guanylate kinase	Nucleotide metabolism	Proteomics of Lipid Bodies	PMID: 25948753	Regulation of lipid droplet dynamics in Saccharomyces cerevisiae depends on the Rab7-like Ypt7p, HOPS complex and V1-ATPase	Associated with lipid bodies
RTO4OG2721	162	S. cerevisiae	YLR370C	ARC18	ARp2/3 Complex subunit	Cytoskeleton organization (5)	microsocopy screen	PMID: 18250201	Fld1p, a functional homologue of human seipin, regulates the size of lipid droplets in yeast	More Lipid Droplets
RTO4OG2079	163	R. toruloides IFO 0880	RTO4_14550	CYC8	K06665 SSN6 glucose repression mediator protein	Gene Expression	BarSeq	This Study	This Study	Increased lipid accumulation, high confidence
RTO4OG22186	165	D. melanogaster	Dmel_CG33694	cana	cana		RNAi screen	PMID: 19067489	COPI Complex Is a Regulator of Lipid Homeostasis	Increased lipid storage
#N/A	165	C. elegans	C06G3.2	klp-18	kinesin motor domain	CYTOSKELETAL	Microscopy RNAi screen	PMID: 12529643	Genome-wide RNAi analysis of Caenorhabditis elegans fat regulatory genes	Reduced Fat Content
RTO4OG2199	166	S. cerevisiae	YKL212W	SAC1	Suppressor of ACtin	Lipid Metabolism	palmitoleate sensetivity screen	PMID: 24273168	A functional, genome-wide evaluation of liposensitive yeast identifies the "ARE2 required for viability" (ARV1) gene product as a major component of eukaryotic fatty acid resistance.	Class II (equivalent to control strains)
RTO4OG2199	166	S. cerevisiae	YKL212W	SAC1	Suppressor of ACtin	Vesicular transport (22)	microsocopy screen	PMID: 18250201	Fld1p, a functional homologue of human seipin, regulates the size of lipid droplets in yeast	More Lipid Droplets
RTO4OG2199	166	Y. lipolytica	YALI0D05995g		Inositol/phosphatidylinositol phosphatase		Proteomics of Lipid Droplets	PMID: 16470660	Lipid particle composition of the yeast Yarrowia lipolytica depends on the carbon source	Associated with lipid bodies
RTO4OG2199	166	Y. lipolytica	YALI0D05995g	SAC1	Phosphatidylinositol phosphate phosphatase		Overexpression screen	PMID: 26915993	Functional overexpression and characterization of lipogenesis-related genes in the oleaginous yeastYarrowia lipolytica.	not significant
RTO4OG2199	166	D. melanogaster	Dmel_CG9128	Sac1			Proteomics of Lipid Droplets	PMID: 23319140	Protein Correlation Profiles Identify Lipid Droplet Proteins with High Confidence	Associated with lipid bodies
RTO4OG7302	166	R. toruloides NP11	NP11_RHTO_03165		inositol or phosphatidylinositol phosphatase	Metabolism-lipid metabolism	Proteomics of Lipid Droplets	PMID: 25576482	Dynamics of the Lipid Droplet Proteome of the Oleaginous Yeast Rhodosporidium toruloides	Associated with lipid bodies
RTO4OG9300	166	D. melanogaster	Dmel_CG9784	CG9784			Proteomics of Lipid Droplets	PMID: 23319140	Protein Correlation Profiles Identify Lipid Droplet Proteins with High Confidence	Associated with lipid bodies
RTO4OG10178	167	D. melanogaster	Dmel_CG6492	Ucp4A	Ucp4A		RNAi screen	PMID: 19067489	COPI Complex Is a Regulator of Lipid Homeostasis	decreased lipid storage
RTO4OG3108	167	S. cerevisiae	YKL120W	OAC1	Mitochondrial oxaloacetate transport protein		Proteomics of Lipid Bodies	PMID: 24868093	High confidence proteomic analysis of yeast LDs identifies additional droplet proteins and reveals connections to dolichol synthesis and sterol acetylation	Associated with lipid bodies
RTO4OG6611	167	D. melanogaster	Dmel_CG1907	CG1907	CG1907	Diverse proteins	Proteomics of Lipid Droplets	doi: 10.1074/mcp.M600011-MCP200	Characterization of the Drosophila Lipid Droplet Subproteome	Associated with lipid bodies
RTO4OG1473	168	S. cerevisiae	YPL154C	PEP4	Saccharopepsin		Proteomics of Lipid Bodies	PMID: 24868093	High confidence proteomic analysis of yeast LDs identifies additional droplet proteins and reveals connections to dolichol synthesis and sterol acetylation	Associated with lipid bodies
RTO4OG5905	168	D. melanogaster	Dmel_CG13095	Bace	CG13095		RNAi screen	PMID: 19067489	COPI Complex Is a Regulator of Lipid Homeostasis	decreased lipid storage
RTO4OG5905	168	D. melanogaster	Dmel_CG33128	CG33128	CG33128		RNAi screen	PMID: 19067489	COPI Complex Is a Regulator of Lipid Homeostasis	Increased lipid storage
RTO4OG1763	169	R. toruloides IFO 0880	RTO4_8709	MET14	K00860 cysC adenylylsulfate kinase	Amino Acid Synthesis	BarSeq	This Study	This Study	Increased lipid accumulation, high confidence
RTO4OG2121	169	R. toruloides IFO 0880	RTO4_13443	MET3	K00958 sat, met3 sulfate adenylyltransferase	Amino Acid Synthesis	BarSeq	This Study	This Study	Increased lipid accumulation, low confidence
RTO4OG2121	169	R. toruloides NP11	NP11_RHTO_04408		ATP sulfate adenylyltransferase	Metabolism-others	Proteomics of Lipid Droplets	PMID: 25576482	Dynamics of the Lipid Droplet Proteome of the Oleaginous Yeast Rhodosporidium toruloides	Associated with lipid bodies
RTO4OG1478	170	R. toruloides NP11	NP11_RHTO_04226		actin cortical patch component Lsb4	Cytoskeleton	Proteomics of Lipid Droplets	PMID: 25576482	Dynamics of the Lipid Droplet Proteome of the Oleaginous Yeast Rhodosporidium toruloides	Associated with lipid bodies
RTO4OG1478	170	S. cerevisiae	YFR024C-A	LSB3	LAS seventeen-binding protein 3		Proteomics of Lipid Bodies	PMID: 24868093	High confidence proteomic analysis of yeast LDs identifies additional droplet proteins and reveals connections to dolichol synthesis and sterol acetylation	Associated with lipid bodies
RTO4OG2359	171	D. melanogaster	Dmel_CG7292	Rrp6	Rrp6 3'-5' exonuclease activity		RNAi screen	PMID:18408709	Functional genomic screen reveals genes involved in lipid-droplet formation and utilization.	Class I Fewer lipid droplets
RTO4OG2824	172	C. elegans	C24A11.9	coq-1	trans-prenyltransferase	METABOLIC ENZYMES	Microscopy RNAi screen	PMID: 12529643	Genome-wide RNAi analysis of Caenorhabditis elegans fat regulatory genes	Reduced Fat Content
RTO4OG2417	173	S. cerevisiae	YJL167W	ERG20	Farnesyl pyrophosphate synthetase	Ergosterol biosynthesis	Proteomics of Lipid Bodies	PMID: 25948753	Regulation of lipid droplet dynamics in Saccharomyces cerevisiae depends on the Rab7-like Ypt7p, HOPS complex and V1-ATPase	Associated with lipid bodies
RTO4OG3427	175	D. melanogaster	Dmel_CG15093	CG15093	(dehydrogenase activity)	Mitochondria	Proteomics of Lipid Droplets	PMID: 16979555	The lipid-droplet proteome reveals that droplets are a protein-storage depot	Associated with lipid bodies
RTO4OG2408	176	S. cerevisiae	YLL041C	SDH2	Succinate dehydrogenase [ubiquinone] iron-sulfur subunit		Proteomics of Lipid Bodies	PMID: 24868093	High confidence proteomic analysis of yeast LDs identifies additional droplet proteins and reveals connections to dolichol synthesis and sterol acetylation	Associated with lipid bodies
RTO4OG3704	176	R. toruloides IFO 0880	RTO4_10295	Nc_OS1	K19691 NIK1, TCSC osomolarity two-component system, sensor histidine kinase NIK1	Kinases and Phosphatases	BarSeq	This Study	This Study	Increased lipid accumulation, low confidence
RTO4OG1185	177	D. melanogaster	Dmel_CG8732	Acsl	l(2)44DEa	fatty acid metabolism	Proteomics of Lipid Droplets	PMID: 16979555	The lipid-droplet proteome reveals that droplets are a protein-storage depot	Associated with lipid bodies
RTO4OG1185	177	S. cerevisiae	YIL009W	FAA3	Long chain fatty acyl-CoA synthetase	Fatty acid oxidation pathway	Proteomics of Lipid Bodies	PMID: 25948753	Regulation of lipid droplet dynamics in Saccharomyces cerevisiae depends on the Rab7-like Ypt7p, HOPS complex and V1-ATPase	Associated with lipid bodies
RTO4OG1185	177	S. cerevisiae	YMR246W	FAA4	Long chain fatty acyl-CoA synthetase	Fatty acid oxidation pathway	Proteomics of Lipid Bodies	PMID: 25948753	Regulation of lipid droplet dynamics in Saccharomyces cerevisiae depends on the Rab7-like Ypt7p, HOPS complex and V1-ATPase	Associated with lipid bodies
RTO4OG1185	177	S. cerevisiae	YOR317W	FAA1	Long chain fatty acyl-CoA synthetase	Fatty acid oxidation pathway	Proteomics of Lipid Bodies	PMID: 25948753	Regulation of lipid droplet dynamics in Saccharomyces cerevisiae depends on the Rab7-like Ypt7p, HOPS complex and V1-ATPase	Associated with lipid bodies
RTO4OG1185	177	D. melanogaster	Dmel_CG8732	Acsl	* l(2)44DEa long-chain-fatty-acid-CoA ligase activity		RNAi screen	PMID:18408709	Functional genomic screen reveals genes involved in lipid-droplet formation and utilization.	Class II Smaller size lipid droplets, more dispersed
RTO4OG1185	177	S. cerevisiae	YIL009W	FAA3	Fatty Acid Activation		Proteomics of Lipid Bodies	PMID: 21820081	Lipid particles/droplets of the yeast Saccharomyces cerevisiae revisited: Lipidome meets Proteome	Associated with lipid bodies
RTO4OG1185	177	S. cerevisiae	YMR246W	FAA4	Fatty Acid Activation		Proteomics of Lipid Bodies	PMID: 21820081	Lipid particles/droplets of the yeast Saccharomyces cerevisiae revisited: Lipidome meets Proteome	Associated with lipid bodies
RTO4OG1185	177	S. cerevisiae	YOR317W	FAA1	Fatty Acid Activation		Proteomics of Lipid Bodies	PMID: 21820081	Lipid particles/droplets of the yeast Saccharomyces cerevisiae revisited: Lipidome meets Proteome	Associated with lipid bodies
RTO4OG1185	177	Y. lipolytica	YALI0D17864g	FAA1	Fatty acid CoA ligase		Proteomics of Lipid Droplets	PMID: 16470660	Lipid particle composition of the yeast Yarrowia lipolytica depends on the carbon source	Associated with lipid bodies
RTO4OG1185	177	S. cerevisiae	YOR317W	FAA1	Long-chain-fatty-acid--CoA ligase 1		Proteomics of Lipid Bodies	PMID: 24868093	High confidence proteomic analysis of yeast LDs identifies additional droplet proteins and reveals connections to dolichol synthesis and sterol acetylation	Associated with lipid bodies
RTO4OG1185	177	S. cerevisiae	YIL009W	FAA3	Long-chain-fatty-acid--CoA ligase 3		Proteomics of Lipid Bodies	PMID: 24868093	High confidence proteomic analysis of yeast LDs identifies additional droplet proteins and reveals connections to dolichol synthesis and sterol acetylation	Associated with lipid bodies
RTO4OG1185	177	S. cerevisiae	YMR246W	FAA4	Long-chain-fatty-acid--CoA ligase 4		Proteomics of Lipid Bodies	PMID: 24868093	High confidence proteomic analysis of yeast LDs identifies additional droplet proteins and reveals connections to dolichol synthesis and sterol acetylation	Associated with lipid bodies
RTO4OG1185	177	D. melanogaster	Dmel_CG8732	Acsl			Proteomics of Lipid Droplets	PMID: 23319140	Protein Correlation Profiles Identify Lipid Droplet Proteins with High Confidence	Associated with lipid bodies
RTO4OG1244	177	D. melanogaster	Dmel_CG3961	CG3961			Proteomics of Lipid Droplets	PMID: 23319140	Protein Correlation Profiles Identify Lipid Droplet Proteins with High Confidence	Associated with lipid bodies
RTO4OG8393	177	D. melanogaster	Dmel_CG4501	bgm	bgm		RNAi screen	PMID: 19067489	COPI Complex Is a Regulator of Lipid Homeostasis	Increased lipid storage
RTO4OG2069	178	S. cerevisiae	YNL280C	ERG24	ERGosterol biosynthesis	STE Synthesis	BODIPY screen	PMID: 21060891	A New Fluorescence-Based Method Identifies Protein Phosphatases Regulating Lipid Droplet Metabolism	Lipid content not significantly different
RTO4OG2611	178	S. cerevisiae	YGL012W	ERG4	ERGosterol biosynthesis	Metabolic enzymes (18)	microsocopy screen	PMID: 18250201	Fld1p, a functional homologue of human seipin, regulates the size of lipid droplets in yeast	More Lipid Droplets
RTO4OG2611	178	S. cerevisiae	YGL012W	ERG4	ERGosterol biosynthesis	STE Synthesis	BODIPY screen	PMID: 21060891	A New Fluorescence-Based Method Identifies Protein Phosphatases Regulating Lipid Droplet Metabolism	Low lipid droplet content
RTO4OG2611	178	S. cerevisiae	YGL012W	ERG4	Delta(24(24(1)))-sterol reductase		Proteomics of Lipid Bodies	PMID: 24868093	High confidence proteomic analysis of yeast LDs identifies additional droplet proteins and reveals connections to dolichol synthesis and sterol acetylation	Associated with lipid bodies
RTO4OG4418	179	H. sapiens	Hsap_Fn3k	Fn3k	fructosamine 3 kinase		RNAi and lypolysis screen	PMID: 19261841	Integrating siRNA and protein–protein interaction data to identify an expanded insulin signaling network	No change in FFA release
RTO4OG1029	180	R. toruloides IFO 0880	RTO4_14911	SNQ2,PDR15,PDR11,PDR18,AUS1,PDR5,PDR10,PDR12	K08712 ABCG2.SNQ2 ATP-binding cassette, subfamily G (WHITE), member 2, SNQ2	Transporters	BarSeq	This Study	This Study	Increased lipid accumulation, low confidence; Stronger defect on methyl ricinoleic acid
RTO4OG1029	180	Y. lipolytica	YALI0C20265g	ABC2	ABC (ATP-binding cassette) transporter; similar gene upregulated in R. toruloides during lipogenesis		Overexpression screen	PMID: 26915993	Functional overexpression and characterization of lipogenesis-related genes in the oleaginous yeastYarrowia lipolytica.	not significant
RTO4OG1516	182	S. cerevisiae	YGL054C	ERV14	ER Vesicle	Vesicle Mediated Transport	palmitoleate sensetivity screen	PMID: 24273168	A functional, genome-wide evaluation of liposensitive yeast identifies the "ARE2 required for viability" (ARV1) gene product as a major component of eukaryotic fatty acid resistance.	Class I (reduced)
RTO4OG1516	182	D. melanogaster	Dmel_CG5855	cni	cni		RNAi screen	PMID: 19067489	COPI Complex Is a Regulator of Lipid Homeostasis	decreased lipid storage
RTO4OG1771	183	S. cerevisiae	YLL045C	RPL8B	Ribosomal Protein of the Large subunit	Protein biosynthesis (5)	microsocopy screen	PMID: 18250201	Fld1p, a functional homologue of human seipin, regulates the size of lipid droplets in yeast	Fewer Lipid Droplets
RTO4OG1771	183	R. toruloides NP11	NP11_RHTO_03968		large subunit ribosomal protein L7Ae	Protein synthesis-ribosome proteins	Proteomics of Lipid Droplets	PMID: 25576482	Dynamics of the Lipid Droplet Proteome of the Oleaginous Yeast Rhodosporidium toruloides	Associated with lipid bodies
RTO4OG1771	183	S. cerevisiae	YHL033C	RPL8A	Ribosomal protein of the large subunit	Ribosome	Proteomics of Lipid Bodies	PMID: 25948753	Regulation of lipid droplet dynamics in Saccharomyces cerevisiae depends on the Rab7-like Ypt7p, HOPS complex and V1-ATPase	Associated with lipid bodies
RTO4OG1771	183	S. cerevisiae	YHL033C	RPL8A	Ribosomal Protein of the Large subunit	Translation/Transcription	palmitoleate sensetivity screen	PMID: 24273168	A functional, genome-wide evaluation of liposensitive yeast identifies the "ARE2 required for viability" (ARV1) gene product as a major component of eukaryotic fatty acid resistance.	Class III (elevated relative to control strains)
RTO4OG3562	184	R. toruloides IFO 0880	RTO4_14481	Hs_CAND1,CAND2	K17263 CAND1 cullin-associated NEDD8-dissociated protein 1	Ubiquitination and Proteolysis	BarSeq	This Study	This Study	Increased lipid accumulation, low confidence
RTO4OG4958	185	R. toruloides IFO 0880	RTO4_14567	Hs_ACAD11-like	HMMPfam-Phosphotransferase enzyme family-PF01636,SUPERFAMILY--SSF56112	Peroxisomal Beta Oxidation	BarSeq	This Study	This Study	Stronger defect on methyl ricinoleic acid and ricinoleic acid
RTO4OG1420	186	R. toruloides IFO 0880	RTO4_13290	YAK1	K18670 YAK1 dual specificity protein kinase YAK1	Kinases and Phosphatases	BarSeq	This Study	This Study	Reduced lipid accumulation, high confidence
RTO4OG1420	186	H. sapiens	Hsap_Hipk2	Hipk2	homeodomain interacting protein kinase 2		RNAi and lypolysis screen	PMID: 19261841	Integrating siRNA and protein–protein interaction data to identify an expanded insulin signaling network	No change in FFA release
RTO4OG1939	186	H. sapiens	Hsap_Dyrk3	Dyrk3	dual specificity tyrosine phosphorylation regulated kinase 3		RNAi and lypolysis screen	PMID: 19261841	Integrating siRNA and protein–protein interaction data to identify an expanded insulin signaling network	No change in FFA release
RTO4OG1035	187	C. elegans	C34G6.4	pgp-2	ABC transporter	CHANNELS and TRANSPORTERS	Microscopy RNAi screen	PMID: 12529643	Genome-wide RNAi analysis of Caenorhabditis elegans fat regulatory genes	Reduced Fat Content
RTO4OG39176	188	R. toruloides IFO 0880	RTO4_11339	VAN1-like	HMMPfam-Anp1-PF03452,SUPERFAMILY--SSF53448	Protein Modification	BarSeq	This Study	This Study	Increased lipid accumulation, low confidence
RTO4OG4576	188	S. cerevisiae	YEL036C	ANP1	ANP and osmotic sensitive	Other trafficking pathways	Microscopy screen of deletion mutants for altered mophology	PMID: 18093937	The lipodystrophy protein seipin is found at endoplasmic reticulum lipid droplet junctions and is important for droplet morphology	Altered lipid body morphology
RTO4OG4576	188	S. cerevisiae	YEL036C	ANP1	ANP and osmotic sensitive	Protein glycosylation (7)	microsocopy screen	PMID: 18250201	Fld1p, a functional homologue of human seipin, regulates the size of lipid droplets in yeast	More Lipid Droplets
RTO4OG4576	188	S. cerevisiae	YEL036C	ANP1	Mannan polymerase II complex ANP1 subunit		Proteomics of Lipid Bodies	PMID: 24868093	High confidence proteomic analysis of yeast LDs identifies additional droplet proteins and reveals connections to dolichol synthesis and sterol acetylation	Associated with lipid bodies
RTO4OG6481	188	S. cerevisiae	YPL050C	MNN9	Mannan polymerase complexes subunit MNN9		Proteomics of Lipid Bodies	PMID: 24868093	High confidence proteomic analysis of yeast LDs identifies additional droplet proteins and reveals connections to dolichol synthesis and sterol acetylation	Associated with lipid bodies
RTO4OG2188	189	D. melanogaster	Dmel_CG2637	Fs(2)Ket	FS(2)Ket/importin beta	protein carrier activity	Proteomics of Lipid Droplets	PMID: 16979555	The lipid-droplet proteome reveals that droplets are a protein-storage depot	Associated with lipid bodies
RTO4OG2188	189	D. melanogaster	Dmel_CG2637	Fs(2)Ket	Fs(2)Ket		RNAi screen	PMID: 19067489	COPI Complex Is a Regulator of Lipid Homeostasis	Increased lipid storage
RTO4OG1392	190	D. melanogaster	Dmel_CG2033	RpS15Aa	RpS15A	Ribosome	Proteomics of Lipid Droplets	PMID: 16979555	The lipid-droplet proteome reveals that droplets are a protein-storage depot	Associated with lipid bodies
RTO4OG1392	190	D. melanogaster	Dmel_CG12324	RpS15Ab	RpS15Ab	Ribosome	Proteomics of Lipid Droplets	PMID: 16979555	The lipid-droplet proteome reveals that droplets are a protein-storage depot	Associated with lipid bodies
RTO4OG5420	191	R. toruloides IFO 0880	RTO4_14690	Hs_MYBA-like	K09420 MYB myb proto-oncogene protein	Gene Expression	BarSeq	This Study	This Study	Increased lipid accumulation, low confidence
RTO4OG1218	192	S. cerevisiae	YOR086C	TCB1	Tricalbin-1		Proteomics of Lipid Bodies	PMID: 24868093	High confidence proteomic analysis of yeast LDs identifies additional droplet proteins and reveals connections to dolichol synthesis and sterol acetylation	Associated with lipid bodies
RTO4OG7421	193	R. toruloides IFO 0880	RTO4_16737	FLC3-like	HMMPfam-Transient receptor potential (TRP) ion channel-PF06011	Transporters	BarSeq	This Study	This Study	Stronger defect on methyl ricinoleic acid and ricinoleic acid
RTO4OG1146	194	R. toruloides IFO 0880	RTO4_16068	BMH2,BMH1	HMMPfam-14-3-3 protein-PF00244,PRINTS-14-3-3 protein zeta signature-PR00305,ProSitePatterns-14-3-3 proteins signature 1.-PS00796,SMART-14-3-3 homologues-SM00101,SUPERFAMILY--SSF48445	Gprotein switches	BarSeq	This Study	This Study	Increased lipid accumulation, high confidence
RTO4OG1146	194	R. toruloides IFO 0880	RTO4_16644	BMH2,BMH1	K06630 YWHAE 14-3-3 protein epsilon	Gprotein switches	BarSeq	This Study	This Study	Increased lipid accumulation, high confidence
RTO4OG1146	194	D. melanogaster	Dmel_CG31196	14-3-3epsilon	14-3-3epsilon DAG-activated phospholipid-dep. protein kinase C inhibitor		RNAi screen	PMID:18408709	Functional genomic screen reveals genes involved in lipid-droplet formation and utilization.	Class II Smaller size lipid droplets, more dispersed
RTO4OG2114	195	D. melanogaster	Dmel_CG11267	CG11267		Mitochondria	Proteomics of Lipid Droplets	PMID: 16979555	The lipid-droplet proteome reveals that droplets are a protein-storage depot	Associated with lipid bodies
RTO4OG2285	196	D. melanogaster	Dmel_CG9862	Rae1	Rae1		RNAi screen	PMID: 19067489	COPI Complex Is a Regulator of Lipid Homeostasis	decreased lipid storage
RTO4OG1896	197	D. melanogaster	Dmel_CG15693	RpS20	RpS20	Ribosome	Proteomics of Lipid Droplets	PMID: 16979555	The lipid-droplet proteome reveals that droplets are a protein-storage depot	Associated with lipid bodies
RTO4OG1896	197	S. cerevisiae	YHL015W	RPS20	Ribosomal protein of the small subunit	Ribosome	Proteomics of Lipid Bodies	PMID: 25948753	Regulation of lipid droplet dynamics in Saccharomyces cerevisiae depends on the Rab7-like Ypt7p, HOPS complex and V1-ATPase	Associated with lipid bodies
RTO4OG1896	197	D. melanogaster	Dmel_CG15693	RpS20	RpS20		RNAi screen	PMID: 19067489	COPI Complex Is a Regulator of Lipid Homeostasis	Increased lipid storage
RTO4OG2486	198	S. cerevisiae	YNL139C	THO2	suppressor of the Transcriptional defect of Hpr1 by Overexpression	Signaling/transcription factors (18)	microsocopy screen	PMID: 18250201	Fld1p, a functional homologue of human seipin, regulates the size of lipid droplets in yeast	More Lipid Droplets
RTO4OG2486	198	D. melanogaster	Dmel_CG31671	tho2	tho2		RNAi screen	PMID: 19067489	COPI Complex Is a Regulator of Lipid Homeostasis	decreased lipid storage
RTO4OG39452	201	R. toruloides IFO 0880	RTO4_10798	MIG1-like	K09467 MIG zinc-finger protein CreA/MIG	Gene Expression	BarSeq	This Study	This Study	Increased lipid accumulation, low confidence
RTO4OG5908	202	S. cerevisiae	YGL252C	RTG2	ReTroGrade regulation	Chromosome Organization	palmitoleate sensetivity screen	PMID: 24273168	A functional, genome-wide evaluation of liposensitive yeast identifies the "ARE2 required for viability" (ARV1) gene product as a major component of eukaryotic fatty acid resistance.	Class II (equivalent to control strains)
RTO4OG1360	203	R. toruloides IFO 0880	RTO4_9635	YDR111C,ALT1	K00814 GPT, ALT alanine transaminase	Mitochondrial Amino Acid Metabolism	BarSeq	This Study	This Study	Increased lipid accumulation, low confidence; Stronger defect on methyl ricinoleic acid and ricinoleic acid
RTO4OG3779	204	R. toruloides IFO 0880	RTO4_12543	Hs_NDUFS6	K03939 NDUFS6 NADH dehydrogenase (ubiquinone) Fe-S protein 6	Electron Transport and Redox Balancing	BarSeq	This Study	This Study	Stronger defect on methyl ricinoleic acid and ricinoleic acid
RTO4OG22205	205	D. melanogaster	Dmel_CG6701	CG6701			Proteomics of Lipid Droplets	PMID: 23319140	Protein Correlation Profiles Identify Lipid Droplet Proteins with High Confidence	Associated with lipid bodies
RTO4OG2054	206	S. cerevisiae	YBR229C	ROT2	Glucosidase 2 subunit alpha		Proteomics of Lipid Bodies	PMID: 24868093	High confidence proteomic analysis of yeast LDs identifies additional droplet proteins and reveals connections to dolichol synthesis and sterol acetylation	Associated with lipid bodies
RTO4OG3626	207	R. toruloides IFO 0880	RTO4_10607	Hs_NDUFAF6	K18163 NDUFAF6 NADH dehydrogenase [ubiquinone] 1 alpha subcomplex assembly factor 6	Electron Transport and Redox Balancing	BarSeq	This Study	This Study	Stronger defect on methyl ricinoleic acid and ricinoleic acid
RTO4OG1022	208	C. elegans	ZK131.8	his-14	no significant mammalian similarity	NO FUNCTION ASSIGNED	Microscopy RNAi screen	PMID: 12529643	Genome-wide RNAi analysis of Caenorhabditis elegans fat regulatory genes	Reduced Fat Content
RTO4OG1022	208	D. melanogaster	Dmel_CG3379	His4r	His4r Histone H4 replacement	Translational / ATP generating proteins	Proteomics of Lipid Droplets	doi: 10.1074/mcp.M600011-MCP200	Characterization of the Drosophila Lipid Droplet Subproteome	Associated with lipid bodies
RTO4OG1022	208	D. melanogaster	Dmel_CG3379	His4r	His4r		RNAi screen	PMID: 19067489	COPI Complex Is a Regulator of Lipid Homeostasis	Increased lipid storage
RTO4OG1022	208	H. sapiens	Hsap_Hist1h4h	Hist1h4h	histone cluster 1 H4 family member h		RNAi and lypolysis screen	PMID: 19261841	Integrating siRNA and protein–protein interaction data to identify an expanded insulin signaling network	No change in FFA release
RTO4OG1024	209	D. melanogaster	Dmel_CG31613	His3:CG31613	His3:CG31613		RNAi screen	PMID: 19067489	COPI Complex Is a Regulator of Lipid Homeostasis	Increased lipid storage
RTO4OG1024	209	D. melanogaster	Dmel_CG5825	His3.3A	His3.3A		RNAi screen	PMID: 19067489	COPI Complex Is a Regulator of Lipid Homeostasis	Increased lipid storage
RTO4OG1024	209	S. cerevisiae	YBR010W	HHT1	Histone H3		Proteomics of Lipid Bodies	PMID: 24868093	High confidence proteomic analysis of yeast LDs identifies additional droplet proteins and reveals connections to dolichol synthesis and sterol acetylation	Associated with lipid bodies
RTO4OG4981	211	R. toruloides IFO 0880	RTO4_14240	SPO71	HMMPfam-Pleckstrin homology domain-PF15404,SMART-Pleckstrin homology domain.-SM00233	Other	BarSeq	This Study	This Study	Stronger defect on methyl ricinoleic acid and ricinoleic acid
RTO4OG4460	212	R. toruloides NP11	NP11_RHTO_01550		complex I intermediate-associated protein CIA30	Mitochondrion proteins	Proteomics of Lipid Droplets	PMID: 25576482	Dynamics of the Lipid Droplet Proteome of the Oleaginous Yeast Rhodosporidium toruloides	Associated with lipid bodies
RTO4OG37197	213	S. cerevisiae	YCR081W	SRB8	Suppressor of RNA polymerase B	RNA/DNA Metabolism	palmitoleate sensetivity screen	PMID: 24273168	A functional, genome-wide evaluation of liposensitive yeast identifies the "ARE2 required for viability" (ARV1) gene product as a major component of eukaryotic fatty acid resistance.	Class III (elevated relative to control strains)
RTO4OG39149	213	R. toruloides IFO 0880	RTO4_13276	SRB8	K15163 SRB8, MED12 mediator of RNA polymerase II transcription subunit 12, fungi type	Gene Expression	BarSeq	This Study	This Study	Stronger defect on ricinoleic acid
RTO4OG1684	214	D. melanogaster	Dmel_CG8615	RpL18	RpL18		RNAi screen	PMID: 19067489	COPI Complex Is a Regulator of Lipid Homeostasis	Increased lipid storage
RTO4OG2065	215	S. cerevisiae	YDL185W	VMA1	Vacuolar Membrane Atpase	Cellular Homeostasis	palmitoleate sensetivity screen	PMID: 24273168	A functional, genome-wide evaluation of liposensitive yeast identifies the "ARE2 required for viability" (ARV1) gene product as a major component of eukaryotic fatty acid resistance.	Class I (reduced)
RTO4OG2065	215	S. cerevisiae	YDL185W	VMA1	Vacuolar Membrane Atpase	Endosome/vacuole	Microscopy screen of deletion mutants for altered mophology	PMID: 18093937	The lipodystrophy protein seipin is found at endoplasmic reticulum lipid droplet junctions and is important for droplet morphology	Altered lipid body morphology
RTO4OG2065	215	S. cerevisiae	YDL185W	VMA1	Subunit A of the V1 peripheral membrane domain of vacuolar H+-ATPase	Ion transport	Proteomics of Lipid Bodies	PMID: 25948753	Regulation of lipid droplet dynamics in Saccharomyces cerevisiae depends on the Rab7-like Ypt7p, HOPS complex and V1-ATPase	Associated with lipid bodies
RTO4OG2065	215	S. cerevisiae	YDL185W	VMA1	Vacuolar Membrane Atpase	V-ATPase subunit	Deletion	PMID: 25948753	Regulation of lipid droplet dynamics in Saccharomyces cerevisiae depends on the Rab7-like Ypt7p, HOPS complex and V1-ATPase	Incresed FA
RTO4OG15157	216	D. melanogaster	Dmel_CG10622	Sucb	Sucb	Metabolic Proteins	Proteomics of Lipid Droplets	doi: 10.1074/mcp.M600011-MCP200	Characterization of the Drosophila Lipid Droplet Subproteome	Associated with lipid bodies
RTO4OG38846	217	R. toruloides IFO 0880	RTO4_16215	Hs_GNAI1-like	KOG0085 G protein subunit Galphaq/Galphay, small G protein superfamily	Gprotein switches	BarSeq	This Study	This Study	Increased lipid accumulation, high confidence
RTO4OG1438	218	R. toruloides NP11	NP11_RHTO_01289		isocitrate dehydrogenase (NAD+), subunit 1	Metabolism-central metabolism	Proteomics of Lipid Droplets	PMID: 25576482	Dynamics of the Lipid Droplet Proteome of the Oleaginous Yeast Rhodosporidium toruloides	Associated with lipid bodies
RTO4OG2189	218	D. melanogaster	Dmel_CG12233	l(1)G0156	l(1)G0156	Metabolic Proteins	Proteomics of Lipid Droplets	doi: 10.1074/mcp.M600011-MCP200	Characterization of the Drosophila Lipid Droplet Subproteome	Associated with lipid bodies
RTO4OG2189	218	R. toruloides NP11	NP11_RHTO_01290		isocitrate dehydrogenase (NAD+), subunit 2	Metabolism-central metabolism	Proteomics of Lipid Droplets	PMID: 25576482	Dynamics of the Lipid Droplet Proteome of the Oleaginous Yeast Rhodosporidium toruloides	Associated with lipid bodies
RTO4OG2189	218	D. melanogaster	Dmel_CG12233	l(1)G0156	l(1)G0156	Mitochondria	Proteomics of Lipid Droplets	PMID: 16979555	The lipid-droplet proteome reveals that droplets are a protein-storage depot	Associated with lipid bodies
RTO4OG4250	218	R. toruloides IFO 0880	RTO4_10428	LYS12	K05824 LYS12 homoisocitrate dehydrogenase	Amino Acid Synthesis, Lipid Droplet Associated	BarSeq	This Study	This Study	Increased lipid accumulation, low confidence
RTO4OG4250	218	R. toruloides NP11	NP11_RHTO_06717		homoisocitrate dehydrogenase	Metabolism-others	Proteomics of Lipid Droplets	PMID: 25576482	Dynamics of the Lipid Droplet Proteome of the Oleaginous Yeast Rhodosporidium toruloides	Associated with lipid bodies
RTO4OG2606	219	C. elegans	E04F6.3	maoc-1	Hydroxysteroid 17-β dehydrogenase IV	METABOLIC ENZYME	Microscopy RNAi screen	PMID: 12529643	Genome-wide RNAi analysis of Caenorhabditis elegans fat regulatory genes	Increased Fat Content
RTO4OG2606	219	R. toruloides IFO 0880	RTO4_11362	FOX2	K14729 FOX2 multifunctional beta-oxidation protein	Peroxisomal Beta Oxidation	BarSeq	This Study	This Study	Stronger defect on oleic acid
RTO4OG2606	219	C. elegans	E04F6.3	maoc-1	MaoC-like, probable peroxisomal fatty acid beta-oxidation		Microscopy screen of random mutants (chemical and radiological)	PMID: 20176933	Genetic and dietary regulation of lipid droplet expansion in Caenorhabditis elegans	Enlarged lipid droplets
RTO4OG2606	219	C. elegans	M03A8.1	dhs-28	ortholog of human 17-BETA-HYDROXYSTEROID DEHYDROGENASE 4		Microscopy screen of random mutants (chemical and radiological)	PMID: 20176933	Genetic and dietary regulation of lipid droplet expansion in Caenorhabditis elegans	Enlarged lipid droplets
RTO4OG4698	219	R. toruloides NP11	NP11_RHTO_03348		3-oxoacyl-[acyl-carrier protein] reductase	Metabolism-lipid metabolism	Proteomics of Lipid Droplets	PMID: 25576482	Dynamics of the Lipid Droplet Proteome of the Oleaginous Yeast Rhodosporidium toruloides	Associated with lipid bodies
RTO4OG5042	219	D. melanogaster	Dmel_CG7113	scu	scully	fatty acid metabolism	Proteomics of Lipid Droplets	PMID: 16979555	The lipid-droplet proteome reveals that droplets are a protein-storage depot	Associated with lipid bodies
RTO4OG5042	219	D. melanogaster	Dmel_CG7113	scu	scu scully	Metabolic Proteins	Proteomics of Lipid Droplets	doi: 10.1074/mcp.M600011-MCP200	Characterization of the Drosophila Lipid Droplet Subproteome	Associated with lipid bodies
RTO4OG5042	219	R. toruloides IFO 0880	RTO4_16284	Hs_HSD17B10	K08683: HSD17B10; 3-hydroxyacyl-CoA dehydrogenase / 3-hydroxy-2-methylbutyryl-CoA dehydrogenase	Mitochondrial Beta-oxidation	BarSeq	This Study	This Study	Increased lipid accumulation, high confidence
RTO4OG2562	221	S. cerevisiae	YPL132W	COX11	Cytochrome c OXidase	Cellular Respiration	palmitoleate sensetivity screen	PMID: 24273168	A functional, genome-wide evaluation of liposensitive yeast identifies the "ARE2 required for viability" (ARV1) gene product as a major component of eukaryotic fatty acid resistance.	Class I (reduced)
RTO4OG5005	222	R. toruloides IFO 0880	RTO4_13399	ERT1	HMMPfam-PAS fold-PF00989,ProSiteProfiles-Zn(2)-C6 fungal-type DNA-binding domain profile.-PS50048,ProSiteProfiles-PAS repeat profile.-PS50112,SMART-GAL4-like Zn(II)2Cys6 (or C6 zinc) binuclear cluster DNA-binding domain-SM00066,SUPERFAMILY--SSF55785	Gene Expression	BarSeq	This Study	This Study	Stronger defect on methyl ricinoleic acid and ricinoleic acid
RTO4OG1159	223	D. melanogaster	Dmel_CG4994	Mpcp	Mpcp Mitochondrial phosphate carrier protein	Diverse proteins	Proteomics of Lipid Droplets	doi: 10.1074/mcp.M600011-MCP200	Characterization of the Drosophila Lipid Droplet Subproteome	Associated with lipid bodies
RTO4OG1159	223	R. toruloides NP11	NP11_RHTO_00474		mitochondrial phosphate carrier protein	Mitochondrion proteins	Proteomics of Lipid Droplets	PMID: 25576482	Dynamics of the Lipid Droplet Proteome of the Oleaginous Yeast Rhodosporidium toruloides	Associated with lipid bodies
RTO4OG1317	224	S. cerevisiae	YDL236W	PHO13	Alkaline phosphatase, also has protein phosphatase activity 1.02 0.09 0.382	Phosphotases and Phosphotase Regulators	BODIPY screen	PMID: 21060891	A New Fluorescence-Based Method Identifies Protein Phosphatases Regulating Lipid Droplet Metabolism	Lipid content not significantly different
RTO4OG3164	225	R. toruloides NP11	NP11_RHTO_06239		NADH dehydrogenase (ubiquinone) flavoprotein 2	Mitochondrion proteins	Proteomics of Lipid Droplets	PMID: 25576482	Dynamics of the Lipid Droplet Proteome of the Oleaginous Yeast Rhodosporidium toruloides	Associated with lipid bodies
RTO4OG4109	226	R. toruloides IFO 0880	RTO4_9816	Hs_LONRF2,LONRF3,LONRF1	KOG4159 Predicted E3 ubiquitin ligase	Ubiquitination and Proteolysis	BarSeq	This Study	This Study	Reduced lipid accumulation, high confidence
RTO4OG4487	227	R. toruloides IFO 0880	RTO4_15248	An_CysA	K00641 metX homoserine O-acetyltransferase	Amino Acid Synthesis	BarSeq	This Study	This Study	Increased lipid accumulation, low confidence
RTO4OG2808	228	D. melanogaster	Dmel_CG14813	deltaCOP	deltaCOP		RNAi screen	PMID: 19067489	COPI Complex Is a Regulator of Lipid Homeostasis	Increased lipid storage
RTO4OG2808	228	D. melanogaster	Dmel_CG14813	deltaCOP	deltaCOP COPI complex		RNAi screen	PMID:18408709	Functional genomic screen reveals genes involved in lipid-droplet formation and utilization.	Class IV Normal/larger size lipid droplets, highly condensed
RTO4OG1481	229	R. toruloides IFO 0880	RTO4_14281	AAT1	K14455 GOT2 aspartate aminotransferase, mitochondrial	Aspartate Shuttle, Lipid Droplet Associated	BarSeq	This Study	This Study	Stronger defect on methyl ricinoleic acid and ricinoleic acid
RTO4OG1481	229	R. toruloides NP11	NP11_RHTO_01027		L-aspartate:2-oxoglutarate aminotransferase	Metabolism-others	Proteomics of Lipid Droplets	PMID: 25576482	Dynamics of the Lipid Droplet Proteome of the Oleaginous Yeast Rhodosporidium toruloides	Associated with lipid bodies
RTO4OG1481	229	D. melanogaster	Dmel_CG4233	Got2	Got2/Glutamate oxaloacetate transaminase 2	Mitochondria	Proteomics of Lipid Droplets	PMID: 16979555	The lipid-droplet proteome reveals that droplets are a protein-storage depot	Associated with lipid bodies
RTO4OG3177	229	R. toruloides IFO 0880	RTO4_8936	AAT2	K14454 GOT1 aspartate aminotransferase, cytoplasmic	Aspartate Shuttle	BarSeq	This Study	This Study	Stronger defect on methyl ricinoleic acid and ricinoleic acid
RTO4OG1824	230	R. toruloides IFO 0880	RTO4_14623	CDA2	K01452 E3.5.1.41 chitin deacetylase	Chitin/Cell Wall	BarSeq	This Study	This Study	Reduced lipid accumulation, high confidence
RTO4OG1945	231	S. cerevisiae	YOR090C	PTC5	Type 2C protein phosphatase 0.93 0.08 0.722	Phosphotases and Phosphotase Regulators	BODIPY screen	PMID: 21060891	A New Fluorescence-Based Method Identifies Protein Phosphatases Regulating Lipid Droplet Metabolism	Lipid content not significantly different
RTO4OG2975	232	R. toruloides NP11	NP11_RHTO_07808		alpha-1,2-mannosyltransferase, glycosyltransferase family 4 protein	Protein folding, processing and degradation	Proteomics of Lipid Droplets	PMID: 25576482	Dynamics of the Lipid Droplet Proteome of the Oleaginous Yeast Rhodosporidium toruloides	Associated with lipid bodies
RTO4OG2975	232	S. cerevisiae	YNL048W	ALG11	GDP-Man:Man(3)GlcNAc(2)-PP-Dol alpha-1		Proteomics of Lipid Bodies	PMID: 24868093	High confidence proteomic analysis of yeast LDs identifies additional droplet proteins and reveals connections to dolichol synthesis and sterol acetylation	Associated with lipid bodies
RTO4OG2975	232	D. melanogaster	Dmel_CG11306	CG11306			Proteomics of Lipid Droplets	PMID: 23319140	Protein Correlation Profiles Identify Lipid Droplet Proteins with High Confidence	Associated with lipid bodies
RTO4OG1336	234	R. toruloides IFO 0880	RTO4_10811	CCP1	HMMPfam-Peroxidase-PF00141,PRINTS-Haem peroxidase superfamily signature-PR00458,PRINTS-Plant ascorbate peroxidase signature-PR00459,ProSitePatterns-Peroxidases proximal heme-ligand signature.-PS00435,ProSitePatterns-Peroxidases active site signature.-PS00436,ProSiteProfiles-Plant heme peroxidase family profile.-PS50873,SUPERFAMILY--SSF48113	Electron Transport and Redox Balancing	BarSeq	This Study	This Study	Defect on all fatty acids
RTO4OG1336	234	R. toruloides IFO 0880	RTO4_13161	CCP1	HMMPfam-Peroxidase-PF00141,PRINTS-Haem peroxidase superfamily signature-PR00458,PRINTS-Plant ascorbate peroxidase signature-PR00459,ProSitePatterns-Peroxidases proximal heme-ligand signature.-PS00435,ProSitePatterns-Peroxidases active site signature.-PS00436,ProSiteProfiles-Plant heme peroxidase family profile.-PS50873,SUPERFAMILY--SSF48113	Electron Transport and Redox Balancing	BarSeq	This Study	This Study	Stronger defect on methyl ricinoleic acid
RTO4OG3093	236	R. toruloides IFO 0880	RTO4_8972	Nc_nde-2	K17871 ndh1 NADH-ubiquinone reductase (non-electrogenic)	TAG Synthesis	BarSeq	This Study	This Study	Increased lipid accumulation, high confidence
RTO4OG36936	236	S. cerevisiae	YML120C	NDI1	Rotenone-insensitive NADH-ubiquinone oxidoreductase		Proteomics of Lipid Bodies	PMID: 24868093	High confidence proteomic analysis of yeast LDs identifies additional droplet proteins and reveals connections to dolichol synthesis and sterol acetylation	Associated with lipid bodies
RTO4OG2482	239	S. cerevisiae	YJR051W	OSM1	Osmotic growth protein 1		Proteomics of Lipid Bodies	PMID: 24868093	High confidence proteomic analysis of yeast LDs identifies additional droplet proteins and reveals connections to dolichol synthesis and sterol acetylation	Associated with lipid bodies
RTO4OG2693	241	R. toruloides IFO 0880	RTO4_11203	Hs_HADH	K00022 HADH 3-hydroxyacyl-CoA dehydrogenase	Mitochondrial Beta-oxidation	BarSeq	This Study	This Study	Defect on all fatty acids
RTO4OG6562	241	C. elegans	T08B2.7	ech-1.2	gastrin-binding protein/3-hydroxyacyl-CoA dehydrogenase	METABOLIC ENZYMES	Microscopy RNAi screen	PMID: 12529643	Genome-wide RNAi analysis of Caenorhabditis elegans fat regulatory genes	Reduced Fat Content
RTO4OG6562	241	D. melanogaster	Dmel_CG4389	Mtpalpha	CG4389	Metabolic Proteins	Proteomics of Lipid Droplets	doi: 10.1074/mcp.M600011-MCP200	Characterization of the Drosophila Lipid Droplet Subproteome	Associated with lipid bodies
RTO4OG6562	241	D. melanogaster	Dmel_CG4389	Mtpalpha		Mitochondria	Proteomics of Lipid Droplets	PMID: 16979555	The lipid-droplet proteome reveals that droplets are a protein-storage depot	Associated with lipid bodies
RTO4OG1688	242	D. melanogaster	Dmel_CG4651	RpL13	RpL13	Ribosome	Proteomics of Lipid Droplets	PMID: 16979555	The lipid-droplet proteome reveals that droplets are a protein-storage depot	Associated with lipid bodies
RTO4OG1688	242	D. melanogaster	Dmel_CG4651	RpL13	RpL13		RNAi screen	PMID: 19067489	COPI Complex Is a Regulator of Lipid Homeostasis	Increased lipid storage
RTO4OG1045	243	S. cerevisiae	YAL026C	DRS2	Deficiency of Ribosomal Subunits Subunit of the Cdc50p-Drs2p phospolipid flippase complex; maintains membrane lipid asymmetry in post-Golgi secretory vesicles; contributes to clathrin-coated vesicle formation, endocytosis, protein trafficking between the Golgi and endosomal system and the cellular response to mating pheromone; localizes to the trans-Golgi network|uniprot_proteome=UP000002311	Other	Microscopy screen of deletion mutants for altered mophology	PMID: 18093937	The lipodystrophy protein seipin is found at endoplasmic reticulum lipid droplet junctions and is important for droplet morphology	Altered lipid body morphology
RTO4OG1045	243	R. toruloides IFO 0880	RTO4_15426	DRS2,DNF2,DNF1	KOG0206 P-type ATPase	Protein Trafficking	BarSeq	This Study	This Study	Stronger defect on ricinoleic acid
RTO4OG1045	243	S. cerevisiae	YAL026C	DRS2	Probable phospholipid-transporting ATPase DRS2		Proteomics of Lipid Bodies	PMID: 24868093	High confidence proteomic analysis of yeast LDs identifies additional droplet proteins and reveals connections to dolichol synthesis and sterol acetylation	Associated with lipid bodies
RTO4OG5264	244	R. toruloides NP11	NP11_RHTO_03457		von Willebrand factor, type A domain containing protein	Genetic information storage and processing	Proteomics of Lipid Droplets	PMID: 25576482	Dynamics of the Lipid Droplet Proteome of the Oleaginous Yeast Rhodosporidium toruloides	Associated with lipid bodies
RTO4OG4987	245	S. cerevisiae	YKL114C	APN1	APurinic/apyrimidinic eNdonuclease	Other nuclear activities	Microscopy screen of deletion mutants for altered mophology	PMID: 18093937	The lipodystrophy protein seipin is found at endoplasmic reticulum lipid droplet junctions and is important for droplet morphology	Altered lipid body morphology
RTO4OG1633	246	R. toruloides NP11	NP11_RHTO_02839		3-hydroxyisobutyrate dehydrogenase	Metabolism-others	Proteomics of Lipid Droplets	PMID: 25576482	Dynamics of the Lipid Droplet Proteome of the Oleaginous Yeast Rhodosporidium toruloides	Associated with lipid bodies
RTO4OG2636	247	D. melanogaster	Dmel_CG9240	CG9240	CG9240		RNAi screen	PMID: 19067489	COPI Complex Is a Regulator of Lipid Homeostasis	Increased lipid storage
RTO4OG2744	248	D. melanogaster	Dmel_CG4365	tzn	CG4365		RNAi screen	PMID: 19067489	COPI Complex Is a Regulator of Lipid Homeostasis	decreased lipid storage
RTO4OG2802	249	R. toruloides NP11	NP11_RHTO_06426		mitochondrial import protein Mmp37	Mitochondrion proteins	Proteomics of Lipid Droplets	PMID: 25576482	Dynamics of the Lipid Droplet Proteome of the Oleaginous Yeast Rhodosporidium toruloides	Associated with lipid bodies
RTO4OG3598	250	S. cerevisiae	YCL045C	EMC1	ER membrane protein complex subunit 1		Proteomics of Lipid Bodies	PMID: 24868093	High confidence proteomic analysis of yeast LDs identifies additional droplet proteins and reveals connections to dolichol synthesis and sterol acetylation	Associated with lipid bodies
RTO4OG1495	251	H. sapiens	Hsap_Enpp1	Enpp1	ectonucleotide pyrophosphatase/phosphodiesterase 1		RNAi and lypolysis screen	PMID: 19261841	Integrating siRNA and protein–protein interaction data to identify an expanded insulin signaling network	No change in FFA release
RTO4OG6029	253	R. toruloides NP11	NP11_RHTO_00284		short-chain dehydrogenase/reductase SDR family protein	Metabolism-others	Proteomics of Lipid Droplets	PMID: 25576482	Dynamics of the Lipid Droplet Proteome of the Oleaginous Yeast Rhodosporidium toruloides	Associated with lipid bodies
RTO4OG4169	254	S. cerevisiae	YJL204C	RCY1	Recyclin-1		Proteomics of Lipid Bodies	PMID: 24868093	High confidence proteomic analysis of yeast LDs identifies additional droplet proteins and reveals connections to dolichol synthesis and sterol acetylation	Associated with lipid bodies
#N/A	255	D. melanogaster	Dmel_CG42328	C3G	C3G		RNAi screen	PMID: 19067489	COPI Complex Is a Regulator of Lipid Homeostasis	decreased lipid storage
RTO4OG1257	257	D. melanogaster	Dmel_CG12055	Gapdh1	glyceraldehyde 3 phosphate dehydrogenase1	Aminoacid metabolism	Proteomics of Lipid Droplets	PMID: 16979555	The lipid-droplet proteome reveals that droplets are a protein-storage depot	Associated with lipid bodies
RTO4OG1257	257	S. cerevisiae	YGR192C	TDH3	Glyceraldehyde-3-phosphate dehydrogenase	Carbohydrate metabolism	Proteomics of Lipid Bodies	PMID: 25948753	Regulation of lipid droplet dynamics in Saccharomyces cerevisiae depends on the Rab7-like Ypt7p, HOPS complex and V1-ATPase	Associated with lipid bodies
RTO4OG1257	257	S. cerevisiae	YJL052W	TDH1	Glyceraldehyde-3-phosphate dehydrogenase	Carbohydrate metabolism	Proteomics of Lipid Bodies	PMID: 25948753	Regulation of lipid droplet dynamics in Saccharomyces cerevisiae depends on the Rab7-like Ypt7p, HOPS complex and V1-ATPase	Associated with lipid bodies
RTO4OG1257	257	S. cerevisiae	YJR009C	TDH2	Glyceraldehyde-3-phosphate dehydrogenase	Carbohydrate metabolism	Proteomics of Lipid Bodies	PMID: 25948753	Regulation of lipid droplet dynamics in Saccharomyces cerevisiae depends on the Rab7-like Ypt7p, HOPS complex and V1-ATPase	Associated with lipid bodies
RTO4OG1257	257	C. elegans	K10B3.7	gpd-3	glyceraldehyde 3-phosphate dehydrogenase (GAPDH)	METABOLIC ENZYMES	Microscopy RNAi screen	PMID: 12529643	Genome-wide RNAi analysis of Caenorhabditis elegans fat regulatory genes	Reduced Fat Content
RTO4OG1257	257	D. melanogaster	Dmel_CG8893	Gapdh2	Gapdh2 Glyceraldehyde 3 phosphate dehydrogenase 2	Metabolic Proteins	Proteomics of Lipid Droplets	doi: 10.1074/mcp.M600011-MCP200	Characterization of the Drosophila Lipid Droplet Subproteome	Associated with lipid bodies
RTO4OG1257	257	R. toruloides NP11	NP11_RHTO_03746		glyceraldehyde 3-phosphate dehydrogenase	Metabolism-central metabolism	Proteomics of Lipid Droplets	PMID: 25576482	Dynamics of the Lipid Droplet Proteome of the Oleaginous Yeast Rhodosporidium toruloides	Associated with lipid bodies
RTO4OG1257	257	S. cerevisiae	YJL052W	TDH1	Triose-phosphate DeHydrogenase		Proteomics of Lipid Bodies	PMID: 21820081	Lipid particles/droplets of the yeast Saccharomyces cerevisiae revisited: Lipidome meets Proteome	Associated with lipid bodies
RTO4OG1257	257	S. cerevisiae	YGR192C	TDH3	Triose-phosphate DeHydrogenase Glyceraldehyde-3-phosphate dehydrogenase involved in glycolysis, gluconeogenesis, apoptosis, and the metabolism of reactive oxygen species; binds RNA; localizes to cytoplasm, mitochondria, lipid particles, and the cell wall|uniprot_proteome=UP000002311		Proteomics of Lipid Bodies	PMID: 21820081	Lipid particles/droplets of the yeast Saccharomyces cerevisiae revisited: Lipidome meets Proteome	Associated with lipid bodies
RTO4OG3364	258	R. toruloides NP11	NP11_RHTO_02070		NADH dehydrogenase (ubiquinone) Fe-S protein 7	Mitochondrion proteins	Proteomics of Lipid Droplets	PMID: 25576482	Dynamics of the Lipid Droplet Proteome of the Oleaginous Yeast Rhodosporidium toruloides	Associated with lipid bodies
RTO4OG4617	259	R. toruloides NP11	NP11_RHTO_02721		mitochondrial protein	Others	Proteomics of Lipid Droplets	PMID: 25576482	Dynamics of the Lipid Droplet Proteome of the Oleaginous Yeast Rhodosporidium toruloides	Associated with lipid bodies
RTO4OG2712	260	R. toruloides IFO 0880	RTO4_14245	CAT2	K00624 E2.3.1.7 carnitine O-acetyltransferase	Carnitine Shuttle	BarSeq	This Study	This Study	Defect on all fatty acids
RTO4OG1177	261	H. sapiens	Hsap_ap2b1	ap2b1	adaptor related protein complex 2 beta 1 subunit		proteomics of lipid droplets	PMID: 19160396	A role for lipid droplets in inter-membrane lipid traffic	associated with lipid droplets
RTO4OG2470	261	C. elegans	R11A5.1	apb-3	beta-nap protein like/Adaptin	VESICULAR TRANSPORT	Microscopy RNAi screen	PMID: 12529643	Genome-wide RNAi analysis of Caenorhabditis elegans fat regulatory genes	Reduced Fat Content
RTO4OG7028	262	C. elegans	F36A2.3	F36A2.3	Malate dehydrogenase		RNAi screen with microscopy	PMID: 24894357	A lipid droplet-associated GFP reporter-based screen identifies new fat storage regulators in C. elegans	Slight increase in fat content
RTO4OG2574	264	C. elegans	C07E3.2	pro-2	similar to DKFZP564C186 protein	NO FUNCTION ASSIGNED	Microscopy RNAi screen	PMID: 12529643	Genome-wide RNAi analysis of Caenorhabditis elegans fat regulatory genes	Reduced Fat Content
RTO4OG2574	264	S. cerevisiae	YOR206W	NOC2	Nucleolar complex protein 2		Proteomics of Lipid Bodies	PMID: 24868093	High confidence proteomic analysis of yeast LDs identifies additional droplet proteins and reveals connections to dolichol synthesis and sterol acetylation	Associated with lipid bodies
RTO4OG2500	265	R. toruloides IFO 0880	RTO4_10045	VPS74	K15620 GOLPH3, GPP34 golgi phosphoprotein 3	Protein Trafficking	BarSeq	This Study	This Study	Increased lipid accumulation, low confidence
RTO4OG1813	266	R. toruloides IFO 0880	RTO4_16369	INM2,INM1	K01092 E3.1.3.25, IMPA, suhB myo-inositol-1(or 4)-monophosphatase	Phospholipid Modifying	BarSeq	This Study	This Study	Conflicting lipid accumulation results
RTO4OG1781	267	C. elegans	T20F5.2	pbs-4	B-type subunit of the 26S proteasome		RNAi screen with microscopy	PMID: 24894357	A lipid droplet-associated GFP reporter-based screen identifies new fat storage regulators in C. elegans	Strong decrease in fat content
RTO4OG1781	267	D. melanogaster	Dmel_CG17331	Prosbeta4	CG17331		RNAi screen	PMID: 19067489	COPI Complex Is a Regulator of Lipid Homeostasis	Increased lipid storage
RTO4OG1781	267	S. cerevisiae	YER012W	PRE1	Proteasome component C11		Proteomics of Lipid Bodies	PMID: 24868093	High confidence proteomic analysis of yeast LDs identifies additional droplet proteins and reveals connections to dolichol synthesis and sterol acetylation	Associated with lipid bodies
RTO4OG1176	268	S. cerevisiae	YDR523C	SPS1	SPorulation Specific	Miscellaneous (8)	microsocopy screen	PMID: 18250201	Fld1p, a functional homologue of human seipin, regulates the size of lipid droplets in yeast	More Lipid Droplets
RTO4OG1176	268	H. sapiens	Hsap_Stk25	Stk25	serine/threonine kinase 25		RNAi and lypolysis screen	PMID: 19261841	Integrating siRNA and protein–protein interaction data to identify an expanded insulin signaling network	Increase in FFA release
RTO4OG1366	268	H. sapiens	Hsap_Nek2	Nek2	NIMA related kinase 2		RNAi and lypolysis screen	PMID: 19261841	Integrating siRNA and protein–protein interaction data to identify an expanded insulin signaling network	No change in FFA release
RTO4OG14812	268	H. sapiens	Hsap_Nek8	Nek8	NIMA related kinase 8		RNAi and lypolysis screen	PMID: 19261841	Integrating siRNA and protein–protein interaction data to identify an expanded insulin signaling network	No change in FFA release
RTO4OG14882	268	C. elegans	F07C3.4	glo-4	RCC1 domain	SIGNAL TRANSDUCTION	Microscopy RNAi screen	PMID: 12529643	Genome-wide RNAi analysis of Caenorhabditis elegans fat regulatory genes	Reduced Fat Content
RTO4OG19121	268	H. sapiens	Hsap_Map3k4	Map3k4	mitogen-activated protein kinase kinase kinase 4		RNAi and lypolysis screen	PMID: 19261841	Integrating siRNA and protein–protein interaction data to identify an expanded insulin signaling network	Decrease in FFA release
RTO4OG19172	268	H. sapiens	Hsap_Slk	Slk	STE20 like kinase		RNAi and lypolysis screen	PMID: 19261841	Integrating siRNA and protein–protein interaction data to identify an expanded insulin signaling network	No change in FFA release
RTO4OG1941	268	H. sapiens	Hsap_Pak3	Pak3	p21 (RAC1) activated kinase 3		RNAi and lypolysis screen	PMID: 19261841	Integrating siRNA and protein–protein interaction data to identify an expanded insulin signaling network	No change in FFA release
RTO4OG2346	268	H. sapiens	Hsap_Stk39	Stk39	serine/threonine kinase 39		RNAi and lypolysis screen	PMID: 19261841	Integrating siRNA and protein–protein interaction data to identify an expanded insulin signaling network	No change in FFA release
RTO4OG2435	268	H. sapiens	Hsap_Plk2	Plk2	polo like kinase 2		RNAi and lypolysis screen	PMID: 19261841	Integrating siRNA and protein–protein interaction data to identify an expanded insulin signaling network	Decrease in FFA release
RTO4OG3153	268	R. toruloides IFO 0880	RTO4_10638	CLA4,SKM1	K19833 CLA4 serine/threonine-protein kinase CLA4	Kinases and Phosphatases	BarSeq	This Study	This Study	Increased lipid accumulation, high confidence
RTO4OG7723	268	H. sapiens	Hsap_Map3k5	Map3k5	mitogen-activated protein kinase kinase kinase 5		RNAi and lypolysis screen	PMID: 19261841	Integrating siRNA and protein–protein interaction data to identify an expanded insulin signaling network	No change in FFA release
RTO4OG7723	268	H. sapiens	Hsap_Map3k6	Map3k6	mitogen-activated protein kinase kinase kinase 6		RNAi and lypolysis screen	PMID: 19261841	Integrating siRNA and protein–protein interaction data to identify an expanded insulin signaling network	Increase in FFA release
RTO4OG7725	268	C. elegans	ZC504.4	mig-15	tyrosine kinase and serine/threonine protein kinase	SIGNAL TRANSDUCTION	Microscopy RNAi screen	PMID: 12529643	Genome-wide RNAi analysis of Caenorhabditis elegans fat regulatory genes	Reduced Fat Content
RTO4OG7725	268	H. sapiens	Hsap_Tnik	Tnik	TRAF2 and NCK interacting kinase		RNAi and lypolysis screen	PMID: 19261841	Integrating siRNA and protein–protein interaction data to identify an expanded insulin signaling network	No change in FFA release
RTO4OG7753	268	H. sapiens	Hsap_Taok3	Taok3	TAO kinase 3		RNAi and lypolysis screen	PMID: 19261841	Integrating siRNA and protein–protein interaction data to identify an expanded insulin signaling network	Increase in FFA release
RTO4OG7753	268	D. melanogaster	Dmel_CG14217	Tao	Tao-1		RNAi screen	PMID: 19067489	COPI Complex Is a Regulator of Lipid Homeostasis	decreased lipid storage
RTO4OG3707	269	S. cerevisiae	YDR127W	ARO1	AROmatic amino acid requiring	Amino Acid Metabolism	palmitoleate sensetivity screen	PMID: 24273168	A functional, genome-wide evaluation of liposensitive yeast identifies the "ARE2 required for viability" (ARV1) gene product as a major component of eukaryotic fatty acid resistance.	Class II (equivalent to control strains)
RTO4OG37989	269	R. toruloides IFO 0880	RTO4_13706	ARO1-like	K00891 E2.7.1.71, aroK, aroL shikimate kinase	Amino Acid Synthesis	BarSeq	This Study	This Study	Increased lipid accumulation, low confidence; Stronger defect on methyl ricinoleic acid and ricinoleic acid
RTO4OG2984	270	R. toruloides IFO 0880	RTO4_13346	CBC2	K12883 NCBP2, CBP20 nuclear cap-binding protein subunit 2	Gene Expression	BarSeq	This Study	This Study	Increased lipid accumulation, high confidence; Stronger defect on ricinoleic acid
RTO4OG2464	271	C. elegans	H27A22.1		glutaminyl cyclase/biosynthesis of pyroglutamyl peptides	NEURONAL	Microscopy RNAi screen	PMID: 12529643	Genome-wide RNAi analysis of Caenorhabditis elegans fat regulatory genes	Reduced Fat Content
RTO4OG2464	271	H. sapiens	Hsap_Qpct	Qpct	glutaminyl-peptide cyclotransferase		RNAi and lypolysis screen	PMID: 19261841	Integrating siRNA and protein–protein interaction data to identify an expanded insulin signaling network	No change in FFA release
RTO4OG2464	271	H. sapiens	Hsap_Qpctl	Qpctl	glutaminyl-peptide cyclotransferase like		RNAi and lypolysis screen	PMID: 19261841	Integrating siRNA and protein–protein interaction data to identify an expanded insulin signaling network	No change in FFA release
RTO4OG5917	272	S. cerevisiae	YKL103C	LAP4	AminoPeptidase A metalloaminopeptidase involved in vaculolar protein catabolysis; localized to the vacuole|uniprot_proteome=UP000002311		Proteomics of Lipid Bodies	PMID: 21820081	Lipid particles/droplets of the yeast Saccharomyces cerevisiae revisited: Lipidome meets Proteome	Associated with lipid bodies
RTO4OG1416	273	S. cerevisiae	YOR245C	DGA1	DiacylGlycerol Acyltransferase	Metabolic enzymes (4)	microsocopy screen	PMID: 18250201	Fld1p, a functional homologue of human seipin, regulates the size of lipid droplets in yeast	Fewer Lipid Droplets
RTO4OG1416	273	S. cerevisiae	YOR245C	DGA1	DiacylGlycerol Acyltransferase	TAG Synthesis	BODIPY screen	PMID: 21060891	A New Fluorescence-Based Method Identifies Protein Phosphatases Regulating Lipid Droplet Metabolism	Low lipid droplet content
RTO4OG1416	273	R. toruloides IFO 0880	RTO4_16460	DGA1	K14457 MOGAT2, MGAT2 2-acylglycerol O-acyltransferase 2	TAG Synthesis, Lipid Droplet Associated	BarSeq	This Study	This Study	Reduced lipid accumulation, high confidence
RTO4OG1416	273	Y. lipolytica	YALI0E32769g	DGA1	Acyl-CoA DAG acyl transferase		Proteomics of Lipid Droplets	PMID: 16470660	Lipid particle composition of the yeast Yarrowia lipolytica depends on the carbon source	Associated with lipid bodies
RTO4OG1416	273	S. cerevisiae	YOR245C	DGA1	DiacylGlycerol Acyltransferase		Proteomics of Lipid Bodies	PMID: 21820081	Lipid particles/droplets of the yeast Saccharomyces cerevisiae revisited: Lipidome meets Proteome	Associated with lipid bodies
RTO4OG1416	273	S. cerevisiae	YOR245C	DGA1	Diacylglycerol O-acyltransferase 1		Proteomics of Lipid Bodies	PMID: 24868093	High confidence proteomic analysis of yeast LDs identifies additional droplet proteins and reveals connections to dolichol synthesis and sterol acetylation	Associated with lipid bodies
RTO4OG3499	274	Y. lipolytica	YALI0C17545g	CSR1	Phosphatidylinositol transfer protein		Proteomics of Lipid Droplets	PMID: 16470660	Lipid particle composition of the yeast Yarrowia lipolytica depends on the carbon source	Associated with lipid bodies
RTO4OG3499	274	Y. lipolytica	YALI0C17545g	CSR1	Phosphatidylinositol transfer protein; may be involved in regulation of lipid biosynthesis or transport		Overexpression screen	PMID: 26915993	Functional overexpression and characterization of lipogenesis-related genes in the oleaginous yeastYarrowia lipolytica.	not significant
RTO4OG1446	275	S. cerevisiae	YMR230W	RPS10B	Ribosomal protein of the small subunit	Ribosome	Proteomics of Lipid Bodies	PMID: 25948753	Regulation of lipid droplet dynamics in Saccharomyces cerevisiae depends on the Rab7-like Ypt7p, HOPS complex and V1-ATPase	Associated with lipid bodies
RTO4OG3281	277	S. cerevisiae	YDR268W	MSW1	Mitochondrial aminoacyl-tRNA Synthetase, tryptophan (W)	RNA/DNA Metabolism	palmitoleate sensetivity screen	PMID: 24273168	A functional, genome-wide evaluation of liposensitive yeast identifies the "ARE2 required for viability" (ARV1) gene product as a major component of eukaryotic fatty acid resistance.	Class I (reduced)
RTO4OG3281	277	C. elegans	C34E10.4	prx-10	PeRoXisome assembly factor		Microscopy screen of random mutants (chemical and radiological)	PMID: 20176933	Genetic and dietary regulation of lipid droplet expansion in Caenorhabditis elegans	Enlarged lipid droplets
RTO4OG2423	279	R. toruloides IFO 0880	RTO4_13902	AFG1	K18798 AFG1, LACE1 peroxisome-assembly ATPase	Electron Transport and Redox Balancing	BarSeq	This Study	This Study	Reduced lipid accumulation, high confidence; Stronger defect on oleic acid
RTO4OG1116	280	H. sapiens	Hsap_Ephx2	Ephx2	epoxide hydrolase 2		RNAi and lypolysis screen	PMID: 19261841	Integrating siRNA and protein–protein interaction data to identify an expanded insulin signaling network	No change in FFA release
RTO4OG1165	281	D. melanogaster	Dmel_CG5887	Desat1	desat1	Metabolic Proteins	Proteomics of Lipid Droplets	doi: 10.1074/mcp.M600011-MCP200	Characterization of the Drosophila Lipid Droplet Subproteome	Associated with lipid bodies
RTO4OG1165	281	D. melanogaster	Dmel_CG5887	Desat1			Proteomics of Lipid Droplets	PMID: 23319140	Protein Correlation Profiles Identify Lipid Droplet Proteins with High Confidence	Associated with lipid bodies
RTO4OG2186	283	R. toruloides IFO 0880	RTO4_12521	EMP24	K20347 TMED2, EMP24 p24 family protein beta-1	Protein Trafficking	BarSeq	This Study	This Study	Increased lipid accumulation, high confidence
RTO4OG2186	283	S. cerevisiae	YGL200C	EMP24	EndoMembrane Protein	Vesicle Mediated Transport	palmitoleate sensetivity screen	PMID: 24273168	A functional, genome-wide evaluation of liposensitive yeast identifies the "ARE2 required for viability" (ARV1) gene product as a major component of eukaryotic fatty acid resistance.	Class II (equivalent to control strains)
RTO4OG3401	283	R. toruloides IFO 0880	RTO4_16731	ERP2,ERP4,ERP3	KOG1693 emp24/gp25L/p24 family of membrane trafficking proteins	Protein Trafficking	BarSeq	This Study	This Study	Increased lipid accumulation, high confidence
RTO4OG3401	283	S. cerevisiae	YOR016C	ERP4	Protein ERP4		Proteomics of Lipid Bodies	PMID: 24868093	High confidence proteomic analysis of yeast LDs identifies additional droplet proteins and reveals connections to dolichol synthesis and sterol acetylation	Associated with lipid bodies
RTO4OG1754	284	R. toruloides NP11	NP11_RHTO_02004		acetyl-CoA carboxylase	Metabolism-lipid metabolism	Proteomics of Lipid Droplets	PMID: 25576482	Dynamics of the Lipid Droplet Proteome of the Oleaginous Yeast Rhodosporidium toruloides	Associated with lipid bodies
RTO4OG2740	284	D. melanogaster	Dmel_CG1516	PCB	CG1516	Metabolic Proteins	Proteomics of Lipid Droplets	doi: 10.1074/mcp.M600011-MCP200	Characterization of the Drosophila Lipid Droplet Subproteome	Associated with lipid bodies
RTO4OG2740	284	Y. lipolytica	YALI0C24101g	PYC1	Cytosolic pyruvate carboxylase, involved in transhydrogenase cycle with malic enzyme		Overexpression screen	PMID: 26915993	Functional overexpression and characterization of lipogenesis-related genes in the oleaginous yeastYarrowia lipolytica.	not significant
RTO4OG3203	285	R. toruloides IFO 0880	RTO4_16346	PEX7	K13341 PEX7, PTS2R peroxin-7	Peroxins	BarSeq	This Study	This Study	Stronger defect on oleic acid
RTO4OG6654	286	D. melanogaster	Dmel_CG11856	Nup358	Nup358	Nucleus	Proteomics of Lipid Droplets	PMID: 16979555	The lipid-droplet proteome reveals that droplets are a protein-storage depot	Associated with lipid bodies
RTO4OG6654	286	D. melanogaster	Dmel_CG11856	Nup358	Nup358		RNAi screen	PMID: 19067489	COPI Complex Is a Regulator of Lipid Homeostasis	Increased lipid storage
RTO4OG6030	287	S. cerevisiae	YPL129W	TAF14	TATA binding protein-Associated Factor	Signaling/transcription factors (18)	microsocopy screen	PMID: 18250201	Fld1p, a functional homologue of human seipin, regulates the size of lipid droplets in yeast	More Lipid Droplets
RTO4OG6030	287	S. cerevisiae	YPL129W	TAF14	Transcription initiation factor TFIID subunit 14		Proteomics of Lipid Bodies	PMID: 24868093	High confidence proteomic analysis of yeast LDs identifies additional droplet proteins and reveals connections to dolichol synthesis and sterol acetylation	Associated with lipid bodies
RTO4OG2773	288	D. melanogaster	Dmel_CG10372	Faf2			Proteomics of Lipid Droplets	PMID: 23319140	Protein Correlation Profiles Identify Lipid Droplet Proteins with High Confidence	Associated with lipid bodies
RTO4OG1577	289	D. melanogaster	Dmel_CG3203	RpL17	RpL17		RNAi screen	PMID: 19067489	COPI Complex Is a Regulator of Lipid Homeostasis	Increased lipid storage
RTO4OG7016	291	C. elegans	M28.6	lact-3	serine beta lactamase-like protein	METABOLIC ENZYMES	Microscopy RNAi screen	PMID: 12529643	Genome-wide RNAi analysis of Caenorhabditis elegans fat regulatory genes	Reduced Fat Content
RTO4OG2954	292	S. cerevisiae	YLR240W	VPS34	Vacuolar Protein Sorting	Vesicular transport (22)	microsocopy screen	PMID: 18250201	Fld1p, a functional homologue of human seipin, regulates the size of lipid droplets in yeast	More Lipid Droplets
RTO4OG2954	292	C. elegans	B0025.1	vps-34	phosphoinositide 3-kinase		RNAi on targeted genes	PMID: 21906946	Autophagy and Lipid Metabolism Coordinately Modulate Life Span in Germline-less C. elegans	reduced lipase activity
RTO4OG34294	292	H. sapiens	Hsap_Pik3cg	Pik3cg	phosphatidylinositol-4,5-bisphosphate 3-kinase catalytic subunit gamma		RNAi and lypolysis screen	PMID: 19261841	Integrating siRNA and protein–protein interaction data to identify an expanded insulin signaling network	No change in FFA release
RTO4OG7739	292	C. elegans	F39B1.1	piki-1	phosphoinositide 3-kinase	SIGNAL TRANSDUCTION	Microscopy RNAi screen	PMID: 12529643	Genome-wide RNAi analysis of Caenorhabditis elegans fat regulatory genes	Increased Fat Content
RTO4OG7740	292	H. sapiens	Hsap_Pik3cb	Pik3cb	phosphatidylinositol-4,5-bisphosphate 3-kinase catalytic subunit beta		RNAi and lypolysis screen	PMID: 19261841	Integrating siRNA and protein–protein interaction data to identify an expanded insulin signaling network	Decrease in FFA release
RTO4OG4983	294	S. cerevisiae	YGR234W	YHB1	Nitric oxide oxidoreductase	Chaperone / Stress proteins / Oxydoreductase	Proteomics of Lipid Bodies	PMID: 25948753	Regulation of lipid droplet dynamics in Saccharomyces cerevisiae depends on the Rab7-like Ypt7p, HOPS complex and V1-ATPase	Associated with lipid bodies
RTO4OG1143	295	C. elegans	F15A8.6		cholesterol esterase	METABOLIC ENZYMES	Microscopy RNAi screen	PMID: 12529643	Genome-wide RNAi analysis of Caenorhabditis elegans fat regulatory genes	Reduced Fat Content
RTO4OG1143	295	D. melanogaster	Dmel_CG2505	alpha-Est2	alpha-Est2 alpha-Esterase-2	Proteins without GO-term (biological process)	Proteomics of Lipid Droplets	doi: 10.1074/mcp.M600011-MCP200	Characterization of the Drosophila Lipid Droplet Subproteome	Associated with lipid bodies
RTO4OG1143	295	D. melanogaster	Dmel_CG1112	alpha-Est7	alpha-Est7 alpha-Esterase-7	Proteins without GO-term (biological process)	Proteomics of Lipid Droplets	doi: 10.1074/mcp.M600011-MCP200	Characterization of the Drosophila Lipid Droplet Subproteome	Associated with lipid bodies
RTO4OG1143	295	D. melanogaster	Dmel_CG10175	CG10175			Proteomics of Lipid Droplets	PMID: 23319140	Protein Correlation Profiles Identify Lipid Droplet Proteins with High Confidence	Associated with lipid bodies
RTO4OG1143	295	D. melanogaster	Dmel_CG1131	alpha-Est10			Proteomics of Lipid Droplets	PMID: 23319140	Protein Correlation Profiles Identify Lipid Droplet Proteins with High Confidence	Associated with lipid bodies
RTO4OG1143	295	D. melanogaster	Dmel_CG6018	gas			Proteomics of Lipid Droplets	PMID: 23319140	Protein Correlation Profiles Identify Lipid Droplet Proteins with High Confidence	Associated with lipid bodies
RTO4OG12976	295	H. sapiens	Hsap_Ces3	Ces3	carboxylesterase 3		RNAi and lypolysis screen	PMID: 19261841	Integrating siRNA and protein–protein interaction data to identify an expanded insulin signaling network	Increase in FFA release
RTO4OG2369	297	D. melanogaster	Dmel_CG7885	RpII33	RpII33 DNA-directed RNA polymerase activity		RNAi screen	PMID:18408709	Functional genomic screen reveals genes involved in lipid-droplet formation and utilization.	Class II Smaller size lipid droplets, more dispersed
RTO4OG1348	298	S. cerevisiae	YNL134C	YNL134C			Proteomics of Lipid Bodies	PMID: 21820081	Lipid particles/droplets of the yeast Saccharomyces cerevisiae revisited: Lipidome meets Proteome	Associated with lipid bodies
RTO4OG1758	299	R. toruloides NP11	NP11_RHTO_03120		MRS7 family protein	Mitochondrion proteins	Proteomics of Lipid Droplets	PMID: 25576482	Dynamics of the Lipid Droplet Proteome of the Oleaginous Yeast Rhodosporidium toruloides	Associated with lipid bodies
RTO4OG1758	299	D. melanogaster	Dmel_CG4589	Letm1	CG4589		RNAi screen	PMID: 19067489	COPI Complex Is a Regulator of Lipid Homeostasis	Increased lipid storage
RTO4OG19195	300	H. sapiens	Hsap_Echdc1	Echdc1	ethylmalonyl-CoA decarboxylase 1		RNAi and lypolysis screen	PMID: 19261841	Integrating siRNA and protein–protein interaction data to identify an expanded insulin signaling network	No change in FFA release
RTO4OG3100	300	D. melanogaster	Dmel_CG9577	CG9577	CG9577	Metabolic Proteins	Proteomics of Lipid Droplets	doi: 10.1074/mcp.M600011-MCP200	Characterization of the Drosophila Lipid Droplet Subproteome	Associated with lipid bodies
RTO4OG3100	300	R. toruloides IFO 0880	RTO4_11907	Hs_ECH1	K12663 ECH1 Delta(3,5)-Delta(2,4)-dienoyl-CoA isomerase	Peroxisomal Beta Oxidation	BarSeq	This Study	This Study	Stronger defect on oleic acid
RTO4OG3100	300	H. sapiens	Hsap_Ech1	Ech1	enoyl-CoA hydratase 1		RNAi and lypolysis screen	PMID: 19261841	Integrating siRNA and protein–protein interaction data to identify an expanded insulin signaling network	No change in FFA release
RTO4OG4472	300	D. melanogaster	Dmel_CG6543	CG6543	CG6543	Metabolic Proteins	Proteomics of Lipid Droplets	doi: 10.1074/mcp.M600011-MCP200	Characterization of the Drosophila Lipid Droplet Subproteome	Associated with lipid bodies
RTO4OG4472	300	D. melanogaster	Dmel_CG6543	CG6543		Mitochondria	Proteomics of Lipid Droplets	PMID: 16979555	The lipid-droplet proteome reveals that droplets are a protein-storage depot	Associated with lipid bodies
RTO4OG4472	300	R. toruloides IFO 0880	RTO4_14805	Hs_ECHS1	K07511 ECHS1 enoyl-CoA hydratase	Mitochondrial Beta-oxidation	BarSeq	This Study	This Study	Defect on all fatty acids
RTO4OG9298	300	D. melanogaster	Dmel_CG5844	CG5844	CG5844		RNAi screen	PMID: 19067489	COPI Complex Is a Regulator of Lipid Homeostasis	Increased lipid storage
RTO4OG1320	301	R. toruloides IFO 0880	RTO4_10182	YEF1,UTR1	K00858 ppnK, NADK NAD+ kinase	TAG Synthesis	BarSeq	This Study	This Study	Reduced lipid accumulation, high confidence
RTO4OG2284	303	S. cerevisiae	YCR009C	RVS161	Reduced viability upon starvation protein 161		Proteomics of Lipid Bodies	PMID: 24868093	High confidence proteomic analysis of yeast LDs identifies additional droplet proteins and reveals connections to dolichol synthesis and sterol acetylation	Associated with lipid bodies
RTO4OG1333	304	R. toruloides IFO 0880	RTO4_13813	POT1	K07513 ACAA1 acetyl-CoA acyltransferase 1	Peroxisomal Beta Oxidation	BarSeq	This Study	This Study	Stronger defect on oleic acid
RTO4OG1447	304	R. toruloides NP11	NP11_RHTO_02048		acetyl-CoA C-acetyltransferase	Metabolism-lipid metabolism	Proteomics of Lipid Droplets	PMID: 25576482	Dynamics of the Lipid Droplet Proteome of the Oleaginous Yeast Rhodosporidium toruloides	Associated with lipid bodies
RTO4OG1447	304	D. melanogaster	Dmel_CG10932	CG10932	(acetylCoA C-acetyl transferase activity)	Mitochondria	Proteomics of Lipid Droplets	PMID: 16979555	The lipid-droplet proteome reveals that droplets are a protein-storage depot	Associated with lipid bodies
RTO4OG15038	304	D. melanogaster	Dmel_CG4581	Thiolase	Thiolase Thiolase	Metabolic Proteins	Proteomics of Lipid Droplets	doi: 10.1074/mcp.M600011-MCP200	Characterization of the Drosophila Lipid Droplet Subproteome	Associated with lipid bodies
RTO4OG15038	304	D. melanogaster	Dmel_CG4581	Thiolase	thiolase	Mitochondria	Proteomics of Lipid Droplets	PMID: 16979555	The lipid-droplet proteome reveals that droplets are a protein-storage depot	Associated with lipid bodies
RTO4OG7409	304	D. melanogaster	Dmel_CG4600	yip2	yip2 yippee interacting protein 2	Metabolic Proteins	Proteomics of Lipid Droplets	doi: 10.1074/mcp.M600011-MCP200	Characterization of the Drosophila Lipid Droplet Subproteome	Associated with lipid bodies
RTO4OG7409	304	D. melanogaster	Dmel_CG4600	yip2	yippee interacting protein 2	Mitochondria	Proteomics of Lipid Droplets	PMID: 16979555	The lipid-droplet proteome reveals that droplets are a protein-storage depot	Associated with lipid bodies
RTO4OG7323	306	R. toruloides IFO 0880	RTO4_10431		SUPERFAMILY--SSF140860	Unknown	BarSeq	This Study	This Study	Reduced lipid accumulation, high confidence
RTO4OG1789	307	S. cerevisiae	YBL058W	UBX1	Suppressor of High-copy PP1	Protein degradation (4)	microsocopy screen	PMID: 18250201	Fld1p, a functional homologue of human seipin, regulates the size of lipid droplets in yeast	More Lipid Droplets
RTO4OG2027	308	D. melanogaster	Dmel_CG10882	Sec24CD	CG10882	Cell biology / intracellular transport proteins	Proteomics of Lipid Droplets	doi: 10.1074/mcp.M600011-MCP200	Characterization of the Drosophila Lipid Droplet Subproteome	Associated with lipid bodies
RTO4OG5738	309	S. cerevisiae	YGR279C	SCW4	Probable family 17 glucosidase SCW4		Proteomics of Lipid Bodies	PMID: 24868093	High confidence proteomic analysis of yeast LDs identifies additional droplet proteins and reveals connections to dolichol synthesis and sterol acetylation	Associated with lipid bodies
RTO4OG1776	310	H. sapiens	Hsap_pld1	pld1	phospholipase D1		proteomics of lipid droplets	PMID: 19160396	A role for lipid droplets in inter-membrane lipid traffic	associated with lipid droplets
RTO4OG3374	311	R. toruloides IFO 0880	RTO4_9000	ATG15	K17900 ATG15, AUT5 lipase ATG15	Autophagy	BarSeq	This Study	This Study	Stronger defect on methyl ricinoleic acid
RTO4OG3528	312	Y. lipolytica	YALI0D03480g	PSD	Phosphatidylserine decarboxylase		Overexpression screen	PMID: 26915993	Functional overexpression and characterization of lipogenesis-related genes in the oleaginous yeastYarrowia lipolytica.	not significant
RTO4OG1055	313	H. sapiens	Hsap_Camk1d	Camk1d	calcium/calmodulin dependent protein kinase ID		RNAi and lypolysis screen	PMID: 19261841	Integrating siRNA and protein–protein interaction data to identify an expanded insulin signaling network	No change in FFA release
RTO4OG10685	313	H. sapiens	Hsap_Sbk1	Sbk1	SH3 domain binding kinase 1		RNAi and lypolysis screen	PMID: 19261841	Integrating siRNA and protein–protein interaction data to identify an expanded insulin signaling network	Increase in FFA release
RTO4OG10798	313	H. sapiens	Hsap_SIK2	SIK2	salt inducible kinase 2		RNAi and lypolysis screen	PMID: 19261841	Integrating siRNA and protein–protein interaction data to identify an expanded insulin signaling network	Decrease in FFA release
RTO4OG1170	313	H. sapiens	Hsap_Akt1	Akt1	AKT serine/threonine kinase 1		RNAi and lypolysis screen	PMID: 19261841	Integrating siRNA and protein–protein interaction data to identify an expanded insulin signaling network	Increase in FFA release
RTO4OG1170	313	H. sapiens	Hsap_Akt2	Akt2	AKT serine/threonine kinase 2		RNAi and lypolysis screen	PMID: 19261841	Integrating siRNA and protein–protein interaction data to identify an expanded insulin signaling network	Increase in FFA release
RTO4OG1170	313	S. cerevisiae	YMR104C	YPK2	Serine/threonine-protein kinase YPK2/YKR2		Proteomics of Lipid Bodies	PMID: 24868093	High confidence proteomic analysis of yeast LDs identifies additional droplet proteins and reveals connections to dolichol synthesis and sterol acetylation	Associated with lipid bodies
RTO4OG1170	313	H. sapiens	Hsap_SGK1	SGK1	serum/glucocorticoid regulated kinase 1		RNAi and lypolysis screen	PMID: 19261841	Integrating siRNA and protein–protein interaction data to identify an expanded insulin signaling network	No change in FFA release
RTO4OG1170	313	H. sapiens	Hsap_Sgk2	Sgk2	SGK2, serine/threonine kinase 2		RNAi and lypolysis screen	PMID: 19261841	Integrating siRNA and protein–protein interaction data to identify an expanded insulin signaling network	Decrease in FFA release
RTO4OG1262	313	H. sapiens	Hsap_Prkca	Prkca	protein kinase C alpha		RNAi and lypolysis screen	PMID: 19261841	Integrating siRNA and protein–protein interaction data to identify an expanded insulin signaling network	Decrease in FFA release
RTO4OG1262	313	H. sapiens	Hsap_Prkcd	Prkcd	protein kinase C delta		RNAi and lypolysis screen	PMID: 19261841	Integrating siRNA and protein–protein interaction data to identify an expanded insulin signaling network	No change in FFA release
RTO4OG1288	313	R. toruloides IFO 0880	RTO4_16605	TPK1,TPK3,TPK2	K04345 PKA protein kinase A	Kinases and Phosphatases	BarSeq	This Study	This Study	Increased lipid accumulation, high confidence
RTO4OG15293	313	H. sapiens	Hsap_Nim1k	Nim1k	NIM1 serine/threonine protein kinase		RNAi and lypolysis screen	PMID: 19261841	Integrating siRNA and protein–protein interaction data to identify an expanded insulin signaling network	Decrease in FFA release
RTO4OG1780	313	D. melanogaster	Dmel_CG1210	Pdk1	Pk61C		RNAi screen	PMID: 19067489	COPI Complex Is a Regulator of Lipid Homeostasis	Increased lipid storage
RTO4OG1821	313	R. toruloides IFO 0880	RTO4_8874	Hs_STK32A,STK32B,STK32C	K08793 STK32, YANK serine/threonine kinase 32	Kinases and Phosphatases	BarSeq	This Study	This Study	Conflicting lipid accumulation results
RTO4OG1885	313	R. toruloides IFO 0880	RTO4_16778	SNF1	K12761 SNF1 carbon catabolite-derepressing protein kinase	Kinases and Phosphatases	BarSeq	This Study	This Study	Defect on all fatty acids
RTO4OG1885	313	S. cerevisiae	YDR477W	SNF1	Sucrose NonFermenting	Signaling/transcription factors (18)	microsocopy screen	PMID: 18250201	Fld1p, a functional homologue of human seipin, regulates the size of lipid droplets in yeast	More Lipid Droplets
RTO4OG1885	313	Y. lipolytica	YALI0D02101g	Ylsnf1	snf1 complex		Deletion	PMID: 24056466	Snf1 Is a Regulator of Lipid Accumulation in Yarrowia lipolytica	Increased lipid accumulation
RTO4OG19269	313	C. elegans	F45H7.4	prk-2	pim1 serine/threonine-protein kinase	SIGNAL TRANSDUCTION	Microscopy RNAi screen	PMID: 12529643	Genome-wide RNAi analysis of Caenorhabditis elegans fat regulatory genes	Reduced Fat Content
RTO4OG19307	313	H. sapiens	Hsap_Dapk1	Dapk1	death associated protein kinase 1		RNAi and lypolysis screen	PMID: 19261841	Integrating siRNA and protein–protein interaction data to identify an expanded insulin signaling network	Decrease in FFA release
RTO4OG1962	313	H. sapiens	Hsap_Melk	Melk	maternal embryonic leucine zipper kinase		RNAi and lypolysis screen	PMID: 19261841	Integrating siRNA and protein–protein interaction data to identify an expanded insulin signaling network	No change in FFA release
RTO4OG2002	313	R. toruloides IFO 0880	RTO4_13327	ATG1	K08269 ULK1_2_3, ATG1 serine/threonine-protein kinase ULK/ATG1	Autophagy, Kinases and Phosphatases	BarSeq	This Study	This Study	Reduced lipid accumulation, high confidence
RTO4OG3163	313	R. toruloides IFO 0880	RTO4_16810	KIN1,KIN2	K19852 KIN1_2 serine/threonine protein kinase KIN1/2	Kinases and Phosphatases	BarSeq	This Study	This Study	Reduced lipid accumulation, high confidence
RTO4OG34299	313	H. sapiens	Hsap_Pim3	Pim3	Pim-3 proto-oncogene, serine/threonine kinase		RNAi and lypolysis screen	PMID: 19261841	Integrating siRNA and protein–protein interaction data to identify an expanded insulin signaling network	Decrease in FFA release
RTO4OG35380	313	H. sapiens	Hsap_Snrk	Snrk	SNF related kinase		RNAi and lypolysis screen	PMID: 19261841	Integrating siRNA and protein–protein interaction data to identify an expanded insulin signaling network	No change in FFA release
RTO4OG3611	313	R. toruloides IFO 0880	RTO4_9107	SAK1	K07359 CAMKK calcium/calmodulin-dependent protein kinase kinase	Kinases and Phosphatases	BarSeq	This Study	This Study	Stronger defect on methyl ricinoleic acid and ricinoleic acid
RTO4OG3611	313	Y. lipolytica	YALI0D08822g	YlSak1	snf1 complex		Deletion	PMID: 24056466	Snf1 Is a Regulator of Lipid Accumulation in Yarrowia lipolytica	Increased lipid accumulation
RTO4OG37291	313	S. cerevisiae	YKL048C	ELM1	ELongated Morphology	Miscellaneous (8)	microsocopy screen	PMID: 18250201	Fld1p, a functional homologue of human seipin, regulates the size of lipid droplets in yeast	More Lipid Droplets
RTO4OG4456	313	R. toruloides IFO 0880	RTO4_14907	SCH9	K19800 SCH9 serine/threonine protein kinase SCH9	Kinases and Phosphatases	BarSeq	This Study	This Study	Reduced lipid accumulation, high confidence
RTO4OG5071	313	H. sapiens	Hsap_Rps6ka2	Rps6ka2	ribosomal protein S6 kinase A2		RNAi and lypolysis screen	PMID: 19261841	Integrating siRNA and protein–protein interaction data to identify an expanded insulin signaling network	No change in FFA release
RTO4OG5105	313	D. melanogaster	Dmel_CG6117	Pka-C3	Pka-C3		RNAi screen	PMID: 19067489	COPI Complex Is a Regulator of Lipid Homeostasis	decreased lipid storage
RTO4OG7671	313	H. sapiens	Hsap_Cdc42bpa	Cdc42bpa	CDC42 binding protein kinase alpha		RNAi and lypolysis screen	PMID: 19261841	Integrating siRNA and protein–protein interaction data to identify an expanded insulin signaling network	Increase in FFA release
RTO4OG7671	313	H. sapiens	Hsap_Cdc42bpb	Cdc42bpb	CDC42 binding protein kinase beta		RNAi and lypolysis screen	PMID: 19261841	Integrating siRNA and protein–protein interaction data to identify an expanded insulin signaling network	Increase in FFA release
RTO4OG7745	313	H. sapiens	Hsap_PRKD1	PRKD1	protein kinase D1		RNAi and lypolysis screen	PMID: 19261841	Integrating siRNA and protein–protein interaction data to identify an expanded insulin signaling network	No change in FFA release
RTO4OG9436	313	H. sapiens	Hsap_Mknk1	Mknk1	MAP kinase interacting serine/threonine kinase 1		RNAi and lypolysis screen	PMID: 19261841	Integrating siRNA and protein–protein interaction data to identify an expanded insulin signaling network	Increase in FFA release
RTO4OG9436	313	H. sapiens	Hsap_Mknk2	Mknk2	MAP kinase interacting serine/threonine kinase 2		RNAi and lypolysis screen	PMID: 19261841	Integrating siRNA and protein–protein interaction data to identify an expanded insulin signaling network	Decrease in FFA release
#N/A	313	R. toruloides IFO 0880	RTO4_14906	kinase-like	BLAST AGC/AKT protein kinase [Microbotryum lychnidis-dioica...	Kinases and Phosphatases	BarSeq	This Study	This Study	Reduced lipid accumulation, high confidence
#N/A	313	C. elegans	K08F8.1	mak-1	ribosomal S6 kinase	SIGNAL TRANSDUCTION	Microscopy RNAi screen	PMID: 12529643	Genome-wide RNAi analysis of Caenorhabditis elegans fat regulatory genes	Increased Fat Content
#N/A	313	D. melanogaster	Dmel_CG33484	zormin	zormin		RNAi screen	PMID: 19067489	COPI Complex Is a Regulator of Lipid Homeostasis	Increased lipid storage
RTO4OG1872	314	D. melanogaster	Dmel_CG5012	mRpL12	mRpL12/mitochondrial ribosomal protein L12	Mitochondria	Proteomics of Lipid Droplets	PMID: 16979555	The lipid-droplet proteome reveals that droplets are a protein-storage depot	Associated with lipid bodies
RTO4OG20041	315	D. melanogaster	Dmel_CG5794	puf	CG5794		RNAi screen	PMID: 19067489	COPI Complex Is a Regulator of Lipid Homeostasis	Increased lipid storage
RTO4OG7396	315	R. toruloides IFO 0880	RTO4_15320	Hs_USP48	K11858 USP48 ubiquitin carboxyl-terminal hydrolase 48	Ubiquitination and Proteolysis	BarSeq	This Study	This Study	Reduced lipid accumulation, high confidence
RTO4OG2794	316	S. cerevisiae	YMR224C	MRE11	Meiotic REcombination	DNA maintenance/chromatin structure (9)	microsocopy screen	PMID: 18250201	Fld1p, a functional homologue of human seipin, regulates the size of lipid droplets in yeast	More Lipid Droplets
RTO4OG2794	316	C. elegans	ZC302.1	mre-11	serine/threonine specific protein phosphatase	SIGNAL TRANSDUCTION	Microscopy RNAi screen	PMID: 12529643	Genome-wide RNAi analysis of Caenorhabditis elegans fat regulatory genes	Reduced Fat Content
RTO4OG2795	317	C. elegans	ZK930.1	vps-15	G-protein beta WD-40 repeats-ser/thr protein kinase	SIGNAL TRANSDUCTION	Microscopy RNAi screen	PMID: 12529643	Genome-wide RNAi analysis of Caenorhabditis elegans fat regulatory genes	Reduced Fat Content
RTO4OG2795	317	S. cerevisiae	YBR097W	VPS15	Vacuolar Protein Sorting	Vesicular transport (22)	microsocopy screen	PMID: 18250201	Fld1p, a functional homologue of human seipin, regulates the size of lipid droplets in yeast	More Lipid Droplets
RTO4OG1689	318	D. melanogaster	Dmel_CG6846	RpL26	RpL26		RNAi screen	PMID: 19067489	COPI Complex Is a Regulator of Lipid Homeostasis	Increased lipid storage
RTO4OG15275	319	C. elegans	F41D9.1	tbc-18	RabGAP/TBC domain/SH3 domain	SIGNAL TRANSDUCTION	Microscopy RNAi screen	PMID: 12529643	Genome-wide RNAi analysis of Caenorhabditis elegans fat regulatory genes	Reduced Fat Content
RTO4OG9257	319	D. melanogaster	Dmel_CG42612	plx	plx		RNAi screen	PMID: 19067489	COPI Complex Is a Regulator of Lipid Homeostasis	decreased lipid storage
RTO4OG1126	320	R. toruloides IFO 0880	RTO4_16723	ATG18,HSV2	KOG2111 Uncharacterized conserved protein, contains WD40 repeats	Autophagy	BarSeq	This Study	This Study	Reduced lipid accumulation, high confidence
RTO4OG1126	320	C. elegans	F41E6.13	atg-18	AuTophaGy (yeast Atg homolog)		RNAi on targeted genes	PMID: 21906946	Autophagy and Lipid Metabolism Coordinately Modulate Life Span in Germline-less C. elegans	reduced lipase activity
RTO4OG1207	321	R. toruloides IFO 0880	RTO4_11453	GLC7	K06269 PPP1C serine/threonine-protein phosphatase PP1 catalytic subunit	Kinases and Phosphatases	BarSeq	This Study	This Study	Reduced lipid accumulation, high confidence
RTO4OG1207	321	Y. lipolytica	YALI0A08077g	GLC7	Catalytic subunit of Reg1-Glc7 protein phosphatase 1 (PP1) complex, PP1 can inactivate SNF1, which can inactivate Acc1		Overexpression screen	PMID: 26915993	Functional overexpression and characterization of lipogenesis-related genes in the oleaginous yeastYarrowia lipolytica.	not significant
RTO4OG1378	321	R. toruloides IFO 0880	RTO4_13246	CNA1,CMP2	K04348 PPP3C, CNA serine/threonine-protein phosphatase 2B catalytic subunit	Kinases and Phosphatases	BarSeq	This Study	This Study	Increased lipid accumulation, high confidence
RTO4OG1378	321	S. cerevisiae	YLR433C	CNA1	Subunit of calcineurin, a type 2B protein phosphatase 0.92 0.1 0.661	Phosphotases and Phosphotase Regulators	BODIPY screen	PMID: 21060891	A New Fluorescence-Based Method Identifies Protein Phosphatases Regulating Lipid Droplet Metabolism	Lipid content not significantly different
RTO4OG1378	321	S. cerevisiae	YML057W	CMP2	Subunit of calcineurin, a type 2B protein phosphatase 0.97 0.12 0.866	Phosphotases and Phosphotase Regulators	BODIPY screen	PMID: 21060891	A New Fluorescence-Based Method Identifies Protein Phosphatases Regulating Lipid Droplet Metabolism	Lipid content not significantly different
RTO4OG1378	321	C. elegans	C02F4.2	tax-6	serine/threonine protein phosphatase (PP2b) ND	SIGNAL TRANSDUCTION	Microscopy RNAi screen	PMID: 12529643	Genome-wide RNAi analysis of Caenorhabditis elegans fat regulatory genes	Reduced Fat Content
RTO4OG1394	321	S. cerevisiae	YDL188C	PPH22	188C Type 2A protein phosphatase 0.99 0.14 0.636	Phosphotases and Phosphotase Regulators	BODIPY screen	PMID: 21060891	A New Fluorescence-Based Method Identifies Protein Phosphatases Regulating Lipid Droplet Metabolism	Lipid content not significantly different
RTO4OG19147	321	S. cerevisiae	YPL179W	PPQ1	Putative protein serine/threonine phosphatase 1.08 0.21 0.147	Phosphotases and Phosphotase Regulators	BODIPY screen	PMID: 21060891	A New Fluorescence-Based Method Identifies Protein Phosphatases Regulating Lipid Droplet Metabolism	Lipid content not significantly different
RTO4OG21673	321	C. elegans	C06A1.3		serine/threonine specific protein phosphatase	SIGNAL TRANSDUCTION	Microscopy RNAi screen	PMID: 12529643	Genome-wide RNAi analysis of Caenorhabditis elegans fat regulatory genes	Reduced Fat Content
RTO4OG2822	321	S. cerevisiae	YGR123C	PPT1	Ser/thr phosphatase with similarity to human phosphatase PP5 0.99 0.14 0.622	Phosphotases and Phosphotase Regulators	BODIPY screen	PMID: 21060891	A New Fluorescence-Based Method Identifies Protein Phosphatases Regulating Lipid Droplet Metabolism	Lipid content not significantly different
RTO4OG3593	321	R. toruloides IFO 0880	RTO4_11380	PPZ2,PPZ1	K06269 PPP1C serine/threonine-protein phosphatase PP1 catalytic subunit	Kinases and Phosphatases	BarSeq	This Study	This Study	Increased lipid accumulation, low confidence
RTO4OG3593	321	S. cerevisiae	YML016C	PPZ1	Type 1 protein phosphatase 1.05 0.16 0.221	Phosphotases and Phosphotase Regulators	BODIPY screen	PMID: 21060891	A New Fluorescence-Based Method Identifies Protein Phosphatases Regulating Lipid Droplet Metabolism	Lipid content not significantly different
RTO4OG3593	321	S. cerevisiae	YDR436W	PPZ2	Type 1 protein phosphatase 1.18 0.12 O.OO7	Phosphotases and Phosphotase Regulators	BODIPY screen	PMID: 21060891	A New Fluorescence-Based Method Identifies Protein Phosphatases Regulating Lipid Droplet Metabolism	High lipid droplet content
RTO4OG3708	321	S. cerevisiae	YDL047W	SIT4	Type 2A-related protein phosphatase 0.63 0.09 <0.001	Phosphotases and Phosphotase Regulators	BODIPY screen	PMID: 21060891	A New Fluorescence-Based Method Identifies Protein Phosphatases Regulating Lipid Droplet Metabolism	Low lipid droplet content
RTO4OG3721	321	R. toruloides IFO 0880	RTO4_11732	PPH3	K15423 PPP4C serine/threonine-protein phosphatase 4 catalytic subunit	Kinases and Phosphatases	BarSeq	This Study	This Study	Reduced lipid accumulation, high confidence
RTO4OG3721	321	S. cerevisiae	YDR075W	PPH3	Type 2A protein phosphatase 1.09 0.04 0.091	Phosphotases and Phosphotase Regulators	BODIPY screen	PMID: 21060891	A New Fluorescence-Based Method Identifies Protein Phosphatases Regulating Lipid Droplet Metabolism	Lipid content not significantly different
RTO4OG4159	321	S. cerevisiae	YNR032W	PPG1	Putative serine/threonine protein phosphatase 1 0.07 0.596	Phosphotases and Phosphotase Regulators	BODIPY screen	PMID: 21060891	A New Fluorescence-Based Method Identifies Protein Phosphatases Regulating Lipid Droplet Metabolism	Lipid content not significantly different
RTO4OG4159	321	S. cerevisiae	YNR032W	PPG1	Protein Phosphatase involved in Glycogen accumulation	Protein modification (3)	microsocopy screen	PMID: 18250201	Fld1p, a functional homologue of human seipin, regulates the size of lipid droplets in yeast	More Lipid Droplets
RTO4OG1917	322	S. cerevisiae	YAL023C	PMT2	Dolichyl-phosphate-mannose--protein mannosyltransferase 2		Proteomics of Lipid Bodies	PMID: 24868093	High confidence proteomic analysis of yeast LDs identifies additional droplet proteins and reveals connections to dolichol synthesis and sterol acetylation	Associated with lipid bodies
RTO4OG1917	322	S. cerevisiae	YAL023C	PMT2	Protein O-MannosylTransferase		Proteomics of Lipid Bodies	PMID: 21820081	Lipid particles/droplets of the yeast Saccharomyces cerevisiae revisited: Lipidome meets Proteome	Associated with lipid bodies
RTO4OG3788	322	R. toruloides IFO 0880	RTO4_8768	PMT1	K00728: POMT; dolichyl-phosphate-mannose-protein mannosyltransferase	Protein Modification	BarSeq	This Study	This Study	Stronger defect on ricinoleic acid
RTO4OG3788	322	S. cerevisiae	YDL095W	PMT1	Dolichyl-phosphate-mannose--protein mannosyltransferase 1		Proteomics of Lipid Bodies	PMID: 24868093	High confidence proteomic analysis of yeast LDs identifies additional droplet proteins and reveals connections to dolichol synthesis and sterol acetylation	Associated with lipid bodies
RTO4OG3788	322	S. cerevisiae	YDL095W	PMT1	Protein O-MannosylTransferase		Proteomics of Lipid Bodies	PMID: 21820081	Lipid particles/droplets of the yeast Saccharomyces cerevisiae revisited: Lipidome meets Proteome	Associated with lipid bodies
RTO4OG3824	322	R. toruloides IFO 0880	RTO4_12121	PMT4	K00728 POMT dolichyl-phosphate-mannose-protein mannosyltransferase	Protein Modification	BarSeq	This Study	This Study	Increased lipid accumulation, low confidence
RTO4OG1335	324	D. melanogaster	Dmel_CG10851	B52	B52		RNAi screen	PMID: 19067489	COPI Complex Is a Regulator of Lipid Homeostasis	decreased lipid storage
RTO4OG1202	326	R. toruloides NP11	NP11_RHTO_05097		elongation factor EF-1 alpha subunit	Protein synthesis-associated proteins	Proteomics of Lipid Droplets	PMID: 25576482	Dynamics of the Lipid Droplet Proteome of the Oleaginous Yeast Rhodosporidium toruloides	Associated with lipid bodies
RTO4OG1202	326	D. melanogaster	Dmel_CG8280	eEF1alpha1	Efalpha48D/Elongation factor 1 alpha 48D	Ribosome	Proteomics of Lipid Droplets	PMID: 16979555	The lipid-droplet proteome reveals that droplets are a protein-storage depot	Associated with lipid bodies
RTO4OG1202	326	S. cerevisiae	YPR080W	TEF1	Translation elongation factor 1A	Translation	Proteomics of Lipid Bodies	PMID: 25948753	Regulation of lipid droplet dynamics in Saccharomyces cerevisiae depends on the Rab7-like Ypt7p, HOPS complex and V1-ATPase	Associated with lipid bodies
RTO4OG1202	326	D. melanogaster	Dmel_CG1873	eEF1alpha2	Ef1alpha100E Elongation factor 1alpha100E	Translational / ATP generating proteins	Proteomics of Lipid Droplets	doi: 10.1074/mcp.M600011-MCP200	Characterization of the Drosophila Lipid Droplet Subproteome	Associated with lipid bodies
RTO4OG1202	326	D. melanogaster	Dmel_CG8280	eEF1alpha1	Ef1alpha48D Elongation factor 1alpha48D	Translational / ATP generating proteins	Proteomics of Lipid Droplets	doi: 10.1074/mcp.M600011-MCP200	Characterization of the Drosophila Lipid Droplet Subproteome	Associated with lipid bodies
RTO4OG1202	326	S. cerevisiae	YPR080W	TEF1	Translation Elongation Factor		Proteomics of Lipid Bodies	PMID: 21820081	Lipid particles/droplets of the yeast Saccharomyces cerevisiae revisited: Lipidome meets Proteome	Associated with lipid bodies
RTO4OG2273	326	R. toruloides NP11	NP11_RHTO_05162		elongation factor Tu	Protein synthesis-associated proteins	Proteomics of Lipid Droplets	PMID: 25576482	Dynamics of the Lipid Droplet Proteome of the Oleaginous Yeast Rhodosporidium toruloides	Associated with lipid bodies
RTO4OG19838	327	D. melanogaster	Dmel_CG18009	Trf2	Trf2 RNA polymerase II transcription factor activity		RNAi screen	PMID:18408709	Functional genomic screen reveals genes involved in lipid-droplet formation and utilization.	Class II Smaller size lipid droplets, more dispersed
RTO4OG2150	327	D. melanogaster	Dmel_CG9874	Tbp	Tbp		RNAi screen	PMID: 19067489	COPI Complex Is a Regulator of Lipid Homeostasis	Increased lipid storage
RTO4OG1557	328	R. toruloides IFO 0880	RTO4_14626	ILV3	K01687 ilvD dihydroxy-acid dehydratase	Mitochondrial Amino Acid Metabolism	BarSeq	This Study	This Study	Increased lipid accumulation, low confidence
RTO4OG1128	329	D. melanogaster	Dmel_CG1554	RpII215	RpII215		RNAi screen	PMID: 19067489	COPI Complex Is a Regulator of Lipid Homeostasis	Increased lipid storage
RTO4OG3955	330	S. cerevisiae	YDL198C	GGC1	GDP/GTP Carrier	Mitochondrial Organization	palmitoleate sensetivity screen	PMID: 24273168	A functional, genome-wide evaluation of liposensitive yeast identifies the "ARE2 required for viability" (ARV1) gene product as a major component of eukaryotic fatty acid resistance.	Class I (reduced)
RTO4OG3955	330	R. toruloides NP11	NP11_RHTO_06703		mitochondrial carrier protein, GTP/GDP transporter	Mitochondrion proteins	Proteomics of Lipid Droplets	PMID: 25576482	Dynamics of the Lipid Droplet Proteome of the Oleaginous Yeast Rhodosporidium toruloides	Associated with lipid bodies
RTO4OG1480	331	S. cerevisiae	YBL078C	ATG8	AuTophaGy related	Autophagy	Deletion	PMID: 28003432	Autophagy-independent function of Atg8 in lipid droplet dynamics in yeast.	Lower TAG content
RTO4OG1480	331	R. toruloides IFO 0880	RTO4_13543	ATG8	K08341 GABARAP, ATG8, LC3 GABA(A) receptor-associated protein	Autophagy	BarSeq	This Study	This Study	Reduced lipid accumulation, high confidence
RTO4OG1544	332	D. melanogaster	Dmel_CG42341	Pka-R1	Pka-R1		RNAi screen	PMID: 19067489	COPI Complex Is a Regulator of Lipid Homeostasis	decreased lipid storage
RTO4OG1622	333	S. cerevisiae	YLR244C	MAP1	Methionine AminoPeptidase	Protein modification (3)	microsocopy screen	PMID: 18250201	Fld1p, a functional homologue of human seipin, regulates the size of lipid droplets in yeast	More Lipid Droplets
RTO4OG14940	334	S. cerevisiae	YML125C	PGA3	Plasma membrane-associated coenzyme Q6 reductase PGA3		Proteomics of Lipid Bodies	PMID: 24868093	High confidence proteomic analysis of yeast LDs identifies additional droplet proteins and reveals connections to dolichol synthesis and sterol acetylation	Associated with lipid bodies
RTO4OG1613	334	S. cerevisiae	YIL043C	CBR1	NADH-cytochrome b5 reductase 1		Proteomics of Lipid Bodies	PMID: 24868093	High confidence proteomic analysis of yeast LDs identifies additional droplet proteins and reveals connections to dolichol synthesis and sterol acetylation	Associated with lipid bodies
RTO4OG3420	334	R. toruloides NP11	NP11_RHTO_06455		cytochrome-b5 reductase	Mitochondrion proteins	Proteomics of Lipid Droplets	PMID: 25576482	Dynamics of the Lipid Droplet Proteome of the Oleaginous Yeast Rhodosporidium toruloides	Associated with lipid bodies
RTO4OG2540	337	D. melanogaster	Dmel_CG7033	CCT2		Chaperones	Proteomics of Lipid Droplets	PMID: 16979555	The lipid-droplet proteome reveals that droplets are a protein-storage depot	Associated with lipid bodies
RTO4OG3288	338	C. elegans	F23H11.9	crls-1	CDP-alcohol phosphatidyltransferas	METABOLIC ENZYMES	Microscopy RNAi screen	PMID: 12529643	Genome-wide RNAi analysis of Caenorhabditis elegans fat regulatory genes	Reduced Fat Content
RTO4OG3288	338	S. cerevisiae	YDL142C	CRD1	CaRDiolipin synthase	Mitochondrial Organization	palmitoleate sensetivity screen	PMID: 24273168	A functional, genome-wide evaluation of liposensitive yeast identifies the "ARE2 required for viability" (ARV1) gene product as a major component of eukaryotic fatty acid resistance.	Class II (equivalent to control strains)
RTO4OG3288	338	Y. lipolytica	YALI0F23837g	PGS1	Cardiolipin synthase		Overexpression screen	PMID: 26915993	Functional overexpression and characterization of lipogenesis-related genes in the oleaginous yeastYarrowia lipolytica.	not significant
RTO4OG1897	339	D. melanogaster	Dmel_CG8857	RpS11	RpS11		RNAi screen	PMID: 19067489	COPI Complex Is a Regulator of Lipid Homeostasis	Increased lipid storage
RTO4OG8502	340	D. melanogaster	Dmel_CG2252	fs(1)h	fs(1)h DNA binding; protein kinase activity		RNAi screen	PMID:18408709	Functional genomic screen reveals genes involved in lipid-droplet formation and utilization.	Class II Smaller size lipid droplets, more dispersed
RTO4OG1255	341	R. toruloides IFO 0880	RTO4_15345	SIS1	K09515 DNAJB9 DnaJ homolog subfamily B member 9	Ubiquitination and Proteolysis	BarSeq	This Study	This Study	Reduced lipid accumulation, high confidence
RTO4OG1579	341	R. toruloides NP11	NP11_RHTO_07273		molecular chaperone DnaJ	Protein folding, processing and degradation	Proteomics of Lipid Droplets	PMID: 25576482	Dynamics of the Lipid Droplet Proteome of the Oleaginous Yeast Rhodosporidium toruloides	Associated with lipid bodies
RTO4OG1579	341	S. cerevisiae	YFL016C	MDJ1	Mitochondrial DnaJ	Protein Modification/Folding	palmitoleate sensetivity screen	PMID: 24273168	A functional, genome-wide evaluation of liposensitive yeast identifies the "ARE2 required for viability" (ARV1) gene product as a major component of eukaryotic fatty acid resistance.	Class I (reduced)
RTO4OG3098	342	R. toruloides IFO 0880	RTO4_11281	IMO32	K13703 ABHD11 abhydrolase domain-containing protein 11	Unknown	BarSeq	This Study	This Study	Conflicting lipid accumulation results
RTO4OG2198	343	S. cerevisiae	YPL235W	RVB2	ATP-dependent DNA helicase	Transcription	Proteomics of Lipid Bodies	PMID: 25948753	Regulation of lipid droplet dynamics in Saccharomyces cerevisiae depends on the Rab7-like Ypt7p, HOPS complex and V1-ATPase	Associated with lipid bodies
RTO4OG2198	343	S. cerevisiae	YPL235W	RVB2	RuvB-like protein 2		Proteomics of Lipid Bodies	PMID: 24868093	High confidence proteomic analysis of yeast LDs identifies additional droplet proteins and reveals connections to dolichol synthesis and sterol acetylation	Associated with lipid bodies
RTO4OG2544	343	S. cerevisiae	YDR190C	RVB1	RuvB-like protein 1		Proteomics of Lipid Bodies	PMID: 24868093	High confidence proteomic analysis of yeast LDs identifies additional droplet proteins and reveals connections to dolichol synthesis and sterol acetylation	Associated with lipid bodies
RTO4OG9698	344	R. toruloides IFO 0880	RTO4_12420	OPI1-like	HMMPfam-Transcription factor Opi1-PF08618	Gene Expression	BarSeq	This Study	This Study	Reduced lipid accumulation, high confidence
RTO4OG1310	345	S. cerevisiae	YNL238W	KEX2	Killer EXpression defective	Protein Modification/Folding	palmitoleate sensetivity screen	PMID: 24273168	A functional, genome-wide evaluation of liposensitive yeast identifies the "ARE2 required for viability" (ARV1) gene product as a major component of eukaryotic fatty acid resistance.	Class II (equivalent to control strains)
RTO4OG1310	345	H. sapiens	Hsap_Pcsk5	Pcsk5	proprotein convertase subtilisin/kexin type 5		RNAi and lypolysis screen	PMID: 19261841	Integrating siRNA and protein–protein interaction data to identify an expanded insulin signaling network	No change in FFA release
RTO4OG1310	345	H. sapiens	Hsap_Pcsk6	Pcsk6	proprotein convertase subtilisin/kexin type 6		RNAi and lypolysis screen	PMID: 19261841	Integrating siRNA and protein–protein interaction data to identify an expanded insulin signaling network	Increase in FFA release
RTO4OG1310	345	H. sapiens	Hsap_Pcsk7	Pcsk7	proprotein convertase subtilisin/kexin type 7		RNAi and lypolysis screen	PMID: 19261841	Integrating siRNA and protein–protein interaction data to identify an expanded insulin signaling network	No change in FFA release
RTO4OG1801	346	C. elegans	F26H9.4	nmat-2	strong similarity to unknown protein XM_135042	NO FUNCTION ASSIGNED	Microscopy RNAi screen	PMID: 12529643	Genome-wide RNAi analysis of Caenorhabditis elegans fat regulatory genes	Increased Fat Content
RTO4OG1801	346	H. sapiens	Hsap_Nmnat1	Nmnat1	nicotinamide nucleotide adenylyltransferase 1		RNAi and lypolysis screen	PMID: 19261841	Integrating siRNA and protein–protein interaction data to identify an expanded insulin signaling network	No change in FFA release
RTO4OG1801	346	H. sapiens	Hsap_Nmnat3	Nmnat3	nicotinamide nucleotide adenylyltransferase 3		RNAi and lypolysis screen	PMID: 19261841	Integrating siRNA and protein–protein interaction data to identify an expanded insulin signaling network	Increase in FFA release
RTO4OG33814	346	H. sapiens	Hsap_Nmnat2	Nmnat2	nicotinamide nucleotide adenylyltransferase 2		RNAi and lypolysis screen	PMID: 19261841	Integrating siRNA and protein–protein interaction data to identify an expanded insulin signaling network	No change in FFA release
RTO4OG2267	347	S. cerevisiae	YOL005C	RPB11	DNA-directed RNA polymerase II subunit RPB11		Proteomics of Lipid Bodies	PMID: 24868093	High confidence proteomic analysis of yeast LDs identifies additional droplet proteins and reveals connections to dolichol synthesis and sterol acetylation	Associated with lipid bodies
RTO4OG1194	348	S. cerevisiae	YLR249W	YEF3	Translational elongation factor eEF1B	Translation	Proteomics of Lipid Bodies	PMID: 25948753	Regulation of lipid droplet dynamics in Saccharomyces cerevisiae depends on the Rab7-like Ypt7p, HOPS complex and V1-ATPase	Associated with lipid bodies
RTO4OG1619	349	R. toruloides IFO 0880	RTO4_15919	YSP2,LAM4,LAM5,LAM6	KOG1032 Uncharacterized conserved protein, contains GRAM domain	Other ER/Golgi Proteins	BarSeq	This Study	This Study	Stronger defect on ricinoleic acid
RTO4OG8331	350	H. sapiens	Hsap_Rhbdf1	Rhbdf1	rhomboid 5 homolog 1		RNAi and lypolysis screen	PMID: 19261841	Integrating siRNA and protein–protein interaction data to identify an expanded insulin signaling network	No change in FFA release
RTO4OG3953	351	S. cerevisiae	YNR006W	VPS27	Vacuolar Protein Sorting	Vesicular transport (22)	microsocopy screen	PMID: 18250201	Fld1p, a functional homologue of human seipin, regulates the size of lipid droplets in yeast	More Lipid Droplets
RTO4OG4251	352	Y. lipolytica	YALI0C11341g		function		Proteomics of Lipid Droplets	PMID: 16470660	Lipid particle composition of the yeast Yarrowia lipolytica depends on the carbon source	Associated with lipid bodies
RTO4OG1584	353	C. elegans	C13D9.7	ncx-8	sodium/calcium exchanger protein	CHANNELS and TRANSPORTERS	Microscopy RNAi screen	PMID: 12529643	Genome-wide RNAi analysis of Caenorhabditis elegans fat regulatory genes	Reduced Fat Content
RTO4OG3719	354	D. melanogaster	Dmel_CG1017	Mfap1	CG1017		RNAi screen	PMID: 19067489	COPI Complex Is a Regulator of Lipid Homeostasis	decreased lipid storage
RTO4OG1111	355	C. elegans	ZK6.7	lipl-5	gastric lipase/esterase	FAT/LIPID INTERACTING	Microscopy RNAi screen	PMID: 12529643	Genome-wide RNAi analysis of Caenorhabditis elegans fat regulatory genes	Reduced Fat Content
RTO4OG1111	355	S. cerevisiae	YKL140W	TGL1	Lipase; sterol esterase	Lipid metabolism	Proteomics of Lipid Bodies	PMID: 25948753	Regulation of lipid droplet dynamics in Saccharomyces cerevisiae depends on the Rab7-like Ypt7p, HOPS complex and V1-ATPase	Associated with lipid bodies
RTO4OG1111	355	S. cerevisiae	YKL140W	TGL1	TriGlyceride Lipase	SE Hydrolase	BODIPY screen	PMID: 21060891	A New Fluorescence-Based Method Identifies Protein Phosphatases Regulating Lipid Droplet Metabolism	Lipid content not significantly different
RTO4OG1111	355	C. elegans	K04A8.5	lipl-4	LIPase Like		RNAi on targeted genes	PMID: 21906946	Autophagy and Lipid Metabolism Coordinately Modulate Life Span in Germline-less C. elegans	reduced lipase activity
RTO4OG1111	355	S. cerevisiae	YKL140W	TGL1	Sterol esterase TGL1		Proteomics of Lipid Bodies	PMID: 24868093	High confidence proteomic analysis of yeast LDs identifies additional droplet proteins and reveals connections to dolichol synthesis and sterol acetylation	Associated with lipid bodies
RTO4OG1111	355	Y. lipolytica	YALI0E32035g	TGL1	Steryl ester hydrolase		Proteomics of Lipid Droplets	PMID: 16470660	Lipid particle composition of the yeast Yarrowia lipolytica depends on the carbon source	Associated with lipid bodies
RTO4OG1111	355	Y. lipolytica	YALI0E32035g	TGL1	Steryl ester hydrolase		Overexpression screen	PMID: 26915993	Functional overexpression and characterization of lipogenesis-related genes in the oleaginous yeastYarrowia lipolytica.	not significant
RTO4OG1111	355	S. cerevisiae	YKL140W	TGL1	TriGlyceride Lipase		Proteomics of Lipid Bodies	PMID: 21820081	Lipid particles/droplets of the yeast Saccharomyces cerevisiae revisited: Lipidome meets Proteome	Associated with lipid bodies
RTO4OG4763	355	S. cerevisiae	YLL012W	YEH1	Steryl ester hydrolase	Lipid metabolism	Proteomics of Lipid Bodies	PMID: 25948753	Regulation of lipid droplet dynamics in Saccharomyces cerevisiae depends on the Rab7-like Ypt7p, HOPS complex and V1-ATPase	Associated with lipid bodies
RTO4OG4763	355	R. toruloides NP11	NP11_RHTO_01062		ab-hydrolase associated lipase	Metabolism-lipid metabolism	Proteomics of Lipid Droplets	PMID: 25576482	Dynamics of the Lipid Droplet Proteome of the Oleaginous Yeast Rhodosporidium toruloides	Associated with lipid bodies
RTO4OG4763	355	S. cerevisiae	YLL012W	YEH1	Yeast steryl Ester Hydrolase	SE Hydrolase	BODIPY screen	PMID: 21060891	A New Fluorescence-Based Method Identifies Protein Phosphatases Regulating Lipid Droplet Metabolism	Lipid content not significantly different
RTO4OG4763	355	S. cerevisiae	YLR020C	YEH2	Yeast steryl Ester Hydrolase	SE Hydrolase	BODIPY screen	PMID: 21060891	A New Fluorescence-Based Method Identifies Protein Phosphatases Regulating Lipid Droplet Metabolism	Lipid content not significantly different
RTO4OG2552	356	D. melanogaster	Dmel_CG9022	Ost48	Ost48/oligosaccaryltransferase 48kDa subunit	Endoplasmic Reticulum	Proteomics of Lipid Droplets	PMID: 16979555	The lipid-droplet proteome reveals that droplets are a protein-storage depot	Associated with lipid bodies
RTO4OG2552	356	S. cerevisiae	YEL002C	WBP1	Dolichyl-diphosphooligosaccharide--protein glycosyltransferase subunit WBP1		Proteomics of Lipid Bodies	PMID: 24868093	High confidence proteomic analysis of yeast LDs identifies additional droplet proteins and reveals connections to dolichol synthesis and sterol acetylation	Associated with lipid bodies
RTO4OG2552	356	S. cerevisiae	YEL002C	WBP1	Wheat germ agglutinin-Binding Protein		Proteomics of Lipid Bodies	PMID: 21820081	Lipid particles/droplets of the yeast Saccharomyces cerevisiae revisited: Lipidome meets Proteome	Associated with lipid bodies
RTO4OG7156	358	R. toruloides IFO 0880	RTO4_12197	cytokinin-like	KOG0519 Sensory transduction histidine kinase	Kinases and Phosphatases	BarSeq	This Study	This Study	Increased lipid accumulation, low confidence
RTO4OG2392	359	S. cerevisiae	YOL001W	PHO80	PHOsphate metabolism	RNA/DNA Metabolism	palmitoleate sensetivity screen	PMID: 24273168	A functional, genome-wide evaluation of liposensitive yeast identifies the "ARE2 required for viability" (ARV1) gene product as a major component of eukaryotic fatty acid resistance.	Class II (equivalent to control strains)
RTO4OG1583	360	D. melanogaster	Dmel_CG7998	Mdh2	CG7998	Metabolic Proteins	Proteomics of Lipid Droplets	doi: 10.1074/mcp.M600011-MCP200	Characterization of the Drosophila Lipid Droplet Subproteome	Associated with lipid bodies
RTO4OG1583	360	R. toruloides NP11	NP11_RHTO_04363		L-malate dehydrogenase, mitochondrial	Metabolism-central metabolism	Proteomics of Lipid Droplets	PMID: 25576482	Dynamics of the Lipid Droplet Proteome of the Oleaginous Yeast Rhodosporidium toruloides	Associated with lipid bodies
RTO4OG1583	360	D. melanogaster	Dmel_CG7998	Mdh2	(L-malate dehydrogenase activity)	Mitochondria	Proteomics of Lipid Droplets	PMID: 16979555	The lipid-droplet proteome reveals that droplets are a protein-storage depot	Associated with lipid bodies
RTO4OG2904	362	S. cerevisiae	YKL113C	RAD27	RADiation sensitive	DNA maintenance/chromatin structure (9)	microsocopy screen	PMID: 18250201	Fld1p, a functional homologue of human seipin, regulates the size of lipid droplets in yeast	More Lipid Droplets (Strong phenotype)
RTO4OG2873	363	D. melanogaster	Dmel_CG11606	Rpp30	Rpp30		RNAi screen	PMID: 19067489	COPI Complex Is a Regulator of Lipid Homeostasis	decreased lipid storage
RTO4OG3215	364	R. toruloides IFO 0880	RTO4_10947	UFD2	K10597 UBE4B, UFD2 ubiquitin conjugation factor E4 B	Ubiquitination and Proteolysis	BarSeq	This Study	This Study	Increased lipid accumulation, low confidence
RTO4OG2832	365	R. toruloides IFO 0880	RTO4_14716	IKI3	K11373 ELP1, IKI3, IKBKAP elongator complex protein 1	tRNA thiolation	BarSeq	This Study	This Study	Reduced lipid accumulation, high confidence
RTO4OG2151	366	R. toruloides NP11	NP11_RHTO_06818		nucleolar protein 56	Genetic information storage and processing	Proteomics of Lipid Droplets	PMID: 25576482	Dynamics of the Lipid Droplet Proteome of the Oleaginous Yeast Rhodosporidium toruloides	Associated with lipid bodies
RTO4OG2862	366	C. elegans	Y110A7A.8	prp-31	Ortholog of U4/U6 S snRNP-associated 61 kDa protein		RNAi screen with microscopy	PMID: 24894357	A lipid droplet-associated GFP reporter-based screen identifies new fat storage regulators in C. elegans	Slight decrease in fat content
RTO4OG1989	368	C. elegans	F08F8.2	hmgr-1	3-hydroxymethyglutary-CoA (HMG-CoA) reductase	METABOLIC ENZYMES	Microscopy RNAi screen	PMID: 12529643	Genome-wide RNAi analysis of Caenorhabditis elegans fat regulatory genes	Reduced Fat Content
RTO4OG1989	368	S. cerevisiae	YLR450W	HMG2	3-Hydroxy-3-MethylGlutaryl-coenzyme a reductase	STE Synthesis	BODIPY screen	PMID: 21060891	A New Fluorescence-Based Method Identifies Protein Phosphatases Regulating Lipid Droplet Metabolism	Low lipid droplet content
RTO4OG1989	368	S. cerevisiae	YML075C	HMG1	3-Hydroxy-3-MethylGlutaryl-coenzyme a reductase	STE Synthesis	BODIPY screen	PMID: 21060891	A New Fluorescence-Based Method Identifies Protein Phosphatases Regulating Lipid Droplet Metabolism	Lipid content not significantly different
RTO4OG1706	369	R. toruloides IFO 0880	RTO4_12145	ERP1,ERP6,ERP5	K20346 TMED4_9_11 p24 family protein alpha	Protein Trafficking	BarSeq	This Study	This Study	Increased lipid accumulation, high confidence
RTO4OG1600	370	D. melanogaster	Dmel_CG2168	RpS3A	RpS3A	Ribosome	Proteomics of Lipid Droplets	PMID: 16979555	The lipid-droplet proteome reveals that droplets are a protein-storage depot	Associated with lipid bodies
RTO4OG1600	370	S. cerevisiae	YML063W	RPS1B	Ribosomal Protein of the Small subunit Subunit of the cytosolic small ribosomal subunit; involved in maturation of the small subunit rRNA|uniprot_proteome=UP000002311		Proteomics of Lipid Bodies	PMID: 21820081	Lipid particles/droplets of the yeast Saccharomyces cerevisiae revisited: Lipidome meets Proteome	Associated with lipid bodies
RTO4OG1600	370	D. melanogaster	Dmel_CG2168	RpS3A	RpS3A		RNAi screen	PMID: 19067489	COPI Complex Is a Regulator of Lipid Homeostasis	Increased lipid storage
RTO4OG5382	371	S. cerevisiae	YDL193W	NUS1	Nuclear undecaprenyl pyrophosphate synthase	Proposed to be involved in protein trafficking	Proteomics of Lipid Bodies	PMID: 25948753	Regulation of lipid droplet dynamics in Saccharomyces cerevisiae depends on the Rab7-like Ypt7p, HOPS complex and V1-ATPase	Associated with lipid bodies
RTO4OG5382	371	S. cerevisiae	YDL193W	NUS1	Nuclear Undecaprenyl pyrophosphate Synthase Forms a dehydrodolichyl diphosphate synthase complex with SRT1 or RER2; involved in dolichol biosythesis|uniprot_proteome=UP000002311		Proteomics of Lipid Bodies	PMID: 21820081	Lipid particles/droplets of the yeast Saccharomyces cerevisiae revisited: Lipidome meets Proteome	Associated with lipid bodies
RTO4OG5382	371	S. cerevisiae	YDL193W	NUS1	Probable undecaprenyl pyrophosphate synthase		Proteomics of Lipid Bodies	PMID: 24868093	High confidence proteomic analysis of yeast LDs identifies additional droplet proteins and reveals connections to dolichol synthesis and sterol acetylation	Associated with lipid bodies
RTO4OG4959	372	S. cerevisiae	YHR134W	WSS1	Weak Suppressor of Smt3	Protein Modification/Folding	palmitoleate sensetivity screen	PMID: 24273168	A functional, genome-wide evaluation of liposensitive yeast identifies the "ARE2 required for viability" (ARV1) gene product as a major component of eukaryotic fatty acid resistance.	Class I (reduced)
RTO4OG1782	373	R. toruloides NP11	NP11_RHTO_01873		60S ribosomal protein l5	Protein synthesis-ribosome proteins	Proteomics of Lipid Droplets	PMID: 25576482	Dynamics of the Lipid Droplet Proteome of the Oleaginous Yeast Rhodosporidium toruloides	Associated with lipid bodies
RTO4OG1782	373	S. cerevisiae	YPL131W	RPL5	Ribosomal Protein of the Large subunit 5S rRNA-binding subunit of the cytosolic large ribosomal subunit; involved in assembly of the ribosomal large subunit, and translation|uniprot_proteome=UP000002311		Proteomics of Lipid Bodies	PMID: 21820081	Lipid particles/droplets of the yeast Saccharomyces cerevisiae revisited: Lipidome meets Proteome	Associated with lipid bodies
RTO4OG1539	374	D. melanogaster	Dmel_CG10944	RpS6	RpS6	Ribosome	Proteomics of Lipid Droplets	PMID: 16979555	The lipid-droplet proteome reveals that droplets are a protein-storage depot	Associated with lipid bodies
RTO4OG1539	374	S. cerevisiae	YPL090C	RPS6A	Ribosomal protein of the small subunit	Ribosome	Proteomics of Lipid Bodies	PMID: 25948753	Regulation of lipid droplet dynamics in Saccharomyces cerevisiae depends on the Rab7-like Ypt7p, HOPS complex and V1-ATPase	Associated with lipid bodies
RTO4OG1539	374	D. melanogaster	Dmel_CG10944	RpS6	RpS6		RNAi screen	PMID: 19067489	COPI Complex Is a Regulator of Lipid Homeostasis	Increased lipid storage
RTO4OG1219	375	R. toruloides IFO 0880	RTO4_14610	BAT1,BAT2	K00826 E2.6.1.42, ilvE branched-chain amino acid aminotransferase	Mitochondrial Amino Acid Metabolism	BarSeq	This Study	This Study	Stronger defect on methyl ricinoleic acid
RTO4OG1312	377	D. melanogaster	Dmel_CG10377	Hrb27C	Hrb27C		RNAi screen	PMID: 19067489	COPI Complex Is a Regulator of Lipid Homeostasis	decreased lipid storage
RTO4OG11959	378	R. toruloides NP11	NP11_RHTO_04635		zinc alcohol dehydrogenase	Metabolism-others	Proteomics of Lipid Droplets	PMID: 25576482	Dynamics of the Lipid Droplet Proteome of the Oleaginous Yeast Rhodosporidium toruloides	Associated with lipid bodies
RTO4OG11959	378	S. cerevisiae	YMR152W	YIM1	Protein YIM1		Proteomics of Lipid Bodies	PMID: 24868093	High confidence proteomic analysis of yeast LDs identifies additional droplet proteins and reveals connections to dolichol synthesis and sterol acetylation	Associated with lipid bodies
RTO4OG11959	378	S. cerevisiae	YMR152W	YIM1			Proteomics of Lipid Bodies	PMID: 21820081	Lipid particles/droplets of the yeast Saccharomyces cerevisiae revisited: Lipidome meets Proteome	Associated with lipid bodies
RTO4OG1411	378	R. toruloides NP11	NP11_RHTO_00661		zinc alcohol dehydrogenase	Metabolism-others	Proteomics of Lipid Droplets	PMID: 25576482	Dynamics of the Lipid Droplet Proteome of the Oleaginous Yeast Rhodosporidium toruloides	Associated with lipid bodies
RTO4OG2641	379	R. toruloides NP11	NP11_RHTO_07747		alternative oxidase	Metabolism-others	Proteomics of Lipid Droplets	PMID: 25576482	Dynamics of the Lipid Droplet Proteome of the Oleaginous Yeast Rhodosporidium toruloides	Associated with lipid bodies
RTO4OG1571	380	R. toruloides IFO 0880	RTO4_15168	Hs_CERS2,CERS6,CERS4	K04709 LAG1 Acyl-CoA-dependent ceramide synthase	Other	BarSeq	This Study	This Study	Increased lipid accumulation, low confidence; Stronger defect on ricinoleic acid
RTO4OG3357	380	S. cerevisiae	YHL003C	LAG1	Longevity Assurance Gene	Ceramide Synthesis	BODIPY screen	PMID: 21060891	A New Fluorescence-Based Method Identifies Protein Phosphatases Regulating Lipid Droplet Metabolism	Lipid content not significantly different
RTO4OG3357	380	S. cerevisiae	YKL008C	LAC1	Longevity-Assurance gene Cognate (LAG1 Cognate)	Ceramide Synthesis	BODIPY screen	PMID: 21060891	A New Fluorescence-Based Method Identifies Protein Phosphatases Regulating Lipid Droplet Metabolism	Lipid content not significantly different
RTO4OG3357	380	S. cerevisiae	YKL008C	LAC1	Sphingosine N-acyltransferase LAC1		Proteomics of Lipid Bodies	PMID: 24868093	High confidence proteomic analysis of yeast LDs identifies additional droplet proteins and reveals connections to dolichol synthesis and sterol acetylation	Associated with lipid bodies
RTO4OG1308	382	D. melanogaster	Dmel_CG9042	Gpdh	Gpdh Glycerol 3 phosphate dehydrogenase	Metabolic Proteins	Proteomics of Lipid Droplets	doi: 10.1074/mcp.M600011-MCP200	Characterization of the Drosophila Lipid Droplet Subproteome	Associated with lipid bodies
RTO4OG1308	382	R. toruloides IFO 0880	RTO4_12154	GPD1,GPD2	K00006 GPD1 glycerol-3-phosphate dehydrogenase (NAD+)	TAG Synthesis	BarSeq	This Study	This Study	Reduced lipid accumulation, high confidence; Stronger defect on methyl ricinoleic acid
RTO4OG1308	382	Y. lipolytica	YALI0B02948g	GPD1	NAD+-dependent glycerol-3-phosphate dehydrogenase		Overexpression screen	PMID: 26915993	Functional overexpression and characterization of lipogenesis-related genes in the oleaginous yeastYarrowia lipolytica.	higher fatty acid content
RTO4OG1092	383	R. toruloides IFO 0880	RTO4_14960	CHS2,CHS1	KOG2571 Chitin synthase/hyaluronan synthase (glycosyltransferases)	Chitin/Cell Wall	BarSeq	This Study	This Study	Stronger defect on methyl ricinoleic acid and ricinoleic acid
RTO4OG3466	384	H. sapiens	Hsap_ATG5	ATG5	autophagy related 5	Autophagy	RNAi on targeted genes	PMID: 19339967	Autophagy regulates lipid metabolism.	Increased lipid storage
RTO4OG1296	385	C. elegans	Y49A3A.1	cept-2	choline/ethanolaminephosphotransferas	METABOLIC ENZYMES	Microscopy RNAi screen	PMID: 12529643	Genome-wide RNAi analysis of Caenorhabditis elegans fat regulatory genes	Reduced Fat Content
RTO4OG2309	386	S. cerevisiae	YER122C	GLO3	GLyOxalase	Vesicle Mediated Transport	palmitoleate sensetivity screen	PMID: 24273168	A functional, genome-wide evaluation of liposensitive yeast identifies the "ARE2 required for viability" (ARV1) gene product as a major component of eukaryotic fatty acid resistance.	Class II (equivalent to control strains)
RTO4OG2384	386	H. sapiens	Hsap_ArfGAP1	ArfGAP1	ADP ribosylation factor GTPase activating protein 1		proteomics of lipid droplets	PMID: 19160396	A role for lipid droplets in inter-membrane lipid traffic	associated with lipid droplets
RTO4OG1538	387	S. cerevisiae	YHR076W	PTC7	Type 2C protein phosphatase 1.14 0.22 0.028	Phosphotases and Phosphotase Regulators	BODIPY screen	PMID: 21060891	A New Fluorescence-Based Method Identifies Protein Phosphatases Regulating Lipid Droplet Metabolism	High lipid droplet content
RTO4OG1379	388	S. cerevisiae	YLR019W	PSR2	Protein phosphatase involved in the general stress response 0.95 0.04 0.992	Phosphotases and Phosphotase Regulators	BODIPY screen	PMID: 21060891	A New Fluorescence-Based Method Identifies Protein Phosphatases Regulating Lipid Droplet Metabolism	Lipid content not significantly different
RTO4OG1379	388	S. cerevisiae	YLL010C	PSR1	Protein phosphatase involved in the general stress response 1.05 0.11 0.21	Phosphotases and Phosphotase Regulators	BODIPY screen	PMID: 21060891	A New Fluorescence-Based Method Identifies Protein Phosphatases Regulating Lipid Droplet Metabolism	Lipid content not significantly different
RTO4OG1379	388	D. melanogaster	Dmel_CG5830	CG5830	CG5830		RNAi screen	PMID: 19067489	COPI Complex Is a Regulator of Lipid Homeostasis	decreased lipid storage
RTO4OG1379	388	Y. lipolytica	YALI0D11726g	PSR1	Probable transmembrane protein phosphatase for stress response; similar gene upregulated in R. toruloides during lipogenesis		Overexpression screen	PMID: 26915993	Functional overexpression and characterization of lipogenesis-related genes in the oleaginous yeastYarrowia lipolytica.	not significant
RTO4OG3444	388	S. cerevisiae	YHR004C	NEM1	Nuclear Envelope Morphology Subunit of the membrane Nem1-Spo7 phosphoprotein phosphatase complex involved in nuclear envelope organization and regulation of phospholipid biosynthesis; positive regulator of phosphatidate phosphatase|uniprot_proteome=UP000002311	Other nuclear activities	Microscopy screen of deletion mutants for altered mophology	PMID: 18093937	The lipodystrophy protein seipin is found at endoplasmic reticulum lipid droplet junctions and is important for droplet morphology	Altered lipid body morphology
RTO4OG3444	388	S. cerevisiae	YHR004C	NEM1	Probable catalytic Subunit of Nem 1p-Spo7pphosphatase 1.05 0.1 0.246	Phosphotases and Phosphotase Regulators	BODIPY screen	PMID: 21060891	A New Fluorescence-Based Method Identifies Protein Phosphatases Regulating Lipid Droplet Metabolism	Lipid content not significantly different
RTO4OG3444	388	S. cerevisiae	YHR004C	NEM1	Nuclear Envelope Morphology	Protein biosynthesis (5)	microsocopy screen	PMID: 18250201	Fld1p, a functional homologue of human seipin, regulates the size of lipid droplets in yeast	Fewer Lipid Droplets
RTO4OG1563	389	D. melanogaster	Dmel_CG3661	RpL23	RpL23		RNAi screen	PMID: 19067489	COPI Complex Is a Regulator of Lipid Homeostasis	Increased lipid storage
RTO4OG6443	390	S. cerevisiae	YIL039W	YIL039W	Trafficking of Emp24p/Erv25p-dependent cargo Disrupted	ER	Microscopy screen of deletion mutants for altered mophology	PMID: 18093937	The lipodystrophy protein seipin is found at endoplasmic reticulum lipid droplet junctions and is important for droplet morphology	Altered lipid body morphology
RTO4OG4975	391	S. cerevisiae	YER087W	AIM10	Altered Inheritance rate of Mitochondria	Translation and Transcription	palmitoleate sensetivity screen	PMID: 24273168	A functional, genome-wide evaluation of liposensitive yeast identifies the "ARE2 required for viability" (ARV1) gene product as a major component of eukaryotic fatty acid resistance.	Class I (reduced)
RTO4OG1666	392	D. melanogaster	Dmel_CG1821	RpL31	RpL31		RNAi screen	PMID: 19067489	COPI Complex Is a Regulator of Lipid Homeostasis	Increased lipid storage
RTO4OG2110	393	D. melanogaster	Dmel_CG14641	CG14641	mRNA binding; nucleic acid binding		RNAi screen	PMID:18408709	Functional genomic screen reveals genes involved in lipid-droplet formation and utilization.	Class I Fewer lipid droplets
RTO4OG1520	394	S. cerevisiae	YML008C	ERG6	Sterol 24-C-methyltransferase	Ergosterol biosynthesis	Proteomics of Lipid Bodies	PMID: 25948753	Regulation of lipid droplet dynamics in Saccharomyces cerevisiae depends on the Rab7-like Ypt7p, HOPS complex and V1-ATPase	Associated with lipid bodies
RTO4OG1520	394	S. cerevisiae	YML008C	ERG6	ERGosterol biosynthesis	Metabolic enzymes (18)	microsocopy screen	PMID: 18250201	Fld1p, a functional homologue of human seipin, regulates the size of lipid droplets in yeast	More Lipid Droplets
RTO4OG1520	394	R. toruloides NP11	NP11_RHTO_00856		sterol delta(24)-C-methyltransferase	Metabolism-lipid metabolism	Proteomics of Lipid Droplets	PMID: 25576482	Dynamics of the Lipid Droplet Proteome of the Oleaginous Yeast Rhodosporidium toruloides	Associated with lipid bodies
RTO4OG1520	394	S. cerevisiae	YML008C	ERG6	ERGosterol biosynthesis	STE Synthesis	BODIPY screen	PMID: 21060891	A New Fluorescence-Based Method Identifies Protein Phosphatases Regulating Lipid Droplet Metabolism	Lipid content not significantly different
RTO4OG1520	394	S. cerevisiae	YML008C	ERG6	ERGosterol biosynthesis		Proteomics of Lipid Bodies	PMID: 21820081	Lipid particles/droplets of the yeast Saccharomyces cerevisiae revisited: Lipidome meets Proteome	Associated with lipid bodies
RTO4OG1520	394	S. cerevisiae	YML008C	ERG6	Sterol 24-C-methyltransferase		Proteomics of Lipid Bodies	PMID: 24868093	High confidence proteomic analysis of yeast LDs identifies additional droplet proteins and reveals connections to dolichol synthesis and sterol acetylation	Associated with lipid bodies
RTO4OG1520	394	Y. lipolytica	YALI0F08701g	ERG6	Sterol-D24 methyltransferase		Proteomics of Lipid Droplets	PMID: 16470660	Lipid particle composition of the yeast Yarrowia lipolytica depends on the carbon source	Associated with lipid bodies
RTO4OG2503	396	R. toruloides IFO 0880	RTO4_10780	MCM1	K04378 SRF serum response factor	Gene Expression	BarSeq	This Study	This Study	Increased lipid accumulation, low confidence
RTO4OG1870	397	S. cerevisiae	YOR332W	VMA4		Endosome/vacuole	Microscopy screen of deletion mutants for altered mophology	PMID: 18093937	The lipodystrophy protein seipin is found at endoplasmic reticulum lipid droplet junctions and is important for droplet morphology	Altered lipid body morphology
RTO4OG1653	398	D. melanogaster	Dmel_CG8759	Nacalpha	Nacalpha		RNAi screen	PMID: 19067489	COPI Complex Is a Regulator of Lipid Homeostasis	Increased lipid storage
RTO4OG1273	399	S. cerevisiae	YLR264W	RPS28B	Ribosomal protein of the small subunit	Ribosome	Proteomics of Lipid Bodies	PMID: 25948753	Regulation of lipid droplet dynamics in Saccharomyces cerevisiae depends on the Rab7-like Ypt7p, HOPS complex and V1-ATPase	Associated with lipid bodies
RTO4OG1273	399	S. cerevisiae	YLR264W	RPS28B	Ribosomal Protein of the Small subunit	Translation and Transcription	palmitoleate sensetivity screen	PMID: 24273168	A functional, genome-wide evaluation of liposensitive yeast identifies the "ARE2 required for viability" (ARV1) gene product as a major component of eukaryotic fatty acid resistance.	Class I (reduced)
RTO4OG1273	399	D. melanogaster	Dmel_CG2998	RpS28b	RpS28b Ribosomal protein S28b	Translational / ATP generating proteins	Proteomics of Lipid Droplets	doi: 10.1074/mcp.M600011-MCP200	Characterization of the Drosophila Lipid Droplet Subproteome	Associated with lipid bodies
RTO4OG2279	400	D. melanogaster	Dmel_CG6349	DNApol-alpha180	DNApol-alpha180		RNAi screen	PMID: 19067489	COPI Complex Is a Regulator of Lipid Homeostasis	Increased lipid storage
RTO4OG36937	401	S. cerevisiae	YOR147W	MDM32	Mitochondrial Distribution and Morphology	Mitochondrial Organization	palmitoleate sensetivity screen	PMID: 24273168	A functional, genome-wide evaluation of liposensitive yeast identifies the "ARE2 required for viability" (ARV1) gene product as a major component of eukaryotic fatty acid resistance.	Class II (equivalent to control strains)
RTO4OG2914	402	R. toruloides NP11	NP11_RHTO_01906		het-c2 protein	Others	Proteomics of Lipid Droplets	PMID: 25576482	Dynamics of the Lipid Droplet Proteome of the Oleaginous Yeast Rhodosporidium toruloides	Associated with lipid bodies
#N/A	403	C. elegans	F38A6.1	pha-4	defective PHArynx development		RNAi on targeted genes	PMID: 21906946	Autophagy and Lipid Metabolism Coordinately Modulate Life Span in Germline-less C. elegans	reduced lipase activity
RTO4OG1679	404	D. melanogaster	Dmel_CG7977	RpL23A	RpL23A Ribosomal protein L23A	Translational / ATP generating proteins	Proteomics of Lipid Droplets	doi: 10.1074/mcp.M600011-MCP200	Characterization of the Drosophila Lipid Droplet Subproteome	Associated with lipid bodies
RTO4OG2531	405	C. elegans	C07A9.2		G10 protein/edg-2/LPA receptor	RECEPTORS	Microscopy RNAi screen	PMID: 12529643	Genome-wide RNAi analysis of Caenorhabditis elegans fat regulatory genes	Reduced Fat Content
RTO4OG3690	406	R. toruloides IFO 0880	RTO4_15889	Hs_MAEA	K18624 MAEA, EMP macrophage erythroblast attacher	Other	BarSeq	This Study	This Study	Reduced lipid accumulation, high confidence
RTO4OG5782	407	D. melanogaster	Dmel_CG11208	CG11208	CG11208		RNAi screen	PMID: 19067489	COPI Complex Is a Regulator of Lipid Homeostasis	Increased lipid storage
RTO4OG4067	408	R. toruloides NP11	NP11_RHTO_00011		phosphogluconate dehydrogenase (decarboxylating) like	Metabolism-others	Proteomics of Lipid Droplets	PMID: 25576482	Dynamics of the Lipid Droplet Proteome of the Oleaginous Yeast Rhodosporidium toruloides	Associated with lipid bodies
RTO4OG1769	409	S. cerevisiae	YLR008C	PAM18	Mitochondrial import inner membrane translocase subunit TIM14		Proteomics of Lipid Bodies	PMID: 24868093	High confidence proteomic analysis of yeast LDs identifies additional droplet proteins and reveals connections to dolichol synthesis and sterol acetylation	Associated with lipid bodies
RTO4OG1632	410	R. toruloides NP11	NP11_RHTO_04816		60S ribosomal protein l19	Protein synthesis-ribosome proteins	Proteomics of Lipid Droplets	PMID: 25576482	Dynamics of the Lipid Droplet Proteome of the Oleaginous Yeast Rhodosporidium toruloides	Associated with lipid bodies
RTO4OG1632	410	D. melanogaster	Dmel_CG2746	RpL19	RpL19		RNAi screen	PMID: 19067489	COPI Complex Is a Regulator of Lipid Homeostasis	Increased lipid storage
RTO4OG1234	411	S. cerevisiae	YCR034W	ELO2	fatty acid ELOngation	Lipid Metabolism	palmitoleate sensetivity screen	PMID: 24273168	A functional, genome-wide evaluation of liposensitive yeast identifies the "ARE2 required for viability" (ARV1) gene product as a major component of eukaryotic fatty acid resistance.	Class III (elevated relative to control strains)
RTO4OG1234	411	S. cerevisiae	YLR372W	ELO3	fatty acid ELOngation	Metabolic enzymes (18)	microsocopy screen	PMID: 18250201	Fld1p, a functional homologue of human seipin, regulates the size of lipid droplets in yeast	More Lipid Droplets
RTO4OG4408	412	S. cerevisiae	YGR233C	PHO81	Phosphate system positive regulatory protein PHO81		Proteomics of Lipid Bodies	PMID: 24868093	High confidence proteomic analysis of yeast LDs identifies additional droplet proteins and reveals connections to dolichol synthesis and sterol acetylation	Associated with lipid bodies
RTO4OG2043	413	R. toruloides IFO 0880	RTO4_13614	RIP1	K00411 UQCRFS1, RIP1, petA ubiquinol-cytochrome c reductase iron-sulfur subunit	Electron Transport and Redox Balancing, Lipid Droplet Associated	BarSeq	This Study	This Study	Reduced lipid accumulation, high confidence
RTO4OG2043	413	R. toruloides NP11	NP11_RHTO_01869		ubiquinol-cytochrome c reductase iron-sulfur subunit	Mitochondrion proteins	Proteomics of Lipid Droplets	PMID: 25576482	Dynamics of the Lipid Droplet Proteome of the Oleaginous Yeast Rhodosporidium toruloides	Associated with lipid bodies
RTO4OG2043	413	S. cerevisiae	YEL024W	RIP1	Cytochrome b-c1 complex subunit Rieske		Proteomics of Lipid Bodies	PMID: 24868093	High confidence proteomic analysis of yeast LDs identifies additional droplet proteins and reveals connections to dolichol synthesis and sterol acetylation	Associated with lipid bodies
RTO4OG16408	414	D. melanogaster	Dmel_CG11942	SkpE	skpE		RNAi screen	PMID: 19067489	COPI Complex Is a Regulator of Lipid Homeostasis	decreased lipid storage
RTO4OG1560	416	S. cerevisiae	YDR170C	SEC7	Protein transport protein SEC7		Proteomics of Lipid Bodies	PMID: 24868093	High confidence proteomic analysis of yeast LDs identifies additional droplet proteins and reveals connections to dolichol synthesis and sterol acetylation	Associated with lipid bodies
RTO4OG1741	416	D. melanogaster	Dmel_CG8487	garz	garz ARF guanyl-nucleotide exchange factor activity		RNAi screen	PMID:18408709	Functional genomic screen reveals genes involved in lipid-droplet formation and utilization.	Class IV Normal/larger size lipid droplets, highly condensed
RTO4OG4377	416	D. melanogaster	Dmel_CG31158	Efa6	CG31158		RNAi screen	PMID: 19067489	COPI Complex Is a Regulator of Lipid Homeostasis	Increased lipid storage
RTO4OG2246	417	S. cerevisiae	YEL051W	VMA8	Vacuolar Membrane Atpase	Channels and transporters (5)	microsocopy screen	PMID: 18250201	Fld1p, a functional homologue of human seipin, regulates the size of lipid droplets in yeast	More Lipid Droplets
RTO4OG2246	417	S. cerevisiae	YEL051W	VMA8	V-type proton ATPase subunit D		Proteomics of Lipid Bodies	PMID: 24868093	High confidence proteomic analysis of yeast LDs identifies additional droplet proteins and reveals connections to dolichol synthesis and sterol acetylation	Associated with lipid bodies
RTO4OG1749	418	D. melanogaster	Dmel_CG6341	eEF1beta	Ef1beta Elongation factor 1 beta	Translational / ATP generating proteins	Proteomics of Lipid Droplets	doi: 10.1074/mcp.M600011-MCP200	Characterization of the Drosophila Lipid Droplet Subproteome	Associated with lipid bodies
RTO4OG2217	419	S. cerevisiae	YBR041W	FAT1	Very long chain fatty acyl-CoA synthetase	Fatty acid oxidation pathway	Proteomics of Lipid Bodies	PMID: 25948753	Regulation of lipid droplet dynamics in Saccharomyces cerevisiae depends on the Rab7-like Ypt7p, HOPS complex and V1-ATPase	Associated with lipid bodies
RTO4OG2217	419	S. cerevisiae	YBR041W	FAT1	FATty acid transporter		Proteomics of Lipid Bodies	PMID: 21820081	Lipid particles/droplets of the yeast Saccharomyces cerevisiae revisited: Lipidome meets Proteome	Associated with lipid bodies
RTO4OG2217	419	S. cerevisiae	YBR041W	FAT1	Very long-chain fatty acid transport protein		Proteomics of Lipid Bodies	PMID: 24868093	High confidence proteomic analysis of yeast LDs identifies additional droplet proteins and reveals connections to dolichol synthesis and sterol acetylation	Associated with lipid bodies
RTO4OG1021	420	D. melanogaster	Dmel_CG4264	Hsc70-4	Hsc70-4/heat shock cognate protein 4	chaperone	Proteomics of Lipid Droplets	PMID: 16979555	The lipid-droplet proteome reveals that droplets are a protein-storage depot	Associated with lipid bodies
RTO4OG1021	420	S. cerevisiae	YLL024C	SSA2	ATP binding protein; stress-seventy subfamily A	Chaperone / Stress proteins / Oxydoreductase	Proteomics of Lipid Bodies	PMID: 25948753	Regulation of lipid droplet dynamics in Saccharomyces cerevisiae depends on the Rab7-like Ypt7p, HOPS complex and V1-ATPase	Associated with lipid bodies
RTO4OG1021	420	S. cerevisiae	YJL034W	KAR2	ATPase; chaperone	Chaperone / Stress proteins / Oxydoreductase	Proteomics of Lipid Bodies	PMID: 25948753	Regulation of lipid droplet dynamics in Saccharomyces cerevisiae depends on the Rab7-like Ypt7p, HOPS complex and V1-ATPase	Associated with lipid bodies
RTO4OG1021	420	S. cerevisiae	YAL005C	SSA1	ATPase; stress-seventy subfamily A; chaperone	Chaperone / Stress proteins / Oxydoreductase	Proteomics of Lipid Bodies	PMID: 25948753	Regulation of lipid droplet dynamics in Saccharomyces cerevisiae depends on the Rab7-like Ypt7p, HOPS complex and V1-ATPase	Associated with lipid bodies
RTO4OG1021	420	S. cerevisiae	YDL229W	SSB1	ATPase; stress-seventy subfamily B; chaperone	Chaperone / Stress proteins / Oxydoreductase	Proteomics of Lipid Bodies	PMID: 25948753	Regulation of lipid droplet dynamics in Saccharomyces cerevisiae depends on the Rab7-like Ypt7p, HOPS complex and V1-ATPase	Associated with lipid bodies
RTO4OG1021	420	S. cerevisiae	YNL209W	SSB2	ATPase; stress-seventy subfamily B; chaperone	Chaperone / Stress proteins / Oxydoreductase	Proteomics of Lipid Bodies	PMID: 25948753	Regulation of lipid droplet dynamics in Saccharomyces cerevisiae depends on the Rab7-like Ypt7p, HOPS complex and V1-ATPase	Associated with lipid bodies
RTO4OG1021	420	S. cerevisiae	YJR045C	SSC1	Hsp70 family ATPase; stress-seventy subfamily	Chaperone / Stress proteins / Oxydoreductase	Proteomics of Lipid Bodies	PMID: 25948753	Regulation of lipid droplet dynamics in Saccharomyces cerevisiae depends on the Rab7-like Ypt7p, HOPS complex and V1-ATPase	Associated with lipid bodies
RTO4OG1021	420	S. cerevisiae	YER103W	SSA4	Stress-seventy subfamily A	Chaperone / Stress proteins / Oxydoreductase	Proteomics of Lipid Bodies	PMID: 25948753	Regulation of lipid droplet dynamics in Saccharomyces cerevisiae depends on the Rab7-like Ypt7p, HOPS complex and V1-ATPase	Associated with lipid bodies
RTO4OG1021	420	D. melanogaster	Dmel_CG8937	Hsc70-1	Hsc70-1 Heat shock protein cognate 1	Chaperone proteins	Proteomics of Lipid Droplets	doi: 10.1074/mcp.M600011-MCP200	Characterization of the Drosophila Lipid Droplet Subproteome	Associated with lipid bodies
RTO4OG1021	420	D. melanogaster	Dmel_CG4147	Hsc70-3	Hsc70-3 Heat shock protein cognate 3	Chaperone proteins	Proteomics of Lipid Droplets	doi: 10.1074/mcp.M600011-MCP200	Characterization of the Drosophila Lipid Droplet Subproteome	Associated with lipid bodies
RTO4OG1021	420	D. melanogaster	Dmel_CG4264	Hsc70-4	Hsc70-4 Heat shock protein cognate 4	Chaperone proteins	Proteomics of Lipid Droplets	doi: 10.1074/mcp.M600011-MCP200	Characterization of the Drosophila Lipid Droplet Subproteome	Associated with lipid bodies
RTO4OG1021	420	D. melanogaster	Dmel_CG8542	Hsc70-5	Hsc70-5 Heat shock protein cognate 5	Chaperone proteins	Proteomics of Lipid Droplets	doi: 10.1074/mcp.M600011-MCP200	Characterization of the Drosophila Lipid Droplet Subproteome	Associated with lipid bodies
RTO4OG1021	420	D. melanogaster	Dmel_CG5436	Hsp68	Hsp68 Heat shock protein 68	Chaperone proteins	Proteomics of Lipid Droplets	doi: 10.1074/mcp.M600011-MCP200	Characterization of the Drosophila Lipid Droplet Subproteome	Associated with lipid bodies
RTO4OG1021	420	D. melanogaster	Dmel_CG5834	Hsp70Bbb	Hsp70Bbb	Chaperone proteins	Proteomics of Lipid Droplets	doi: 10.1074/mcp.M600011-MCP200	Characterization of the Drosophila Lipid Droplet Subproteome	Associated with lipid bodies
RTO4OG1021	420	D. melanogaster	Dmel_CG4147	Hsc70-3	Hsc70-3/heat shock cognate protein 3	ER	Proteomics of Lipid Droplets	PMID: 16979555	The lipid-droplet proteome reveals that droplets are a protein-storage depot	Associated with lipid bodies
RTO4OG1021	420	R. toruloides NP11	NP11_RHTO_02569		heat shock 70kDa protein 1/8	Protein folding, processing and degradation	Proteomics of Lipid Droplets	PMID: 25576482	Dynamics of the Lipid Droplet Proteome of the Oleaginous Yeast Rhodosporidium toruloides	Associated with lipid bodies
RTO4OG1021	420	R. toruloides NP11	NP11_RHTO_07842		heat shock 70kDa protein 1/8	Protein folding, processing and degradation	Proteomics of Lipid Droplets	PMID: 25576482	Dynamics of the Lipid Droplet Proteome of the Oleaginous Yeast Rhodosporidium toruloides	Associated with lipid bodies
RTO4OG1021	420	R. toruloides NP11	NP11_RHTO_05796		molecular chaperone DnaK	Protein folding, processing and degradation	Proteomics of Lipid Droplets	PMID: 25576482	Dynamics of the Lipid Droplet Proteome of the Oleaginous Yeast Rhodosporidium toruloides	Associated with lipid bodies
RTO4OG1021	420	R. toruloides NP11	NP11_RHTO_00384		protein of heat shock protein Hsp70 family	Protein folding, processing and degradation	Proteomics of Lipid Droplets	PMID: 25576482	Dynamics of the Lipid Droplet Proteome of the Oleaginous Yeast Rhodosporidium toruloides	Associated with lipid bodies
RTO4OG1021	420	S. cerevisiae	YJL034W	KAR2	78 kDa glucose-regulated protein homolog		Proteomics of Lipid Bodies	PMID: 24868093	High confidence proteomic analysis of yeast LDs identifies additional droplet proteins and reveals connections to dolichol synthesis and sterol acetylation	Associated with lipid bodies
RTO4OG1021	420	D. melanogaster	Dmel_CG8937	Hsc70-1	Hsc70-1		RNAi screen	PMID: 19067489	COPI Complex Is a Regulator of Lipid Homeostasis	Increased lipid storage
RTO4OG1021	420	D. melanogaster	Dmel_CG7756	Hsc70-2	Hsc70-2		RNAi screen	PMID: 19067489	COPI Complex Is a Regulator of Lipid Homeostasis	Increased lipid storage
RTO4OG1021	420	D. melanogaster	Dmel_CG4147	Hsc70-3	Hsc70-3		RNAi screen	PMID: 19067489	COPI Complex Is a Regulator of Lipid Homeostasis	Increased lipid storage
RTO4OG1021	420	D. melanogaster	Dmel_CG31449	Hsp70Ba	Hsp70Ba		RNAi screen	PMID: 19067489	COPI Complex Is a Regulator of Lipid Homeostasis	Increased lipid storage
RTO4OG1021	420	D. melanogaster	Dmel_CG31449	Hsp70Ba	Hsp70Ba		RNAi screen	PMID: 19067489	COPI Complex Is a Regulator of Lipid Homeostasis	Increased lipid storage
RTO4OG1021	420	D. melanogaster	Dmel_CG31359	Hsp70Bb	Hsp70Bb		RNAi screen	PMID: 19067489	COPI Complex Is a Regulator of Lipid Homeostasis	Increased lipid storage
RTO4OG1021	420	D. melanogaster	Dmel_CG6489	Hsp70Bc	Hsp70Bc		RNAi screen	PMID: 19067489	COPI Complex Is a Regulator of Lipid Homeostasis	Increased lipid storage
RTO4OG1021	420	S. cerevisiae	YJL034W	KAR2	KARyogamy		Proteomics of Lipid Bodies	PMID: 21820081	Lipid particles/droplets of the yeast Saccharomyces cerevisiae revisited: Lipidome meets Proteome	Associated with lipid bodies
RTO4OG1021	420	S. cerevisiae	YAL005C	SSA1	Stress-Seventy subfamily A ATPase subunit of the chaperonin-containing T-complex (CCT, TriC); involved in protein folding, nuclear import, stress granule disassembly, and clathrin coat disassembly; localizes to many places in the cell, including the cell wall, vacuolar and plasma membranes, and the nucleus|uniprot_proteome=UP000002311		Proteomics of Lipid Bodies	PMID: 21820081	Lipid particles/droplets of the yeast Saccharomyces cerevisiae revisited: Lipidome meets Proteome	Associated with lipid bodies
RTO4OG1472	420	S. cerevisiae	YPL106C	SSE1	ATPase; Hsp90; chaperone	Chaperone / Stress proteins / Oxydoreductase	Proteomics of Lipid Bodies	PMID: 25948753	Regulation of lipid droplet dynamics in Saccharomyces cerevisiae depends on the Rab7-like Ypt7p, HOPS complex and V1-ATPase	Associated with lipid bodies
RTO4OG1472	420	S. cerevisiae	YBR169C	SSE2	HSP70	Chaperone / Stress proteins / Oxydoreductase	Proteomics of Lipid Bodies	PMID: 25948753	Regulation of lipid droplet dynamics in Saccharomyces cerevisiae depends on the Rab7-like Ypt7p, HOPS complex and V1-ATPase	Associated with lipid bodies
RTO4OG2224	420	D. melanogaster	Dmel_CG2918	CG2918	CG2918	Chaperone proteins	Proteomics of Lipid Droplets	doi: 10.1074/mcp.M600011-MCP200	Characterization of the Drosophila Lipid Droplet Subproteome	Associated with lipid bodies
RTO4OG3979	420	S. cerevisiae	YHR064C	SSZ1	Hsp70 protein	Chaperone / Stress proteins / Oxydoreductase	Proteomics of Lipid Bodies	PMID: 25948753	Regulation of lipid droplet dynamics in Saccharomyces cerevisiae depends on the Rab7-like Ypt7p, HOPS complex and V1-ATPase	Associated with lipid bodies
RTO4OG4197	421	S. cerevisiae	YBR171W	SEC66	Translocation protein SEC66		Proteomics of Lipid Bodies	PMID: 24868093	High confidence proteomic analysis of yeast LDs identifies additional droplet proteins and reveals connections to dolichol synthesis and sterol acetylation	Associated with lipid bodies
RTO4OG5958	422	D. melanogaster	Dmel_CG9904	Seipin			Proteomics of Lipid Droplets	PMID: 23319140	Protein Correlation Profiles Identify Lipid Droplet Proteins with High Confidence	Associated with lipid bodies
RTO4OG2763	423	D. melanogaster	Dmel_CG34407	Not1	CG1884		RNAi screen	PMID: 19067489	COPI Complex Is a Regulator of Lipid Homeostasis	Increased lipid storage
RTO4OG2763	423	S. cerevisiae	YCR093W	CDC39	General negative regulator of transcription subunit 1		Proteomics of Lipid Bodies	PMID: 24868093	High confidence proteomic analysis of yeast LDs identifies additional droplet proteins and reveals connections to dolichol synthesis and sterol acetylation	Associated with lipid bodies
RTO4OG2469	424	D. melanogaster	Dmel_CG6415	CG6415	CG6415	Diverse proteins	Proteomics of Lipid Droplets	doi: 10.1074/mcp.M600011-MCP200	Characterization of the Drosophila Lipid Droplet Subproteome	Associated with lipid bodies
RTO4OG2469	424	R. toruloides IFO 0880	RTO4_12898	GCV1	K00605 gcvT, AMT aminomethyltransferase	Mitochondrial Amino Acid Metabolism	BarSeq	This Study	This Study	Stronger defect on methyl ricinoleic acid
RTO4OG1678	425	D. melanogaster	Dmel_CG4111	RpL35	RpL35	Ribosome	Proteomics of Lipid Droplets	PMID: 16979555	The lipid-droplet proteome reveals that droplets are a protein-storage depot	Associated with lipid bodies
RTO4OG2229	426	S. cerevisiae	YHL031C	GOS1	GOlgi Snare	Vesicle Mediated Transport	palmitoleate sensetivity screen	PMID: 24273168	A functional, genome-wide evaluation of liposensitive yeast identifies the "ARE2 required for viability" (ARV1) gene product as a major component of eukaryotic fatty acid resistance.	Class II (equivalent to control strains)
RTO4OG6162	427	H. sapiens	Hsap_Pten	Pten	phosphatase and tensin homolog		RNAi and lypolysis screen	PMID: 19261841	Integrating siRNA and protein–protein interaction data to identify an expanded insulin signaling network	Decrease in FFA release
RTO4OG9373	427	C. elegans	F46G11.3	tag-257	protein kinase	SIGNAL TRANSDUCTION	Microscopy RNAi screen	PMID: 12529643	Genome-wide RNAi analysis of Caenorhabditis elegans fat regulatory genes	Reduced Fat Content
RTO4OG1594	428	S. cerevisiae	YJR090C	GRR1	Glucose Repression-Resistant	Cell Cycle	palmitoleate sensetivity screen	PMID: 24273168	A functional, genome-wide evaluation of liposensitive yeast identifies the "ARE2 required for viability" (ARV1) gene product as a major component of eukaryotic fatty acid resistance.	Class I (reduced)
RTO4OG1601	429	S. cerevisiae	YER074W	RPS24A	Ribosomal protein of the small subunit	Ribosome	Proteomics of Lipid Bodies	PMID: 25948753	Regulation of lipid droplet dynamics in Saccharomyces cerevisiae depends on the Rab7-like Ypt7p, HOPS complex and V1-ATPase	Associated with lipid bodies
RTO4OG1601	429	D. melanogaster	Dmel_CG3751	RpS24	RpS24 Ribosomal protein S24	Translational / ATP generating proteins	Proteomics of Lipid Droplets	doi: 10.1074/mcp.M600011-MCP200	Characterization of the Drosophila Lipid Droplet Subproteome	Associated with lipid bodies
RTO4OG1601	429	D. melanogaster	Dmel_CG3751	RpS24	RpS24		RNAi screen	PMID: 19067489	COPI Complex Is a Regulator of Lipid Homeostasis	Increased lipid storage
RTO4OG2900	430	Y. lipolytica	YALI0D20416g	SLY1	Golgi transport protein; similar gene upregulated in R. toruloides during lipogenesis		Overexpression screen	PMID: 26915993	Functional overexpression and characterization of lipogenesis-related genes in the oleaginous yeastYarrowia lipolytica.	not significant
RTO4OG2900	430	S. cerevisiae	YDR189W	SLY1	Protein SLY1		Proteomics of Lipid Bodies	PMID: 24868093	High confidence proteomic analysis of yeast LDs identifies additional droplet proteins and reveals connections to dolichol synthesis and sterol acetylation	Associated with lipid bodies
RTO4OG6537	431	D. melanogaster	Dmel_CG9429	Calr	Crc Calreticulin	Cell biology / intracellular transport proteins	Proteomics of Lipid Droplets	doi: 10.1074/mcp.M600011-MCP200	Characterization of the Drosophila Lipid Droplet Subproteome	Associated with lipid bodies
RTO4OG3316	432	S. cerevisiae	YDR297W	SUR2	SUppressor of Rvs161 and rvs167 mutations	Ceramide Synthesis	BODIPY screen	PMID: 21060891	A New Fluorescence-Based Method Identifies Protein Phosphatases Regulating Lipid Droplet Metabolism	Lipid content not significantly different
RTO4OG3376	433	S. cerevisiae	YGR262C	BUD32	BUD site selection	Other	Microscopy screen of deletion mutants for altered mophology	PMID: 18093937	The lipodystrophy protein seipin is found at endoplasmic reticulum lipid droplet junctions and is important for droplet morphology	Altered lipid body morphology
RTO4OG3147	434	S. cerevisiae	YPR091C	YPR091C	Uncharacterized PH domain-containing protein YPR091C		Proteomics of Lipid Bodies	PMID: 24868093	High confidence proteomic analysis of yeast LDs identifies additional droplet proteins and reveals connections to dolichol synthesis and sterol acetylation	Associated with lipid bodies
RTO4OG2730	435	S. cerevisiae	YNL243W	SLA2	Synthetic Lethal with ABP1	Actin or tubulin related	Microscopy screen of deletion mutants for altered mophology	PMID: 18093937	The lipodystrophy protein seipin is found at endoplasmic reticulum lipid droplet junctions and is important for droplet morphology	Altered lipid body morphology
RTO4OG2730	435	R. toruloides NP11	NP11_RHTO_03568		cytoskeleton assembly control protein Sla2	Cytoskeleton	Proteomics of Lipid Droplets	PMID: 25576482	Dynamics of the Lipid Droplet Proteome of the Oleaginous Yeast Rhodosporidium toruloides	Associated with lipid bodies
RTO4OG4267	436	S. cerevisiae	YGR036C	CAX4	CAlmodulin-dependent in cmd one two twenty-siX	Protein glycosylation (1)	microsocopy screen	PMID: 18250201	Fld1p, a functional homologue of human seipin, regulates the size of lipid droplets in yeast	Fewer Lipid Droplets
RTO4OG11983	437	H. sapiens	Hsap_Uck2	Uck2	uridine-cytidine kinase 2		RNAi and lypolysis screen	PMID: 19261841	Integrating siRNA and protein–protein interaction data to identify an expanded insulin signaling network	Increase in FFA release
RTO4OG36331	437	H. sapiens	Hsap_Uck1	Uck1	uridine-cytidine kinase 1		RNAi and lypolysis screen	PMID: 19261841	Integrating siRNA and protein–protein interaction data to identify an expanded insulin signaling network	No change in FFA release
RTO4OG3691	437	R. toruloides IFO 0880	RTO4_14241	FUR1	K00761 upp, UPRT uracil phosphoribosyltransferase	Other	BarSeq	This Study	This Study	Increased lipid accumulation, low confidence
RTO4OG4245	438	S. cerevisiae	YGL244W	RTF1	Restores TBP Function	RNA/DNA Metabolism	palmitoleate sensetivity screen	PMID: 24273168	A functional, genome-wide evaluation of liposensitive yeast identifies the "ARE2 required for viability" (ARV1) gene product as a major component of eukaryotic fatty acid resistance.	Class II (equivalent to control strains)
RTO4OG1851	439	R. toruloides IFO 0880	RTO4_11317	COX12	K02267 COX6B cytochrome c oxidase subunit 6b	Electron Transport and Redox Balancing	BarSeq	This Study	This Study	Stronger defect on methyl ricinoleic acid and ricinoleic acid
RTO4OG3437	440	Y. lipolytica	YALI0A09845g	YIP3	Probable Rab-GDI dissociation factor, involved in maintenance of intracellular membranes; similar gene upregulated in R. toruloides during lipogenesis		Overexpression screen	PMID: 26915993	Functional overexpression and characterization of lipogenesis-related genes in the oleaginous yeastYarrowia lipolytica.	not significant
RTO4OG5729	441	S. cerevisiae	YER155C	BEM2	Bud EMergence	Actin or tubulin related	Microscopy screen of deletion mutants for altered mophology	PMID: 18093937	The lipodystrophy protein seipin is found at endoplasmic reticulum lipid droplet junctions and is important for droplet morphology	Altered lipid body morphology
RTO4OG6625	441	C. elegans	T04C9.1		oligophrenin-1 (focal adhesion GTPase)	SIGNAL TRANSDUCTION	Microscopy RNAi screen	PMID: 12529643	Genome-wide RNAi analysis of Caenorhabditis elegans fat regulatory genes	Increased Fat Content
RTO4OG2819	442	C. elegans	C25A1.3	tag-72	mRNA cap methyltransferase		RNAi screen with microscopy	PMID: 24894357	A lipid droplet-associated GFP reporter-based screen identifies new fat storage regulators in C. elegans	Slight decrease in fat content
RTO4OG2371	443	D. melanogaster	Dmel_CG8198	MagR	l(1)G0136		RNAi screen	PMID: 19067489	COPI Complex Is a Regulator of Lipid Homeostasis	Increased lipid storage
RTO4OG3141	444	R. toruloides IFO 0880	RTO4_8372	MEU1	K00772 mtaP, MTAP 5'-methylthioadenosine phosphorylase	Other	BarSeq	This Study	This Study	Stronger defect on methyl ricinoleic acid and ricinoleic acid
RTO4OG1662	445	S. cerevisiae	YHR183W	GND1	6-phosphogluconate dehydrogenase	Carbohydrate metabolism	Proteomics of Lipid Bodies	PMID: 25948753	Regulation of lipid droplet dynamics in Saccharomyces cerevisiae depends on the Rab7-like Ypt7p, HOPS complex and V1-ATPase	Associated with lipid bodies
RTO4OG1662	445	R. toruloides NP11	NP11_RHTO_02788		6-phosphogluconate dehydrogenase	Metabolism-central metabolism	Proteomics of Lipid Droplets	PMID: 25576482	Dynamics of the Lipid Droplet Proteome of the Oleaginous Yeast Rhodosporidium toruloides	Associated with lipid bodies
RTO4OG1662	445	Y. lipolytica	YALI0B15598g	GND1	NADP+-dependent 6-phosphogluconate dehydrogenase		Overexpression screen	PMID: 26915993	Functional overexpression and characterization of lipogenesis-related genes in the oleaginous yeastYarrowia lipolytica.	not significant
RTO4OG1662	445	H. sapiens	Hsap_Pgd	Pgd	phosphogluconate dehydrogenase		RNAi and lypolysis screen	PMID: 19261841	Integrating siRNA and protein–protein interaction data to identify an expanded insulin signaling network	No change in FFA release
RTO4OG1559	446	C. elegans	C17C3.1		long-chain acyl-coA thioesterase (peroxisomal )	METABOLIC ENZYMES	Microscopy RNAi screen	PMID: 12529643	Genome-wide RNAi analysis of Caenorhabditis elegans fat regulatory genes	Reduced Fat Content
RTO4OG1559	446	R. toruloides NP11	NP11_RHTO_01116		acyl-CoA thioesterase 8	Metabolism-lipid metabolism	Proteomics of Lipid Droplets	PMID: 25576482	Dynamics of the Lipid Droplet Proteome of the Oleaginous Yeast Rhodosporidium toruloides	Associated with lipid bodies
RTO4OG1395	447	Y. lipolytica	YALI0E11671g	SOL3	6-Phosphogluconolactonase		Overexpression screen	PMID: 26915993	Functional overexpression and characterization of lipogenesis-related genes in the oleaginous yeastYarrowia lipolytica.	not significant
RTO4OG1589	449	R. toruloides NP11	NP11_RHTO_03965		60S ribosomal protein l7	Protein synthesis-ribosome proteins	Proteomics of Lipid Droplets	PMID: 25576482	Dynamics of the Lipid Droplet Proteome of the Oleaginous Yeast Rhodosporidium toruloides	Associated with lipid bodies
RTO4OG1589	449	S. cerevisiae	YGL076C	RPL7A	Ribosomal protein of the large subunit	Ribosome	Proteomics of Lipid Bodies	PMID: 25948753	Regulation of lipid droplet dynamics in Saccharomyces cerevisiae depends on the Rab7-like Ypt7p, HOPS complex and V1-ATPase	Associated with lipid bodies
RTO4OG1589	449	S. cerevisiae	YPL198W	RPL7B	Ribosomal protein of the large subunit	Ribosome	Proteomics of Lipid Bodies	PMID: 25948753	Regulation of lipid droplet dynamics in Saccharomyces cerevisiae depends on the Rab7-like Ypt7p, HOPS complex and V1-ATPase	Associated with lipid bodies
RTO4OG1589	449	D. melanogaster	Dmel_CG4897	RpL7	RpL7		RNAi screen	PMID: 19067489	COPI Complex Is a Regulator of Lipid Homeostasis	Increased lipid storage
RTO4OG3977	451	R. toruloides IFO 0880	RTO4_12273	MRN1	KOG0118 FOG RRM domain	Translation	BarSeq	This Study	This Study	Increased lipid accumulation, high confidence
RTO4OG1034	452	R. toruloides IFO 0880	RTO4_13539	OPT1,OPT2	KOG2262 Sexual differentiation process protein ISP4	Transporters	BarSeq	This Study	This Study	Increased lipid accumulation, low confidence; Stronger defect on methyl ricinoleic acid and ricinoleic acid
RTO4OG2736	453	R. toruloides IFO 0880	RTO4_8401	SHE4	HMMPfam-Myosin-binding striated muscle assembly central-PF11701,SUPERFAMILY--SSF48371	Other	BarSeq	This Study	This Study	Increased lipid accumulation, high confidence
RTO4OG3192	454	S. cerevisiae	YBR133C	HSL7	Histone Synthetic Lethal	Cell Cycle	palmitoleate sensetivity screen	PMID: 24273168	A functional, genome-wide evaluation of liposensitive yeast identifies the "ARE2 required for viability" (ARV1) gene product as a major component of eukaryotic fatty acid resistance.	Class II (equivalent to control strains)
RTO4OG4431	455	R. toruloides IFO 0880	RTO4_15347	SIP5	KOG2789 Putative Zn-finger protein	Gene Expression	BarSeq	This Study	This Study	Increased lipid accumulation, low confidence
RTO4OG4431	455	S. cerevisiae	YMR140W	SIP5	Unknown function; interacts with both the Reg1p/Glc7p 0.96 0.14 0.928	Phosphotases and Phosphotase Regulators	BODIPY screen	PMID: 21060891	A New Fluorescence-Based Method Identifies Protein Phosphatases Regulating Lipid Droplet Metabolism	Lipid content not significantly different
RTO4OG1564	456	R. toruloides IFO 0880	RTO4_12034	TPS2	K16055 TPS trehalose 6-phosphate synthase/phosphatase	Glucose and Energy Metabolism	BarSeq	This Study	This Study	Reduced lipid accumulation, high confidence
RTO4OG1973	456	S. cerevisiae	YBR126C	TPS1	Trehalose-6-Phosphate Synthase	Carbohydrate Metabolism	palmitoleate sensetivity screen	PMID: 24273168	A functional, genome-wide evaluation of liposensitive yeast identifies the "ARE2 required for viability" (ARV1) gene product as a major component of eukaryotic fatty acid resistance.	Class II (equivalent to control strains)
RTO4OG1973	456	D. melanogaster	Dmel_CG4104	Tps1	Tps1 Trehalose-6-phosphate synthase 1	Metabolic Proteins	Proteomics of Lipid Droplets	doi: 10.1074/mcp.M600011-MCP200	Characterization of the Drosophila Lipid Droplet Subproteome	Associated with lipid bodies
RTO4OG1973	456	R. toruloides NP11	NP11_RHTO_01529		alpha,alpha-trehalose-phosphate synthase, glycosyltransferase family 20 protein	Metabolism-others	Proteomics of Lipid Droplets	PMID: 25576482	Dynamics of the Lipid Droplet Proteome of the Oleaginous Yeast Rhodosporidium toruloides	Associated with lipid bodies
RTO4OG1886	457	D. melanogaster	Dmel_CG8231	CCT6	l(1)G0022	Chaperones	Proteomics of Lipid Droplets	PMID: 16979555	The lipid-droplet proteome reveals that droplets are a protein-storage depot	Associated with lipid bodies
RTO4OG2504	457	D. melanogaster	Dmel_CG5525	CCT4		Chaperones	Proteomics of Lipid Droplets	PMID: 16979555	The lipid-droplet proteome reveals that droplets are a protein-storage depot	Associated with lipid bodies
RTO4OG2889	457	R. toruloides NP11	NP11_RHTO_02877		T-complex protein 1 subunit alpha	Protein folding, processing and degradation	Proteomics of Lipid Droplets	PMID: 25576482	Dynamics of the Lipid Droplet Proteome of the Oleaginous Yeast Rhodosporidium toruloides	Associated with lipid bodies
RTO4OG2425	458	S. cerevisiae	YHR190W	ERG9	Squalene synthase		Proteomics of Lipid Bodies	PMID: 24868093	High confidence proteomic analysis of yeast LDs identifies additional droplet proteins and reveals connections to dolichol synthesis and sterol acetylation	Associated with lipid bodies
RTO4OG2545	460	D. melanogaster	Dmel_CG4153	eIF2beta	eIF-2beta		RNAi screen	PMID: 19067489	COPI Complex Is a Regulator of Lipid Homeostasis	Increased lipid storage
RTO4OG2180	461	R. toruloides NP11	NP11_RHTO_07594		translation initiation factor eIF-3 subunit 2	Protein synthesis-associated proteins	Proteomics of Lipid Droplets	PMID: 25576482	Dynamics of the Lipid Droplet Proteome of the Oleaginous Yeast Rhodosporidium toruloides	Associated with lipid bodies
RTO4OG2180	461	D. melanogaster	Dmel_CG8882	eIF3i	Trip1		RNAi screen	PMID: 19067489	COPI Complex Is a Regulator of Lipid Homeostasis	Increased lipid storage
RTO4OG1936	462	D. melanogaster	Dmel_CG1845	Br140	CG1845		RNAi screen	PMID: 19067489	COPI Complex Is a Regulator of Lipid Homeostasis	decreased lipid storage
RTO4OG3273	462	R. toruloides IFO 0880	RTO4_10333	SET1	K11422 SETD1, SET1 histone-lysine N-methyltransferase SETD1	Gene Expression	BarSeq	This Study	This Study	Increased lipid accumulation, high confidence
RTO4OG2032	463	D. melanogaster	Dmel_CG13389	RpS13	RpS13	Ribosome	Proteomics of Lipid Droplets	PMID: 16979555	The lipid-droplet proteome reveals that droplets are a protein-storage depot	Associated with lipid bodies
RTO4OG2032	463	S. cerevisiae	YDR064W	RPS13	Ribosomal protein of the small subunit	Ribosome	Proteomics of Lipid Bodies	PMID: 25948753	Regulation of lipid droplet dynamics in Saccharomyces cerevisiae depends on the Rab7-like Ypt7p, HOPS complex and V1-ATPase	Associated with lipid bodies
RTO4OG2032	463	S. cerevisiae	YDR064W	RPS13	40S ribosomal protein S13		Proteomics of Lipid Bodies	PMID: 24868093	High confidence proteomic analysis of yeast LDs identifies additional droplet proteins and reveals connections to dolichol synthesis and sterol acetylation	Associated with lipid bodies
RTO4OG2827	464	D. melanogaster	Dmel_CG1074	CG1074	CG1074		RNAi screen	PMID: 19067489	COPI Complex Is a Regulator of Lipid Homeostasis	decreased lipid storage
RTO4OG2366	465	R. toruloides IFO 0880	RTO4_12817	NCS6	K14168 CTU1, NCS6 cytoplasmic tRNA 2-thiolation protein 1	tRNA thiolation	BarSeq	This Study	This Study	Reduced lipid accumulation, high confidence
RTO4OG3389	466	S. cerevisiae	YMR202W	ERG2	ERGosterol biosynthesis	Metabolic enzymes (18)	microsocopy screen	PMID: 18250201	Fld1p, a functional homologue of human seipin, regulates the size of lipid droplets in yeast	More Lipid Droplets
RTO4OG3389	466	S. cerevisiae	YMR202W	ERG2	ERGosterol biosynthesis	STE Synthesis	BODIPY screen	PMID: 21060891	A New Fluorescence-Based Method Identifies Protein Phosphatases Regulating Lipid Droplet Metabolism	Lipid content not significantly different
RTO4OG1334	467	D. melanogaster	Dmel_CG2254	CG2254	CG2254	Metabolic Proteins	Proteomics of Lipid Droplets	doi: 10.1074/mcp.M600011-MCP200	Characterization of the Drosophila Lipid Droplet Subproteome	Associated with lipid bodies
RTO4OG3460	468	D. melanogaster	Dmel_CG9131	slmo	slmo		RNAi screen	PMID: 19067489	COPI Complex Is a Regulator of Lipid Homeostasis	Increased lipid storage
RTO4OG1877	470	H. sapiens	Hsap_RER1	RER1	retention in endoplasmic reticulum sorting receptor 1		proteomics of lipid droplets	PMID: 19160396	A role for lipid droplets in inter-membrane lipid traffic	associated with lipid droplets
RTO4OG4668	471	D. melanogaster	Dmel_CG17320	ScpX	ScpX Sterol carrier protein X-related thiolase	Lipid binding and transport Proteins	Proteomics of Lipid Droplets	doi: 10.1074/mcp.M600011-MCP200	Characterization of the Drosophila Lipid Droplet Subproteome	Associated with lipid bodies
RTO4OG1676	472	R. toruloides NP11	NP11_RHTO_01017		40S ribosomal protein s5	Protein synthesis-ribosome proteins	Proteomics of Lipid Droplets	PMID: 25576482	Dynamics of the Lipid Droplet Proteome of the Oleaginous Yeast Rhodosporidium toruloides	Associated with lipid bodies
RTO4OG1676	472	D. melanogaster	Dmel_CG7014	RpS5b	RpS5b	Ribosome	Proteomics of Lipid Droplets	PMID: 16979555	The lipid-droplet proteome reveals that droplets are a protein-storage depot	Associated with lipid bodies
RTO4OG1676	472	S. cerevisiae	YJR123W	RPS5	Ribosomal protein of the small subunit	Ribosome	Proteomics of Lipid Bodies	PMID: 25948753	Regulation of lipid droplet dynamics in Saccharomyces cerevisiae depends on the Rab7-like Ypt7p, HOPS complex and V1-ATPase	Associated with lipid bodies
RTO4OG1676	472	D. melanogaster	Dmel_CG8922	RpS5a	RpS5a		RNAi screen	PMID: 19067489	COPI Complex Is a Regulator of Lipid Homeostasis	Increased lipid storage
RTO4OG2333	473	D. melanogaster	Dmel_CG8070	Mys45A	Mys45A		RNAi screen	PMID: 19067489	COPI Complex Is a Regulator of Lipid Homeostasis	Increased lipid storage
RTO4OG1164	474	R. toruloides NP11	NP11_RHTO_02139		fatty acid synthase subunit alpha, fungi type	Metabolism-lipid metabolism	Proteomics of Lipid Droplets	PMID: 25576482	Dynamics of the Lipid Droplet Proteome of the Oleaginous Yeast Rhodosporidium toruloides	Associated with lipid bodies
RTO4OG1164	474	R. toruloides NP11	NP11_RHTO_02032		fatty acid synthase subunit beta, fungi type	Metabolism-lipid metabolism	Proteomics of Lipid Droplets	PMID: 25576482	Dynamics of the Lipid Droplet Proteome of the Oleaginous Yeast Rhodosporidium toruloides	Associated with lipid bodies
RTO4OG1164	474	Y. lipolytica	YALI0B15059g	FAS1	Fatty acid synthase subunit beta		Overexpression screen	PMID: 26915993	Functional overexpression and characterization of lipogenesis-related genes in the oleaginous yeastYarrowia lipolytica.	not significant
RTO4OG1283	475	R. toruloides NP11	NP11_RHTO_06406		citrate synthase	Metabolism-central metabolism	Proteomics of Lipid Droplets	PMID: 25576482	Dynamics of the Lipid Droplet Proteome of the Oleaginous Yeast Rhodosporidium toruloides	Associated with lipid bodies
RTO4OG3463	476	D. melanogaster	Dmel_CG9556	alien	alien		RNAi screen	PMID: 19067489	COPI Complex Is a Regulator of Lipid Homeostasis	decreased lipid storage
RTO4OG1462	477	C. elegans	C15B12.7	cdf-1	lipocalin and cytosolic fatty-acid binding protein	FAT/LIPID INTERACTING	Microscopy RNAi screen	PMID: 12529643	Genome-wide RNAi analysis of Caenorhabditis elegans fat regulatory genes	Reduced Fat Content
RTO4OG1462	477	R. toruloides IFO 0880	RTO4_11397	ZRC1,COT1	K14688 SLC30A1, ZNT1 solute carrier family 30 (zinc transporter), member 1	Transporters	BarSeq	This Study	This Study	Reduced lipid accumulation, high confidence
RTO4OG1462	477	H. sapiens	Hsap_Slc30a10	Slc30a10	solute carrier family 30 member 10		RNAi and lypolysis screen	PMID: 19261841	Integrating siRNA and protein–protein interaction data to identify an expanded insulin signaling network	No change in FFA release
RTO4OG2679	478	Y. lipolytica	YALI0E13926g	YlGal83	snf1 complex		Deletion	PMID: 24056466	Snf1 Is a Regulator of Lipid Accumulation in Yarrowia lipolytica	Increased lipid accumulation
RTO4OG28805	478	R. toruloides IFO 0880	RTO4_8382	Sip2	K07199 PRKAB 5'-AMP-activated protein kinase, regulatory beta subunit	Kinases and Phosphatases	BarSeq	This Study	This Study	Stronger defect on oleic acid
RTO4OG4115	479	S. cerevisiae	YDR173C	ARG82	ARGinine requiring	Miscellaneous (8)	microsocopy screen	PMID: 18250201	Fld1p, a functional homologue of human seipin, regulates the size of lipid droplets in yeast	More Lipid Droplets
RTO4OG2274	481	R. toruloides IFO 0880	RTO4_16672	PRB1	K01336 E3.4.21.48 cerevisin	Ubiquitination and Proteolysis	BarSeq	This Study	This Study	Reduced lipid accumulation, high confidence
RTO4OG2274	481	S. cerevisiae	YEL060C	PRB1	Cerevisin		Proteomics of Lipid Bodies	PMID: 24868093	High confidence proteomic analysis of yeast LDs identifies additional droplet proteins and reveals connections to dolichol synthesis and sterol acetylation	Associated with lipid bodies
RTO4OG8374	482	D. melanogaster	Dmel_CG15117	CG15117			Proteomics of Lipid Droplets	PMID: 23319140	Protein Correlation Profiles Identify Lipid Droplet Proteins with High Confidence	Associated with lipid bodies
RTO4OG2575	484	R. toruloides IFO 0880	RTO4_10609	PAN3	K12572 PAN3 PAB-dependent poly(A)-specific ribonuclease subunit 3	Gene Expression	BarSeq	This Study	This Study	Reduced lipid accumulation, high confidence
RTO4OG2724	485	S. cerevisiae	YNL219C	ALG9	Alpha-1		Proteomics of Lipid Bodies	PMID: 24868093	High confidence proteomic analysis of yeast LDs identifies additional droplet proteins and reveals connections to dolichol synthesis and sterol acetylation	Associated with lipid bodies
RTO4OG2724	485	S. cerevisiae	YNL219C	ALG9	Asparagine-Linked Glycosylation		Proteomics of Lipid Bodies	PMID: 21820081	Lipid particles/droplets of the yeast Saccharomyces cerevisiae revisited: Lipidome meets Proteome	Associated with lipid bodies
RTO4OG22168	486	D. melanogaster	Dmel_CG8509	CG8509	CG8509		RNAi screen	PMID: 19067489	COPI Complex Is a Regulator of Lipid Homeostasis	Increased lipid storage
RTO4OG2816	486	S. cerevisiae	YPL152W	RRD2	Activator of the phosphotyrosyl phosphatase activity of PP2A 1.01 0.09 0.474	Phosphotases and Phosphotase Regulators	BODIPY screen	PMID: 21060891	A New Fluorescence-Based Method Identifies Protein Phosphatases Regulating Lipid Droplet Metabolism	Lipid content not significantly different
RTO4OG4234	486	R. toruloides IFO 0880	RTO4_9237	RRD1	K17605 PPP2R4, PTPA serine/threonine-protein phosphatase 2A activator	Kinases and Phosphatases	BarSeq	This Study	This Study	Conflicting lipid accumulation results
RTO4OG1435	487	S. cerevisiae	YMR242C	RPL20A	Ribosomal Protein of the Large subunit	Protein biosynthesis (5)	microsocopy screen	PMID: 18250201	Fld1p, a functional homologue of human seipin, regulates the size of lipid droplets in yeast	Fewer Lipid Droplets
RTO4OG1435	487	S. cerevisiae	YMR242C	RPL20A	Ribosomal protein of the large subunit	Ribosome	Proteomics of Lipid Bodies	PMID: 25948753	Regulation of lipid droplet dynamics in Saccharomyces cerevisiae depends on the Rab7-like Ypt7p, HOPS complex and V1-ATPase	Associated with lipid bodies
RTO4OG1435	487	D. melanogaster	Dmel_CG6510	RpL18A	RpL18A		RNAi screen	PMID: 19067489	COPI Complex Is a Regulator of Lipid Homeostasis	Increased lipid storage
RTO4OG1995	488	R. toruloides IFO 0880	RTO4_10423	RMD5	KOG2817 Predicted E3 ubiquitin ligase	Ubiquitination and Proteolysis, Glucose and Energy Metabolism	BarSeq	This Study	This Study	Reduced lipid accumulation, high confidence
RTO4OG6032	490	R. toruloides IFO 0880	RTO4_12512	Nc_CRY	K01669 phrB deoxyribodipyrimidine photo-lyase	Other	BarSeq	This Study	This Study	Reduced lipid accumulation, high confidence
RTO4OG2686	491	H. sapiens	Hsap_CHMP6	CHMP6	charged multivesicular body protein 6		proteomics of lipid droplets	PMID: 19160396	A role for lipid droplets in inter-membrane lipid traffic	associated with lipid droplets
RTO4OG4222	492	S. cerevisiae	YDR323C	PEP7	carboxyPEPtidase Y-deficient	Endosome/vacuole	Microscopy screen of deletion mutants for altered mophology	PMID: 18093937	The lipodystrophy protein seipin is found at endoplasmic reticulum lipid droplet junctions and is important for droplet morphology	Altered lipid body morphology
RTO4OG4222	492	S. cerevisiae	YDR323C	PEP7	carboxyPEPtidase Y-deficient	Vesicular transport (22)	microsocopy screen	PMID: 18250201	Fld1p, a functional homologue of human seipin, regulates the size of lipid droplets in yeast	More Lipid Droplets
RTO4OG2012	493	S. cerevisiae	YLR056W	ERG3	ERGosterol biosynthesis	Metabolic enzymes (18)	microsocopy screen	PMID: 18250201	Fld1p, a functional homologue of human seipin, regulates the size of lipid droplets in yeast	More Lipid Droplets
RTO4OG2012	493	S. cerevisiae	YLR056W	ERG3	ERGosterol biosynthesis	STE Synthesis	BODIPY screen	PMID: 21060891	A New Fluorescence-Based Method Identifies Protein Phosphatases Regulating Lipid Droplet Metabolism	Lipid content not significantly different
RTO4OG2510	494	D. melanogaster	Dmel_CG7834	CG7834		Mitochondria	Proteomics of Lipid Droplets	PMID: 16979555	The lipid-droplet proteome reveals that droplets are a protein-storage depot	Associated with lipid bodies
RTO4OG2510	494	D. melanogaster	Dmel_CG7834	CG7834	CG7834	Translational / ATP generating proteins	Proteomics of Lipid Droplets	doi: 10.1074/mcp.M600011-MCP200	Characterization of the Drosophila Lipid Droplet Subproteome	Associated with lipid bodies
RTO4OG2510	494	C. elegans	F23C8.5	F23C8.5	ETFB homolog		RNAi screen with microscopy	PMID: 24894357	A lipid droplet-associated GFP reporter-based screen identifies new fat storage regulators in C. elegans	Strong increase in fat content
RTO4OG2584	495	S. cerevisiae	YGL136C	MRM2	Mitochondrial rRNA Methyl transferase	Mitochondria	Microscopy screen of deletion mutants for altered mophology	PMID: 18093937	The lipodystrophy protein seipin is found at endoplasmic reticulum lipid droplet junctions and is important for droplet morphology	Altered lipid body morphology
RTO4OG3840	496	D. melanogaster	Dmel_CG2038	CSN7	CSN7 unknown; signalosome		RNAi screen	PMID:18408709	Functional genomic screen reveals genes involved in lipid-droplet formation and utilization.	Class II Smaller size lipid droplets, more dispersed
RTO4OG2025	497	S. cerevisiae	YOR065W	CYT1		Cellular Respiration	palmitoleate sensetivity screen	PMID: 24273168	A functional, genome-wide evaluation of liposensitive yeast identifies the "ARE2 required for viability" (ARV1) gene product as a major component of eukaryotic fatty acid resistance.	Class I (reduced)
RTO4OG2025	497	R. toruloides NP11	NP11_RHTO_04152		cytochrome c1	Mitochondrion proteins	Proteomics of Lipid Droplets	PMID: 25576482	Dynamics of the Lipid Droplet Proteome of the Oleaginous Yeast Rhodosporidium toruloides	Associated with lipid bodies
RTO4OG2025	497	D. melanogaster	Dmel_CG4769	Cyt-c1	CG4769	Translational / ATP generating proteins	Proteomics of Lipid Droplets	doi: 10.1074/mcp.M600011-MCP200	Characterization of the Drosophila Lipid Droplet Subproteome	Associated with lipid bodies
RTO4OG2582	498	R. toruloides IFO 0880	RTO4_14809	SNF4	K07200 PRKAG 5'-AMP-activated protein kinase, regulatory gamma subunit	Kinases and Phosphatases	BarSeq	This Study	This Study	Defect on all fatty acids
RTO4OG2582	498	D. melanogaster	Dmel_CG17299	SNF4Agamma			Proteomics of Lipid Droplets	PMID: 23319140	Protein Correlation Profiles Identify Lipid Droplet Proteins with High Confidence	Associated with lipid bodies
RTO4OG1104	499	S. cerevisiae	YOR133W	EFT1	Elongation factor two	Translation	Proteomics of Lipid Bodies	PMID: 25948753	Regulation of lipid droplet dynamics in Saccharomyces cerevisiae depends on the Rab7-like Ypt7p, HOPS complex and V1-ATPase	Associated with lipid bodies
RTO4OG1104	499	D. melanogaster	Dmel_CG2238	eEF2	Ef2b Elongation factor 2b	Translational / ATP generating proteins	Proteomics of Lipid Droplets	doi: 10.1074/mcp.M600011-MCP200	Characterization of the Drosophila Lipid Droplet Subproteome	Associated with lipid bodies
RTO4OG1104	499	D. melanogaster	Dmel_CG4849	CG4849	eEF2 translation elongation factor activity		RNAi screen	PMID:18408709	Functional genomic screen reveals genes involved in lipid-droplet formation and utilization.	Class I Fewer lipid droplets
RTO4OG1655	500	D. melanogaster	Dmel_CG1883	RpS7	RpS7	Ribosome	Proteomics of Lipid Droplets	PMID: 16979555	The lipid-droplet proteome reveals that droplets are a protein-storage depot	Associated with lipid bodies
RTO4OG1655	500	S. cerevisiae	YOR096W	RPS7A	Ribosomal protein of the small subunit	Ribosome	Proteomics of Lipid Bodies	PMID: 25948753	Regulation of lipid droplet dynamics in Saccharomyces cerevisiae depends on the Rab7-like Ypt7p, HOPS complex and V1-ATPase	Associated with lipid bodies
RTO4OG1655	500	D. melanogaster	Dmel_CG1883	RpS7	RpS7 Ribosomal protein S7	Translational / ATP generating proteins	Proteomics of Lipid Droplets	doi: 10.1074/mcp.M600011-MCP200	Characterization of the Drosophila Lipid Droplet Subproteome	Associated with lipid bodies
RTO4OG4012	501	C. elegans	R07E5.1		D111/G-patch domain	SIGNAL TRANSDUCTION	Microscopy RNAi screen	PMID: 12529643	Genome-wide RNAi analysis of Caenorhabditis elegans fat regulatory genes	Reduced Fat Content
RTO4OG3789	502	D. melanogaster	Dmel_CG43664	Su(var)3-9	Su(var)3-9		RNAi screen	PMID: 19067489	COPI Complex Is a Regulator of Lipid Homeostasis	Increased lipid storage
RTO4OG2681	503	H. sapiens	Hsap_Sphk1	Sphk1	sphingosine kinase 1		RNAi and lypolysis screen	PMID: 19261841	Integrating siRNA and protein–protein interaction data to identify an expanded insulin signaling network	No change in FFA release
RTO4OG3443	504	R. toruloides NP11	NP11_RHTO_04588		mitochondrial inner membrane translocase subunit TIM44	Mitochondrion proteins	Proteomics of Lipid Droplets	PMID: 25576482	Dynamics of the Lipid Droplet Proteome of the Oleaginous Yeast Rhodosporidium toruloides	Associated with lipid bodies
RTO4OG3443	504	S. cerevisiae	YIL022W	TIM44	Mitochondrial import inner membrane translocase subunit TIM44		Proteomics of Lipid Bodies	PMID: 24868093	High confidence proteomic analysis of yeast LDs identifies additional droplet proteins and reveals connections to dolichol synthesis and sterol acetylation	Associated with lipid bodies
RTO4OG3717	505	R. toruloides IFO 0880	RTO4_16107	Hs_RIC1	K20476 RIC1 RAB6A-GEF complex partner protein 1	Gprotein switches, Protein Trafficking	BarSeq	This Study	This Study	Conflicting lipid accumulation results; Stronger defect on methyl ricinoleic acid and ricinoleic acid
RTO4OG2343	506	S. cerevisiae	YAL042W	ERV46	ER-derived vesicles protein ERV46		Proteomics of Lipid Bodies	PMID: 24868093	High confidence proteomic analysis of yeast LDs identifies additional droplet proteins and reveals connections to dolichol synthesis and sterol acetylation	Associated with lipid bodies
RTO4OG1255	507	R. toruloides NP11	NP11_RHTO_01583		DnaJ homolog subfamily B member 4	Protein folding, processing and degradation	Proteomics of Lipid Droplets	PMID: 25576482	Dynamics of the Lipid Droplet Proteome of the Oleaginous Yeast Rhodosporidium toruloides	Associated with lipid bodies
RTO4OG31422	507	H. sapiens	Hsap_Dnajb2	Dnajb2	DnaJ heat shock protein family (Hsp40) member B2		RNAi and lypolysis screen	PMID: 19261841	Integrating siRNA and protein–protein interaction data to identify an expanded insulin signaling network	No change in FFA release
RTO4OG1882	508	R. toruloides NP11	NP11_RHTO_02232		60S acidic ribosomal protein p0	Protein synthesis-ribosome proteins	Proteomics of Lipid Droplets	PMID: 25576482	Dynamics of the Lipid Droplet Proteome of the Oleaginous Yeast Rhodosporidium toruloides	Associated with lipid bodies
RTO4OG1882	508	S. cerevisiae	YLR340W	RPP0	Ribosomal protein P0	Translation	Proteomics of Lipid Bodies	PMID: 25948753	Regulation of lipid droplet dynamics in Saccharomyces cerevisiae depends on the Rab7-like Ypt7p, HOPS complex and V1-ATPase	Associated with lipid bodies
RTO4OG1882	508	D. melanogaster	Dmel_CG7490	RpLP0	RpLP0 Ribosomal protein LP0	Translational / ATP generating proteins	Proteomics of Lipid Droplets	doi: 10.1074/mcp.M600011-MCP200	Characterization of the Drosophila Lipid Droplet Subproteome	Associated with lipid bodies
RTO4OG1882	508	S. cerevisiae	YLR340W	RPP0	60S acidic ribosomal protein P0		Proteomics of Lipid Bodies	PMID: 24868093	High confidence proteomic analysis of yeast LDs identifies additional droplet proteins and reveals connections to dolichol synthesis and sterol acetylation	Associated with lipid bodies
RTO4OG1882	508	D. melanogaster	Dmel_CG7490	RpLP0	RpLP0		RNAi screen	PMID: 19067489	COPI Complex Is a Regulator of Lipid Homeostasis	Increased lipid storage
RTO4OG2356	509	S. cerevisiae	YJL029C	VPS53	Vacuolar Protein Sorting	Vesicular transport (22)	microsocopy screen	PMID: 18250201	Fld1p, a functional homologue of human seipin, regulates the size of lipid droplets in yeast	More Lipid Droplets (Strong phenotype)
RTO4OG1094	510	S. cerevisiae	YGL253W	HXK2	Hexokinase isoenzyme 2	Carbohydrate metabolism	Proteomics of Lipid Bodies	PMID: 25948753	Regulation of lipid droplet dynamics in Saccharomyces cerevisiae depends on the Rab7-like Ypt7p, HOPS complex and V1-ATPase	Associated with lipid bodies
RTO4OG1094	510	R. toruloides IFO 0880	RTO4_10264	GLK1	K00844 HK hexokinase	Glucose and Energy Metabolism	BarSeq	This Study	This Study	Reduced lipid accumulation, high confidence
RTO4OG1094	510	D. melanogaster	Dmel_CG3001	Hex-A	Hex-A		RNAi screen	PMID: 19067489	COPI Complex Is a Regulator of Lipid Homeostasis	decreased lipid storage
RTO4OG1094	510	H. sapiens	Hsap_Hk2	Hk2	hexokinase 2		RNAi and lypolysis screen	PMID: 19261841	Integrating siRNA and protein–protein interaction data to identify an expanded insulin signaling network	No change in FFA release
RTO4OG3255	511	R. toruloides NP11	NP11_RHTO_04721		small subunit ribosomal protein S2	Protein synthesis-ribosome proteins	Proteomics of Lipid Droplets	PMID: 25576482	Dynamics of the Lipid Droplet Proteome of the Oleaginous Yeast Rhodosporidium toruloides	Associated with lipid bodies
RTO4OG3782	512	S. cerevisiae	YER019C-A	SBH2	Protein transport protein SEB2		Proteomics of Lipid Bodies	PMID: 24868093	High confidence proteomic analysis of yeast LDs identifies additional droplet proteins and reveals connections to dolichol synthesis and sterol acetylation	Associated with lipid bodies
RTO4OG1394	513	S. cerevisiae	YDL134C	PPH21	Type 2A protein phosphatase 1.23 0.17 0.002	Phosphotases and Phosphotase Regulators	BODIPY screen	PMID: 21060891	A New Fluorescence-Based Method Identifies Protein Phosphatases Regulating Lipid Droplet Metabolism	High lipid droplet content
RTO4OG1026	514	S. cerevisiae	YBL002W	HTB2	Histone h Two B	Chromosome Organization	palmitoleate sensetivity screen	PMID: 24273168	A functional, genome-wide evaluation of liposensitive yeast identifies the "ARE2 required for viability" (ARV1) gene product as a major component of eukaryotic fatty acid resistance.	Class I (reduced)
RTO4OG1026	514	R. toruloides NP11	NP11_RHTO_00843		histone H2B	Genetic information storage and processing	Proteomics of Lipid Droplets	PMID: 25576482	Dynamics of the Lipid Droplet Proteome of the Oleaginous Yeast Rhodosporidium toruloides	Associated with lipid bodies
RTO4OG1026	514	R. toruloides NP11	NP11_RHTO_00857		histone H2B (partial sequence n rerminus)	Genetic information storage and processing	Proteomics of Lipid Droplets	PMID: 25576482	Dynamics of the Lipid Droplet Proteome of the Oleaginous Yeast Rhodosporidium toruloides	Associated with lipid bodies
RTO4OG1026	514	D. melanogaster	Dmel_CG17949	His2B:CG17949	His2B	Nucleus	Proteomics of Lipid Droplets	PMID: 16979555	The lipid-droplet proteome reveals that droplets are a protein-storage depot	Associated with lipid bodies
RTO4OG1026	514	D. melanogaster	Dmel_CG17949	His2B:CG17949	His2B:CG17949	Proteins without GO-term (biological process)	Proteomics of Lipid Droplets	doi: 10.1074/mcp.M600011-MCP200	Characterization of the Drosophila Lipid Droplet Subproteome	Associated with lipid bodies
RTO4OG1026	514	S. cerevisiae	YDR224C	HTB1	Histone H2B.1		Proteomics of Lipid Bodies	PMID: 24868093	High confidence proteomic analysis of yeast LDs identifies additional droplet proteins and reveals connections to dolichol synthesis and sterol acetylation	Associated with lipid bodies
RTO4OG1908	515	D. melanogaster	Dmel_CG5214	CG5214		Mitochondria	Proteomics of Lipid Droplets	PMID: 16979555	The lipid-droplet proteome reveals that droplets are a protein-storage depot	Associated with lipid bodies
RTO4OG2147	515	D. melanogaster	Dmel_CG5261	muc	CG5261	Metabolic Proteins	Proteomics of Lipid Droplets	doi: 10.1074/mcp.M600011-MCP200	Characterization of the Drosophila Lipid Droplet Subproteome	Associated with lipid bodies
RTO4OG3295	516	R. toruloides IFO 0880	RTO4_11737	Hs_GID8	KOG2659 LisH motif-containing protein	Ubiquitination and Proteolysis, Glucose and Energy Metabolism	BarSeq	This Study	This Study	Reduced lipid accumulation, high confidence
RTO4OG2360	518	D. melanogaster	Dmel_CG12225	Spt6	Spt6		RNAi screen	PMID: 19067489	COPI Complex Is a Regulator of Lipid Homeostasis	decreased lipid storage
RTO4OG3671	519	R. toruloides IFO 0880	RTO4_8764	MGS1	K07478 ycaJ putative ATPase	Other	BarSeq	This Study	This Study	Reduced lipid accumulation, high confidence
RTO4OG1796	520	C. elegans	F28H6.3	nkat-1	1-aminocyclopropane-1-carboxylic acid synthase	METABOLIC ENZYMES	Microscopy RNAi screen	PMID: 12529643	Genome-wide RNAi analysis of Caenorhabditis elegans fat regulatory genes	Reduced Fat Content
RTO4OG1796	520	D. melanogaster	Dmel_CG6950	CG6950	CG6950		RNAi screen	PMID: 19067489	COPI Complex Is a Regulator of Lipid Homeostasis	Increased lipid storage
RTO4OG2031	522	D. melanogaster	Dmel_CG17493	CG17493	CG17493		RNAi screen	PMID: 19067489	COPI Complex Is a Regulator of Lipid Homeostasis	Increased lipid storage
RTO4OG4607	522	D. melanogaster	Dmel_CG3595	sqh			Proteomics of Lipid Droplets	PMID: 23319140	Protein Correlation Profiles Identify Lipid Droplet Proteins with High Confidence	Associated with lipid bodies
RTO4OG1302	523	S. cerevisiae	YLR044C	PDC1	Pyruvate decarboxylase	Amino acid metabolism	Proteomics of Lipid Bodies	PMID: 25948753	Regulation of lipid droplet dynamics in Saccharomyces cerevisiae depends on the Rab7-like Ypt7p, HOPS complex and V1-ATPase	Associated with lipid bodies
RTO4OG3667	524	S. cerevisiae	YER157W	COG3	Conserved oligomeric Golgi complex subunit 3		Proteomics of Lipid Bodies	PMID: 24868093	High confidence proteomic analysis of yeast LDs identifies additional droplet proteins and reveals connections to dolichol synthesis and sterol acetylation	Associated with lipid bodies
RTO4OG1685	525	D. melanogaster	Dmel_CG8415	RpS23	RpS23		RNAi screen	PMID: 19067489	COPI Complex Is a Regulator of Lipid Homeostasis	Increased lipid storage
RTO4OG1695	526	D. melanogaster	Dmel_CG2163	Pabp2	Pabp2		RNAi screen	PMID: 19067489	COPI Complex Is a Regulator of Lipid Homeostasis	Increased lipid storage
RTO4OG12498	527	C. elegans	Y53C12A.1	wee-1.3	serine/threonine protein kinase/membrane associated	SIGNAL TRANSDUCTION	Microscopy RNAi screen	PMID: 12529643	Genome-wide RNAi analysis of Caenorhabditis elegans fat regulatory genes	Reduced Fat Content
RTO4OG12498	527	H. sapiens	Hsap_Pkmyt1	Pkmyt1	protein kinase, membrane associated tyrosine/threonine 1		RNAi and lypolysis screen	PMID: 19261841	Integrating siRNA and protein–protein interaction data to identify an expanded insulin signaling network	No change in FFA release
RTO4OG3445	528	S. cerevisiae	YKL207W	EMC3	ER membrane protein complex subunit 3		Proteomics of Lipid Bodies	PMID: 24868093	High confidence proteomic analysis of yeast LDs identifies additional droplet proteins and reveals connections to dolichol synthesis and sterol acetylation	Associated with lipid bodies
RTO4OG1556	529	H. sapiens	Hsap_gk	gk	glycerol kinase		RNAi and lypolysis screen	PMID: 19261841	Integrating siRNA and protein–protein interaction data to identify an expanded insulin signaling network	Decrease in FFA release
RTO4OG1855	530	S. cerevisiae	YBR159W	IFA38	3-ketoacyl-CoA reductase		Proteomics of Lipid Bodies	PMID: 24868093	High confidence proteomic analysis of yeast LDs identifies additional droplet proteins and reveals connections to dolichol synthesis and sterol acetylation	Associated with lipid bodies
RTO4OG2842	531	R. toruloides IFO 0880	RTO4_14918	ELP2	K11374 ELP2 elongator complex protein 2	tRNA thiolation	BarSeq	This Study	This Study	Reduced lipid accumulation, high confidence
RTO4OG1713	532	R. toruloides IFO 0880	RTO4_12586	PSY2	K17491 SMEK, PPP4R3 protein phosphatase 4 regulatory subunit 3	Kinases and Phosphatases	BarSeq	This Study	This Study	Reduced lipid accumulation, high confidence
RTO4OG1713	532	S. cerevisiae	YNL201C	PSY2	Regulatory subunit of type 2A protein phosphatase Pph3 1.09 0.13 0.098	Phosphotases and Phosphotase Regulators	BODIPY screen	PMID: 21060891	A New Fluorescence-Based Method Identifies Protein Phosphatases Regulating Lipid Droplet Metabolism	Lipid content not significantly different
RTO4OG1713	532	D. melanogaster	Dmel_CG9351	flfl	flfl		RNAi screen	PMID: 19067489	COPI Complex Is a Regulator of Lipid Homeostasis	decreased lipid storage
RTO4OG3103	533	R. toruloides NP11	NP11_RHTO_05995		ferrochelatase	Metabolism-others	Proteomics of Lipid Droplets	PMID: 25576482	Dynamics of the Lipid Droplet Proteome of the Oleaginous Yeast Rhodosporidium toruloides	Associated with lipid bodies
RTO4OG3103	533	S. cerevisiae	YOR176W	HEM15	Ferrochelatase		Proteomics of Lipid Bodies	PMID: 24868093	High confidence proteomic analysis of yeast LDs identifies additional droplet proteins and reveals connections to dolichol synthesis and sterol acetylation	Associated with lipid bodies
RTO4OG3644	534	S. cerevisiae	YHR009C	TDA3	Topoisomerase I Damage Affected	Unknown	palmitoleate sensetivity screen	PMID: 24273168	A functional, genome-wide evaluation of liposensitive yeast identifies the "ARE2 required for viability" (ARV1) gene product as a major component of eukaryotic fatty acid resistance.	Class II (equivalent to control strains)
RTO4OG11949	536	S. cerevisiae	YDR150W	NUM1	NUclear Migration	Cytoskeleton organization (5)	microsocopy screen	PMID: 18250201	Fld1p, a functional homologue of human seipin, regulates the size of lipid droplets in yeast	More Lipid Droplets
RTO4OG2684	537	S. cerevisiae	YGL026C	TRP5	TRyPtophan	Amino Acid Metabolism	palmitoleate sensetivity screen	PMID: 24273168	A functional, genome-wide evaluation of liposensitive yeast identifies the "ARE2 required for viability" (ARV1) gene product as a major component of eukaryotic fatty acid resistance.	Class II (equivalent to control strains)
RTO4OG2684	537	R. toruloides NP11	NP11_RHTO_04213		tryptophan synthase	Metabolism-others	Proteomics of Lipid Droplets	PMID: 25576482	Dynamics of the Lipid Droplet Proteome of the Oleaginous Yeast Rhodosporidium toruloides	Associated with lipid bodies
RTO4OG2684	537	R. toruloides NP11	NP11_RHTO_04214		tryptophan synthase beta chain	Metabolism-others	Proteomics of Lipid Droplets	PMID: 25576482	Dynamics of the Lipid Droplet Proteome of the Oleaginous Yeast Rhodosporidium toruloides	Associated with lipid bodies
RTO4OG1648	538	D. melanogaster	Dmel_CG8900	RpS18	RpS18	Ribosome	Proteomics of Lipid Droplets	PMID: 16979555	The lipid-droplet proteome reveals that droplets are a protein-storage depot	Associated with lipid bodies
RTO4OG1648	538	S. cerevisiae	YDR450W	RPS18A	Ribosomal protein of the small subunit	Ribosome	Proteomics of Lipid Bodies	PMID: 25948753	Regulation of lipid droplet dynamics in Saccharomyces cerevisiae depends on the Rab7-like Ypt7p, HOPS complex and V1-ATPase	Associated with lipid bodies
RTO4OG1648	538	D. melanogaster	Dmel_CG8900	RpS18	RpS18 Ribosomal protein S18	Translational / ATP generating proteins	Proteomics of Lipid Droplets	doi: 10.1074/mcp.M600011-MCP200	Characterization of the Drosophila Lipid Droplet Subproteome	Associated with lipid bodies
RTO4OG9541	539	R. toruloides NP11	NP11_RHTO_06557		raffinose synthase protein Sip1, glycoside hydrolase family 36 protein	Metabolism-others	Proteomics of Lipid Droplets	PMID: 25576482	Dynamics of the Lipid Droplet Proteome of the Oleaginous Yeast Rhodosporidium toruloides	Associated with lipid bodies
RTO4OG2026	540	S. cerevisiae	YLR447C	VMA6		Channels and transporters (5)	microsocopy screen	PMID: 18250201	Fld1p, a functional homologue of human seipin, regulates the size of lipid droplets in yeast	More Lipid Droplets
RTO4OG2026	540	S. cerevisiae	YLR447C	VMA6		Endosome/vacuole	Microscopy screen of deletion mutants for altered mophology	PMID: 18093937	The lipodystrophy protein seipin is found at endoplasmic reticulum lipid droplet junctions and is important for droplet morphology	Altered lipid body morphology
RTO4OG2026	540	S. cerevisiae	YLR447C	VMA6	V-type proton ATPase subunit d		Proteomics of Lipid Bodies	PMID: 24868093	High confidence proteomic analysis of yeast LDs identifies additional droplet proteins and reveals connections to dolichol synthesis and sterol acetylation	Associated with lipid bodies
RTO4OG1245	544	D. melanogaster	Dmel_CG1683	Ant2	Ant2/Adenine nucleotide translocase 2	Mitochondria	Proteomics of Lipid Droplets	PMID: 16979555	The lipid-droplet proteome reveals that droplets are a protein-storage depot	Associated with lipid bodies
RTO4OG1245	544	D. melanogaster	Dmel_CG16944	sesB	sesB/stress sensitive B	Mitochondria	Proteomics of Lipid Droplets	PMID: 16979555	The lipid-droplet proteome reveals that droplets are a protein-storage depot	Associated with lipid bodies
RTO4OG1245	544	R. toruloides NP11	NP11_RHTO_05106		solute carrier family 25 (mitochondrial carrier)	Mitochondrion proteins	Proteomics of Lipid Droplets	PMID: 25576482	Dynamics of the Lipid Droplet Proteome of the Oleaginous Yeast Rhodosporidium toruloides	Associated with lipid bodies
RTO4OG1245	544	D. melanogaster	Dmel_CG16944	sesB	sesB stress-sensitive B	Translational / ATP generating proteins	Proteomics of Lipid Droplets	doi: 10.1074/mcp.M600011-MCP200	Characterization of the Drosophila Lipid Droplet Subproteome	Associated with lipid bodies
RTO4OG1245	544	D. melanogaster	Dmel_CG16944	sesB	sesB		RNAi screen	PMID: 19067489	COPI Complex Is a Regulator of Lipid Homeostasis	Increased lipid storage
RTO4OG2071	545	S. cerevisiae	YNL138W	SRV2	Suppressor of RasVal19 Adenylate cyclase-binding protein involved in Ras protein signal transduction and actin filament organization; localizes to actin cortical patches|uniprot_proteome=UP000002311	Actin or tubulin related	Microscopy screen of deletion mutants for altered mophology	PMID: 18093937	The lipodystrophy protein seipin is found at endoplasmic reticulum lipid droplet junctions and is important for droplet morphology	Altered lipid body morphology
RTO4OG2071	545	S. cerevisiae	YNL138W	SRV2	Adenylyl cyclase-associated protein		Proteomics of Lipid Bodies	PMID: 24868093	High confidence proteomic analysis of yeast LDs identifies additional droplet proteins and reveals connections to dolichol synthesis and sterol acetylation	Associated with lipid bodies
RTO4OG3106	546	R. toruloides NP11	NP11_RHTO_03869		nucleoside-diphosphate-sugar epimerases like	Metabolism-others	Proteomics of Lipid Droplets	PMID: 25576482	Dynamics of the Lipid Droplet Proteome of the Oleaginous Yeast Rhodosporidium toruloides	Associated with lipid bodies
RTO4OG3106	546	S. cerevisiae	YER004W	FMP52	Found in Mitochondrial Proteome Protein whose biological role is unknown; localizes to mitochondrion, mitochondrial outer membrane and endoplasmic reticulum in large scale studies|uniprot_proteome=UP000002311		Proteomics of Lipid Bodies	PMID: 21820081	Lipid particles/droplets of the yeast Saccharomyces cerevisiae revisited: Lipidome meets Proteome	Associated with lipid bodies
RTO4OG3106	546	S. cerevisiae	YER004W	FMP52	Protein FMP52		Proteomics of Lipid Bodies	PMID: 24868093	High confidence proteomic analysis of yeast LDs identifies additional droplet proteins and reveals connections to dolichol synthesis and sterol acetylation	Associated with lipid bodies
RTO4OG1526	547	D. melanogaster	Dmel_CG4046	RpS16	RpS16	Ribosome	Proteomics of Lipid Droplets	PMID: 16979555	The lipid-droplet proteome reveals that droplets are a protein-storage depot	Associated with lipid bodies
RTO4OG1526	547	S. cerevisiae	YMR143W	RPS16A	Ribosomal protein of the small subunit	Ribosome	Proteomics of Lipid Bodies	PMID: 25948753	Regulation of lipid droplet dynamics in Saccharomyces cerevisiae depends on the Rab7-like Ypt7p, HOPS complex and V1-ATPase	Associated with lipid bodies
RTO4OG1526	547	S. cerevisiae	YMR143W	RPS16A	Ribosomal Protein of the Small subunit	RNA/DNA Metabolism	palmitoleate sensetivity screen	PMID: 24273168	A functional, genome-wide evaluation of liposensitive yeast identifies the "ARE2 required for viability" (ARV1) gene product as a major component of eukaryotic fatty acid resistance.	Class II (equivalent to control strains)
RTO4OG1526	547	D. melanogaster	Dmel_CG4046	RpS16	RpS16 Ribosomal protein S16	Translational / ATP generating proteins	Proteomics of Lipid Droplets	doi: 10.1074/mcp.M600011-MCP200	Characterization of the Drosophila Lipid Droplet Subproteome	Associated with lipid bodies
RTO4OG1752	548	R. toruloides NP11	NP11_RHTO_05964		60S ribosomal protein l9	Protein synthesis-ribosome proteins	Proteomics of Lipid Droplets	PMID: 25576482	Dynamics of the Lipid Droplet Proteome of the Oleaginous Yeast Rhodosporidium toruloides	Associated with lipid bodies
RTO4OG1752	548	S. cerevisiae	YGL147C	RPL9A	Ribosomal protein of the large subunit	Ribosome	Proteomics of Lipid Bodies	PMID: 25948753	Regulation of lipid droplet dynamics in Saccharomyces cerevisiae depends on the Rab7-like Ypt7p, HOPS complex and V1-ATPase	Associated with lipid bodies
RTO4OG1752	548	D. melanogaster	Dmel_CG6141	RpL9	RpL9		RNAi screen	PMID: 19067489	COPI Complex Is a Regulator of Lipid Homeostasis	Increased lipid storage
RTO4OG4128	549	R. toruloides IFO 0880	RTO4_11402	An_GapA	K05767 IQGAP2_3 Ras GTPase-activating-like protein IQGAP2/3	Gprotein switches	BarSeq	This Study	This Study	Increased lipid accumulation, high confidence
RTO4OG2394	550	D. melanogaster	Dmel_CG1249	SmD2	RNA splicing factor activity		RNAi screen	PMID:18408709	Functional genomic screen reveals genes involved in lipid-droplet formation and utilization.	Class I Fewer lipid droplets
RTO4OG6466	551	Y. lipolytica	YALI0C14014g	LOA	Lysophosphatidic acid acyltransferase		Overexpression screen	PMID: 26915993	Functional overexpression and characterization of lipogenesis-related genes in the oleaginous yeastYarrowia lipolytica.	not significant
RTO4OG6466	551	Y. lipolytica	YALI0C14014g	Loa1	VPS66		Proteomics of Lipid Droplets	PMID: 16470660	Lipid particle composition of the yeast Yarrowia lipolytica depends on the carbon source	Associated with lipid bodies
RTO4OG1027	552	D. melanogaster	Dmel_CG31618	His2A:CG31618	His2A	Nucleus	Proteomics of Lipid Droplets	PMID: 16979555	The lipid-droplet proteome reveals that droplets are a protein-storage depot	Associated with lipid bodies
RTO4OG1027	552	D. melanogaster	Dmel_CG31618	His2A:CG31618	His2A:CG31618	Translational / ATP generating proteins	Proteomics of Lipid Droplets	doi: 10.1074/mcp.M600011-MCP200	Characterization of the Drosophila Lipid Droplet Subproteome	Associated with lipid bodies
RTO4OG1027	552	S. cerevisiae	YDR225W	HTA1	Histone H2A.1;Histone H2A.2		Proteomics of Lipid Bodies	PMID: 24868093	High confidence proteomic analysis of yeast LDs identifies additional droplet proteins and reveals connections to dolichol synthesis and sterol acetylation	Associated with lipid bodies
RTO4OG2144	552	D. melanogaster	Dmel_CG5499	His2Av	His2Av/histone H2A variant	Nucleus	Proteomics of Lipid Droplets	PMID: 16979555	The lipid-droplet proteome reveals that droplets are a protein-storage depot	Associated with lipid bodies
RTO4OG2144	552	D. melanogaster	Dmel_CG5499	His2Av	His2Av Histone H2A variant	Translational / ATP generating proteins	Proteomics of Lipid Droplets	doi: 10.1074/mcp.M600011-MCP200	Characterization of the Drosophila Lipid Droplet Subproteome	Associated with lipid bodies
RTO4OG5213	553	C. elegans	Y17G7B.15	cnt-1	centaurin beta 5	CYTOSKELETAL	Microscopy RNAi screen	PMID: 12529643	Genome-wide RNAi analysis of Caenorhabditis elegans fat regulatory genes	Reduced Fat Content
RTO4OG1733	554	C. elegans	K04E7.2	pept-1	PepT1 oligopeptide symporters	CHANNELS and TRANSPORTERS	Microscopy RNAi screen	PMID: 12529643	Genome-wide RNAi analysis of Caenorhabditis elegans fat regulatory genes	Reduced Fat Content
RTO4OG6894	555	R. toruloides NP11	NP11_RHTO_07434		conserved hypothetical protein	Unknown	Proteomics of Lipid Droplets	PMID: 25576482	Dynamics of the Lipid Droplet Proteome of the Oleaginous Yeast Rhodosporidium toruloides	Associated with lipid bodies
RTO4OG2762	556	R. toruloides IFO 0880	RTO4_10069	AIM45	K03522 fixB, etfA electron transfer flavoprotein alpha subunit	Electron Transport and Redox Balancing	BarSeq	This Study	This Study	Defect on all fatty acids
RTO4OG2762	556	D. melanogaster	Dmel_CG8996	wal	wal/walrus	Mitochondria	Proteomics of Lipid Droplets	PMID: 16979555	The lipid-droplet proteome reveals that droplets are a protein-storage depot	Associated with lipid bodies
RTO4OG2762	556	D. melanogaster	Dmel_CG8996	wal	wal walrus	Translational / ATP generating proteins	Proteomics of Lipid Droplets	doi: 10.1074/mcp.M600011-MCP200	Characterization of the Drosophila Lipid Droplet Subproteome	Associated with lipid bodies
RTO4OG1440	557	R. toruloides IFO 0880	RTO4_10999	PTC3,PTC2	K14803 PTC2_3 protein phosphatase PTC2/3	Kinases and Phosphatases	BarSeq	This Study	This Study	Increased lipid accumulation, low confidence; Stronger defect on methyl ricinoleic acid and ricinoleic acid
RTO4OG1440	557	S. cerevisiae	YBL056W	PTC3	Type 2C protein phosphatase 0.93 O.17 0.725	Phosphotases and Phosphotase Regulators	BODIPY screen	PMID: 21060891	A New Fluorescence-Based Method Identifies Protein Phosphatases Regulating Lipid Droplet Metabolism	Lipid content not significantly different
RTO4OG1440	557	S. cerevisiae	YER089C	PTC2	Type 2C protein phosphatase 1.01 0.15 0.522	Phosphotases and Phosphotase Regulators	BODIPY screen	PMID: 21060891	A New Fluorescence-Based Method Identifies Protein Phosphatases Regulating Lipid Droplet Metabolism	Lipid content not significantly different
RTO4OG14793	557	S. cerevisiae	YBR125C	PTC4	Type 2C protein phosphatase 1.2 0.19 0.004	Phosphotases and Phosphotase Regulators	BODIPY screen	PMID: 21060891	A New Fluorescence-Based Method Identifies Protein Phosphatases Regulating Lipid Droplet Metabolism	High lipid droplet content
RTO4OG1863	557	R. toruloides IFO 0880	RTO4_11667	PTC1	K19704 PTC1 protein phosphatase PTC1	Kinases and Phosphatases	BarSeq	This Study	This Study	Increased lipid accumulation, high confidence
RTO4OG1863	557	S. cerevisiae	YDL006W	PTC1	Type 2C protein phosphatase 1.28 O.26 <0.001	Phosphotases and Phosphotase Regulators	BODIPY screen	PMID: 21060891	A New Fluorescence-Based Method Identifies Protein Phosphatases Regulating Lipid Droplet Metabolism	High lipid droplet content
RTO4OG7634	558	D. melanogaster	Dmel_CG33133	grau	grau		RNAi screen	PMID: 19067489	COPI Complex Is a Regulator of Lipid Homeostasis	Increased lipid storage
RTO4OG4254	559	S. cerevisiae	YLR100W	ERG27	3-keto sterol reductase	Ergosterol biosynthesis	Proteomics of Lipid Bodies	PMID: 25948753	Regulation of lipid droplet dynamics in Saccharomyces cerevisiae depends on the Rab7-like Ypt7p, HOPS complex and V1-ATPase	Associated with lipid bodies
RTO4OG4254	559	Y. lipolytica	YALI0B17644g	ERG27	3-keto sterol reductase		Proteomics of Lipid Droplets	PMID: 16470660	Lipid particle composition of the yeast Yarrowia lipolytica depends on the carbon source	Associated with lipid bodies
RTO4OG4254	559	S. cerevisiae	YLR100W	ERG27	3-keto-steroid reductase		Proteomics of Lipid Bodies	PMID: 24868093	High confidence proteomic analysis of yeast LDs identifies additional droplet proteins and reveals connections to dolichol synthesis and sterol acetylation	Associated with lipid bodies
RTO4OG4254	559	S. cerevisiae	YLR100W	ERG27	ERGosterol biosynthesis		Proteomics of Lipid Bodies	PMID: 21820081	Lipid particles/droplets of the yeast Saccharomyces cerevisiae revisited: Lipidome meets Proteome	Associated with lipid bodies
RTO4OG2739	560	D. melanogaster	Dmel_CG14542	Vps2	CG14542		RNAi screen	PMID: 19067489	COPI Complex Is a Regulator of Lipid Homeostasis	Increased lipid storage
RTO4OG8210	560	D. melanogaster	Dmel_CG4618	CHMP2B			Proteomics of Lipid Droplets	PMID: 23319140	Protein Correlation Profiles Identify Lipid Droplet Proteins with High Confidence	Associated with lipid bodies
RTO4OG1705	562	C. elegans	B0261.2	let-363	mechanistic target of rapamycin		RNAi on targeted genes	PMID: 21906946	Autophagy and Lipid Metabolism Coordinately Modulate Life Span in Germline-less C. elegans	Increased lipl-4 expression
RTO4OG1705	562	H. sapiens	Hsap_MTOR	MTOR	mechanistic target of rapamycin		RNAi and lypolysis screen	PMID: 19261841	Integrating siRNA and protein–protein interaction data to identify an expanded insulin signaling network	No change in FFA release
RTO4OG1705	562	Y. lipolytica	YALI0F07084g	TOR2	Target of rapamycin protein, phosphoinositide 3-kinase-related protein kinase, master regulator involved in promoting growth (including lipid synthesis) in response to nutrient availability		Overexpression screen	PMID: 26915993	Functional overexpression and characterization of lipogenesis-related genes in the oleaginous yeastYarrowia lipolytica.	not significant
RTO4OG11133	563	S. cerevisiae	YGL229C	SAP4	Regulatory subunit of Sit4 phosphatase 1.03 0.16 0.376	Phosphotases and Phosphotase Regulators	BODIPY screen	PMID: 21060891	A New Fluorescence-Based Method Identifies Protein Phosphatases Regulating Lipid Droplet Metabolism	Lipid content not significantly different
RTO4OG11133	563	S. cerevisiae	YFR040W	SAP155	Regulatory subunit of Sitaphosphatase 1.06 0.14 0.179	Phosphotases and Phosphotase Regulators	BODIPY screen	PMID: 21060891	A New Fluorescence-Based Method Identifies Protein Phosphatases Regulating Lipid Droplet Metabolism	Lipid content not significantly different
RTO4OG3942	563	S. cerevisiae	YKR028W	SAP190	Regulatory subunit of Sitaphosphatase 0.73 0.07 0.007	Phosphotases and Phosphotase Regulators	BODIPY screen	PMID: 21060891	A New Fluorescence-Based Method Identifies Protein Phosphatases Regulating Lipid Droplet Metabolism	Low lipid droplet content
RTO4OG3942	563	S. cerevisiae	YJL098W	SAP185	Regulatory subunit of Sitaphosphatase 1.16 0.18 0.015	Phosphotases and Phosphotase Regulators	BODIPY screen	PMID: 21060891	A New Fluorescence-Based Method Identifies Protein Phosphatases Regulating Lipid Droplet Metabolism	High lipid droplet content
RTO4OG3942	563	Y. lipolytica	YALI0F11869g	SAP190	Associated with Sit4 protein phosphatase, which can inactivate SNF1, an ACC1-inactivating protein kinase		Overexpression screen	PMID: 26915993	Functional overexpression and characterization of lipogenesis-related genes in the oleaginous yeastYarrowia lipolytica.	not significant
RTO4OG3237	564	S. cerevisiae	YOL096C	COQ3	COenzyme Q	Cofactor Metabolism	palmitoleate sensetivity screen	PMID: 24273168	A functional, genome-wide evaluation of liposensitive yeast identifies the "ARE2 required for viability" (ARV1) gene product as a major component of eukaryotic fatty acid resistance.	Class I (reduced)
RTO4OG2854	567	R. toruloides IFO 0880	RTO4_16474	TAZ1	K13511 TAZ monolysocardiolipin acyltransferase	Mitochondrial homeostasis	BarSeq	This Study	This Study	Stronger defect on methyl ricinoleic acid and ricinoleic acid
RTO4OG2854	567	S. cerevisiae	YPR140W	TAZ1	Lysophosphatidylcholine acyltransferase		Proteomics of Lipid Bodies	PMID: 24868093	High confidence proteomic analysis of yeast LDs identifies additional droplet proteins and reveals connections to dolichol synthesis and sterol acetylation	Associated with lipid bodies
RTO4OG13257	568	R. toruloides NP11	NP11_RHTO_00577		conserved hypothetical protein	Unknown	Proteomics of Lipid Droplets	PMID: 25576482	Dynamics of the Lipid Droplet Proteome of the Oleaginous Yeast Rhodosporidium toruloides	Associated with lipid bodies
RTO4OG2777	568	D. melanogaster	Dmel_CG5495	Txl	Txl		RNAi screen	PMID: 19067489	COPI Complex Is a Regulator of Lipid Homeostasis	decreased lipid storage
RTO4OG29852	569	H. sapiens	Hsap_Trhde	Trhde	thyrotropin releasing hormone degrading enzyme		RNAi and lypolysis screen	PMID: 19261841	Integrating siRNA and protein–protein interaction data to identify an expanded insulin signaling network	No change in FFA release
RTO4OG3914	569	H. sapiens	Hsap_Anpep	Anpep	alanyl aminopeptidase, membrane		RNAi and lypolysis screen	PMID: 19261841	Integrating siRNA and protein–protein interaction data to identify an expanded insulin signaling network	Decrease in FFA release
RTO4OG3914	569	H. sapiens	Hsap_Enpep	Enpep	glutamyl aminopeptidase		RNAi and lypolysis screen	PMID: 19261841	Integrating siRNA and protein–protein interaction data to identify an expanded insulin signaling network	No change in FFA release
RTO4OG3914	569	H. sapiens	Hsap_Lnpep	Lnpep	leucyl and cystinyl aminopeptidase		RNAi and lypolysis screen	PMID: 19261841	Integrating siRNA and protein–protein interaction data to identify an expanded insulin signaling network	Decrease in FFA release
RTO4OG1802	570	C. elegans	F52H2.2	aat-3	amino acid permease	ION CHANNELS/PERMEASES/TRANSPORTERS	Microscopy RNAi screen	PMID: 12529643	Genome-wide RNAi analysis of Caenorhabditis elegans fat regulatory genes	Increased Fat Content
RTO4OG5492	572	R. toruloides IFO 0880	RTO4_15161	PAB1-like	KOG2375 Protein interacting with poly(A)-binding protein	Gene Expression	BarSeq	This Study	This Study	Increased lipid accumulation, low confidence
RTO4OG3939	573	S. cerevisiae	YLR319C	BUD6	Bud site selection protein 6		Proteomics of Lipid Bodies	PMID: 24868093	High confidence proteomic analysis of yeast LDs identifies additional droplet proteins and reveals connections to dolichol synthesis and sterol acetylation	Associated with lipid bodies
RTO4OG3096	574	R. toruloides IFO 0880	RTO4_16287	CDD1	K01489 cdd, CDA cytidine deaminase	Other	BarSeq	This Study	This Study	Reduced lipid accumulation, high confidence
RTO4OG3756	575	S. cerevisiae	YIL041W	GVP36	BAR domain-containing protein	Protein trafficking	Proteomics of Lipid Bodies	PMID: 25948753	Regulation of lipid droplet dynamics in Saccharomyces cerevisiae depends on the Rab7-like Ypt7p, HOPS complex and V1-ATPase	Associated with lipid bodies
RTO4OG3756	575	S. cerevisiae	YIL041W	GVP36	Golgi Vesicle Protein		Proteomics of Lipid Bodies	PMID: 21820081	Lipid particles/droplets of the yeast Saccharomyces cerevisiae revisited: Lipidome meets Proteome	Associated with lipid bodies
RTO4OG3756	575	S. cerevisiae	YIL041W	GVP36	Protein GVP36		Proteomics of Lipid Bodies	PMID: 24868093	High confidence proteomic analysis of yeast LDs identifies additional droplet proteins and reveals connections to dolichol synthesis and sterol acetylation	Associated with lipid bodies
RTO4OG4384	576	S. cerevisiae	YJL082W	IML2	Mitochondrial outer membrane protein IML2		Proteomics of Lipid Bodies	PMID: 24868093	High confidence proteomic analysis of yeast LDs identifies additional droplet proteins and reveals connections to dolichol synthesis and sterol acetylation	Associated with lipid bodies
RTO4OG4384	576	S. cerevisiae	YKR018C	YKR018C	Mitochondrial outer membrane protein YKR018C		Proteomics of Lipid Bodies	PMID: 24868093	High confidence proteomic analysis of yeast LDs identifies additional droplet proteins and reveals connections to dolichol synthesis and sterol acetylation	Associated with lipid bodies
#N/A	576	Y. lipolytica	YALI0A21461g		Unknown function		Proteomics of Lipid Droplets	PMID: 16470660	Lipid particle composition of the yeast Yarrowia lipolytica depends on the carbon source	Associated with lipid bodies
RTO4OG2228	577	R. toruloides IFO 0880	RTO4_16643	DLD2,DLD3	K00102 dld, LDHD D-lactate dehydrogenase (cytochrome)	Other	BarSeq	This Study	This Study	Increased lipid accumulation, low confidence
RTO4OG1800	578	H. sapiens	Hsap_Ece2	Ece2	endothelin converting enzyme 2		RNAi and lypolysis screen	PMID: 19261841	Integrating siRNA and protein–protein interaction data to identify an expanded insulin signaling network	No change in FFA release
RTO4OG1800	578	H. sapiens	Hsap_Mme	Mme	membrane metalloendopeptidase		RNAi and lypolysis screen	PMID: 19261841	Integrating siRNA and protein–protein interaction data to identify an expanded insulin signaling network	No change in FFA release
RTO4OG1800	578	H. sapiens	Hsap_Mmel1	Mmel1	membrane metalloendopeptidase like 1		RNAi and lypolysis screen	PMID: 19261841	Integrating siRNA and protein–protein interaction data to identify an expanded insulin signaling network	No change in FFA release
RTO4OG31494	578	H. sapiens	Hsap_Ecel1	Ecel1	endothelin converting enzyme like 1		RNAi and lypolysis screen	PMID: 19261841	Integrating siRNA and protein–protein interaction data to identify an expanded insulin signaling network	No change in FFA release
RTO4OG1439	579	D. melanogaster	Dmel_CG11276	RpS4	RpS4	Ribosome	Proteomics of Lipid Droplets	PMID: 16979555	The lipid-droplet proteome reveals that droplets are a protein-storage depot	Associated with lipid bodies
RTO4OG1439	579	S. cerevisiae	YJR145C	RPS4A	Ribosomal protein of the small subunit	Ribosome	Proteomics of Lipid Bodies	PMID: 25948753	Regulation of lipid droplet dynamics in Saccharomyces cerevisiae depends on the Rab7-like Ypt7p, HOPS complex and V1-ATPase	Associated with lipid bodies
RTO4OG1439	579	D. melanogaster	Dmel_CG11276	RpS4	* RpS4 structural constituent of ribosome; nucleic acid binding		RNAi screen	PMID:18408709	Functional genomic screen reveals genes involved in lipid-droplet formation and utilization.	Class II Smaller size lipid droplets, more dispersed
RTO4OG1439	579	D. melanogaster	Dmel_CG11276	RpS4	RpS4		RNAi screen	PMID: 19067489	COPI Complex Is a Regulator of Lipid Homeostasis	Increased lipid storage
RTO4OG1697	580	C. elegans	W01C9.4	decr-1.2	mitochondrial ∆2,∆4-dienoyl-CoA reductase	METABOLIC ENZYMES	Microscopy RNAi screen	PMID: 12529643	Genome-wide RNAi analysis of Caenorhabditis elegans fat regulatory genes	Reduced Fat Content
RTO4OG1799	581	C. elegans	C37H5.3	abhd-5.2	esterase/lipase	FAT/LIPID INTERACTING	Microscopy RNAi screen	PMID: 12529643	Genome-wide RNAi analysis of Caenorhabditis elegans fat regulatory genes	Reduced Fat Content
RTO4OG1799	581	D. melanogaster	Dmel_CG1882	CG1882	CGI-58 homolog	Triacylglycerol lipase activity	Proteomics of Lipid Droplets	PMID: 16979555	The lipid-droplet proteome reveals that droplets are a protein-storage depot	Associated with lipid bodies
RTO4OG1799	581	C. elegans	C25A1.12	LID-1	lipid droplet protein 1		RNAi of targeted genes	PMID: 25202121	Lipid droplet protein LID-1 mediates ATGL-1-dependent lipolysis during fasting in Caenorhabditis elegans	Depeletion reduces lipid droplet utilization
RTO4OG1799	581	D. melanogaster	Dmel_CG1882	CG1882			Proteomics of Lipid Droplets	PMID: 23319140	Protein Correlation Profiles Identify Lipid Droplet Proteins with High Confidence	Associated with lipid bodies
RTO4OG29628	581	H. sapiens	Hsap_ABHD5	ABHD5	activator of ATGL		interaction studies	PMID: 19375517	PAT proteins, an ancient family of lipid droplet proteins that regulate cellular lipid stores	associated with lipid droplets
RTO4OG4000	582	Y. lipolytica	YALI0A10362g	GPA	Glyerol-3-phosphate acyltransferase		Overexpression screen	PMID: 26915993	Functional overexpression and characterization of lipogenesis-related genes in the oleaginous yeastYarrowia lipolytica.	not significant
RTO4OG4000	582	D. melanogaster	Dmel_CG5508	mino			Proteomics of Lipid Droplets	PMID: 23319140	Protein Correlation Profiles Identify Lipid Droplet Proteins with High Confidence	Associated with lipid bodies
RTO4OG3004	583	S. cerevisiae	YPL045W	VPS16	Vacuolar Protein Sorting	Endosome/vacuole	Microscopy screen of deletion mutants for altered mophology	PMID: 18093937	The lipodystrophy protein seipin is found at endoplasmic reticulum lipid droplet junctions and is important for droplet morphology	Altered lipid body morphology
RTO4OG3004	583	S. cerevisiae	YPL045W	VPS16	Vacuolar Protein Sorting	Vesicular transport (22)	microsocopy screen	PMID: 18250201	Fld1p, a functional homologue of human seipin, regulates the size of lipid droplets in yeast	More Lipid Droplets
RTO4OG1677	584	D. melanogaster	Dmel_CG7622	RpL36	RpL36 Ribosomal protein L36	Translational / ATP generating proteins	Proteomics of Lipid Droplets	doi: 10.1074/mcp.M600011-MCP200	Characterization of the Drosophila Lipid Droplet Subproteome	Associated with lipid bodies
RTO4OG3532	585	R. toruloides IFO 0880	RTO4_13521	lipase-like2	HMMPfam-Secretory lipase-PF03583,PIRSF--PIRSF029171,ProSiteProfiles-Prokaryotic membrane lipoprotein lipid attachment site profile.-PS51257,SUPERFAMILY--SSF53474	Other	BarSeq	This Study	This Study	Increased lipid accumulation, low confidence
RTO4OG4204	586	S. cerevisiae	YLR290C	YLR290C	Uncharacterized protein YLR290C		Proteomics of Lipid Bodies	PMID: 24868093	High confidence proteomic analysis of yeast LDs identifies additional droplet proteins and reveals connections to dolichol synthesis and sterol acetylation	Associated with lipid bodies
RTO4OG2375	587	C. elegans	M01B12.5	riok-1	tyrosine kinase catalytic domain	SIGNAL TRANSDUCTION	Microscopy RNAi screen	PMID: 12529643	Genome-wide RNAi analysis of Caenorhabditis elegans fat regulatory genes	Reduced Fat Content
RTO4OG2453	588	R. toruloides IFO 0880	RTO4_10123	IRC21	K00326 E1.6.2.2 cytochrome-b5 reductase	Unknown	BarSeq	This Study	This Study	Increased lipid accumulation, low confidence
RTO4OG3530	589	R. toruloides IFO 0880	RTO4_15247	Hs_WDR26	KOG0293 WD40 repeat-containing protein	Other	BarSeq	This Study	This Study	Reduced lipid accumulation, high confidence
RTO4OG1105	591	C. elegans	F14H8.1	obr-2	long chain fatty acyl elongase	METABOLIC ENZYMES	Microscopy RNAi screen	PMID: 12529643	Genome-wide RNAi analysis of Caenorhabditis elegans fat regulatory genes	Reduced Fat Content
RTO4OG5545	592	S. cerevisiae	YHL023C	NPR3	Nitrogen Permease Regulator	Cell Cycle	palmitoleate sensetivity screen	PMID: 24273168	A functional, genome-wide evaluation of liposensitive yeast identifies the "ARE2 required for viability" (ARV1) gene product as a major component of eukaryotic fatty acid resistance.	Class I (reduced)
RTO4OG1132	593	D. melanogaster	Dmel_CG3180	RpII140	RpII140 DNA-directed RNA polymerase activity		RNAi screen	PMID:18408709	Functional genomic screen reveals genes involved in lipid-droplet formation and utilization.	Class II Smaller size lipid droplets, more dispersed
RTO4OG3455	594	S. cerevisiae	YDR375C	BCS1	ubiquinol-cytochrome c reductase (bc1) Synthesis	Cellular Respiration	palmitoleate sensetivity screen	PMID: 24273168	A functional, genome-wide evaluation of liposensitive yeast identifies the "ARE2 required for viability" (ARV1) gene product as a major component of eukaryotic fatty acid resistance.	Class I (reduced)
RTO4OG2223	595	R. toruloides NP11	NP11_RHTO_00545		ubiquinol-cytochrome c reductase core subunit 2	Mitochondrion proteins	Proteomics of Lipid Droplets	PMID: 25576482	Dynamics of the Lipid Droplet Proteome of the Oleaginous Yeast Rhodosporidium toruloides	Associated with lipid bodies
RTO4OG1623	596	S. cerevisiae	YDR293C	SSD1	Suppressor of SIT4 Deletion	Other	Microscopy screen of deletion mutants for altered mophology	PMID: 18093937	The lipodystrophy protein seipin is found at endoplasmic reticulum lipid droplet junctions and is important for droplet morphology	Altered lipid body morphology
RTO4OG1623	596	S. cerevisiae	YDR293C	SSD1	Suppressor of SIT4 Deletion	Protein biosynthesis (5)	microsocopy screen	PMID: 18250201	Fld1p, a functional homologue of human seipin, regulates the size of lipid droplets in yeast	Fewer Lipid Droplets
RTO4OG1623	596	R. toruloides IFO 0880	RTO4_10003	SSD1	K18748 SSD1 protein SSD1	Translation	BarSeq	This Study	This Study	Increased lipid accumulation, low confidence
RTO4OG3643	598	S. cerevisiae	YPL084W	BRO1	BCK1-like Resistance to Osmotic shock	Vesicular transport (22)	microsocopy screen	PMID: 18250201	Fld1p, a functional homologue of human seipin, regulates the size of lipid droplets in yeast	More Lipid Droplets
RTO4OG3813	599	D. melanogaster	Dmel_CG15084	CG15084	CG15084		RNAi screen	PMID: 19067489	COPI Complex Is a Regulator of Lipid Homeostasis	decreased lipid storage
RTO4OG1155	600	R. toruloides IFO 0880	RTO4_12742	POX1	K00232 E1.3.3.6, ACOX1, ACOX3 acyl-CoA oxidase	Peroxisomal Beta Oxidation	BarSeq	This Study	This Study	Stronger defect on methyl ricinoleic acid and ricinoleic acid
RTO4OG1155	600	Y. lipolytica	YALI0C23859g	Pox5	acyl-CoA oxidase		Deletion	PMID: 18952867	Control of Lipid Accumulation in the Yeast Yarrowia lipolytica	reduced lipid turnover
RTO4OG1155	600	Y. lipolytica	YALI0D24750g	Pox3	acyl-CoA oxidase		Deletion	PMID: 18952867	Control of Lipid Accumulation in the Yeast Yarrowia lipolytica	reduced lipid turnover
RTO4OG1155	600	Y. lipolytica	YALI0E06567g	Pox6	acyl-CoA oxidase		Deletion	PMID: 18952867	Control of Lipid Accumulation in the Yeast Yarrowia lipolytica	reduced lipid turnover
RTO4OG1155	600	Y. lipolytica	YALI0E27654g	Pox4	acyl-CoA oxidase		Deletion	PMID: 18952867	Control of Lipid Accumulation in the Yeast Yarrowia lipolytica	reduced lipid turnover
RTO4OG1155	600	Y. lipolytica	YALI0E32835g	Pox1	acyl-CoA oxidase		Deletion	PMID: 18952867	Control of Lipid Accumulation in the Yeast Yarrowia lipolytica	reduced lipid turnover
RTO4OG1155	600	Y. lipolytica	YALI0F10857g	Pox2	acyl-CoA oxidase		Deletion	PMID: 18952867	Control of Lipid Accumulation in the Yeast Yarrowia lipolytica	reduced lipid turnover
RTO4OG1155	600	S. cerevisiae	YGL205W	POX1			Proteomics of Lipid Bodies	PMID: 21820081	Lipid particles/droplets of the yeast Saccharomyces cerevisiae revisited: Lipidome meets Proteome	Associated with lipid bodies
RTO4OG11126	601	S. cerevisiae	YBR177C	EHT1	Acyl-coenzymeA:ethanol O-acyltransferase	Lipid metabolism	Proteomics of Lipid Bodies	PMID: 25948753	Regulation of lipid droplet dynamics in Saccharomyces cerevisiae depends on the Rab7-like Ypt7p, HOPS complex and V1-ATPase	Associated with lipid bodies
RTO4OG11126	601	S. cerevisiae	YBR177C	EHT1	Ethanol Hexanoyl Transferase		Proteomics of Lipid Bodies	PMID: 21820081	Lipid particles/droplets of the yeast Saccharomyces cerevisiae revisited: Lipidome meets Proteome	Associated with lipid bodies
RTO4OG11126	601	S. cerevisiae	YBR177C	EHT1	Medium-chain fatty acid ethyl ester synthase/esterase 2		Proteomics of Lipid Bodies	PMID: 24868093	High confidence proteomic analysis of yeast LDs identifies additional droplet proteins and reveals connections to dolichol synthesis and sterol acetylation	Associated with lipid bodies
RTO4OG1860	601	R. toruloides IFO 0880	RTO4_15598	YMR210W	K07019 K07019 uncharacterized protein	Lipid Droplet Associated	BarSeq	This Study	This Study	Stronger defect on ricinoleic acid
RTO4OG1860	601	R. toruloides NP11	NP11_RHTO_03216		alpha/beta hydrolase, carboxylesterase	Metabolism-lipid metabolism	Proteomics of Lipid Droplets	PMID: 25576482	Dynamics of the Lipid Droplet Proteome of the Oleaginous Yeast Rhodosporidium toruloides	Associated with lipid bodies
RTO4OG1860	601	Y. lipolytica	YALI0B18854g	EEB	Putative carboxylic ester hydrolase; may have some fatty acid ethyl ester synthesis activity		Overexpression screen	PMID: 26915993	Functional overexpression and characterization of lipogenesis-related genes in the oleaginous yeastYarrowia lipolytica.	not significant
RTO4OG3332	602	S. cerevisiae	YER090W	TRP2	TRyPtophan	Amino Acid Metabolism	palmitoleate sensetivity screen	PMID: 24273168	A functional, genome-wide evaluation of liposensitive yeast identifies the "ARE2 required for viability" (ARV1) gene product as a major component of eukaryotic fatty acid resistance.	Class II (equivalent to control strains)
RTO4OG2431	603	R. toruloides NP11	NP11_RHTO_01157		SNARE protein YKT6	Protein transport	Proteomics of Lipid Droplets	PMID: 25576482	Dynamics of the Lipid Droplet Proteome of the Oleaginous Yeast Rhodosporidium toruloides	Associated with lipid bodies
RTO4OG2431	603	S. cerevisiae	YKL196C	YKT6	Synaptobrevin homolog YKT6		Proteomics of Lipid Bodies	PMID: 24868093	High confidence proteomic analysis of yeast LDs identifies additional droplet proteins and reveals connections to dolichol synthesis and sterol acetylation	Associated with lipid bodies
RTO4OG2891	604	R. toruloides IFO 0880	RTO4_11341	UBA4	K11996 MOCS3, UBA4 adenylyltransferase and sulfurtransferase	tRNA thiolation	BarSeq	This Study	This Study	Reduced lipid accumulation, high confidence
RTO4OG3211	605	S. cerevisiae	YJL140W	RPB4	RNA Polymerase B	Signaling/transcription factors (18)	microsocopy screen	PMID: 18250201	Fld1p, a functional homologue of human seipin, regulates the size of lipid droplets in yeast	More Lipid Droplets
RTO4OG2067	607	H. sapiens	Hsap_Dpep2	Dpep2	dipeptidase 2		RNAi and lypolysis screen	PMID: 19261841	Integrating siRNA and protein–protein interaction data to identify an expanded insulin signaling network	No change in FFA release
RTO4OG2067	607	H. sapiens	Hsap_Dpep3	Dpep3	dipeptidase 3		RNAi and lypolysis screen	PMID: 19261841	Integrating siRNA and protein–protein interaction data to identify an expanded insulin signaling network	No change in FFA release
RTO4OG21804	608	C. elegans	ZK757.3	alg-4	translation initiation factor eIF-2C	GENERAL CELLULAR MACHINERY	Microscopy RNAi screen	PMID: 12529643	Genome-wide RNAi analysis of Caenorhabditis elegans fat regulatory genes	Reduced Fat Content
RTO4OG2024	609	S. cerevisiae	YGR155W	CYS4	CYStathionine beta-synthase	Metabolic enzymes (4)	microsocopy screen	PMID: 18250201	Fld1p, a functional homologue of human seipin, regulates the size of lipid droplets in yeast	Fewer Lipid Droplets
RTO4OG3084	609	R. toruloides IFO 0880	RTO4_12031	An_CysB	K01738 cysK cysteine synthase A	Amino Acid Synthesis	BarSeq	This Study	This Study	Increased lipid accumulation, high confidence
RTO4OG3938	610	S. cerevisiae	YMR091C	NPL6	Nuclear Protein Localization	RNA/DNA Metabolism	palmitoleate sensetivity screen	PMID: 24273168	A functional, genome-wide evaluation of liposensitive yeast identifies the "ARE2 required for viability" (ARV1) gene product as a major component of eukaryotic fatty acid resistance.	Class II (equivalent to control strains)
RTO4OG2403	611	S. cerevisiae	YGL070C	RPB9	RNA Polymerase B	RNA/DNA Metabolism	palmitoleate sensetivity screen	PMID: 24273168	A functional, genome-wide evaluation of liposensitive yeast identifies the "ARE2 required for viability" (ARV1) gene product as a major component of eukaryotic fatty acid resistance.	Class II (equivalent to control strains)
RTO4OG2109	612	D. melanogaster	Dmel_CG5809	CaBP1	CaBP1	Chaperone proteins	Proteomics of Lipid Droplets	doi: 10.1074/mcp.M600011-MCP200	Characterization of the Drosophila Lipid Droplet Subproteome	Associated with lipid bodies
RTO4OG3804	612	S. cerevisiae	YOR288C	MPD1	Protein disulfide-isomerase MPD1		Proteomics of Lipid Bodies	PMID: 24868093	High confidence proteomic analysis of yeast LDs identifies additional droplet proteins and reveals connections to dolichol synthesis and sterol acetylation	Associated with lipid bodies
RTO4OG4406	613	R. toruloides IFO 0880	RTO4_12447	MKT1	KOG2518 5'-3' exonuclease	Other	BarSeq	This Study	This Study	Increased lipid accumulation, low confidence
RTO4OG10358	614	R. toruloides IFO 0880	RTO4_11150	Mub1-like	HMMPfam-MYND finger-PF01753,ProSiteProfiles-Zinc finger MYND-type profile.-PS50865,SUPERFAMILY--SSF144232	Ubiquitination and Proteolysis	BarSeq	This Study	This Study	Increased lipid accumulation, high confidence
RTO4OG1641	615	S. cerevisiae	YDR284C	DPP1	Diacylglycerol Pyrophosphate Phosphatase	TAG Synthesis	BODIPY screen	PMID: 21060891	A New Fluorescence-Based Method Identifies Protein Phosphatases Regulating Lipid Droplet Metabolism	Lipid content not significantly different
RTO4OG36920	615	S. cerevisiae	YDR503C	LPP1	Lipid Phosphate Phosphatase	TAG Synthesis	BODIPY screen	PMID: 21060891	A New Fluorescence-Based Method Identifies Protein Phosphatases Regulating Lipid Droplet Metabolism	Lipid content not significantly different
RTO4OG2268	616	D. melanogaster	Dmel_CG17603	Taf1	Taf1		RNAi screen	PMID: 19067489	COPI Complex Is a Regulator of Lipid Homeostasis	decreased lipid storage
RTO4OG1164	617	S. cerevisiae	YKL182W	FAS1	Beta subunit of fatty acid synthetase	Lipid metabolism	Proteomics of Lipid Bodies	PMID: 25948753	Regulation of lipid droplet dynamics in Saccharomyces cerevisiae depends on the Rab7-like Ypt7p, HOPS complex and V1-ATPase	Associated with lipid bodies
RTO4OG2995	618	S. cerevisiae	YGL095C	VPS45	Vacuolar Protein Sorting	Vesicular transport (22)	microsocopy screen	PMID: 18250201	Fld1p, a functional homologue of human seipin, regulates the size of lipid droplets in yeast	More Lipid Droplets
RTO4OG1970	619	Y. lipolytica	YALI0F19514g	ALE1	Lysophospholipid acyltransferase		Overexpression screen	PMID: 26915993	Functional overexpression and characterization of lipogenesis-related genes in the oleaginous yeastYarrowia lipolytica.	not significant
RTO4OG9696	619	D. melanogaster	Dmel_CG9655	nes			Proteomics of Lipid Droplets	PMID: 23319140	Protein Correlation Profiles Identify Lipid Droplet Proteins with High Confidence	Associated with lipid bodies
RTO4OG3923	620	S. cerevisiae	YPL057C	SUR1	SUppressor of Rvs161 and rvs167 mutations	Ceramide Synthesis	BODIPY screen	PMID: 21060891	A New Fluorescence-Based Method Identifies Protein Phosphatases Regulating Lipid Droplet Metabolism	Lipid content not significantly different
RTO4OG3923	620	S. cerevisiae	YBR161W	CSH1	CSG1/SUR1 Homolog	Lipid Metabolism	palmitoleate sensetivity screen	PMID: 24273168	A functional, genome-wide evaluation of liposensitive yeast identifies the "ARE2 required for viability" (ARV1) gene product as a major component of eukaryotic fatty acid resistance.	Class II (equivalent to control strains)
RTO4OG2078	621	S. cerevisiae	YGR252W	GCN5	General Control Nonderepressible	RNA/DNA Metabolism	palmitoleate sensetivity screen	PMID: 24273168	A functional, genome-wide evaluation of liposensitive yeast identifies the "ARE2 required for viability" (ARV1) gene product as a major component of eukaryotic fatty acid resistance.	Class I (reduced)
RTO4OG1258	623	D. melanogaster	Dmel_CG5119	pAbp	pAbp/polyA-binding protein	RNA binding	Proteomics of Lipid Droplets	PMID: 16979555	The lipid-droplet proteome reveals that droplets are a protein-storage depot	Associated with lipid bodies
RTO4OG1258	623	D. melanogaster	Dmel_CG5119	pAbp	* pAbp poly(A) binding		RNAi screen	PMID:18408709	Functional genomic screen reveals genes involved in lipid-droplet formation and utilization.	Class II Smaller size lipid droplets, more dispersed
RTO4OG1258	623	D. melanogaster	Dmel_CG5119	pAbp	pAbp		RNAi screen	PMID: 19067489	COPI Complex Is a Regulator of Lipid Homeostasis	Increased lipid storage
RTO4OG2543	623	D. melanogaster	Dmel_CG3780	Spx	Spx		RNAi screen	PMID: 19067489	COPI Complex Is a Regulator of Lipid Homeostasis	decreased lipid storage
RTO4OG3091	625	R. toruloides NP11	NP11_RHTO_06752		transcription factor (Snd1/p100)	Genetic information storage and processing	Proteomics of Lipid Droplets	PMID: 25576482	Dynamics of the Lipid Droplet Proteome of the Oleaginous Yeast Rhodosporidium toruloides	Associated with lipid bodies
RTO4OG3091	625	D. melanogaster	Dmel_CG7008	Tudor-SN	Tudor-SN	Translational / ATP generating proteins	Proteomics of Lipid Droplets	doi: 10.1074/mcp.M600011-MCP200	Characterization of the Drosophila Lipid Droplet Subproteome	Associated with lipid bodies
RTO4OG3063	626	D. melanogaster	Dmel_CG11793	Sod1	Sod		RNAi screen	PMID: 19067489	COPI Complex Is a Regulator of Lipid Homeostasis	decreased lipid storage
RTO4OG14383	627	R. toruloides IFO 0880	RTO4_10314	Cn_CAP1-like	KOG2458 Endoplasmic reticulum protein EP58, contains filamin rod domain and KDEL motif	Other ER/Golgi Proteins	BarSeq	This Study	This Study	Increased lipid accumulation, low confidence
RTO4OG4591	627	R. toruloides IFO 0880	RTO4_14881	Cn_CAP10-like	HMMPfam-Glycosyl transferase family 90-PF05686,SMART-Putative lipopolysaccharide-modifying enzyme.-SM00672	Protein Modification	BarSeq	This Study	This Study	Increased lipid accumulation, high confidence
RTO4OG4433	629	R. toruloides IFO 0880	RTO4_11639	SKT5	K07126 K07126 uncharacterized protein	Chitin/Cell Wall	BarSeq	This Study	This Study	Increased lipid accumulation, low confidence
RTO4OG3049	630	D. melanogaster	Dmel_CG11876	CG11876	CG11876	Metabolic Proteins	Proteomics of Lipid Droplets	doi: 10.1074/mcp.M600011-MCP200	Characterization of the Drosophila Lipid Droplet Subproteome	Associated with lipid bodies
RTO4OG3049	630	S. cerevisiae	YBR221C	PDP1	E1 beta subunit of the pyruvate dehydrogenase complex	Unclassified	Proteomics of Lipid Bodies	PMID: 25948753	Regulation of lipid droplet dynamics in Saccharomyces cerevisiae depends on the Rab7-like Ypt7p, HOPS complex and V1-ATPase	Associated with lipid bodies
RTO4OG1808	631	C. elegans	F21D5.5		polynucleotide kinase 3' phosphatase ND	GENERAL CELLULAR MACHINERY	Microscopy RNAi screen	PMID: 12529643	Genome-wide RNAi analysis of Caenorhabditis elegans fat regulatory genes	Reduced Fat Content
RTO4OG1201	632	R. toruloides NP11	NP11_RHTO_03515		casein kinase 1	Singaling	Proteomics of Lipid Droplets	PMID: 25576482	Dynamics of the Lipid Droplet Proteome of the Oleaginous Yeast Rhodosporidium toruloides	Associated with lipid bodies
RTO4OG1201	632	D. melanogaster	Dmel_CG2028	CkIalpha	CkIalpha		RNAi screen	PMID: 19067489	COPI Complex Is a Regulator of Lipid Homeostasis	Increased lipid storage
RTO4OG12467	632	C. elegans	C04G2.2		serine/threonine protein kinase/tautubulin kinase	SIGNAL TRANSDUCTION	Microscopy RNAi screen	PMID: 12529643	Genome-wide RNAi analysis of Caenorhabditis elegans fat regulatory genes	Increased Fat Content
RTO4OG12508	632	C. elegans	R10D12.10		casein kinase/tau-tubulin kinase	SIGNAL TRANSDUCTION	Microscopy RNAi screen	PMID: 12529643	Genome-wide RNAi analysis of Caenorhabditis elegans fat regulatory genes	Increased Fat Content
RTO4OG8288	632	C. elegans	B0218.5		serine/threonine kinase ND	SIGNAL TRANSDUCTION	Microscopy RNAi screen	PMID: 12529643	Genome-wide RNAi analysis of Caenorhabditis elegans fat regulatory genes	Reduced Fat Content
RTO4OG9178	632	C. elegans	T05C12.1		serine/threonine protein kinase	SIGNAL TRANSDUCTION	Microscopy RNAi screen	PMID: 12529643	Genome-wide RNAi analysis of Caenorhabditis elegans fat regulatory genes	Reduced Fat Content
#N/A	632	D. melanogaster	Dmel_CG2577	CG2577	CG2577		RNAi screen	PMID: 19067489	COPI Complex Is a Regulator of Lipid Homeostasis	Increased lipid storage
RTO4OG2095	633	S. cerevisiae	YPR072W	NOT5		Signaling/transcription factors (18)	microsocopy screen	PMID: 18250201	Fld1p, a functional homologue of human seipin, regulates the size of lipid droplets in yeast	More Lipid Droplets
RTO4OG2095	633	D. melanogaster	Dmel_CG8426	Not3	l(2)NC136		RNAi screen	PMID: 19067489	COPI Complex Is a Regulator of Lipid Homeostasis	Increased lipid storage
RTO4OG3659	634	H. sapiens	Hsap_Abhd13	Abhd13	abhydrolase domain containing 13		RNAi and lypolysis screen	PMID: 19261841	Integrating siRNA and protein–protein interaction data to identify an expanded insulin signaling network	No change in FFA release
RTO4OG3056	635	R. toruloides NP11	NP11_RHTO_07686		fatty acid oxygenase PpoA	Metabolism-lipid metabolism	Proteomics of Lipid Droplets	PMID: 25576482	Dynamics of the Lipid Droplet Proteome of the Oleaginous Yeast Rhodosporidium toruloides	Associated with lipid bodies
RTO4OG3169	636	S. cerevisiae	YNL315C	ATP11	ATP synthase	Mitochondrial Organization	palmitoleate sensetivity screen	PMID: 24273168	A functional, genome-wide evaluation of liposensitive yeast identifies the "ARE2 required for viability" (ARV1) gene product as a major component of eukaryotic fatty acid resistance.	Class II (equivalent to control strains)
RTO4OG37963	637	R. toruloides NP11	NP11_RHTO_01672		PX domain-containing protein	Others	Proteomics of Lipid Droplets	PMID: 25576482	Dynamics of the Lipid Droplet Proteome of the Oleaginous Yeast Rhodosporidium toruloides	Associated with lipid bodies
RTO4OG3943	637	S. cerevisiae	YPR097W	YPR097W	PX domain-containing protein YPR097W		Proteomics of Lipid Bodies	PMID: 24868093	High confidence proteomic analysis of yeast LDs identifies additional droplet proteins and reveals connections to dolichol synthesis and sterol acetylation	Associated with lipid bodies
RTO4OG3776	638	R. toruloides NP11	NP11_RHTO_05390		F-type H+-transporting ATPase subunit b	Mitochondrion proteins	Proteomics of Lipid Droplets	PMID: 25576482	Dynamics of the Lipid Droplet Proteome of the Oleaginous Yeast Rhodosporidium toruloides	Associated with lipid bodies
RTO4OG3776	638	S. cerevisiae	YPL078C	ATP4	mitochondrial ATP synthase subunit 4		Proteomics of Lipid Bodies	PMID: 24868093	High confidence proteomic analysis of yeast LDs identifies additional droplet proteins and reveals connections to dolichol synthesis and sterol acetylation	Associated with lipid bodies
RTO4OG1605	639	D. melanogaster	Dmel_CG7424	RpL36A	RpL36A		RNAi screen	PMID: 19067489	COPI Complex Is a Regulator of Lipid Homeostasis	Increased lipid storage
RTO4OG2127	640	D. melanogaster	Dmel_CG11050	CG11050	CG11050		RNAi screen	PMID: 19067489	COPI Complex Is a Regulator of Lipid Homeostasis	decreased lipid storage
RTO4OG2181	641	S. cerevisiae	YDR120C	TRM1	tRNA (guanine(26)-N(2))-dimethyltransferase		Proteomics of Lipid Bodies	PMID: 24868093	High confidence proteomic analysis of yeast LDs identifies additional droplet proteins and reveals connections to dolichol synthesis and sterol acetylation	Associated with lipid bodies
RTO4OG3404	642	S. cerevisiae	YGL245W	GUS1	Glutamyl-tRNA synthetase	Amino acid metabolism	Proteomics of Lipid Bodies	PMID: 25948753	Regulation of lipid droplet dynamics in Saccharomyces cerevisiae depends on the Rab7-like Ypt7p, HOPS complex and V1-ATPase	Associated with lipid bodies
RTO4OG2812	643	D. melanogaster	Dmel_CG6169	DCP2	Dcp2		RNAi screen	PMID: 19067489	COPI Complex Is a Regulator of Lipid Homeostasis	Increased lipid storage
RTO4OG4520	644	S. cerevisiae	YJL104W	PAM16	Mitochondrial import inner membrane translocase subunit TIM16		Proteomics of Lipid Bodies	PMID: 24868093	High confidence proteomic analysis of yeast LDs identifies additional droplet proteins and reveals connections to dolichol synthesis and sterol acetylation	Associated with lipid bodies
RTO4OG2813	645	D. melanogaster	Dmel_CG8043	CG8043	CG8043		RNAi screen	PMID: 19067489	COPI Complex Is a Regulator of Lipid Homeostasis	Increased lipid storage
RTO4OG1530	646	D. melanogaster	Dmel_CG10423	RpS27	RpS27	Ribosome	Proteomics of Lipid Droplets	PMID: 16979555	The lipid-droplet proteome reveals that droplets are a protein-storage depot	Associated with lipid bodies
RTO4OG1530	646	S. cerevisiae	YKL156W	RPS27A	Ribosomal protein of the small subunit	Ribosome	Proteomics of Lipid Bodies	PMID: 25948753	Regulation of lipid droplet dynamics in Saccharomyces cerevisiae depends on the Rab7-like Ypt7p, HOPS complex and V1-ATPase	Associated with lipid bodies
RTO4OG10093	647	S. cerevisiae	YKL155C	RSM22	Ribosomal Small subunit of Mitochondria	Translation and Transcription	palmitoleate sensetivity screen	PMID: 24273168	A functional, genome-wide evaluation of liposensitive yeast identifies the "ARE2 required for viability" (ARV1) gene product as a major component of eukaryotic fatty acid resistance.	Class I (reduced)
RTO4OG2212	648	S. cerevisiae	YDL147W	RPN5	26S proteasome regulatory subunit RPN5		Proteomics of Lipid Bodies	PMID: 24868093	High confidence proteomic analysis of yeast LDs identifies additional droplet proteins and reveals connections to dolichol synthesis and sterol acetylation	Associated with lipid bodies
RTO4OG2212	648	D. melanogaster	Dmel_CG1100	Rpn5	Rpn5 endopeptidase activity		RNAi screen	PMID:18408709	Functional genomic screen reveals genes involved in lipid-droplet formation and utilization.	Class II Smaller size lipid droplets, more dispersed
RTO4OG1470	649	D. melanogaster	Dmel_CG12775	RpL21	RpL21	Ribosome	Proteomics of Lipid Droplets	PMID: 16979555	The lipid-droplet proteome reveals that droplets are a protein-storage depot	Associated with lipid bodies
RTO4OG1470	649	D. melanogaster	Dmel_CG12775	RpL21	RpL21		RNAi screen	PMID: 19067489	COPI Complex Is a Regulator of Lipid Homeostasis	Increased lipid storage
RTO4OG3973	650	R. toruloides IFO 0880	RTO4_11741	MET16	K00390 cysH phosphoadenosine phosphosulfate reductase	Amino Acid Synthesis	BarSeq	This Study	This Study	Increased lipid accumulation, high confidence
RTO4OG5737	651	S. cerevisiae	YGR056W	RSC1	Remodel the Structure of Chromatin	RNA/DNA Metabolism	palmitoleate sensetivity screen	PMID: 24273168	A functional, genome-wide evaluation of liposensitive yeast identifies the "ARE2 required for viability" (ARV1) gene product as a major component of eukaryotic fatty acid resistance.	Class III (elevated relative to control strains)
RTO4OG3926	655	R. toruloides IFO 0880	RTO4_14061	PEX11	KOG4186 Peroxisomal biogenesis protein (peroxin)	Peroxins	BarSeq	This Study	This Study	Defect on all fatty acids
RTO4OG3926	655	S. cerevisiae	YOL147C	PEX11	Peroxisomal membrane protein PMP27		Proteomics of Lipid Bodies	PMID: 24868093	High confidence proteomic analysis of yeast LDs identifies additional droplet proteins and reveals connections to dolichol synthesis and sterol acetylation	Associated with lipid bodies
RTO4OG8242	656	D. melanogaster	Dmel_CG4729	CG4729			Proteomics of Lipid Droplets	PMID: 23319140	Protein Correlation Profiles Identify Lipid Droplet Proteins with High Confidence	Associated with lipid bodies
RTO4OG1755	659	R. toruloides NP11	NP11_RHTO_02453		mitochondrial import receptor subunit TOM40	Mitochondrion proteins	Proteomics of Lipid Droplets	PMID: 25576482	Dynamics of the Lipid Droplet Proteome of the Oleaginous Yeast Rhodosporidium toruloides	Associated with lipid bodies
RTO4OG4050	660	S. cerevisiae	YGR203W	YCH1	Phosphatase with sequence similarity to Calc25p, Arr2p and Mih1p 0.97 0.14 0.814	Phosphotases and Phosphotase Regulators	BODIPY screen	PMID: 21060891	A New Fluorescence-Based Method Identifies Protein Phosphatases Regulating Lipid Droplet Metabolism	Lipid content not significantly different
RTO4OG3808	661	S. cerevisiae	YCR079W	PTC6	Type 2C protein phosphatase 0.92 0.1 0.636	Phosphotases and Phosphotase Regulators	BODIPY screen	PMID: 21060891	A New Fluorescence-Based Method Identifies Protein Phosphatases Regulating Lipid Droplet Metabolism	Lipid content not significantly different
RTO4OG2807	662	R. toruloides NP11	NP11_RHTO_07994		phosphatidylserine decarboxylase	Metabolism-lipid metabolism	Proteomics of Lipid Droplets	PMID: 25576482	Dynamics of the Lipid Droplet Proteome of the Oleaginous Yeast Rhodosporidium toruloides	Associated with lipid bodies
RTO4OG4380	663	R. toruloides IFO 0880	RTO4_12175		HMMPfam-Docking domain of Afi1 for Arf3 in vesicle trafficking-PF07792,HMMPfam-Stabilization of polarity axis-PF08616	Other	BarSeq	This Study	This Study	Increased lipid accumulation, high confidence
RTO4OG1672	664	S. cerevisiae	YMR272C	SCS7	Suppressor of Ca2+ Sensitivity	Ceramide Synthesis	BODIPY screen	PMID: 21060891	A New Fluorescence-Based Method Identifies Protein Phosphatases Regulating Lipid Droplet Metabolism	Lipid content not significantly different
RTO4OG1672	664	S. cerevisiae	YMR272C	SCS7	Suppressor of Ca2+ Sensitivity	Lipid Metabolism	palmitoleate sensetivity screen	PMID: 24273168	A functional, genome-wide evaluation of liposensitive yeast identifies the "ARE2 required for viability" (ARV1) gene product as a major component of eukaryotic fatty acid resistance.	Class II (equivalent to control strains)
RTO4OG2521	665	S. cerevisiae	YBR247C	ENP1	Essential nuclear protein 1		Proteomics of Lipid Bodies	PMID: 24868093	High confidence proteomic analysis of yeast LDs identifies additional droplet proteins and reveals connections to dolichol synthesis and sterol acetylation	Associated with lipid bodies
RTO4OG3047	666	R. toruloides IFO 0880	RTO4_10279	BRE2	K14967 BRE2, CPS60 COMPASS component BRE2	Gene Expression	BarSeq	This Study	This Study	Increased lipid accumulation, high confidence
RTO4OG3467	667	S. cerevisiae	YJL046W	AIM22	Altered Inheritance rate of Mitochondria	Translation and Transcription	palmitoleate sensetivity screen	PMID: 24273168	A functional, genome-wide evaluation of liposensitive yeast identifies the "ARE2 required for viability" (ARV1) gene product as a major component of eukaryotic fatty acid resistance.	Class I (reduced)
RTO4OG3270	668	D. melanogaster	Dmel_CG6308	CG6308			Proteomics of Lipid Droplets	PMID: 23319140	Protein Correlation Profiles Identify Lipid Droplet Proteins with High Confidence	Associated with lipid bodies
RTO4OG2068	669	R. toruloides IFO 0880	RTO4_12588	FRQ1	K19932 NCS1 neuronal calcium sensor 1	Other ER/Golgi Proteins	BarSeq	This Study	This Study	Stronger defect on ricinoleic acid
RTO4OG2966	670	R. toruloides NP11	NP11_RHTO_08101		beta-1,4-mannosyltransferase, glycosyltransferase family 33 protein	Protein folding, processing and degradation	Proteomics of Lipid Droplets	PMID: 25576482	Dynamics of the Lipid Droplet Proteome of the Oleaginous Yeast Rhodosporidium toruloides	Associated with lipid bodies
RTO4OG2966	670	S. cerevisiae	YBR110W	ALG1	Chitobiosyldiphosphodolichol beta-mannosyltransferase		Proteomics of Lipid Bodies	PMID: 24868093	High confidence proteomic analysis of yeast LDs identifies additional droplet proteins and reveals connections to dolichol synthesis and sterol acetylation	Associated with lipid bodies
RTO4OG2966	670	D. melanogaster	Dmel_CG18012	CG18012			Proteomics of Lipid Droplets	PMID: 23319140	Protein Correlation Profiles Identify Lipid Droplet Proteins with High Confidence	Associated with lipid bodies
RTO4OG3795	671	R. toruloides IFO 0880	RTO4_14054	BST1	K05294 PGAP1 glycosylphosphatidylinositol deacylase	Protein Trafficking	BarSeq	This Study	This Study	Increased lipid accumulation, high confidence; Stronger defect on ricinoleic acid
RTO4OG5672	673	R. toruloides IFO 0880	RTO4_9684	BRE4-like	KOG4711 Predicted membrane protein	Unknown	BarSeq	This Study	This Study	Stronger defect on ricinoleic acid
RTO4OG1674	674	D. melanogaster	Dmel_CG9282	RpL24	RpL24 Ribosomal protein L24	Translational / ATP generating proteins	Proteomics of Lipid Droplets	doi: 10.1074/mcp.M600011-MCP200	Characterization of the Drosophila Lipid Droplet Subproteome	Associated with lipid bodies
RTO4OG1674	674	D. melanogaster	Dmel_CG9282	RpL24	RpL24		RNAi screen	PMID: 19067489	COPI Complex Is a Regulator of Lipid Homeostasis	Increased lipid storage
RTO4OG4375	675	R. toruloides NP11	NP11_RHTO_06287		protein of uncharacterised CysZ family	Others	Proteomics of Lipid Droplets	PMID: 25576482	Dynamics of the Lipid Droplet Proteome of the Oleaginous Yeast Rhodosporidium toruloides	Associated with lipid bodies
RTO4OG3430	676	C. elegans	K09B11.9	uso-1	uso/p115 homology	VESICULAR TRANSPORT	Microscopy RNAi screen	PMID: 12529643	Genome-wide RNAi analysis of Caenorhabditis elegans fat regulatory genes	Reduced Fat Content
RTO4OG3149	677	S. cerevisiae	YGL173C	XRN1	eXoRiboNuclease	RNA modification and metabolism (3)	microsocopy screen	PMID: 18250201	Fld1p, a functional homologue of human seipin, regulates the size of lipid droplets in yeast	More Lipid Droplets
RTO4OG3149	677	S. cerevisiae	YGL173C	XRN1	eXoRiboNuclease Chromatin-binding 5'->3' exoribonuclease that activates transcription initiation and elongation by RNA polymerase II; also involved in nuclear mRNA catabolism and decay of nonfunctional rRNAs; found in the nucleus, and in cytoplasmic stress granules and mRNA P-bodies|uniprot_proteome=UP000002311	Transcription/expression	Microscopy screen of deletion mutants for altered mophology	PMID: 18093937	The lipodystrophy protein seipin is found at endoplasmic reticulum lipid droplet junctions and is important for droplet morphology	Altered lipid body morphology
RTO4OG6074	678	R. toruloides IFO 0880	RTO4_14899	Sec2	K19940 SEC2 Rab guanine nucleotide exchange factor SEC2	Gprotein switches, Protein Trafficking	BarSeq	This Study	This Study	Stronger defect on ricinoleic acid
RTO4OG2409	679	D. melanogaster	Dmel_CG3329	Prosbeta2	Prosbeta2 endopeptidase activity; threonine endopeptidase activity		RNAi screen	PMID:18408709	Functional genomic screen reveals genes involved in lipid-droplet formation and utilization.	Class I Fewer lipid droplets
RTO4OG12730	680	H. sapiens	Hsap_Klkb1	Klkb1	kallikrein B1		RNAi and lypolysis screen	PMID: 19261841	Integrating siRNA and protein–protein interaction data to identify an expanded insulin signaling network	No change in FFA release
RTO4OG29129	680	H. sapiens	Hsap_Tmprss11b	Tmprss11b	transmembrane protease, serine 11B		RNAi and lypolysis screen	PMID: 19261841	Integrating siRNA and protein–protein interaction data to identify an expanded insulin signaling network	No change in FFA release
RTO4OG29130	680	H. sapiens	Hsap_Prss21	Prss21	protease, serine 21		RNAi and lypolysis screen	PMID: 19261841	Integrating siRNA and protein–protein interaction data to identify an expanded insulin signaling network	No change in FFA release
RTO4OG31254	680	H. sapiens	Hsap_Ctsg	Ctsg	cathepsin G		RNAi and lypolysis screen	PMID: 19261841	Integrating siRNA and protein–protein interaction data to identify an expanded insulin signaling network	No change in FFA release
RTO4OG31659	680	H. sapiens	Hsap_F7	F7	coagulation factor VII		RNAi and lypolysis screen	PMID: 19261841	Integrating siRNA and protein–protein interaction data to identify an expanded insulin signaling network	Increase in FFA release
RTO4OG32374	680	H. sapiens	Hsap_Gzmb	Gzmb	granzyme B		RNAi and lypolysis screen	PMID: 19261841	Integrating siRNA and protein–protein interaction data to identify an expanded insulin signaling network	No change in FFA release
RTO4OG32384	680	H. sapiens	Hsap_Habp2	Habp2	hyaluronan binding protein 2		RNAi and lypolysis screen	PMID: 19261841	Integrating siRNA and protein–protein interaction data to identify an expanded insulin signaling network	Increase in FFA release
RTO4OG32443	680	H. sapiens	Hsap_Hgfac	Hgfac	HGF activator		RNAi and lypolysis screen	PMID: 19261841	Integrating siRNA and protein–protein interaction data to identify an expanded insulin signaling network	Increase in FFA release
RTO4OG34567	680	H. sapiens	Hsap_Prss27	Prss27	protease, serine 27		RNAi and lypolysis screen	PMID: 19261841	Integrating siRNA and protein–protein interaction data to identify an expanded insulin signaling network	No change in FFA release
RTO4OG34575	680	H. sapiens	Hsap_Prss48	Prss48	protease, serine 48		RNAi and lypolysis screen	PMID: 19261841	Integrating siRNA and protein–protein interaction data to identify an expanded insulin signaling network	No change in FFA release
RTO4OG34583	680	H. sapiens	Hsap_Prss8	Prss8	protease, serine 8		RNAi and lypolysis screen	PMID: 19261841	Integrating siRNA and protein–protein interaction data to identify an expanded insulin signaling network	Decrease in FFA release
RTO4OG36050	680	H. sapiens	Hsap_Tmprss11a	Tmprss11a	transmembrane protease, serine 11A		RNAi and lypolysis screen	PMID: 19261841	Integrating siRNA and protein–protein interaction data to identify an expanded insulin signaling network	Decrease in FFA release
RTO4OG36051	680	H. sapiens	Hsap_Tmprss11e	Tmprss11e	transmembrane protease, serine 11E		RNAi and lypolysis screen	PMID: 19261841	Integrating siRNA and protein–protein interaction data to identify an expanded insulin signaling network	No change in FFA release
RTO4OG36054	680	H. sapiens	Hsap_Tmprss13	Tmprss13	transmembrane protease, serine 13		RNAi and lypolysis screen	PMID: 19261841	Integrating siRNA and protein–protein interaction data to identify an expanded insulin signaling network	Increase in FFA release
RTO4OG36056	680	H. sapiens	Hsap_Tmprss2	Tmprss2	transmembrane protease, serine 2		RNAi and lypolysis screen	PMID: 19261841	Integrating siRNA and protein–protein interaction data to identify an expanded insulin signaling network	No change in FFA release
RTO4OG36059	680	H. sapiens	Hsap_Tmprss5	Tmprss5	transmembrane protease, serine 5		RNAi and lypolysis screen	PMID: 19261841	Integrating siRNA and protein–protein interaction data to identify an expanded insulin signaling network	No change in FFA release
RTO4OG36148	680	H. sapiens	Hsap_Tpsg1	Tpsg1	tryptase gamma 1		RNAi and lypolysis screen	PMID: 19261841	Integrating siRNA and protein–protein interaction data to identify an expanded insulin signaling network	Decrease in FFA release
RTO4OG4097	680	H. sapiens	Hsap_F10	F10	coagulation factor X		RNAi and lypolysis screen	PMID: 19261841	Integrating siRNA and protein–protein interaction data to identify an expanded insulin signaling network	No change in FFA release
RTO4OG4097	680	H. sapiens	Hsap_Hpn	Hpn	hepsin		RNAi and lypolysis screen	PMID: 19261841	Integrating siRNA and protein–protein interaction data to identify an expanded insulin signaling network	No change in FFA release
RTO4OG2980	681	S. cerevisiae	YGR020C	VMA7		Cellular Homeostasis	palmitoleate sensetivity screen	PMID: 24273168	A functional, genome-wide evaluation of liposensitive yeast identifies the "ARE2 required for viability" (ARV1) gene product as a major component of eukaryotic fatty acid resistance.	Class II (equivalent to control strains)
RTO4OG2980	681	S. cerevisiae	YGR020C	VMA7		Endosome/vacuole	Microscopy screen of deletion mutants for altered mophology	PMID: 18093937	The lipodystrophy protein seipin is found at endoplasmic reticulum lipid droplet junctions and is important for droplet morphology	Altered lipid body morphology
RTO4OG3011	682	S. cerevisiae	YHR171W	ATG7	AuTophaGy related	Autophagy	Deletion	PMID: 28003432	Autophagy-independent function of Atg8 in lipid droplet dynamics in yeast.	No change
RTO4OG3011	682	S. cerevisiae	YHR171W	ATG7	AuTophaGy related	Autophagy	In-vititro studies	PMID: 17986448	The Atg12-Atg5 Conjugate Has a Novel E3-like Activity for Protein Lipidation in Autophagy	Required for ATG8-lipidation
RTO4OG3011	682	H. sapiens	Hsap_ATG7	ATG7	autophagy related 7	Autophagy	Conditional disruption	PMID: 19339967	Autophagy regulates lipid metabolism.	Increased TAG and lipid body markers in mouse liver cells
RTO4OG3011	682	R. toruloides IFO 0880	RTO4_11901	ATG7	K08337 ATG7 ubiquitin-like modifier-activating enzyme ATG7	Autophagy	BarSeq	This Study	This Study	Reduced lipid accumulation, high confidence
RTO4OG2649	683	S. cerevisiae	YGR005C	TFG2	Transcription initiation factor IIF subunit beta		Proteomics of Lipid Bodies	PMID: 24868093	High confidence proteomic analysis of yeast LDs identifies additional droplet proteins and reveals connections to dolichol synthesis and sterol acetylation	Associated with lipid bodies
RTO4OG2143	684	H. sapiens	Hsap_Sec11c	Sec11c	SEC11 homolog C, signal peptidase complex subunit		RNAi and lypolysis screen	PMID: 19261841	Integrating siRNA and protein–protein interaction data to identify an expanded insulin signaling network	No change in FFA release
RTO4OG2517	685	D. melanogaster	Dmel_CG4307	ATPsynO	Oscp/Oligimycin sensitive-conferring protein	Mitochondria	Proteomics of Lipid Droplets	PMID: 16979555	The lipid-droplet proteome reveals that droplets are a protein-storage depot	Associated with lipid bodies
RTO4OG2517	685	R. toruloides NP11	NP11_RHTO_04427		ATP synthase oligomycin sensitivity conferral	Mitochondrion proteins	Proteomics of Lipid Droplets	PMID: 25576482	Dynamics of the Lipid Droplet Proteome of the Oleaginous Yeast Rhodosporidium toruloides	Associated with lipid bodies
RTO4OG2517	685	D. melanogaster	Dmel_CG4307	ATPsynO	Oscp Oligomycin sensitivity-conferring protein	Translational / ATP generating proteins	Proteomics of Lipid Droplets	doi: 10.1074/mcp.M600011-MCP200	Characterization of the Drosophila Lipid Droplet Subproteome	Associated with lipid bodies
RTO4OG2517	685	S. cerevisiae	YDR298C	ATP5	ATP synthase subunit 5		Proteomics of Lipid Bodies	PMID: 24868093	High confidence proteomic analysis of yeast LDs identifies additional droplet proteins and reveals connections to dolichol synthesis and sterol acetylation	Associated with lipid bodies
RTO4OG3890	686	S. cerevisiae	YNL032W	SIW14	Phosphotyrosine-specific protein phosphatase 0.94 0.1 0.821	Phosphotases and Phosphotase Regulators	BODIPY screen	PMID: 21060891	A New Fluorescence-Based Method Identifies Protein Phosphatases Regulating Lipid Droplet Metabolism	Lipid content not significantly different
RTO4OG7417	686	S. cerevisiae	YNL056W	OCA2	Putative protein tyrosine phosphatase 0.95 0.22 0.997	Phosphotases and Phosphotase Regulators	BODIPY screen	PMID: 21060891	A New Fluorescence-Based Method Identifies Protein Phosphatases Regulating Lipid Droplet Metabolism	Lipid content not significantly different
RTO4OG7418	686	S. cerevisiae	YNL099C	OCA1	Putative protein tyrosine phosphatase 1.12 0.25 0.058	Phosphotases and Phosphotase Regulators	BODIPY screen	PMID: 21060891	A New Fluorescence-Based Method Identifies Protein Phosphatases Regulating Lipid Droplet Metabolism	Lipid content not significantly different
RTO4OG1944	687	R. toruloides IFO 0880	RTO4_10698	VHS1,SKS1	KOG0583 Serine/threonine protein kinase	Kinases and Phosphatases	BarSeq	This Study	This Study	Reduced lipid accumulation, high confidence
RTO4OG1817	688	H. sapiens	Hsap_Fap	Fap	fibroblast activation protein alpha		RNAi and lypolysis screen	PMID: 19261841	Integrating siRNA and protein–protein interaction data to identify an expanded insulin signaling network	No change in FFA release
RTO4OG1346	689	S. cerevisiae	YPL268W	PLC1	PhosphoLipase C	Other	Microscopy screen of deletion mutants for altered mophology	PMID: 18093937	The lipodystrophy protein seipin is found at endoplasmic reticulum lipid droplet junctions and is important for droplet morphology	Altered lipid body morphology
RTO4OG6222	689	D. melanogaster	Dmel_CG4574	Plc21C	Plc21C		RNAi screen	PMID: 19067489	COPI Complex Is a Regulator of Lipid Homeostasis	decreased lipid storage
RTO4OG3413	690	S. cerevisiae	YNL010W	YNL010W	Unknown function; similar to phosphoserine phosphatases 0.96 0.08 0.948	Phosphotases and Phosphotase Regulators	BODIPY screen	PMID: 21060891	A New Fluorescence-Based Method Identifies Protein Phosphatases Regulating Lipid Droplet Metabolism	Lipid content not significantly different
RTO4OG2226	691	D. melanogaster	Dmel_CG10811	eIF4G1	eIF4G		RNAi screen	PMID: 19067489	COPI Complex Is a Regulator of Lipid Homeostasis	Increased lipid storage
RTO4OG2524	692	C. elegans	F25H8.1		strong similarity to unknown protein AK056522	NO FUNCTION ASSIGNED	Microscopy RNAi screen	PMID: 12529643	Genome-wide RNAi analysis of Caenorhabditis elegans fat regulatory genes	Increased Fat Content
RTO4OG2169	693	C. elegans	VF13D12L.1	inos-1	myo-inositol-1-phosphate synthase	METABOLIC ENZYME	Microscopy RNAi screen	PMID: 12529643	Genome-wide RNAi analysis of Caenorhabditis elegans fat regulatory genes	Increased Fat Content
RTO4OG2169	693	R. toruloides IFO 0880	RTO4_10136	INO1	K01858 INO1, ISYNA1 myo-inositol-1-phosphate synthase	Phospholipid Modifying	BarSeq	This Study	This Study	Increased lipid accumulation, low confidence
RTO4OG1586	694	S. cerevisiae	YDR341C	YDR341C	Arginyl-tRNA synthetase	Amino acid metabolism	Proteomics of Lipid Bodies	PMID: 25948753	Regulation of lipid droplet dynamics in Saccharomyces cerevisiae depends on the Rab7-like Ypt7p, HOPS complex and V1-ATPase	Associated with lipid bodies
RTO4OG1984	694	D. melanogaster	Dmel_CG7430	CG7430	CG7430	Metabolic Proteins	Proteomics of Lipid Droplets	doi: 10.1074/mcp.M600011-MCP200	Characterization of the Drosophila Lipid Droplet Subproteome	Associated with lipid bodies
RTO4OG1984	694	R. toruloides NP11	NP11_RHTO_07893		dihydrolipoyl dehydrogenase	Metabolism-central metabolism	Proteomics of Lipid Droplets	PMID: 25576482	Dynamics of the Lipid Droplet Proteome of the Oleaginous Yeast Rhodosporidium toruloides	Associated with lipid bodies
RTO4OG3769	695	S. cerevisiae	YPL260W	YPL260W	UPF0662 protein YPL260W		Proteomics of Lipid Bodies	PMID: 24868093	High confidence proteomic analysis of yeast LDs identifies additional droplet proteins and reveals connections to dolichol synthesis and sterol acetylation	Associated with lipid bodies
RTO4OG2973	697	C. elegans	F52C12.2		no significant mammalian homology	NO FUNCTION ASSIGNED	Microscopy RNAi screen	PMID: 12529643	Genome-wide RNAi analysis of Caenorhabditis elegans fat regulatory genes	Increased Fat Content
RTO4OG1786	698	S. cerevisiae	YKR089C	TGL4	Lipase 4	Lipid metabolism	Proteomics of Lipid Bodies	PMID: 25948753	Regulation of lipid droplet dynamics in Saccharomyces cerevisiae depends on the Rab7-like Ypt7p, HOPS complex and V1-ATPase	Associated with lipid bodies
RTO4OG1786	698	S. cerevisiae	YOR081C	TGL5	Lipase 5	Lipid metabolism	Proteomics of Lipid Bodies	PMID: 25948753	Regulation of lipid droplet dynamics in Saccharomyces cerevisiae depends on the Rab7-like Ypt7p, HOPS complex and V1-ATPase	Associated with lipid bodies
RTO4OG1786	698	S. cerevisiae	YKR089C	TGL4	TriacylGlycerol Lipase	Metabolic enzymes (18)	microsocopy screen	PMID: 18250201	Fld1p, a functional homologue of human seipin, regulates the size of lipid droplets in yeast	More Lipid Droplets
RTO4OG1786	698	R. toruloides NP11	NP11_RHTO_03931		patatin-like phospholipase domain containing protein	Metabolism-lipid metabolism	Proteomics of Lipid Droplets	PMID: 25576482	Dynamics of the Lipid Droplet Proteome of the Oleaginous Yeast Rhodosporidium toruloides	Associated with lipid bodies
RTO4OG1786	698	S. cerevisiae	YOR081C	TGL5	TriacylGlycerol Lipase	TAG Lipase	BODIPY screen	PMID: 21060891	A New Fluorescence-Based Method Identifies Protein Phosphatases Regulating Lipid Droplet Metabolism	Lipid content not significantly different
RTO4OG1786	698	S. cerevisiae	YKR089C	TGL4	TriacylGlycerol Lipase	Tag Lipase and SE Lipase	BODIPY screen	PMID: 21060891	A New Fluorescence-Based Method Identifies Protein Phosphatases Regulating Lipid Droplet Metabolism	Lipid content not significantly different
RTO4OG1786	698	S. cerevisiae	YKR089C	TGL4	Lipase 4		Proteomics of Lipid Bodies	PMID: 24868093	High confidence proteomic analysis of yeast LDs identifies additional droplet proteins and reveals connections to dolichol synthesis and sterol acetylation	Associated with lipid bodies
RTO4OG1786	698	S. cerevisiae	YOR081C	TGL5	Lipase 5		Proteomics of Lipid Bodies	PMID: 24868093	High confidence proteomic analysis of yeast LDs identifies additional droplet proteins and reveals connections to dolichol synthesis and sterol acetylation	Associated with lipid bodies
RTO4OG1786	698	Y. lipolytica	YALI0F10010g	YlTgl4	snf1 complex		Deletion	PMID: 23856343	Characterization of the two intracellular lipases of Y. lipolytica encoded by TGL3 and TGL4 genes: newinsights into the role of intracellular lipases and lipid body organisation.	Increased lipid accumulation
RTO4OG1786	698	S. cerevisiae	YKR089C	TGL4	TriacylGlycerol Lipase		Proteomics of Lipid Bodies	PMID: 21820081	Lipid particles/droplets of the yeast Saccharomyces cerevisiae revisited: Lipidome meets Proteome	Associated with lipid bodies
RTO4OG1786	698	S. cerevisiae	YOR081C	TGL5	TriacylGlycerol Lipase		Proteomics of Lipid Bodies	PMID: 21820081	Lipid particles/droplets of the yeast Saccharomyces cerevisiae revisited: Lipidome meets Proteome	Associated with lipid bodies
RTO4OG1786	698	Y. lipolytica	YALI0F10010g	TGL4	Triacylglycerol lipase; may have some acylglycerol-phosphate acyltransferase activity		Overexpression screen	PMID: 26915993	Functional overexpression and characterization of lipogenesis-related genes in the oleaginous yeastYarrowia lipolytica.	not significant
RTO4OG6054	698	S. cerevisiae	YMR313C	TGL3	Lipase 3	Lipid metabolism	Proteomics of Lipid Bodies	PMID: 25948753	Regulation of lipid droplet dynamics in Saccharomyces cerevisiae depends on the Rab7-like Ypt7p, HOPS complex and V1-ATPase	Associated with lipid bodies
RTO4OG6054	698	S. cerevisiae	YMR313C	TGL3	TriacylGlycerol Lipase	Metabolic enzymes (18)	microsocopy screen	PMID: 18250201	Fld1p, a functional homologue of human seipin, regulates the size of lipid droplets in yeast	More Lipid Droplets
RTO4OG6054	698	S. cerevisiae	YMR313C	TGL3	TriacylGlycerol Lipase	TAG Lipase	BODIPY screen	PMID: 21060891	A New Fluorescence-Based Method Identifies Protein Phosphatases Regulating Lipid Droplet Metabolism	High lipid droplet content
RTO4OG6054	698	S. cerevisiae	YMR313C	TGL3	Lipase 3		Proteomics of Lipid Bodies	PMID: 24868093	High confidence proteomic analysis of yeast LDs identifies additional droplet proteins and reveals connections to dolichol synthesis and sterol acetylation	Associated with lipid bodies
RTO4OG6054	698	Y. lipolytica	YALI0D17534g	YlTgl3	snf1 complex		Deletion	PMID: 23856343	Characterization of the two intracellular lipases of Y. lipolytica encoded by TGL3 and TGL4 genes: newinsights into the role of intracellular lipases and lipid body organisation.	Increased lipid accumulation
RTO4OG6054	698	Y. lipolytica	YALI0D17534g	TGL3	TAG lipase		Proteomics of Lipid Droplets	PMID: 16470660	Lipid particle composition of the yeast Yarrowia lipolytica depends on the carbon source	Associated with lipid bodies
RTO4OG6054	698	S. cerevisiae	YMR313C	TGL3	TriacylGlycerol Lipase		Proteomics of Lipid Bodies	PMID: 21820081	Lipid particles/droplets of the yeast Saccharomyces cerevisiae revisited: Lipidome meets Proteome	Associated with lipid bodies
RTO4OG4634	699	R. toruloides IFO 0880	RTO4_10189	YCR061W	HMMPfam-Domain of unknown function (DUF2427)-PF10348,HMMPfam-Protein of unknown function (Ytp1)-PF10355	Unknown	BarSeq	This Study	This Study	Conflicting lipid accumulation results
RTO4OG3029	701	D. melanogaster	Dmel_CG8264	Bx42	Bx42		RNAi screen	PMID: 19067489	COPI Complex Is a Regulator of Lipid Homeostasis	decreased lipid storage
RTO4OG2717	702	S. cerevisiae	YDR529C	QCR7	Cytochrome b-c1 complex subunit 7		Proteomics of Lipid Bodies	PMID: 24868093	High confidence proteomic analysis of yeast LDs identifies additional droplet proteins and reveals connections to dolichol synthesis and sterol acetylation	Associated with lipid bodies
RTO4OG2250	703	S. cerevisiae	YNL220W	ADE12	ADEnine requiring Adenylosuccinate synthase involved in purine nucleotide biosynthesis; localized to the cytoplasm, also binds to the DNA replication origin|uniprot_proteome=UP000002311	Base and nucleotide metabolism	Microscopy screen of deletion mutants for altered mophology	PMID: 18093937	The lipodystrophy protein seipin is found at endoplasmic reticulum lipid droplet junctions and is important for droplet morphology	Altered lipid body morphology
RTO4OG2250	703	S. cerevisiae	YNL220W	ADE12	ADEnine requiring	Metabolic enzymes (18)	microsocopy screen	PMID: 18250201	Fld1p, a functional homologue of human seipin, regulates the size of lipid droplets in yeast	More Lipid Droplets
RTO4OG2250	703	R. toruloides NP11	NP11_RHTO_02257		adenylosuccinate synthetase	Metabolism-others	Proteomics of Lipid Droplets	PMID: 25576482	Dynamics of the Lipid Droplet Proteome of the Oleaginous Yeast Rhodosporidium toruloides	Associated with lipid bodies
RTO4OG3001	705	D. melanogaster	Dmel_CG1291	CG1291	glycosyl transferase homology	ER	Proteomics of Lipid Droplets	PMID: 16979555	The lipid-droplet proteome reveals that droplets are a protein-storage depot	Associated with lipid bodies
RTO4OG3001	705	D. melanogaster	Dmel_CG1291	CG1291			Proteomics of Lipid Droplets	PMID: 23319140	Protein Correlation Profiles Identify Lipid Droplet Proteins with High Confidence	Associated with lipid bodies
RTO4OG2994	706	S. cerevisiae	YMR125W	STO1	Suppressor of TOp1	Transcription/expression	Microscopy screen of deletion mutants for altered mophology	PMID: 18093937	The lipodystrophy protein seipin is found at endoplasmic reticulum lipid droplet junctions and is important for droplet morphology	Altered lipid body morphology
RTO4OG2994	706	D. melanogaster	Dmel_CG7035	Cbp80	Cbp80 RNA cap binding		RNAi screen	PMID:18408709	Functional genomic screen reveals genes involved in lipid-droplet formation and utilization.	Class II Smaller size lipid droplets, more dispersed
RTO4OG2008	707	D. melanogaster	Dmel_CG9836	IscU	CG9836		RNAi screen	PMID: 19067489	COPI Complex Is a Regulator of Lipid Homeostasis	Increased lipid storage
RTO4OG2803	709	S. cerevisiae	YNL147W	LSM7	Like SM	RNA/DNA Metabolism	palmitoleate sensetivity screen	PMID: 24273168	A functional, genome-wide evaluation of liposensitive yeast identifies the "ARE2 required for viability" (ARV1) gene product as a major component of eukaryotic fatty acid resistance.	Class II (equivalent to control strains)
RTO4OG4042	710	S. cerevisiae	YAR015W	ADE1	SAICAR synthetase	Nucleotide metabolism	Proteomics of Lipid Bodies	PMID: 25948753	Regulation of lipid droplet dynamics in Saccharomyces cerevisiae depends on the Rab7-like Ypt7p, HOPS complex and V1-ATPase	Associated with lipid bodies
RTO4OG1765	712	C. elegans	C47D12.1	trr-1	phosphatidylinositol 3- and 4-kinase/Ef-hand family	SIGNAL TRANSDUCTION	Microscopy RNAi screen	PMID: 12529643	Genome-wide RNAi analysis of Caenorhabditis elegans fat regulatory genes	Reduced Fat Content
RTO4OG3815	714	S. cerevisiae	YGL153W	PEX14	Peroxisomal membrane protein PEX14		Proteomics of Lipid Bodies	PMID: 24868093	High confidence proteomic analysis of yeast LDs identifies additional droplet proteins and reveals connections to dolichol synthesis and sterol acetylation	Associated with lipid bodies
RTO4OG6969	715	D. melanogaster	Dmel_CG10293	how	how		RNAi screen	PMID: 19067489	COPI Complex Is a Regulator of Lipid Homeostasis	Increased lipid storage
RTO4OG1899	716	S. cerevisiae	YBL050W	SEC17	Alpha-soluble NSF attachment protein		Proteomics of Lipid Bodies	PMID: 24868093	High confidence proteomic analysis of yeast LDs identifies additional droplet proteins and reveals connections to dolichol synthesis and sterol acetylation	Associated with lipid bodies
RTO4OG1899	716	H. sapiens	Hsap_NAPA	NAPA	NSF attachment protein alpha		proteomics of lipid droplets	PMID: 19160396	A role for lipid droplets in inter-membrane lipid traffic	associated with lipid droplets
RTO4OG1899	716	D. melanogaster	Dmel_CG6625	alphaSnap	Snap		RNAi screen	PMID: 19067489	COPI Complex Is a Regulator of Lipid Homeostasis	Increased lipid storage
RTO4OG3736	717	S. cerevisiae	YPL094C	SEC62	Translocation protein SEC62		Proteomics of Lipid Bodies	PMID: 24868093	High confidence proteomic analysis of yeast LDs identifies additional droplet proteins and reveals connections to dolichol synthesis and sterol acetylation	Associated with lipid bodies
RTO4OG2908	718	H. sapiens	Hsap_Ttk	Ttk	TTK protein kinase		RNAi and lypolysis screen	PMID: 19261841	Integrating siRNA and protein–protein interaction data to identify an expanded insulin signaling network	Decrease in FFA release
RTO4OG2922	719	D. melanogaster	Dmel_CG17683	CG17683			Proteomics of Lipid Droplets	PMID: 23319140	Protein Correlation Profiles Identify Lipid Droplet Proteins with High Confidence	Associated with lipid bodies
RTO4OG2210	721	S. cerevisiae	YDR397C	NCB2	Negative cofactor 2 complex subunit beta		Proteomics of Lipid Bodies	PMID: 24868093	High confidence proteomic analysis of yeast LDs identifies additional droplet proteins and reveals connections to dolichol synthesis and sterol acetylation	Associated with lipid bodies
RTO4OG2155	722	D. melanogaster	Dmel_CG4644	mtRNApol	CG4644		RNAi screen	PMID: 19067489	COPI Complex Is a Regulator of Lipid Homeostasis	Increased lipid storage
RTO4OG1499	723	D. melanogaster	Dmel_CG7564	CG7564	CG7564		RNAi screen	PMID: 19067489	COPI Complex Is a Regulator of Lipid Homeostasis	decreased lipid storage
RTO4OG4635	724	R. toruloides IFO 0880	RTO4_9970	LDB17	HMMPfam-Protein of unknown function (DUF2013)-PF09431	Unknown	BarSeq	This Study	This Study	Reduced lipid accumulation, high confidence
RTO4OG3641	725	R. toruloides NP11	NP11_RHTO_02799		NADH dehydrogenase (ubiquinone) 1 alpha subcomplex 9	Mitochondrion proteins	Proteomics of Lipid Droplets	PMID: 25576482	Dynamics of the Lipid Droplet Proteome of the Oleaginous Yeast Rhodosporidium toruloides	Associated with lipid bodies
RTO4OG2646	727	S. cerevisiae	YOL013C	HRD1	HMG-coA Reductase Degradation	Protein degradation (4)	microsocopy screen	PMID: 18250201	Fld1p, a functional homologue of human seipin, regulates the size of lipid droplets in yeast	More Lipid Droplets
RTO4OG2454	728	R. toruloides NP11	NP11_RHTO_00278		proliferation-associated protein 2G4	Others	Proteomics of Lipid Droplets	PMID: 25576482	Dynamics of the Lipid Droplet Proteome of the Oleaginous Yeast Rhodosporidium toruloides	Associated with lipid bodies
RTO4OG7419	729	R. toruloides IFO 0880	RTO4_16596	SNF5	K11648 SMARCB1, SNF5, INI1 SWI/SNF-related matrix-associated actin-dependent regulator of chromatin subfamily B member 1	Gene Expression	BarSeq	This Study	This Study	Increased lipid accumulation, low confidence
RTO4OG3352	730	D. melanogaster	Dmel_CG5167	CG5167	unclassified	Cytosolic/Vesicular/Unknown	Proteomics of Lipid Droplets	PMID: 16979555	The lipid-droplet proteome reveals that droplets are a protein-storage depot	Associated with lipid bodies
RTO4OG3352	730	R. toruloides NP11	NP11_RHTO_02536		saccharopine dehydrogenase / Homospermidine synthase family protein	Metabolism-others	Proteomics of Lipid Droplets	PMID: 25576482	Dynamics of the Lipid Droplet Proteome of the Oleaginous Yeast Rhodosporidium toruloides	Associated with lipid bodies
RTO4OG3352	730	D. melanogaster	Dmel_CG2604	CG2604	CG2604	Proteins without GO-term (biological process)	Proteomics of Lipid Droplets	doi: 10.1074/mcp.M600011-MCP200	Characterization of the Drosophila Lipid Droplet Subproteome	Associated with lipid bodies
RTO4OG3352	730	D. melanogaster	Dmel_CG5167	CG5167	CG5167	Proteins without GO-term (biological process)	Proteomics of Lipid Droplets	doi: 10.1074/mcp.M600011-MCP200	Characterization of the Drosophila Lipid Droplet Subproteome	Associated with lipid bodies
RTO4OG3352	730	D. melanogaster	Dmel_CG2604	CG2604		unclassified	Proteomics of Lipid Droplets	PMID: 16979555	The lipid-droplet proteome reveals that droplets are a protein-storage depot	Associated with lipid bodies
RTO4OG3352	730	D. melanogaster	Dmel_CG2604	CG2604			Proteomics of Lipid Droplets	PMID: 23319140	Protein Correlation Profiles Identify Lipid Droplet Proteins with High Confidence	Associated with lipid bodies
RTO4OG3352	730	D. melanogaster	Dmel_CG5167	CG5167			Proteomics of Lipid Droplets	PMID: 23319140	Protein Correlation Profiles Identify Lipid Droplet Proteins with High Confidence	Associated with lipid bodies
RTO4OG1191	731	R. toruloides IFO 0880	RTO4_12302	URA2,CPA2	K01955 carB, CPA2 carbamoyl-phosphate synthase large subunit	Amino Acid Synthesis	BarSeq	This Study	This Study	Reduced lipid accumulation, high confidence
RTO4OG1191	731	R. toruloides NP11	NP11_RHTO_05549		carbamoyl-phosphate synthase / aspartate carbamoyltransferase	Metabolism-others	Proteomics of Lipid Droplets	PMID: 25576482	Dynamics of the Lipid Droplet Proteome of the Oleaginous Yeast Rhodosporidium toruloides	Associated with lipid bodies
RTO4OG1692	732	R. toruloides NP11	NP11_RHTO_01776		rRNA 2'-O-methyltransferase fibrillarin	Genetic information storage and processing	Proteomics of Lipid Droplets	PMID: 25576482	Dynamics of the Lipid Droplet Proteome of the Oleaginous Yeast Rhodosporidium toruloides	Associated with lipid bodies
RTO4OG3571	733	R. toruloides NP11	NP11_RHTO_06504		conserved hypothetical protein	Unknown	Proteomics of Lipid Droplets	PMID: 25576482	Dynamics of the Lipid Droplet Proteome of the Oleaginous Yeast Rhodosporidium toruloides	Associated with lipid bodies
RTO4OG4644	734	S. cerevisiae	YJR075W	HOC1	Homologous to OCh1	Carbohydrate Metabolism	palmitoleate sensetivity screen	PMID: 24273168	A functional, genome-wide evaluation of liposensitive yeast identifies the "ARE2 required for viability" (ARV1) gene product as a major component of eukaryotic fatty acid resistance.	Class II (equivalent to control strains)
[truncated: 1,918 more rows]

## Sheet: R. toruloides IFO 0880
Orthogroup	R. toruloides IFO 0880	Systematic	Name	Description	Class	Screen	Reference	Title	Auxotrophy	Fatty Acid Utilization	Lipid Accumulation
[truncated: 393 more rows]

[truncated: 6 more sheets: R. toruloides NP11, Y. lipolytica, S. cerevisiae, D. melanogaster, C. elegans, Mammals]
