# Supplementary material for: Functional genomics of lipid metabolism in the oleaginous yeast Rhodosporidium toruloides
Source: eLife. 2018 Mar 9;7:e32110. doi: 10.7554/eLife.32110 (PMC5922974; doi:10.7554/eLife.32110)
Supplement: Supplementary file 6. — Raw data for Figure 4—figure supplement 1 comparing total lipid from gas chromatography of fatty acid methyl esters to average BODIPY intensity in samples of wild type and mutant strains of R. toruloides. [file elife-32110-supp6.xlsx]

## Sheet: FAME
Supplementary file 6 - Comparison of FAME and BODIPY data
Sample#	Strain	APA #	Genotype	Time	C16:0	C16:1	C17:0	C18:0	C18:1	C18:2	C20:0	C18:3 (quant using C18:2)	C20:1	C22:0	C24:0	Total (ug)	DWT (mg)	lipid content		BODIPY	lipid content
101	WT	APA 2687	IFO 0880	48hrs	840.344	13.4726	67.524	681.441	2096.44	644.025	27.7484	95.3595	13.6273	50.9439	166.625	4697.55	11.2	0.419424		92.35	0.42
104	880AD	APA 9019	PGAPDH -ACC1-TACC1-PACL -DGA1-TDGA1	48hrs	83.1168			120.339	220.286	120.207		45.5181		8.19	31.5498	629.205	3.1	0.20297		28.88	0.2
107	T7	APA 9122	YKU70∆ RTO4_13009∆	48hrs	1545.99	23.6951	81.1579	1019.1	3613.2	942.658	41.2893	146.649	22.1439	70.835	194.277	7700.99	14.5	0.531103		160.3	0.53
110	T12	APA 9119	YKU70∆ RTO4_16731∆	48hrs	1472.69	20.0474	73.3942	1139.04	3626.11	946.9	44.8117	164.328	22.9109	76.8738	200.642	7787.75	14.8	0.526199		203.46	0.53
113	T15	APA 9146	YKU70∆ RTO4_15718∆ RTO4_15717∆	48hrs	202.223	5.26355	21.2317	176.02	524.683	301.976	6.93709	53.8269		14.9504	88.6738	1395.79	6.3	0.221553		38.68	0.22
116	T19	APA 9167	YKU70∆ RTO4_10870∆	48hrs	1521.77	22.6857	81.5125	1036.02	3616.67	927.163	42.327	147.413	23.1723	73.4782	206.254	7698.47	15	0.513231		160.42	0.51
119	T27	APA 9160	YKU70∆ RTO4_9026∆	48hrs	1373.5	17.1461	79.1283	1203.22	3191.14	869.62	45.4958	141.61	20.825	81.9681	229.98	7253.63	13.7	0.529462		148.08	0.53
122	T28	APA 9170	YKU70∆ RTO4_14659∆	48hrs	233.229	7.44569	10.5035	204.23	734.365	286.257	9.36793	49.8584		11.7036	73.2509	1620.21	6.5	0.249263		29.97	0.25
125	T30	APA 9161	YKU70∆ RTO4_12154∆	48hrs	304.486	11.1122	33.8707	248.089	1175.65	495.786	14.9368	78.2709	16.4672	20.1554	96.4582	2495.29	8.8	0.283555		43.01	0.28
128	WT	APA 2687	IFO 0880	96hrs	2137.14	29.4065	163.488	2008.16	5484.5	1543.62	92.1028	237.967	33.1909	151.322	325.354	12206.2	19.3	0.632448		216.79	0.63
131	880AD	APA 9019	PGAPDH -ACC1-TACC1-PACL -DGA1-TDGA1	96hrs	312.554		85.5312	534.183	1166.78	507.427	25.0235	84.5225	7.3029	39.8874	151.341	2914.56	7.6	0.383494		95.93	0.38
134	T7	APA 9122	YKU70∆ RTO4_13009∆	96hrs	3044.25	41.2675	169.058	2599.36	7933.6	1858.14	115.048	304.971	45.3167	6.37094	352.06	16469.4	23.1	0.712963		319.29	0.71
137	T12	APA 9119	YKU70∆ RTO4_16731∆	96hrs	2978.91	38.0139	156.64	2798.13	7911.02	1936.54	119.244	338.542	44.5782	6.73822	359.167	16687.5	23.5	0.710107		393.87	0.71
140	T15	APA 9146	YKU70∆ RTO4_15718∆ RTO4_15717∆	96hrs	167.251	15.7071	26.4231	98.9878	404.689	355.167	8.47306	47.787		9.02534	69.4749	1202.99	6.1	0.197211		19.97	0.2
143	T19	APA 9167	YKU70∆ RTO4_10870∆	96hrs	3105.09	42.667	174.084	2734.67	8066.12	1921.88	114.158	322.288	42.298	4.78655	376.306	16904.4	23.9	0.707295		318.04	0.71
146	T27	APA 9160	YKU70∆ RTO4_9026∆	96hrs	2788.32	36.4448	166.618	2440.83	7031.08	1803.03	96.9135	290.565	40.301	5.1844	399.767	15099.1	21.5	0.702282		294.71	0.7
149	T28	APA 9170	YKU70∆ RTO4_14659∆	96hrs	434.455	6.95185	73.6235	351.52	1130.78	613.813	17.2229	80.181	7.98917	30.099	125.956	2872.59	9.3	0.308881		47.96	0.31
152	T30	APA 9161	YKU70∆ RTO4_12154∆	96hrs	1020.53	13.8105	95.3862	944.427	3376	1189.33	53.8159	210.351	41.5169	9.12471	217.464	7171.76	15.1	0.474951		144.86	0.47
